# Supplementary material for: Novel Insights on Obligate Symbiont Lifestyle and Adaptation to Chemosynthetic Environment as Revealed by the Giant Tubeworm Genome
Source: Mol Biol Evol. 2021 Dec 6;39(1):msab347. doi: 10.1093/molbev/msab347 (PMC8789280; doi:10.1093/molbev/msab347)
Supplement: msab347_Supplementary_Data [file msab347_supplementary_data.zip]

Archive with 14 entries (14 files):
- Supplementary_File2.zip
- Supplementary_Table1.xlsx
- Supplementary_Table2.xlsx
- Supplementary_Table3.xlsx
- Supplementary_Table4.xlsx
- Supplementary_Table5.xlsx
- Supplementary_Table6.xlsx
- Supplementary_Table7.xlsx
- Supplementary_Table8_revised.xlsx
- Supplementary_Table9.xlsx
- Supplementary_Table10_revised.xlsx
- Supplementary_Table11.xlsx
- Supplementary_Table12.xlsx
- Supplementary_File1_revised.docx
