# Supplementary material for: Novel Insights on Obligate Symbiont Lifestyle and Adaptation to Chemosynthetic Environment as Revealed by the Giant Tubeworm Genome
Source: Mol Biol Evol. 2021 Dec 6;39(1):msab347. doi: 10.1093/molbev/msab347 (PMC8789280; doi:10.1093/molbev/msab347)
Supplement: msab347_Supplementary_Data [file msab347_supplementary_data.zip › Supplementary_Table1.xlsx]

## Sheet: A-Genome-Overall-stats
Overall statistics produced by command-line and smrtlink					Filtering contaminants with minimap2 default parameters
Libraries		Original			Endoriftia		Mitochondria		Contaminant-free data
raw name	identifier	# of reads	# of base pairs		# of reads	# of base pairs	# of reads	# of base pairs	# of reads	# of base pairs	% retained reads	% retained base pairs
r54098_20190809_212042-1_A01	m54098_190809_213402	799325	9678027407		1221	16656907	1375	31765872	796729	9629604628	99.6752	99.4997
r54098_20190809_212042-2_B01	m54098_190810_074749	808977	9125277627		1238	15436419	1267	28675763	806472	9081165445	99.6903	99.5166
r54098_20190812_214909-1_A01	m54098_190812_223241	789913	9898674358		1268	17472508	1492	35298216	787153	9845903634	99.6506	99.4669
r54098_20190814_215954-1_A01	m54098_190814_221233	689060	10012619892		1176	17978774	1411	36954874	686473	9957686244	99.6246	99.4514
r54098_20190814_215954-2_B01	m54098_190815_082550	758671	10757058573		1288	19057813	1444	37055863	755939	10700944897	99.6399	99.4784
total=		3845946	49471657857		6191	86602421	6989	169750588	3832766	49215304848	99.6573	99.4818
									Coverage =	87.8845

## Sheet: B-Genome-Assembly
Canu, purge_dups and quast statistics
Statistics	Canu	Canu-polished	Canu-haplotigs	Canu-purged	Canu-purged_cleaned
# contigs	4463	4463	4137	448	447
Largest contig	13094964	13119000	1159072	13119000	13119000
Total length	851214228	852697744	289060868	563636876	560783187
GC (%)	41.22	41.18	41.64	40.94	40.94
N50	1443409	1446349	77428	2858015	2870320
N75	113831	114010	55862	1453450	1438560
L50	127	127	1158	56	55
L75	774	773	2266	125	125
# N's per 100 kbp	0	0	0	0	0
# contigs (>= 0 bp)	4463	4463	4137	448	447
# contigs (>= 1000 bp)	4463	4463	4137	448	447
# contigs (>= 5000 bp)	4336	4336	4013	445	444
# contigs (>= 10000 bp)	4307	4307	3984	445	444
# contigs (>= 25000 bp)	4206	4206	3867	435	434
# contigs (>= 50000 bp)	3050	3053	2682	405	404
Total length (>= 0 bp)	851214228	852697744	289060868	563636876	560783187
Total length (>= 1000 bp)	851214228	852697744	289060868	563636876	560783187
Total length (>= 5000 bp)	850834234	852317727	288690019	563627708	560774019
Total length (>= 10000 bp)	850634579	852118000	288490292	563627708	560774019
Total length (>= 25000 bp)	848785676	850268341	286342298	563446923	560593234
Total length (>= 50000 bp)	802299249	803883904	238844231	562298991	559445302

## Sheet: C-Genome-RepeatMasker
RepeatMasker statistics
	# of elements	length occupied	% of sequence
SINEs:	23062	3300068	0.0059
ALUs	0	0	0
MIRs	23043	3298171	0.0059
LINEs:	79190	42788225	0.0763
LINE1	1402	165026	0.0003
LINE2	27858	7960976	0.0142
L3/CR1	25480	28041522	0.05
LTR elements:	2741	1463723	0.0026
ERVL	0	0	0
ERVL-MaLRs	0	0	0
ERV_classI	57	9097	0
ERV_classII	0	0	0
DNA elements:	9474	2138258	0.0038
hAT-Charlie	1741	193215	0.0003
TcMar-Tigger	928	222542	0.0004
Unclassified:	352622	73831844	0.1317
Total interspersed repeats:	-	123522118	0.2203
Small RNA:	3353	702449	0.0013
Satellites:	14932	3223978	0.0057
Simple repeats:	247461	44597396	0.0795
Low complexity:	6499	683531	0.0012

## Sheet: D-Transcriptome-Overall-stats
Pre-processing: filtering bbduk
Library	Tissue	Original		Combined		Adapter trimming		Quality trimming		Filtered data (%)
identifier	description	# of read pairs		# of read pairs	# of base pairs	# of read pairs	# of base pairs	# of read pairs	# of base pairs	retained read pairs	retained base pairs
HGHLNDRXX_1_101407_AATGATAGGACCACCT	female plume	59216359		120466641	36139992300	120258615	35821018248	113951262	28469938253	94.5915	78.7768
HGHLNDRXX_1_101408_TTGGCGCGTGGCTAGG	female vestimentum	70407949		143235438	42970631400	142938236	42553217782	135909831	34169915092	94.8856	79.5192
HGHLNDRXX_1_101409_TCCGTTCGCCTACCGG	female skin	63972339		130076459	39022937700	129780418	38644428376	123447328	30965744848	94.9037	79.3527
HGHLNDRXX_1_101410_GTCAGTAGGGAGGATG	female mid-trophosome	54584334		109970084	32991025200	109629574	32431195434	102569414	24350259687	93.2703	73.8087
HGHLNDRXX_1_101411_ACTTAAGACGCTGAAT	female gonad	55741779		113039881	33911964300	112865254	33584182968	106058168	25854082545	93.8237	76.2388
HGHLNDRXX_1_101412_GACTCTAATGTGACGA	female blood	57429060		115234714	34570414200	113647912	33648978478	108147845	26649898442	93.8501	77.0887
HGHLNDRXX_1_101413_TTCGTCTTAATAGATT	sperm	72142404		147468652	44240595600	147410040	43974322204	138731490	34605943103	94.0752	78.2221
HGHLNDRXX_1_101414_CATAATAATTAGCGCA	male blood	60923123		123921217	37176365100	123752891	36815806288	116709902	29036360290	94.1807	78.1044
HGHLNDRXX_2_101407_AATGATAGGACCACCT	female plume	61250282					parameters: bbduk v 38.42
HGHLNDRXX_2_101408_TTGGCGCGTGGCTAGG	female vestimentum	72827489					ktrim=r	qtrim=rl
HGHLNDRXX_2_101409_TCCGTTCGCCTACCGG	female skin	66104120					K=23	trimq=30
HGHLNDRXX_2_101410_GTCAGTAGGGAGGATG	female mid-trophosome	55385750					mink=11	minlength=30
HGHLNDRXX_2_101411_ACTTAAGACGCTGAAT	female gonad	57298102					hdist=1
HGHLNDRXX_2_101412_GACTCTAATGTGACGA	female blood	57805654					tpe tbo
HGHLNDRXX_2_101413_TTCGTCTTAATAGATT	sperm	75326248
HGHLNDRXX_2_101414_CATAATAATTAGCGCA	male blood	62998094
Removing contaminants from Riftia transcriptomes
Library	Assembler	Tissues	Number of transcripts (per category)
identifier	name	sample	Riftia*	no blast hit	suspicious	Endoriftia*	total	selected	% selected
HGHLNDRXX_1_101407_AATGATAGGACCACCT	Abyss	female plume	185258	2049	0	28	187335	187307	99.9851
HGHLNDRXX_1_101408_TTGGCGCGTGGCTAGG	Abyss	female vestimentum	122074	3224	0	5	125303	125298	99.996
HGHLNDRXX_1_101409_TCCGTTCGCCTACCGG	Abyss	female skin	120233	2051	0	72	122356	122284	99.9412
HGHLNDRXX_1_101410_GTCAGTAGGGAGGATG	Abyss	female mid-trophosome	67501	211114	68	37211	315894	278615	88.2204
HGHLNDRXX_1_101411_ACTTAAGACGCTGAAT	Abyss	female gonad	216343	5933	5	6809	229090	222276	97.0278
HGHLNDRXX_1_101412_GACTCTAATGTGACGA	Abyss	female blood	66815	83111	10	13304	163230	149926	91.8557
HGHLNDRXX_1_101413_TTCGTCTTAATAGATT	Abyss	sperm	147569	750	0	32	148351	148319	99.9784
HGHLNDRXX_1_101414_CATAATAATTAGCGCA	Abyss	male blood	170583	773	0	159	171515	171356	99.9073
*mapped against references (>90% identity)

## Sheet: E-Transcriptome-Mapping-Stats
Library	Method	Tissues	Results Stringtie (Library x Genome)
identifier	name	sample	# total transcripts	# transcripts no isoforms
HGHLNDRXX_1_101407_AATGATAGGACCACCT	STAR	female plume	39849	25633
HGHLNDRXX_1_101408_TTGGCGCGTGGCTAGG	STAR	female vestimentum	37583	25671
HGHLNDRXX_1_101409_TCCGTTCGCCTACCGG	STAR	female skin	35984	25227
HGHLNDRXX_1_101410_GTCAGTAGGGAGGATG	STAR	female mid-trophosome	79636	72006
HGHLNDRXX_1_101411_ACTTAAGACGCTGAAT	STAR	female gonad	47915	32645
HGHLNDRXX_1_101412_GACTCTAATGTGACGA	STAR	female blood	53840	47375
HGHLNDRXX_1_101413_TTCGTCTTAATAGATT	STAR	sperm	42953	28787
HGHLNDRXX_1_101414_CATAATAATTAGCGCA	STAR	male blood	42708	28438
	Stringie –merge	Global transcriptome	64460	43105
De-novo transcriptome	Method	Tissues	Results Bowtie2 (Library x Transcriptome)
identifier	name	sample	# total transcripts	% of mapping
HGHLNDRXX_1_101407_AATGATAGGACCACCT	Bowtie2	female plume	187307	0.9771
HGHLNDRXX_1_101408_TTGGCGCGTGGCTAGG	Bowtie2	female vestimentum	125298	0.9756
HGHLNDRXX_1_101409_TCCGTTCGCCTACCGG	Bowtie2	female skin	122284	0.985
HGHLNDRXX_1_101410_GTCAGTAGGGAGGATG	Bowtie2	female mid-trophosome	278615	0.6214
HGHLNDRXX_1_101411_ACTTAAGACGCTGAAT	Bowtie2	female gonad	222268	0.9594
HGHLNDRXX_1_101412_GACTCTAATGTGACGA	Bowtie2	female blood	149862	0.848
HGHLNDRXX_1_101413_TTCGTCTTAATAGATT	Bowtie2	sperm	148319	0.9807	Corset		Lace	Results Minimap2 (SuperTranscriptome x Genome)
HGHLNDRXX_1_101414_CATAATAATTAGCGCA	Bowtie2	male blood	171356	0.9758	# of transcripts	# of clusters	# total SuperTranscripts	# SuperTranscripts unique	# SuperTrans mapped	% of mapping
	Corset/Lace	Global transcriptome	1405309	-	1013942	612962	612962	433867	449492	0.70782
			Merged de-denovo vs Riftia genome (MM2)
			# total SuperTranscripts	# total SuperTranscripts mapped
		Global transcriptome	612962	449492

## Sheet: F-Transcriptome-Transdecoder
Library	Method	Tissues	Transcripts		Similarity searches		Transdecoder Results							BUSCO results (metazoa odb10 – 954 markers)
identifier	name	sample	# of mapped With isoforms	# of CDS	# of SwissProt hits	# of PFAM-A hits	# of selected CDS	# of complete CDS	# of 3_partial CDS	# of 5_partial CDS	# of internal CDS	# predicted genes No isoforms	% CDS in transcripts	Complete	Single-copy	Duplicated	Fragmented	Missing	% of identified BUSCOs
Merged mapped transcriptomes	STAR/STRINGTIE	Global – all tissues combined	64460	56516	29960	28261	40165	33388	2535	3503	3503	33659	0.6231	899	580	319	36	19	0.98
Merged de novo Supertranscriptomes	CORSET/LACE	Global – all tissues combined	449492	198711	108782	95273	152927	86074	16144	27448	23261	128598	0.340222	909	38	871	33	12	98,80%
														916	23	893	27	11	98,80%	COMBINED
				% of CDS	% of SwissProt hits	% of PFAM-A hits	% of selected CDS	% of complete CDS	% of 3_partial CDS	% of 5_partial CDS	% of internal CDS
				0.876761	0.464784	0.438427	0.710684	0.831271	0.0631147	0.0872152	0.0872152			% Complete	% Single-copy	% Duplicated	% Fragmented	% Missing
				0.442079	0.242011	0.211957	0.769595	0.562844	0.105567	0.179484	0.152105			0.942348	0.607966	0.334382	0.0377358	0.0199161
														0.95283	0.0398323	0.912998	0.0345912	0.0125786
Library	# of proteins	# of mapped (1e-06)	% of mapped (1e-06)	% of unmapped										0.960168	0.024109	0.936059	0.0283019	0.0115304	COMBINED
female plume	49073	36067	73.4966	26.5034
female vestimentum	39345	30351	77.1407	22.8593
female skin	35995	27736	77.0551	22.9449
female mid-trophosome	20793	16353	78.6467	21.3533
female gonad	45381	33797	74.4739	25.5261
female blood	21827	17053	78.128	21.872
sperm	41073	29431	71.6553	28.3447
male blood	44530	31869	71.5675	28.4325
combined_denovo	152927	113581	74.2714	25.7286
combined_mapped	40165	30409	75.7102	24.2898
augustus_predicted	25983	14252	54.8512	45.1488
augustus_predicted_full	58065	38588	66.4566	33.5434
