# Supplementary material for: Novel Insights on Obligate Symbiont Lifestyle and Adaptation to Chemosynthetic Environment as Revealed by the Giant Tubeworm Genome
Source: Mol Biol Evol. 2021 Dec 6;39(1):msab347. doi: 10.1093/molbev/msab347 (PMC8789280; doi:10.1093/molbev/msab347)
Supplement: msab347_Supplementary_Data [file msab347_supplementary_data.zip › Supplementary_Table2.xlsx]

## Sheet: Database
Metazoan	References
Amphimedon queenslandica	http://metazoa.ensembl.org/Amphimedon_queenslandica/Info/Index	Non-bilateria (4 taxa)
Mnemiopsis leidyi	https://research.nhgri.nih.gov/mnemiopsis/
Nematostella vectensis	http://metazoa.ensembl.org/Nematostella_vectensis/Info/Index
Trichoplax adhaerens	https://metazoa.ensembl.org/Trichoplax_adhaerens/Info/Index
Adineta vaga	https://metazoa.ensembl.org/Adineta_vaga/Info/Index	Lophotrochozoa (19 taxa)
Bathymodiolus platifrons	https://datadryad.org/stash/dataset/doi:10.5061/dryad.h9942
Biomphalaria glabrata	http://metazoa.ensembl.org/Biomphalaria_glabrata/Info/Index
Capitella teleta	http://metazoa.ensembl.org/Capitella_teleta/Info/Index
Chrysomallon squamiferum	https://datadryad.org/stash/dataset/doi:10.5061/dryad.24053dn
Crassostrea gigas	http://metazoa.ensembl.org/Crassostrea_gigas/Info/Index
Echinococcus multilocularis	https://parasite.wormbase.org/Echinococcus_multilocularis_prjeb122/Info/Index/
Helobdella robusta	http://metazoa.ensembl.org/Helobdella_robusta/Info/Index
Lamellibrachia luymesi	https://github.com/yuanning-li/Lamellibrachia-genome
Lingula anatina	https://marinegenomics.oist.jp/lan_v2/viewer/download?project_id=50
Lottia gigantea	http://metazoa.ensembl.org/Lottia_gigantea/Info/Index
Modiolus philippinarum	https://datadryad.org/stash/dataset/doi:10.5061/dryad.h9942
Notospermus geniculatus	https://marinegenomics.oist.jp/nge_v2/viewer/download?project_id=52
Octopus bimaculoides	https://metazoa.ensembl.org/Octopus_bimaculoides/Info/Index
Mizuhopecten yessoensis	http://mgb.ouc.edu.cn/novegene/html/download.php
Phoronis australis	https://marinegenomics.oist.jp/pau_v2/viewer/download?project_id=51
Riftia pachyptila	This study
Schistosoma mansoni	ftp://ftp.sanger.ac.uk/pub/pathogens/Schistosoma/mansoni/v7/annotation/
Schmidtea mediterranea	https://parasite.wormbase.org/Schmidtea_mediterranea_prjna379262/Info/Index
Anopheles gambiae	https://metazoa.ensembl.org/Anopheles_gambiae/Info/Index	Ecdysozoa (6 taxa)
Caenorhabditis elegans	http://www.ensembl.org/Caenorhabditis_elegans/Info/Index
Danio rerio	http://www.ensembl.org/Danio_rerio/Info/Index
Daphnia pulex	http://metazoa.ensembl.org/Daphnia_pulex/Info/Index
Drosophila melanogaster	http://www.ensembl.org/Drosophila_melanogaster/Info/Index
Tribolium castaneum	http://metazoa.ensembl.org/Tribolium_castaneum/Info/Index
Branchiostoma floridae	https://genome.jgi.doe.gov/portal/pages/dynamicOrganismDownload.jsf?organism=Brafl1	Deuterostomia (7 taxa)
Ciona intestinalis	https://genome.jgi.doe.gov/portal/pages/dynamicOrganismDownload.jsf?organism=Cioin2
Gallus gallus	https://www.ensembl.org/Gallus_gallus/Info/Index
Homo sapiens	https://www.ensembl.org/Homo_sapiens/Info/Index
Mus musculus	http://www.ensembl.org/Mus_musculus/Info/Index
Strongylocentrotus purpuratus	https://metazoa.ensembl.org/Strongylocentrotus_purpuratus/Info/Index
Xenopus tropicalis	https://www.ensembl.org/Xenopus_tropicalis/Info/Index

## Sheet: Gene family shared in Annelida
	Capitella teleta	Helobdella robusta	Lamellibrachia luymesi	Riftia pachyptila
METAZOAN	7610	6021	7429	7063
BILATERIA	746	371	780	620
PROTOSTOMIA	172	103	179	136
LOPHOTROCHOZOA	822	312	861	575
ANNELIDA	427	178	1864	1791
SPECIES	4300	4821	10262	8132
