# Supplementary material for: Novel Insights on Obligate Symbiont Lifestyle and Adaptation to Chemosynthetic Environment as Revealed by the Giant Tubeworm Genome
Source: Mol Biol Evol. 2021 Dec 6;39(1):msab347. doi: 10.1093/molbev/msab347 (PMC8789280; doi:10.1093/molbev/msab347)
Supplement: msab347_Supplementary_Data [file msab347_supplementary_data.zip › Supplementary_Table3.xlsx]

## Sheet: A-Overview
	bZIP_1	bZIP_2	bZIP_Maf	CEP1-DNA_bind	Homeodomain	Homeobox_KN	Homez	CENP-B_N	zf-C4	HLH	zf-C2H2	zf-Di19	GAGA	zf-C2H2_jaz	zf-C2H2_2	zf-met	zf-H2C2_2	zf-C2H2_4	zf-H2C2_5	zf-C2H2_6	zf-C2HC_2	Total
B. platifrons	12	15	3	0	114	15	0	3	37	55	44	3	0	3	3	10	136	0	13	1	2	469
B. glabrata	16	11	4	0	79	8	0	6	39	59	19	2	0	6	2	7	193	1	18	1	5	476
C. teleta	10	15	3	0	132	28	0	0	37	74	33	4	0	6	2	6	169	0	23	6	3	551
C. squamiferum	9	12	3	0	85	6	0	1	22	61	18	2	0	4	1	4	99	0	15	4	2	348
C. gigas	15	15	4	0	103	14	0	0	41	70	20	4	0	5	2	8	117	0	27	2	2	449
E. multilocularis	9	6	1	0	67	10	0	0	15	27	7	7	0	4	1	2	36	0	4	0	3	199
H. robusta	14	9	3	0	229	14	0	3	50	62	24	5	0	5	2	4	133	0	8	2	1	568
M. phillipinarum	13	15	4	0	125	15	0	9	36	56	34	4	0	1	2	8	101	1	18	0	2	444
L. gigantea	17	14	3	0	132	9	0	2	34	74	42	7	0	5	3	5	218	0	11	7	2	585
L. luymesi	13	10	6	0	103	12	0	7	36	65	15	3	0	4	2	7	115	0	16	5	4	423
L. anatina	14	17	4	0	103	15	0	0	42	69	13	7	0	7	4	9	101	0	14	4	5	428
N. geniculatus	14	20	5	0	141	15	0	17	39	76	23	5	0	7	3	11	178	0	21	7	5	587
O. bimaculoides	8	8	3	0	78	8	0	9	27	47	147	2	0	3	2	6	1645	0	18	20	3	2034
M. yessoensis	18	15	3	0	107	11	0	1	38	61	18	3	0	5	2	7	112	0	17	4	3	425
P. australis	12	17	3	0	85	8	1	0	30	44	10	2	0	4	2	7	106	0	17	2	3	353
R. pachyptila	11	12	5	0	108	12	0	2	32	52	10	4	0	5	2	7	127	0	16	5	4	414
S. mansoni	9	5	3	0	73	9	0	0	21	32	5	1	0	4	1	6	44	0	4	0	0	217
S. mediterranea	11	8	2	0	101	12	0	11	25	39	5	1	0	4	1	8	62	0	4	0	8	302
Total	225	224	62	0	1965	221	1	71	601	1023	487	66	0	82	37	122	3692	2	264	70	57
	bzip	homeobox	nuclear factor	bHLH	Zinc-finger	Total
B. platifrons	30	132	37	55	215	469
B. glabrata	31	93	39	59	254	476
C. teleta	28	160	37	74	252	551
C. squamiferum	24	92	22	61	149	348
C. gigas	34	117	41	70	187	449
E. multilocularis	16	77	15	27	64	199
H. robusta	26	246	50	62	184	568
M. phillipinarum	32	149	36	56	171	444
L. gigantea	34	143	34	74	300	585
L. luymesi	29	122	36	65	171	423
L. anatina	35	118	42	69	164	428
N. geniculatus	39	173	39	76	260	587
O. bimaculoides	19	95	27	47	1846	2034
M. yessoensis	36	119	38	61	171	425
P. australis	32	94	30	44	153	353
R. pachyptila	28	122	32	52	180	414
S. mansoni	17	82	21	32	65	217
S. mediterranea	21	124	25	39	93	302
