# Supplementary material for: Novel Insights on Obligate Symbiont Lifestyle and Adaptation to Chemosynthetic Environment as Revealed by the Giant Tubeworm Genome
Source: Mol Biol Evol. 2021 Dec 6;39(1):msab347. doi: 10.1093/molbev/msab347 (PMC8789280; doi:10.1093/molbev/msab347)
Supplement: msab347_Supplementary_Data [file msab347_supplementary_data.zip › Supplementary_Table4.xlsx]

## Sheet: A-Average expansion rates
Species	genes/expansion	genes/contraction	Avg Expansion
Helobdella robusta	2.55	1.18	-0.0300044
Capitella teleta	3.02	1.12	0.326797
Lamellibrachia luymesi	2.84	1.06	0.328669
Riftia pachyptila	1.68	1.29	-0.0585308
Echinococcus multilocularis	1.75	1.11	-0.0214317
Schistosoma mansoni	1.36	1.19	0.00364586
Schmidtea mediterranea	2.26	1.04	0.145834
Lingula anatina	1.62	1.17	0.26127
Notospermus geniculatus	2.35	1.09	0.568951
Phoronis australis	1.8	1.21	-0.0428142
Patinopecten yessoensis	2.23	1.24	0.0571513
Modiolus philippinarum	2.88	1.25	0.316451
Crassostrea gigas	2.21	1.12	0.0627186
Bathymodiolus platifrons	3.69	1.3	0.222742
Biomphalaria glabrata	2.39	1.03	-0.0744938
Lottia gigantea	2.26	1.12	0.0812928
Chrysomallon squamiferum	2.16	1.15	-0.069025
Octopus bimaculoides	3.43	1.07	-0.14544

## Sheet: B-CAFE_expanded_genes
gene id	Panther family	Panther annotation	Panther score		Biological process
RIFPA_jg12588.t1	PTHR11360	monocarboxylate transporter	1.1e-28		GO.ID	Term	Annotated	Significant	Expected	pvalues
RIFPA_jg11617.t5	PTHR16631:SF24	family 17 glucosidase scw11-related	2.9e-15		GO:0007160	cell-matrix adhesion	65	46	9.77	3.2e-24
RIFPA_jg32016.t2	PTHR10631:SF1	trmt1-like protein	6.2e-64		GO:0006030	chitin metabolic process	150	63	22.54	5.3e-16
RIFPA_jg24275.t1	PTHR28489:SF2	rentinal degeneration 3-like	8.9e-37		GO:0007156	homophilic cell adhesion via plasma membrane	61	30	9.17	2.7e-10
RIFPA_jg28995.t2	PTHR47032:SF1	udp-d-xylose:l-fucose alpha-1,3-d-xylosyltransferase mgp4	2e-63		GO:0015671	oxygen transport	17	13	2.55	2.4e-08
RIFPA_jg25347.t1	PTHR23263:SF41	small proline-rich protein 3	4e-88		GO:0009247	glycolipid biosynthetic process	35	19	5.26	7e-08
RIFPA_jg3212.t3	PTHR31804:SF2	mediator of rna polymerase ii transcription subunit 15	2.6e-48		GO:0006470	protein dephosphorylation	94	35	14.13	8.1e-08
RIFPA_jg4623.t1	PTHR11616	sodium/chloride dependent transporter	2.1e-226		GO:0006486	protein glycosylation	77	30	11.57	2.2e-07
RIFPA_jg20977.t1	PTHR12000:SF23	legumain	6.8e-25		GO:0007186	G protein-coupled receptor signaling pathway	413	90	62.07	8.6e-05
RIFPA_jg12988.t1	PTHR17039	u3 small nucleolar ribonucleoprotein protein mpp10	2.1e-49		GO:0006751	glutathione catabolic process	4	4	0.6	0.00051
RIFPA_jg16309.t1	PTHR21621	ribosomal protein s6 modification protein	1.7e-06		GO:0007169	transmembrane receptor protein tyrosine kinase	15	8	2.25	0.0006
RIFPA_jg11338.t1	PTHR45796:SF4	forkhead box p, isoform c	5.8e-103		GO:0006750	glutathione biosynthetic process	7	5	1.05	0.00122
RIFPA_jg22390.t1	PTHR10334:SF344	at27079p-related	1.7e-08		GO:0007155	cell adhesion	162	88	24.35	0.00193
RIFPA_jg27757.t2	PTHR19134:SF477	receptor-type tyrosine-protein phosphatase	2.5e-122		GO:0015914	phospholipid transport	8	5	1.2	0.00286
RIFPA_jg20423.t3	PTHR11177:SF248	chitotriosidase-1	1.8e-84		GO:0033227	dsRNA transport	3	3	0.45	0.00338
RIFPA_jg22663.t1	PTHR21559	dystroglycan-related	1.1e-62		GO:0019264	glycine biosynthetic process from serine	3	3	0.45	0.00338
RIFPA_jg5804.t1	PTHR24230	g-protein coupled receptor	3.2e-21		GO:0035999	tetrahydrofolate interconversion	3	3	0.45	0.00338
RIFPA_jg4695.t1	PTHR22801:SF57	si:dkeyp-75b4.10	3.2e-14		GO:0006683	galactosylceramide catabolic process	4	3	0.6	0.01201
RIFPA_jg22463.t2	PTHR45713:SF6	si:cabz01040626.2-related	2.4e-11		GO:0007166	cell surface receptor signaling pathway	84	24	12.62	0.01261
RIFPA_jg6322.t1	PTHR24230	g-protein coupled receptor	1.6e-13		GO:0071805	potassium ion transmembrane transport	20	9	3.01	0.0157
RIFPA_jg26503.t1	PTHR19143:SF327	protein scabrous	3.3e-26		GO:0006694	steroid biosynthetic process	15	6	2.25	0.02132
RIFPA_jg7226.t1	PTHR23320	membrane-spanning 4-domains subfamily a ms4a -related	2.7e-19		Molecular function
RIFPA_jg21989.t1	PTHR10185	phospholipase d - related	2.7e-182		GO:0008378	galactosyltransferase activity	35	30	5.65	1.9e-19
RIFPA_jg27562.t3	PTHR46458:SF1	neuroglobin	5e-10		GO:0005328	neurotransmitter:sodium symporter activi...	36	28	5.81	4.3e-16
RIFPA_jg22829.t1	PTHR10231	nucleotide-sugar transmembrane transporter	6.6e-43		GO:0001733	galactosylceramide sulfotransferase acti...	20	19	3.23	1.4e-14
RIFPA_jg29403.t3	PTHR12352	secreted modular calcium-binding protein	1.3e-26		GO:0005509	calcium ion binding	559	157	90.25	1.1e-13
RIFPA_jg6290.t4	PTHR45713:SF6	si:cabz01040626.2-related	4.8e-192		GO:0019825	oxygen binding	47	30	7.59	2.2e-13
RIFPA_jg15800.t1	PTHR10574:SF303	si:dkey-202e22.2	1e-07		GO:0008061	chitin binding	167	66	26.96	2.2e-13
RIFPA_jg29346.t1	PTHR15708:SF10	metastasis suppressor protein 1	1e-28		GO:0004725	protein tyrosine phosphatase activity	92	34	14.85	9.7e-07
RIFPA_jg23062.t1	PTHR12932	p25 alpha-related	5.9e-62		GO:0015293	symporter activity	46	35	7.43	1.7e-05
RIFPA_jg12509.t1	PTHR43382:SF2	bifunctional glutamate/proline--trna ligase	0		GO:0015297	antiporter activity	23	10	3.71	1.9e-05
RIFPA_jg1457.t1	PTHR10961:SF7	peroxisomal sarcosine oxidase	5.2e-120		GO:0042910	xenobiotic transmembrane transporter activity	8	7	1.29	1.9e-05
RIFPA_jg4714.t2	PTHR10942	leishmanolysin-like peptidase	4.3e-112		GO:0003796	lysozyme activity	11	8	1.78	4.7e-05
RIFPA_jg17016.t3	PTHR11893:SF36	innexin-5	5.4e-145		GO:0008410	CoA-transferase activity	7	6	1.13	0.00011
RIFPA_jg5325.t2	PTHR24173:SF42	fi19351p1	2.6e-151		GO:0030246	carbohydrate binding	61	21	9.85	0.00011
RIFPA_jg4217.t1	PTHR13302	conserved oligomeric golgi complex component 3	7.7e-16		GO:0004357	glutamate-cysteine ligase activity	5	5	0.81	0.00011
RIFPA_jg7465.t1	PTHR24034:SF59	re68558p	4.8e-52		GO:0003774	motor activity	92	24	14.85	0.00013
RIFPA_jg2209.t1	PTHR11309:SF47	frizzled	1.4e-08		GO:0005544	calcium-dependent phospholipid binding	10	7	1.61	0.00022
RIFPA_jg23810.t1	PTHR10015:SF329	heat stress transcription factor b-1	4.8e-05		GO:0003950	NAD+ ADP-ribosyltransferase activity	36	15	5.81	0.00023
RIFPA_jg18294.t1	PTHR10177:SF252	cyclin-f	4.7e-59		GO:0004930	G protein-coupled receptor activity	390	92	62.96	0.0003
RIFPA_jg27616.t1	PTHR10342	arylsulfatase	7.3e-183		GO:0020037	heme binding	114	33	18.4	0.00039
RIFPA_jg7765.t3	PTHR23275	cabriolet.-related	7.6e-08		GO:0004333	fumarate hydratase activity	4	4	0.65	0.00068
RIFPA_jg11769.t1	PTHR21461:SF46	beta-1,4-galactosyltransferase galt-1	8.6e-50		Cellular component
RIFPA_jg11681.t1	PTHR46468:SF1	sentrin-specific protease 8	5.7e-16		GO:0005794	Golgi apparatus	51	23	8.84	5.2e-13
RIFPA_jg30002.t1	PTHR19375:SF407	heat shock cognate 71 kda protein-related	0		GO:0005576	extracellular region	258	83	44.7	1.8e-11
RIFPA_jg2542.t1	PTHR10797:SF48	ccr4-associated factor 1 homolog 11-related	0.00094		GO:0005886	plasma membrane	145	34	25.12	1.3e-08
RIFPA_jg3077.t1	PTHR11195:SF13	invertebrate lysozyme-related	2.2e-33		GO:0005833	hemoglobin complex	16	13	2.77	3.8e-08
RIFPA_jg14573.t1	PTHR11552	glucose-methanol-choline gmc oxidoreductase	8.4e-167		GO:0016020	membrane	2027	409	351.2	1.8e-05
RIFPA_jg25032.t2	PTHR45713:SF6	si:cabz01040626.2-related	2.8e-35		GO:0016021	integral component of membrane	1156	238	200.29	2.7e-05
RIFPA_jg2941.t1	PTHR15046:SF2	beta-1,4 n-acetylgalactosaminyltransferase 2	6e-33		GO:0016459	myosin complex	31	14	5.37	0.00028
RIFPA_jg23763.t2	PTHR14064	chondromodulin-related	3e-13		GO:0034457	Mpp10 complex	2	2	0.35	0.02997
RIFPA_jg29677.t2	PTHR16059	anthrox toxin receptor protein antxr	1.6e-17		GO:0005884	actin filament	2	2	0.35	0.02997
RIFPA_jg15821.t3	PTHR11177	chitinase	2.9e-144		GO:0070176	DRM complex	2	2	0.35	0.02997
RIFPA_jg3215.t2	PTHR11195:SF13	invertebrate lysozyme-related	1e-33		GO:0005732	small nucleolar ribonucleoprotein comple...	3	2	0.52	0.07957
RIFPA_jg29865.t1	PTHR20961	glycosyltransferase	3.2e-13		GO:0008180	COP9 signalosome	3	2	0.52	0.07957
RIFPA_jg15556.t2	PTHR46130:SF1	pappalysin-2	3e-05		GO:0045239	tricarboxylic acid cycle enzyme complex	3	2	0.52	0.07957
RIFPA_jg29394.t1	PTHR14647	galactose-3-o-sulfotransferase	8.4e-44		GO:0016607	nuclear speck	1	1	0.17	0.17326
RIFPA_jg14700.t1	PTHR46641:SF2	fmrfamide receptor	4.4e-102		GO:0034464	BBSome	5	2	0.87	0.20897
RIFPA_jg24875.t2	PTHR46641:SF2	fmrfamide receptor	2.8e-87		GO:0000813	ESCRT I complex	2	1	0.35	0.31654
RIFPA_jg387.t3	PTHR18945:SF825	nicotinic acetylcholine receptor alpha5, isoform b	1.2e-55		GO:0000221	vacuolar proton-transporting V-type ATPa...	2	1	0.35	0.31654
RIFPA_jg12710.t4	PTHR22802:SF341	c-type lectin domain family 10 member a	2.7e-28		GO:0000795	synaptonemal complex	2	1	0.35	0.31654
RIFPA_jg25121.t2	PTHR11003	potassium channel, subfamily k	1.3e-64		GO:0005643	nuclear pore	8	2	1.39	0.41594
RIFPA_jg12553.t3	PTHR11360	monocarboxylate transporter	2.6e-169		GO:0033180	proton-transporting V-type ATPase, V1 do...	6	2	1.04	0.53256
RIFPA_jg19391.t1	PTHR11689:SF89	chloride channel protein	2.8e-13
RIFPA_jg28061.t4	PTHR23301	chitin binding peritrophin-a	1.5e-62
RIFPA_jg6970.t1	PTHR13802:SF43	sushi domain-containing protein 2	3.1e-13
RIFPA_jg15085.t1	PTHR23055:SF64	neurocalcin-delta b	3.9e-95
RIFPA_jg29312.t1	PTHR10231	nucleotide-sugar transmembrane transporter	1.3e-45
RIFPA_jg17361.t1	PTHR11461:SF204	serpin b6	7.6e-21
RIFPA_jg3074.t5	PTHR24115:SF586	kinesin-like protein	9.7e-282
RIFPA_jg148.t1	PTHR11164	glutamate cysteine ligase	2.7e-276
RIFPA_jg23508.t1	PTHR18934:SF95	pre-mrna-splicing factor atp-dependent rna helicase dhx15	0
RIFPA_jg5660.t3	PTHR22967:SF57	numb-associated kinase, isoform a	3.6e-145
RIFPA_jg30817.t1	PTHR23202	wasp interacting protein-related	3.2e-44
RIFPA_jg21370.t2	PTHR10036	cd59 glycoprotein	2.8e-07
RIFPA_jg5692.t1	PTHR22588	uncharacterized	4.9e-19
RIFPA_jg21366.t4	PTHR13723:SF250	lonely heart, isoform a	4.1e-15
RIFPA_jg7839.t1	PTHR12308:SF31	anoctamin	1.8e-228
RIFPA_jg4479.t2	PTHR24072:SF153	transforming protein rhoa	1e-96
RIFPA_jg834.t1	PTHR14949	egf-like-domain, multiple 7, 8	2.1e-31
RIFPA_jg6622.t2	PTHR24369:SF102	leucine-rich repeat-containing protein 4b	5.5e-49
RIFPA_jg28.t1	PTHR14453:SF70	poly [adp-ribose] polymerase 9	9e-08
RIFPA_jg21934.t1	PTHR11444:SF1	fumarate hydratase, mitochondrial	6.4e-224
RIFPA_jg6922.t1	PTHR14202:SF0	60 kda ss-a/ro ribonucleoprotein	1.7e-17
RIFPA_jg6599.t5	PTHR11616:SF245	sodium-dependent noradrenaline transporter	6e-233
RIFPA_jg16687.t3	PTHR31780:SF1	stress response protein nst1	0.00037
RIFPA_jg4948.t1	PTHR11685:SF290	e3 ubiquitin-protein ligase rnf14	4.2e-138
RIFPA_jg31096.t1	PTHR13260	anaphase promoting complex subunit 4 apc4	5.8e-72
RIFPA_jg8959.t1	PTHR12093:SF11	nck-associated protein 1	1.6e-70
RIFPA_jg23015.t1	PTHR46513:SF13	low-density lipoprotein receptor-related protein	4.5e-27
RIFPA_jg15678.t2	PTHR24034:SF111	fi18763p1-related	5.6e-175
RIFPA_jg20082.t1	PTHR45713:SF6	si:cabz01040626.2-related	1.2e-103
RIFPA_jg2314.t1	PTHR13802:SF52	lp19846p-related	1.3e-76
RIFPA_jg5689.t1	PTHR22588	uncharacterized	8.8e-15
RIFPA_jg12254.t1	PTHR11214:SF247	beta-1,3-galactosyltransferase brn	4.5e-65
RIFPA_jg19018.t2	PTHR24404	zinc finger protein	5.6e-77
RIFPA_jg1692.t1	PTHR14647	galactose-3-o-sulfotransferase	5.1e-58
RIFPA_jg12125.t3	PTHR12352	secreted modular calcium-binding protein	1.4e-11
RIFPA_jg6287.t1	PTHR12352:SF25	proteoglycan cow	2.5e-54
RIFPA_jg2635.t1	PTHR24411	nuclear factor erythroid 2-related factor	3.7e-75
RIFPA_jg8032.t2	PTHR10501:SF21	u2 small nuclear ribonucleoprotein b''	3.7e-59
RIFPA_jg19358.t1	PTHR11893:SF36	innexin-5	1.1e-165
RIFPA_jg30005.t2	PTHR19375:SF407	heat shock cognate 71 kda protein-related	0
RIFPA_jg29690.t2	PTHR10183:SF381	calpain-6	8.2e-64
RIFPA_jg26300.t1	PTHR11829	forkhead box protein	1.4e-49
RIFPA_jg32017.t1	PTHR10631:SF1	trmt1-like protein	2.3e-52
RIFPA_jg15247.t1	PTHR11309:SF86	frizzled-10	1.6e-20
RIFPA_jg2458.t2	PTHR15692:SF19	mastermind-like protein 1	2.9e-15
RIFPA_jg18521.t1	PTHR24031:SF634	atp-dependent rna helicase ddx18	3e-182
RIFPA_jg21137.t1	PTHR14454	uncharacterized	4.4e-23
RIFPA_jg13528.t1	PTHR13003	nup107-related	3.4e-36
RIFPA_jg11654.t3	PTHR13802:SF43	sushi domain-containing protein 2	2.5e-122
RIFPA_jg24206.t1	PTHR11616:SF265	transporter	3e-216
RIFPA_jg21865.t1	PTHR13832:SF244	protein phosphatase 1b	5.8e-137
RIFPA_jg2953.t2	PTHR11829:SF142	forkhead box q2	1.4e-53
RIFPA_jg14338.t1	PTHR24249	histamine receptor-related g-protein coupled receptor	4e-26
RIFPA_jg14568.t3	PTHR11616:SF231	sodium-dependent proline transporter	1.9e-190
RIFPA_jg19101.t2	PTHR22683	sporulation protein related	0.00011
RIFPA_jg13543.t3	PTHR10170	huntington disease protein	2.3e-103
RIFPA_jg26351.t1	PTHR24390:SF81	zinc finger protein 711	2.1e-23
RIFPA_jg31000.t3	PTHR14885:SF1	cilia- and flagella-associated protein 43	4.5e-226
RIFPA_jg17234.t2	PTHR10264:SF118	podocin	9.4e-106
RIFPA_jg6916.t1	PTHR33538:SF2	protein gamete expressed 1	4.4e-26
RIFPA_jg22833.t2	PTHR33538:SF2	protein gamete expressed 1	7e-35
RIFPA_jg9497.t2	PTHR23301:SF69	uterine lumin expressed/locailized	1e-06
RIFPA_jg23134.t1	PTHR24033:SF175	sushi, nidogen and egf like domains 1	2.2e-10
RIFPA_jg30422.t2	PTHR33420:SF11	type 1 fimbrin d-mannose specific adhesin	5.5e-14
RIFPA_jg487.t1	PTHR19818	zinc finger protein zic and gli	7.9e-06
RIFPA_jg16028.t3	PTHR28145:SF1	12 kda heat shock protein	5.4e-16
RIFPA_jg27300.t1	PTHR12916:SF4	neurogenic locus notch homolog protein 1-related	8e-28
RIFPA_jg19170.t1	PTHR32385:SF15	mannosyl phosphorylinositol ceramide synthase csh1-related	1.7e-64
RIFPA_jg20784.t3	PTHR19300:SF52	beta4galnacta	5.5e-109
RIFPA_jg6320.t1	PTHR24243	g-protein coupled receptor	1.2e-14
RIFPA_jg29664.t3	PTHR10877:SF134	polycystic kidney disease protein 1-like 2	2.9e-92
RIFPA_jg29010.t2	PTHR24060:SF158	metabotropic glutamate receptor	8.2e-160
RIFPA_jg28604.t2	PTHR11829:SF206	forkhead box protein q1	1.9e-84
RIFPA_jg12470.t5	PTHR14453	parp/zinc finger ccch type domain containing protein	4.2e-123
RIFPA_jg3051.t3	PTHR24023:SF983	dumpy: shorter than wild-type	4.8e-74
RIFPA_jg15946.t1	PTHR21255:SF52	tctex1 domain-containing protein 1	3.4e-65
RIFPA_jg8774.t2	PTHR45645:SF33	zinc metalloproteinase nas-39	1.8e-14
RIFPA_jg6497.t1	PTHR24223:SF241	multidrug resistance-associated protein 1	5.3e-49
RIFPA_jg14901.t4	PTHR12436:SF31	sac3 domain-containing protein 1	7.4e-56
RIFPA_jg29045.t1	PTHR11802:SF242	lysosomal protective protein	2e-62
RIFPA_jg5052.t1	PTHR24118:SF40	i kappa b homolog	2.4e-51
RIFPA_jg25352.t1	PTHR11267:SF116	t-box transcription factor tbx22	7.1e-10
RIFPA_jg13798.t1	PTHR12029	rna methyltransferase	1.3e-72
RIFPA_jg2444.t1	PTHR10704	carbohydrate sulfotransferase	1.5e-21
RIFPA_jg2632.t2	PTHR45760:SF1	solute carrier family 25 member 39	4.2e-104
RIFPA_jg6389.t1	PTHR24230	g-protein coupled receptor	4.6e-11
RIFPA_jg16003.t7	PTHR33772:SF1	thymus, brain and testes-associated	9.6e-74
RIFPA_jg24274.t1	PTHR28489:SF2	rentinal degeneration 3-like	1.2e-39
RIFPA_jg22539.t5	PTHR24115:SF191	kinesin-like protein kif9	6.1e-107
RIFPA_jg12833.t1	PTHR30244:SF3	udp-4-amino-4-deoxy-l-arabinose--oxoglutarate aminotransferase	1.9e-73
RIFPA_jg9914.t1	PTHR11360	monocarboxylate transporter	2.2e-93
RIFPA_jg18231.t1	PTHR12316	ninjurin-related	1.6e-09
RIFPA_jg12883.t3	PTHR22914:SF42	chitin synthase 1-related	0
RIFPA_jg31692.t1	PTHR24261:SF11	phosphoinositide-3-kinase-interacting protein 1	1.2e-26
RIFPA_jg8901.t1	PTHR46641:SF2	fmrfamide receptor	1.1e-75
RIFPA_jg27944.t1	PTHR22906:SF30	complement factor properdin	6.4e-10
RIFPA_jg11263.t5	PTHR19325	complement component-related sushi domain-containing	1.3e-222
RIFPA_jg29709.t4	PTHR16121:SF0	cap-specific mrna (nucleoside-2'-o-)-methyltransferase 1	6.6e-218
RIFPA_jg2167.t4	PTHR45615:SF13	unconventional myosin-xviiia	1e-211
RIFPA_jg17196.t1	PTHR46641:SF12	cnmamide receptor	2.1e-25
RIFPA_jg18694.t2	PTHR11360:SF119	monocarboxylate transporter 10	1.5e-120
RIFPA_jg22974.t1	PTHR10454:SF157	caspase-9	5.4e-12
RIFPA_jg4640.t1	PTHR45713:SF6	si:cabz01040626.2-related	3.3e-22
RIFPA_jg25873.t1	PTHR10459:SF60	poly [adp-ribose] polymerase 2	1.5e-32
RIFPA_jg7424.t1	PTHR24072:SF0	rho-related gtp-binding protein rhob	3.5e-91
RIFPA_jg4836.t1	PTHR19143	fibrinogen/tenascin/angiopoeitin	4.7e-35
RIFPA_jg10552.t1	PTHR11206:SF270	multidrug and toxin extrusion protein 2	2.8e-132
RIFPA_jg20506.t1	PTHR13707	ketoacid-coenzyme a transferase	6.7e-38
RIFPA_jg4698.t4	PTHR11195	destabilase-related	2.1e-25
RIFPA_jg8874.t5	PTHR19229:SF36	atp-binding cassette sub-family a member 2	2.2e-202
RIFPA_jg24623.t1	PTHR12756:SF12	cytosolic carboxypeptidase-like protein 5	4.2e-135
RIFPA_jg10738.t1	PTHR13627	fukutin related protein	1.2e-08
RIFPA_jg16362.t1	PTHR10730:SF5	procollagen-lysine,2-oxoglutarate 5-dioxygenase 1	1.1e-207
RIFPA_jg9285.t2	PTHR24377:SF708	zinc finger protein 586	7.2e-101
RIFPA_jg27567.t2	PTHR45713:SF6	si:cabz01040626.2-related	2.3e-71
RIFPA_jg24456.t1	PTHR45640:SF23	heat shock protein 22-related	3.8e-44
RIFPA_jg12548.t1	PTHR11360	monocarboxylate transporter	4.5e-79
RIFPA_jg31127.t1	PTHR43674:SF2	beta-ureidopropionase	5.1e-87
RIFPA_jg5636.t7	PTHR43272:SF28	long-chain-fatty-acid--coa ligase 1	3e-250
RIFPA_jg22104.t1	PTHR10366:SF564	tetraketide alpha-pyrone reductase 1	1.5e-79
RIFPA_jg6.t1	PTHR12395:SF9	decapping and exoribonuclease protein	9.7e-30
RIFPA_jg2645.t1	PTHR46641:SF4	proctolin receptor, isoform a	7.1e-68
RIFPA_jg22941.t1	PTHR12372:SF6	pecanex-like protein 4	3.6e-172
RIFPA_jg24100.t2	PTHR23050:SF245	calmodulin	3.1e-20
RIFPA_jg21453.t1	PTHR45842:SF3	leucine-rich repeat and fibronectin type-iii domain-containing protein 4	4.6e-67
RIFPA_jg7827.t2	PTHR10925:SF5	rna cytidine acetyltransferase	7.3e-255
RIFPA_jg28684.t2	PTHR11567:SF125	2-phosphoxylose phosphatase 1	8.2e-65
RIFPA_jg32081.t1	PTHR24412:SF172	kelch-like protein 10	1.9e-84
RIFPA_jg11656.t2	PTHR13802:SF52	lp19846p-related	2.7e-67
RIFPA_jg10492.t2	PTHR11360:SF225	eg:103b4.3 protein	1.1e-26
RIFPA_jg17199.t6	PTHR31497:SF0	autocrine proliferation repressor protein a	1.2e-50
RIFPA_jg14238.t2	PTHR46769:SF2	fibrocystin-l	0
RIFPA_jg689.t1	PTHR11829:SF142	forkhead box q2	6.6e-84
RIFPA_jg18432.t2	PTHR12226:SF2	mannose-p-dolichol utilization defect 1 protein	5.7e-27
RIFPA_jg24924.t2	PTHR23421:SF61	beta-galactosidase	1.7e-200
RIFPA_jg30915.t1	PTHR45828:SF9	si:dkey-251i10.2	9.6e-33
RIFPA_jg6317.t1	PTHR24230	g-protein coupled receptor	5.2e-29
RIFPA_jg29059.t2	PTHR10334:SF344	at27079p-related	9.4e-36
RIFPA_jg28508.t2	PTHR12419:SF21	otu domain-containing protein 6b	1.1e-29
RIFPA_jg1510.t1	PTHR11532:SF73	carboxypeptidase d	3.3e-172
RIFPA_jg14234.t2	PTHR11699:SF98	aldehyde dehydrogenase family 16 member a1	1.8e-214
RIFPA_jg16549.t1	PTHR11893:SF36	innexin-5	2.4e-116
RIFPA_jg3319.t5	PTHR10778:SF10	solute carrier family 35 member b1	3.7e-100
RIFPA_jg2315.t1	PTHR13802:SF52	lp19846p-related	1.2e-33
RIFPA_jg730.t3	PTHR45640:SF13	heat shock protein 67b3	5.9e-23
RIFPA_jg19382.t2	PTHR45848:SF2	dual specificity protein phosphatase 12	7.3e-59
RIFPA_jg29091.t1	PTHR24034:SF111	fi18763p1-related	3.7e-17
RIFPA_jg9473.t2	PTHR11610:SF102	gh15759p-related	6.4e-84
RIFPA_jg12877.t1	PTHR18034:SF4	nucleolar mif4g domain-containing protein 1	2.1e-83
RIFPA_jg14646.t1	PTHR24118:SF40	i kappa b homolog	5.1e-68
RIFPA_jg27147.t1	PTHR45623:SF22	chromodomain-helicase-dna-binding protein 4	0
RIFPA_jg31685.t1	PTHR46513:SF13	low-density lipoprotein receptor-related protein	4.1e-09
RIFPA_jg8906.t1	PTHR46641:SF2	fmrfamide receptor	2e-88
RIFPA_jg21131.t4	PTHR14453	parp/zinc finger ccch type domain containing protein	1e-120
RIFPA_jg27259.t3	PTHR11388:SF142	solute carrier organic anion transporter family member	4e-207
RIFPA_jg17870.t2	PTHR24404:SF61	ip01184p	1.8e-33
RIFPA_jg2056.t1	PTHR22803:SF110	accessory gland protein acp29ab-related	2.8e-36
RIFPA_jg28082.t2	PTHR13802:SF52	lp19846p-related	3.4e-157
RIFPA_jg1552.t1	PTHR46641:SF12	cnmamide receptor	8.9e-42
RIFPA_jg23281.t4	PTHR11640:SF31	nephrosis 1, congenital, finnish type (nephrin)-related	2e-12
RIFPA_jg12789.t2	PTHR24092:SF33	phospholipid-transporting atpase ih-related	3.3e-23
RIFPA_jg11516.t5	PTHR23320	membrane-spanning 4-domains subfamily a ms4a -related	1.9e-77
RIFPA_jg30814.t1	PTHR11247:SF27	lysosomal thioesterase ppt2	7.2e-79
RIFPA_jg18519.t1	PTHR24031:SF634	atp-dependent rna helicase ddx18	3.5e-44
RIFPA_jg18468.t1	PTHR10173	methionine sulfoxide reductase	4.8e-66
RIFPA_jg4666.t1	PTHR43620:SF7	glycerophosphodiester phosphodiesterase gdpd6	1.4e-55
RIFPA_jg18253.t3	PTHR12916	cytochrome c oxidase polypeptide vic-2	1e-10
RIFPA_jg22278.t1	PTHR14647	galactose-3-o-sulfotransferase	2.3e-28
RIFPA_jg9548.t1	PTHR24058:SF17	homeodomain interacting protein kinase, isoform a	2.9e-07
RIFPA_jg6800.t2	PTHR22803:SF110	accessory gland protein acp29ab-related	3.1e-28
RIFPA_jg24137.t7	PTHR19229	atp-binding cassette transporter subfamily a abca	0
RIFPA_jg30841.t1	PTHR19300:SF52	beta4galnacta	8.2e-108
RIFPA_jg29402.t5	PTHR19441	whey acdic protein wap	6.9e-20
RIFPA_jg12585.t2	PTHR11360	monocarboxylate transporter	5.4e-74
RIFPA_jg12949.t4	PTHR19818	zinc finger protein zic and gli	1.7e-07
RIFPA_jg3318.t2	PTHR10778:SF10	solute carrier family 35 member b1	1.2e-103
RIFPA_jg25282.t1	PTHR23301:SF68	ld20793p-related	8.4e-10
RIFPA_jg23133.t1	PTHR24044:SF440	protein lin-12	2.5e-10
RIFPA_jg16552.t1	PTHR11893:SF36	innexin-5	2.6e-137
RIFPA_jg22929.t2	PTHR45624:SF25	mitochondrial basic amino acids transporter	1.4e-124
RIFPA_jg11707.t1	PTHR24026:SF36	cadherin egf lag seven-pass g-type receptor 1	0
RIFPA_jg21877.t2	PTHR10942:SF0	leishmanolysin-like peptidase	3.8e-87
RIFPA_jg3086.t1	PTHR45713:SF6	si:cabz01040626.2-related	1.7e-56
RIFPA_jg5698.t5	PTHR12341:SF7	5'-3' exoribonuclease 1	1.8e-63
RIFPA_jg2257.t1	PTHR23257:SF737	serine/threonine-protein kinase ddb_g0267686-related	0.0005
RIFPA_jg30440.t1	PTHR23301:SF74	eg:56g7.1 protein-related	6.1e-09
RIFPA_jg23809.t1	PTHR33865:SF1	protein fam183bp	0.00037
RIFPA_jg31757.t1	PTHR14453:SF70	poly [adp-ribose] polymerase 9	1.6e-48
RIFPA_jg9107.t1	PTHR24367	leucine-rich repeat-containing protein	3.2e-59
RIFPA_jg14239.t3	PTHR46769:SF2	fibrocystin-l	0
RIFPA_jg22016.t1	PTHR24230	g-protein coupled receptor	2.6e-24
RIFPA_jg20794.t2	PTHR16088:SF3	gon-4-like protein	1.2e-169
RIFPA_jg11636.t1	PTHR11214:SF148	hexosyltransferase	7.6e-12
RIFPA_jg6751.t1	PTHR23418	acireductone dioxygenase	1.3e-42
RIFPA_jg22599.t3	PTHR24416:SF113	macrophage-stimulating protein receptor	1.6e-131
RIFPA_jg22313.t1	PTHR19300:SF52	beta4galnacta	1.4e-104
RIFPA_jg24162.t1	PTHR23202:SF35	wiskott-aldrich syndrome protein	2.4e-27
RIFPA_jg3608.t1	PTHR10658:SF55	cytoplasmic phosphatidylinositol transfer protein 1	1.4e-54
RIFPA_jg11162.t1	PTHR14454:SF11	serrano, isoform f	3.3e-24
RIFPA_jg13624.t1	PTHR10894:SF0	nucleolar protein 56	2.5e-46
RIFPA_jg2424.t1	PTHR13136:SF3	testis-expressed protein 30	1.4e-23
RIFPA_jg15456.t5	PTHR10877:SF134	polycystic kidney disease protein 1-like 2	1.2e-188
RIFPA_jg10954.t1	PTHR23310	acyl-coa-binding protein, acbp	1.5e-39
RIFPA_jg16821.t3	PTHR15117	ataxin 7 related	9.2e-13
RIFPA_jg15248.t1	PTHR11309:SF23	frizzled-4	1.5e-111
RIFPA_jg27943.t2	PTHR43658:SF6	3-hydroxyacyl-coa dehydrogenase type-2	1.8e-90
RIFPA_jg25344.t2	PTHR24350:SF5	aurora kinase a	1.6e-132
RIFPA_jg6937.t1	PTHR13817:SF11	bent, isoform f	4.2e-07
RIFPA_jg1078.t1	PTHR24350:SF4	aurora kinase b	2.3e-35
RIFPA_jg12093.t1	PTHR11829:SF353	protein fork head	2.5e-119
RIFPA_jg6388.t1	PTHR24230	g-protein coupled receptor	2.9e-29
RIFPA_jg23957.t1	PTHR22897:SF21	sulfhydryl oxidase 1	0.00012
RIFPA_jg23124.t2	PTHR24020:SF37	von willebrand factor a domain-containing protein 2	5.4e-15
RIFPA_jg19180.t1	PTHR21461:SF0	eg:bacr42i17.3 protein-related	9.7e-15
RIFPA_jg20724.t1	PTHR14454:SF11	serrano, isoform f	5.2e-06
RIFPA_jg29027.t1	PTHR11893:SF36	innexin-5	1.4e-115
RIFPA_jg25359.t1	PTHR11267:SF129	lp04777p-related	4.7e-34
RIFPA_jg29390.t1	PTHR11893:SF36	innexin-5	6.6e-160
RIFPA_jg23660.t2	PTHR11533:SF106	aminopeptidase	0.00013
RIFPA_jg30712.t1	PTHR14202:SF0	60 kda ss-a/ro ribonucleoprotein	3.6e-189
RIFPA_jg22248.t1	PTHR19325	complement component-related sushi domain-containing	2.9e-94
RIFPA_jg1805.t1	PTHR10704	carbohydrate sulfotransferase	1.7e-29
RIFPA_jg4878.t2	PTHR28570:SF3	aspartyl aminopeptidase	3.7e-99
RIFPA_jg18414.t1	PTHR24261:SF11	phosphoinositide-3-kinase-interacting protein 1	5e-29
RIFPA_jg14764.t1	PTHR21461	uncharacterized	8.7e-54
RIFPA_jg29314.t1	PTHR43311:SF2	glutamate--trna ligase, mitochondrial-related	8e-09
RIFPA_jg16777.t2	PTHR35936:SF17	glutamine-binding periplasmic protein	2.8e-11
RIFPA_jg31459.t1	PTHR12191	solute carrier family 39	2.4e-75
RIFPA_jg14298.t2	PTHR22588	uncharacterized	4.9e-16
RIFPA_jg22446.t1	PTHR23040	uncharacterized	7.8e-76
RIFPA_jg10811.t1	PTHR19143	fibrinogen/tenascin/angiopoeitin	5.4e-34
RIFPA_jg25878.t1	PTHR19134	protein-tyrosine phosphatase	1.4e-16
RIFPA_jg20785.t1	PTHR19300:SF52	beta4galnacta	1e-108
RIFPA_jg10968.t1	PTHR24247	5-hydroxytryptamine receptor	2.7e-41
RIFPA_jg22973.t1	PTHR24418:SF162	tyrosine-protein kinase abl	1.8e-85
RIFPA_jg32080.t2	PTHR24412:SF396	influenza virus ns1a-binding protein	8.5e-52
RIFPA_jg7314.t1	PTHR24412:SF212	kelch-like protein 20	0
RIFPA_jg21676.t2	PTHR24034:SF59	re68558p	4.8e-36
RIFPA_jg5371.t3	PTHR11362:SF70	phosphatidylethanolamine-binding protein 4	5.5e-31
RIFPA_jg2211.t4	PTHR24416:SF507	tyrosine-protein kinase receptor svh-2	1.8e-109
RIFPA_jg24170.t3	PTHR12839:SF7	regulator of nonsense transcripts 2	4.2e-26
RIFPA_jg30155.t2	PTHR19375:SF380	endoplasmic reticulum chaperone bip	0
RIFPA_jg4053.t1	PTHR14453:SF53	poly [adp-ribose] polymerase 10	1.1e-11
RIFPA_jg17220.t2	PTHR43866:SF3	methylmalonate-semialdehyde dehydrogenase [acylating], mitochondrial	2.1e-202
RIFPA_jg31768.t1	PTHR24034:SF39	latent-transforming growth factor beta-binding protein 1	1.8e-10
RIFPA_jg30069.t1	PTHR11626:SF2	squalene synthase	2e-172
RIFPA_jg3979.t3	PTHR46513:SF13	low-density lipoprotein receptor-related protein	7.2e-06
RIFPA_jg19534.t3	PTHR46513:SF13	low-density lipoprotein receptor-related protein	3e-21
RIFPA_jg14436.t2	PTHR23301	chitin binding peritrophin-a	1.5e-11
RIFPA_jg26062.t2	PTHR13650	uncharacterized	8.5e-79
RIFPA_jg17365.t1	PTHR11461:SF204	serpin b6	1.5e-27
RIFPA_jg12483.t1	PTHR47535:SF1	muscle-specific protein 300 kda, isoform g	0
RIFPA_jg7233.t1	PTHR23162:SF8	outer dense fiber protein 2	6.7e-216
RIFPA_jg21988.t2	PTHR10615:SF120	zinc finger protein dpf3	5e-75
RIFPA_jg5190.t1	PTHR23282	apical endosomal glycoprotein precursor.	2.4e-49
RIFPA_jg3030.t1	PTHR11360	monocarboxylate transporter	6e-32
RIFPA_jg7962.t2	PTHR43654:SF1	amino acid kinase family protein	2.1e-32
RIFPA_jg6243.t2	PTHR24230	g-protein coupled receptor	4.8e-30
RIFPA_jg29929.t2	PTHR45713:SF6	si:cabz01040626.2-related	6.2e-22
RIFPA_jg6967.t2	PTHR13802:SF52	lp19846p-related	5.6e-124
RIFPA_jg12008.t1	PTHR11567:SF125	2-phosphoxylose phosphatase 1	2.9e-50
RIFPA_jg28119.t4	PTHR23302	transmembrane channel-related	9.8e-158
RIFPA_jg18682.t1	PTHR45713:SF6	si:cabz01040626.2-related	2.2e-17
RIFPA_jg28997.t1	PTHR47032:SF1	udp-d-xylose:l-fucose alpha-1,3-d-xylosyltransferase mgp4	3.5e-65
RIFPA_jg23775.t1	PTHR45713:SF6	si:cabz01040626.2-related	2.9e-36
RIFPA_jg10666.t1	PTHR24373	slit related leucine-rich repeat neuronal protein	2.9e-39
RIFPA_jg11637.t1	PTHR11214:SF247	beta-1,3-galactosyltransferase brn	1.7e-08
RIFPA_jg10810.t1	PTHR19143:SF360	gh13859p	3.1e-34
RIFPA_jg2019.t1	PTHR45828:SF2	si:ch73-196i15.3-related	1.1e-05
RIFPA_jg6803.t2	PTHR23301:SF61	geo02292p1-related	2.5e-08
RIFPA_jg2948.t1	PTHR11829:SF142	forkhead box q2	6e-46
RIFPA_jg10243.t1	PTHR11607:SF57	alpha-mannosidase 2x	2.2e-295
RIFPA_jg24480.t1	PTHR21255:SF44	tctex1 domain-containing protein 1	9.6e-40
RIFPA_jg28536.t6	PTHR45623:SF9	chromodomain-helicase-dna-binding protein 3	0
RIFPA_jg24996.t1	PTHR45630:SF7	manganese-transporting atpase 13a1	1.1e-125
RIFPA_jg18624.t2	PTHR30575:SF0	peptidase m20 domain-containing protein 2	7.9e-159
RIFPA_jg9181.t1	PTHR23040	uncharacterized	6.4e-99
RIFPA_jg25023.t3	PTHR10878:SF22	dixin	3.1e-70
RIFPA_jg24319.t2	PTHR11804:SF50	thimet oligopeptidase	6e-300
RIFPA_jg20687.t1	PTHR11829:SF68	forkhead box protein s1	5e-77
RIFPA_jg15101.t1	PTHR12129	heparan sulfate 2-o-sulfotransferase	8.2e-82
RIFPA_jg4215.t2	PTHR19300:SF52	beta4galnacta	3.9e-106
RIFPA_jg5442.t4	PTHR19229	atp-binding cassette transporter subfamily a abca	5e-160
RIFPA_jg16228.t1	PTHR24210:SF10	lim and senescent cell antigen-like-containing domain protein 2	5e-12
RIFPA_jg25349.t1	PTHR11267:SF171	t-box 16	5.1e-12
RIFPA_jg24961.t1	PTHR13802:SF52	lp19846p-related	9.9e-66
RIFPA_jg21098.t1	PTHR11267:SF106	t-related protein	4.9e-101
RIFPA_jg8031.t1	PTHR10501:SF13	u1 small nuclear ribonucleoprotein a	8.6e-41
RIFPA_jg5609.t1	PTHR23301	chitin binding peritrophin-a	1.4e-07
RIFPA_jg10688.t1	PTHR12129	heparan sulfate 2-o-sulfotransferase	5.1e-78
RIFPA_jg4932.t3	PTHR12191	solute carrier family 39	1.6e-139
RIFPA_jg30020.t2	PTHR12429:SF6	protein neuralized	1.7e-27
RIFPA_jg28298.t1	PTHR14647	galactose-3-o-sulfotransferase	2.3e-94
RIFPA_jg10902.t2	PTHR33562:SF2	crooked-related	1.9e-12
RIFPA_jg30091.t1	PTHR46513:SF6	nidogen-1	2e-233
RIFPA_jg18689.t1	PTHR11360:SF123	monocarboxylate transporter 8	1.5e-109
RIFPA_jg23801.t1	PTHR45713:SF6	si:cabz01040626.2-related	8.6e-37
RIFPA_jg16775.t1	PTHR35936:SF17	glutamine-binding periplasmic protein	1.3e-13
RIFPA_jg29440.t1	PTHR19143	fibrinogen/tenascin/angiopoeitin	8.3e-29
RIFPA_jg27143.t4	PTHR45623:SF9	chromodomain-helicase-dna-binding protein 3	0
RIFPA_jg4060.t1	PTHR24230	g-protein coupled receptor	1.5e-24
RIFPA_jg21439.t1	PTHR10334:SF344	at27079p-related	1.8e-37
RIFPA_jg22427.t1	PTHR23147:SF18	serine/arginine-rich splicing factor 7	1.1e-52
RIFPA_jg31884.t2	PTHR23301	chitin binding peritrophin-a	5.8e-12
RIFPA_jg207.t1	PTHR11575:SF25	5'-nucleotidase	3.3e-85
RIFPA_jg25796.t1	PTHR11636:SF75	pou domain, class 3, transcription factor 1	8.1e-11
RIFPA_jg2339.t1	PTHR24035:SF130	multiple epidermal growth factor-like domains protein 10	2.1e-23
RIFPA_jg17384.t1	PTHR11461	serine protease inhibitor, serpin	7.9e-24
RIFPA_jg404.t1	PTHR13627:SF31	fukutin-related protein	6.4e-60
RIFPA_jg24478.t4	PTHR24356:SF224	microtubule-associated serine/threonine-protein kinase 4	0
RIFPA_jg10353.t4	PTHR39490:SF8	zinc finger fyve domain-containing protein 21	3.6e-70
RIFPA_jg11652.t3	PTHR13802:SF43	sushi domain-containing protein 2	4.1e-76
RIFPA_jg22.t3	PTHR45854:SF3	arfgap with sh3 domain, ank repeat and ph domain-containing protein	1.6e-283
RIFPA_jg26068.t1	PTHR13723	adamts a disintegrin and metalloprotease with thrombospondin motifs protease	7e-10
RIFPA_jg22374.t1	PTHR23301:SF69	uterine lumin expressed/locailized	4.7e-08
RIFPA_jg25357.t1	PTHR11267:SF176	t-box transcription factor tbx6l	1.1e-51
RIFPA_jg13449.t1	PTHR12192:SF2	glutathione-specific gamma-glutamylcyclotransferase 1	2e-60
RIFPA_jg30961.t1	PTHR23055:SF69	neuronal calcium sensor 2	3.1e-79
RIFPA_jg31823.t1	PTHR14202:SF0	60 kda ss-a/ro ribonucleoprotein	3.5e-171
RIFPA_jg14576.t1	PTHR21255:SF44	tctex1 domain-containing protein 1	2.1e-55
RIFPA_jg29854.t2	PTHR10707:SF10	at07685p-related	1.2e-51
RIFPA_jg30307.t2	PTHR45624:SF25	mitochondrial basic amino acids transporter	3.6e-77
RIFPA_jg4840.t2	PTHR19143	fibrinogen/tenascin/angiopoeitin	4.5e-21
RIFPA_jg22696.t1	PTHR24044:SF320	delta-like protein 4	1.8e-20
RIFPA_jg31905.t1	PTHR21258:SF42	docking protein 3	2.5e-09
RIFPA_jg10004.t3	PTHR21545:SF13	ecdysone-induced protein 93f, isoform c	4.1e-09
RIFPA_jg24412.t2	PTHR23055:SF69	neuronal calcium sensor 2	3.4e-74
RIFPA_jg23693.t1	PTHR14899	g kinase anchoring protein 1	4.1e-29
RIFPA_jg21085.t2	PTHR43880:SF26	alcohol dehydrogenase class-p	6.6e-12
RIFPA_jg10524.t2	PTHR11616	sodium/chloride dependent transporter	6.4e-198
RIFPA_jg31073.t3	PTHR14453	parp/zinc finger ccch type domain containing protein	6.1e-164
RIFPA_jg10522.t3	PTHR11616	sodium/chloride dependent transporter	1.5e-227
RIFPA_jg30832.t4	PTHR19325	complement component-related sushi domain-containing	1.7e-57
RIFPA_jg17003.t1	PTHR24241:SF117	dihydrocaffeic acid receptor	2.7e-27
RIFPA_jg25358.t1	PTHR11267:SF106	t-related protein	7.3e-17
RIFPA_jg8001.t1	PTHR43654:SF1	amino acid kinase family protein	3e-49
RIFPA_jg1608.t2	PTHR22928	telomere-associated protein rif1	7.2e-137
RIFPA_jg10858.t8	PTHR23301:SF69	uterine lumin expressed/locailized	2.5e-08
RIFPA_jg28738.t4	PTHR22722:SF6	low-density lipoprotein receptor-related protein 1b	2.3e-27
RIFPA_jg4664.t1	PTHR43620:SF7	glycerophosphodiester phosphodiesterase gdpd6	1.8e-41
RIFPA_jg16314.t1	PTHR21621	ribosomal protein s6 modification protein	1.1e-05
RIFPA_jg4984.t2	PTHR14647	galactose-3-o-sulfotransferase	4.1e-101
RIFPA_jg25173.t1	PTHR15398:SF6	bromodomain-containing protein 8	2.3e-125
RIFPA_jg23256.t2	PTHR23055:SF30	kv channel-interacting protein 4	4.5e-88
RIFPA_jg15104.t1	PTHR12129	heparan sulfate 2-o-sulfotransferase	3.9e-27
RIFPA_jg1688.t1	PTHR14647	galactose-3-o-sulfotransferase	3.7e-95
RIFPA_jg21237.t1	PTHR24173:SF14	protein fem-1 homolog c	9.2e-125
RIFPA_jg7113.t1	PTHR23320	membrane-spanning 4-domains subfamily a ms4a -related	2.9e-10
RIFPA_jg23672.t4	PTHR22914:SF42	chitin synthase 1-related	0
RIFPA_jg21133.t1	PTHR14453	parp/zinc finger ccch type domain containing protein	4.9e-188
RIFPA_jg28347.t1	PTHR13980:SF17	fact complex subunit spt16	5.5e-286
RIFPA_jg14134.t1	PTHR13526	transcription factor spt20 homolog	2.7e-13
RIFPA_jg21948.t1	PTHR11444:SF1	fumarate hydratase, mitochondrial	6.7e-237
RIFPA_jg16024.t2	PTHR28145:SF1	12 kda heat shock protein	3.5e-10
RIFPA_jg28509.t2	PTHR12419:SF21	otu domain-containing protein 6b	1.5e-29
RIFPA_jg14455.t1	PTHR11552:SF155	ecdysone oxidase-related	3.6e-47
RIFPA_jg12181.t3	PTHR19134:SF477	receptor-type tyrosine-protein phosphatase	8.9e-75
RIFPA_jg2341.t1	PTHR19134	protein-tyrosine phosphatase	1.3e-123
RIFPA_jg29412.t4	PTHR11360	monocarboxylate transporter	2e-92
RIFPA_jg22946.t1	PTHR11566:SF148	interferon-induced gtp-binding protein mxa-related	2.9e-86
RIFPA_jg27615.t2	PTHR10342	arylsulfatase	1.2e-185
RIFPA_jg25851.t3	PTHR10615:SF174	phd finger protein 10	1e-39
RIFPA_jg23545.t4	PTHR19300:SF52	beta4galnacta	1.6e-126
RIFPA_jg28945.t1	PTHR11214:SF226	beta-1,3-galactosyltransferase 6	1.3e-53
RIFPA_jg16547.t1	PTHR46769:SF2	fibrocystin-l	0
RIFPA_jg22619.t6	PTHR24416:SF113	macrophage-stimulating protein receptor	4.8e-131
RIFPA_jg3381.t4	PTHR11616:SF231	sodium-dependent proline transporter	3.5e-212
RIFPA_jg6426.t1	PTHR11680:SF21	serine hydroxymethyltransferase, cytosolic	1.8e-187
RIFPA_jg8217.t4	PTHR10704	carbohydrate sulfotransferase	1e-71
RIFPA_jg17405.t3	PTHR15549	paired immunoglobulin-like type 2 receptor	1.2e-10
RIFPA_jg379.t2	PTHR15021	disconnected-related	1.7e-146
RIFPA_jg22497.t1	PTHR11309:SF136	frizzled-5	1.1e-233
RIFPA_jg12290.t2	PTHR12192:SF2	glutathione-specific gamma-glutamylcyclotransferase 1	1.5e-53
RIFPA_jg25354.t1	PTHR11267:SF129	lp04777p-related	1e-14
RIFPA_jg24430.t1	PTHR19134	protein-tyrosine phosphatase	1.3e-113
RIFPA_jg16531.t1	PTHR11616:SF231	sodium-dependent proline transporter	3.3e-220
RIFPA_jg24867.t2	PTHR19277:SF157	b6	1.2e-09
RIFPA_jg13527.t2	PTHR13003	nup107-related	3.9e-07
RIFPA_jg2322.t3	PTHR13802:SF52	lp19846p-related	4.2e-77
RIFPA_jg19205.t3	PTHR24356:SF210	serine/threonine-protein kinase n	1.5e-163
RIFPA_jg24731.t2	PTHR12429:SF6	protein neuralized	5.8e-21
RIFPA_jg20170.t1	PTHR14202:SF0	60 kda ss-a/ro ribonucleoprotein	2e-133
RIFPA_jg2208.t2	PTHR23301:SF69	uterine lumin expressed/locailized	4.9e-05
RIFPA_jg23850.t1	PTHR45713:SF6	si:cabz01040626.2-related	2.1e-09
RIFPA_jg11755.t1	PTHR45713:SF6	si:cabz01040626.2-related	1.4e-43
RIFPA_jg16288.t1	PTHR21461	uncharacterized	4.2e-42
RIFPA_jg26048.t2	PTHR45791:SF6	cib2 ortholog	6.6e-80
RIFPA_jg6571.t1	PTHR46458:SF1	neuroglobin	3.3e-14
RIFPA_jg4945.t2	PTHR13802:SF52	lp19846p-related	7.3e-163
RIFPA_jg3283.t1	PTHR11893:SF36	innexin-5	3e-140
RIFPA_jg14479.t1	PTHR30575:SF0	peptidase m20 domain-containing protein 2	7.5e-169
RIFPA_jg13282.t4	PTHR13265:SF1	si:dkeyp-97b10.3	1e-05
RIFPA_jg1330.t1	PTHR18945:SF799	nicotinic acetylcholine receptor alpha7, isoform e	1.7e-137
RIFPA_jg2027.t2	PTHR45828:SF9	si:dkey-251i10.2	1.8e-09
RIFPA_jg31114.t1	PTHR15225	interferon-induced protein 35/nmi n-myc/stat interacting protein	8.8e-06
RIFPA_jg25117.t6	PTHR11003:SF158	twik family of potassium channels	1.9e-72
RIFPA_jg20667.t2	PTHR12932:SF21	tubulin polymerization-promoting protein family member 2	1.2e-40
RIFPA_jg18476.t3	PTHR12170	macrophage erythroblast attacher-related	0.0009
RIFPA_jg31025.t1	PTHR13954:SF7	endoplasmic reticulum to nucleus-signaling 1	1.4e-56
RIFPA_jg691.t1	PTHR11829:SF142	forkhead box q2	2.3e-60
RIFPA_jg25536.t2	PTHR24041:SF25	si:ch211-196f2.3	6.1e-12
RIFPA_jg4699.t2	PTHR12682	archease	1.9e-54
RIFPA_jg19542.t5	PTHR10166	voltage-dependent calcium channel subunit alpha-2/delta-related	1.1e-68
RIFPA_jg23771.t3	PTHR45713:SF6	si:cabz01040626.2-related	8.2e-40
RIFPA_jg29028.t1	PTHR11893:SF36	innexin-5	1.6e-35
RIFPA_jg29937.t2	PTHR19229	atp-binding cassette transporter subfamily a abca	6.8e-281
RIFPA_jg20806.t1	PTHR33444:SF2	si:dkey-19b23.12-related	7.1e-08
RIFPA_jg20243.t2	PTHR31154	uncharacterized	1e-132
RIFPA_jg12264.t4	PTHR13802:SF52	lp19846p-related	6.6e-128
RIFPA_jg3081.t2	PTHR22940:SF4	protein timeless homolog	7.2e-174
RIFPA_jg15914.t1	PTHR11731:SF193	dipeptidyl-peptidase 9	1.9e-65
RIFPA_jg4856.t1	PTHR43620:SF7	glycerophosphodiester phosphodiesterase gdpd6	9.9e-107
RIFPA_jg11653.t1	PTHR13802:SF43	sushi domain-containing protein 2	2.3e-137
RIFPA_jg12582.t1	PTHR10264:SF118	podocin	4.6e-121
RIFPA_jg15582.t1	PTHR24115:SF400	kinesin-like protein kif16b	1.8e-231
RIFPA_jg23996.t1	PTHR11214:SF229	hexosyltransferase	1e-83
RIFPA_jg7070.t3	PTHR11616:SF236	transporter	1e-132
RIFPA_jg6968.t4	PTHR13802:SF52	lp19846p-related	7.7e-161
RIFPA_jg14419.t1	PTHR11461:SF145	alpha-1-antichymotrypsin	3e-14
RIFPA_jg2883.t1	PTHR11640:SF31	nephrosis 1, congenital, finnish type (nephrin)-related	1.1e-09
RIFPA_jg21463.t5	PTHR13140:SF341	unconventional myosin-ie	1.6e-123
RIFPA_jg14367.t2	PTHR15907:SF93	placenta-specific 8, tandem duplicate 1-related	2.8e-17
RIFPA_jg2669.t2	PTHR10614	insulin receptor substrate	2.3e-45
RIFPA_jg30914.t2	PTHR45828:SF9	si:dkey-251i10.2	4.4e-36
RIFPA_jg24644.t1	PTHR31154	uncharacterized	4.8e-131
RIFPA_jg12232.t1	PTHR14003:SF1	yy1 transcription factor	3.2e-11
RIFPA_jg948.t1	PTHR24228:SF59	neuropeptide receptor family	1.4e-18
RIFPA_jg17256.t2	PTHR18934:SF113	atp-dependent rna helicase tdrd9	0
RIFPA_jg31906.t2	PTHR21258:SF14	docking protein 2	7.8e-23
RIFPA_jg17390.t1	PTHR18966:SF390	glutamate ionotropic receptor kainate type subunit 3	2.6e-29
RIFPA_jg25539.t1	PTHR13627:SF31	fukutin-related protein	2.8e-10
RIFPA_jg21301.t2	PTHR11195	destabilase-related	2.6e-26
RIFPA_jg2053.t2	PTHR11722	60s ribosomal protein l13	1.1e-94
RIFPA_jg12813.t1	PTHR11388	organic anion transporter	2.2e-121
RIFPA_jg26431.t3	PTHR11206:SF268	multidrug and toxin extrusion protein-related	5e-106
RIFPA_jg6618.t1	PTHR24373	slit related leucine-rich repeat neuronal protein	9.6e-51
RIFPA_jg26510.t8	PTHR13302	conserved oligomeric golgi complex component 3	1.3e-197
RIFPA_jg7826.t2	PTHR15549:SF6	protein skg6	6.9e-08
RIFPA_jg2799.t2	PTHR19134:SF477	receptor-type tyrosine-protein phosphatase	1.9e-31
RIFPA_jg3915.t2	PTHR13627	fukutin related protein	4.1e-28
RIFPA_jg31463.t1	PTHR24243	g-protein coupled receptor	1.7e-16
RIFPA_jg20221.t3	PTHR15454	nischarin related	6.4e-12
RIFPA_jg20397.t3	PTHR19325	complement component-related sushi domain-containing	3e-20
RIFPA_jg9725.t1	PTHR11958	sodium/dicarboxylate symporter-related	3.6e-191
RIFPA_jg4419.t8	PTHR24002	solute carrier family 22 member 18	4.5e-24
RIFPA_jg4549.t1	PTHR11206:SF268	multidrug and toxin extrusion protein-related	3.2e-132
RIFPA_jg2733.t7	PTHR17609:SF1	si:ch211-238e22.2	8.1e-12
RIFPA_jg23682.t1	PTHR23310:SF94	enoyl-coa hydratase	3e-26
RIFPA_jg31865.t1	PTHR11360	monocarboxylate transporter	7.1e-15
RIFPA_jg18823.t1	PTHR14202:SF0	60 kda ss-a/ro ribonucleoprotein	1.4e-165
RIFPA_jg22680.t1	PTHR43658:SF6	3-hydroxyacyl-coa dehydrogenase type-2	9.7e-124
RIFPA_jg18819.t2	PTHR14647	galactose-3-o-sulfotransferase	1.5e-92
RIFPA_jg18950.t1	PTHR11893:SF36	innexin-5	4.2e-145
RIFPA_jg5441.t1	PTHR19229	atp-binding cassette transporter subfamily a abca	0
RIFPA_jg12931.t1	PTHR23057	juxtaposed with another zinc finger protein 1	6.6e-08
RIFPA_jg27732.t1	PTHR33865:SF3	protein fam183b	2.8e-20
RIFPA_jg22943.t1	PTHR12372:SF6	pecanex-like protein 4	6.3e-09
RIFPA_jg11643.t1	PTHR11214:SF148	hexosyltransferase	1.6e-18
RIFPA_jg27440.t1	PTHR24060	metabotropic glutamate receptor	1.3e-61
RIFPA_jg3873.t1	PTHR22588	uncharacterized	1.4e-12
RIFPA_jg23971.t1	PTHR11364:SF25	3-mercaptopyruvate sulfurtransferase	7.9e-85
RIFPA_jg24658.t2	PTHR11579:SF2	protein-l-isoaspartate o-methyltransferase domain-containing protein 2	3.6e-64
RIFPA_jg162.t1	PTHR45690:SF15	nacht, lrr and pyd domains-containing protein 3	3.3e-50
RIFPA_jg6920.t1	PTHR24270:SF16	very low-density lipoprotein receptor	0.00019
RIFPA_jg11345.t1	PTHR21559	dystroglycan-related	3.2e-21
RIFPA_jg464.t1	PTHR19134	protein-tyrosine phosphatase	5.2e-124
RIFPA_jg26511.t2	PTHR18911	ctcl tumor antigen hd-cl-01	1.4e-09
RIFPA_jg8683.t2	PTHR14454:SF11	serrano, isoform f	7.8e-06
RIFPA_jg20801.t1	PTHR21538:SF23	anillin	3e-136
RIFPA_jg11753.t4	PTHR22804:SF50	neurogenic locus notch protein	3.3e-18
RIFPA_jg28801.t1	PTHR24096:SF267	acyl-coa synthetase family member 3, mitochondrial	2.6e-187
RIFPA_jg706.t2	PTHR16083	leucine rich repeat containing protein	1.9e-41
RIFPA_jg17906.t1	PTHR24412:SF172	kelch-like protein 10	4e-252
RIFPA_jg18304.t2	PTHR11532:SF73	carboxypeptidase d	1.4e-154
RIFPA_jg2312.t1	PTHR13802:SF52	lp19846p-related	3.7e-53
RIFPA_jg12211.t3	PTHR45690:SF15	nacht, lrr and pyd domains-containing protein 3	5.6e-45
RIFPA_jg6318.t1	PTHR24243	g-protein coupled receptor	9.5e-15
RIFPA_jg26750.t1	PTHR10334:SF344	at27079p-related	1.8e-43
RIFPA_jg17562.t2	PTHR10658:SF58	vibrator, isoform b	1.4e-135
RIFPA_jg20877.t4	PTHR43497:SF2	histone deacetylase 11	8.5e-45
RIFPA_jg31136.t4	PTHR12429	neuralized	3.8e-39
RIFPA_jg1512.t1	PTHR11532:SF73	carboxypeptidase d	3.8e-158
RIFPA_jg14231.t4	PTHR11699:SF98	aldehyde dehydrogenase family 16 member a1	1.4e-214
RIFPA_jg26942.t2	PTHR11388	organic anion transporter	1.7e-164
RIFPA_jg26515.t3	PTHR24060:SF158	metabotropic glutamate receptor	9.5e-155
RIFPA_jg21129.t1	PTHR14453	parp/zinc finger ccch type domain containing protein	5.4e-86
RIFPA_jg10806.t2	PTHR23192:SF33	myocilin	0.00017
RIFPA_jg32007.t1	PTHR24033:SF151	notch 2	3.2e-34
RIFPA_jg29337.t1	PTHR16029	uncharacterized	3.9e-42
RIFPA_jg8589.t1	PTHR22765:SF34	e3 ubiquitin-protein ligase rnf13	1e-50
RIFPA_jg32157.t2	PTHR10589:SF24	ubiquitin carboxyl-terminal hydrolase isozyme l3	1.8e-37
RIFPA_jg27312.t1	PTHR12746:SF2	60s ribosomal export protein nmd3	4.6e-62
RIFPA_jg11521.t1	PTHR23320	membrane-spanning 4-domains subfamily a ms4a -related	8.6e-30
RIFPA_jg16773.t2	PTHR35936:SF20	abc transporter arginine-binding protein 2-related	6.3e-12
RIFPA_jg23426.t1	PTHR24328:SF1	homeobox protein mox-2	4.6e-36
RIFPA_jg12009.t1	PTHR11567:SF125	2-phosphoxylose phosphatase 1	2.8e-31
RIFPA_jg6969.t1	PTHR13806:SF16	flotillin-1	2.8e-96
RIFPA_jg6250.t1	PTHR24230	g-protein coupled receptor	2.1e-28
RIFPA_jg14735.t1	PTHR11309:SF86	frizzled-10	1.1e-197
RIFPA_jg25378.t3	PTHR14453	parp/zinc finger ccch type domain containing protein	2.9e-138
RIFPA_jg3187.t1	PTHR21665:SF2	c2 calcium-dependent domain-containing protein 6	1.1e-21
RIFPA_jg30884.t2	PTHR10877:SF134	polycystic kidney disease protein 1-like 2	2.2e-189
RIFPA_jg11344.t1	PTHR21559	dystroglycan-related	1.6e-17
RIFPA_jg29889.t2	PTHR13037:SF11	formin-1	1.4e-104
RIFPA_jg8470.t1	PTHR23309:SF9	peroxisomal bifunctional enzyme	2.6e-07
RIFPA_jg9855.t1	PTHR13164	calicylin binding protein	3e-06
RIFPA_jg180.t2	PTHR11575:SF25	5'-nucleotidase	2.1e-160
RIFPA_jg22939.t2	PTHR11566:SF51	interferon-induced gtp-binding protein mx1	5.1e-85
RIFPA_jg8064.t2	PTHR21255:SF44	tctex1 domain-containing protein 1	1.3e-50
RIFPA_jg9206.t1	PTHR13196:SF24	denn domain-containing protein 1b	4.3e-21
RIFPA_jg19207.t1	PTHR24356:SF210	serine/threonine-protein kinase n	1.9e-144
RIFPA_jg11239.t1	PTHR19300:SF52	beta4galnacta	3.3e-110
RIFPA_jg31756.t3	PTHR14453:SF70	poly [adp-ribose] polymerase 9	1.3e-48
RIFPA_jg31142.t1	PTHR12429:SF6	protein neuralized	3.2e-144
RIFPA_jg16562.t2	PTHR10891:SF838	calmodulin-like protein 3	1.2e-20
RIFPA_jg27630.t3	PTHR11689:SF89	chloride channel protein	5.1e-265
RIFPA_jg2811.t1	PTHR43516:SF5	medium-chain specific acyl-coa dehydrogenase, mitochondrial	1.5e-209
RIFPA_jg30593.t1	PTHR24261:SF11	phosphoinositide-3-kinase-interacting protein 1	1.3e-77
RIFPA_jg2326.t1	PTHR23233:SF19	sal-like protein 4	1.1e-14
RIFPA_jg30716.t1	PTHR13316:SF0	zinc finger cchc domain-containing protein 8	5.2e-07
RIFPA_jg16154.t3	PTHR23301:SF69	uterine lumin expressed/locailized	4.6e-11
RIFPA_jg6514.t1	PTHR24223:SF176	canalicular multispecific organic anion transporter 1	2e-34
RIFPA_jg2340.t2	PTHR19134	protein-tyrosine phosphatase	1.5e-126
RIFPA_jg20081.t2	PTHR45713:SF6	si:cabz01040626.2-related	9.4e-136
RIFPA_jg12474.t1	PTHR14453	parp/zinc finger ccch type domain containing protein	8.3e-159
RIFPA_jg28846.t2	PTHR10334:SF64	cysteine-rich secretory protein lccl domain-containing 2	2.6e-14
RIFPA_jg28941.t2	PTHR31791:SF36	a_tm021b04.7 protein	3e-06
RIFPA_jg27120.t1	PTHR12062	n-acetylglucosaminyltransferase vi	2.2e-80
RIFPA_jg30085.t2	PTHR31802:SF3	32 kda heat shock protein	0.00026
RIFPA_jg24253.t2	PTHR31829:SF0	pyridoxal 5'-phosphate synthase subunit snz1-related	2e-31
RIFPA_jg13148.t3	PTHR43727:SF2	diaminopimelate decarboxylase 1, chloroplastic-related	1e-44
RIFPA_jg23800.t1	PTHR45713:SF6	si:cabz01040626.2-related	2e-37
RIFPA_jg29320.t1	PTHR43084:SF1	persulfide dioxygenase ethe1, mitochondrial	3e-96
RIFPA_jg16500.t2	PTHR24023:SF892	scavenger receptor class a member 3	2.5e-18
RIFPA_jg20386.t3	PTHR11451:SF36	threonine--trna ligase, cytoplasmic	3.4e-09
RIFPA_jg29646.t1	PTHR14454	uncharacterized	8.8e-24
RIFPA_jg26081.t4	PTHR22588	uncharacterized	1.4e-09
RIFPA_jg21141.t1	PTHR14454	uncharacterized	6e-23
RIFPA_jg2321.t1	PTHR13802:SF52	lp19846p-related	5.2e-27
RIFPA_jg914.t1	PTHR23210:SF26	activating transcription factor 7-interacting protein 1	1.2e-55
RIFPA_jg21136.t1	PTHR14454	uncharacterized	7.4e-36
RIFPA_jg28362.t1	PTHR10704	carbohydrate sulfotransferase	3.8e-34
RIFPA_jg20919.t1	PTHR11214:SF115	hexosyltransferase	0.00037
RIFPA_jg9290.t1	PTHR24381:SF25	zinc finger protein 589	1.4e-62
RIFPA_jg27313.t2	PTHR12746:SF2	60s ribosomal export protein nmd3	2.5e-135
RIFPA_jg27754.t5	PTHR19134	protein-tyrosine phosphatase	2.3e-96
RIFPA_jg21958.t1	PTHR14237:SF30	mitochondrial amidoxime-reducing component 1	3e-57
RIFPA_jg755.t1	PTHR13627	fukutin related protein	3.2e-59
RIFPA_jg5525.t1	PTHR10942:SF0	leishmanolysin-like peptidase	6.5e-78
RIFPA_jg28330.t4	PTHR47032:SF1	udp-d-xylose:l-fucose alpha-1,3-d-xylosyltransferase mgp4	2.7e-61
RIFPA_jg16002.t2	PTHR33772:SF1	thymus, brain and testes-associated	1.7e-73
RIFPA_jg31874.t1	PTHR16861	glycoprotein 38	8.6e-09
RIFPA_jg9038.t2	PTHR10519:SF42	gamma-aminobutyric acid type b receptor subunit 1	2.7e-06
RIFPA_jg17197.t2	PTHR10778:SF10	solute carrier family 35 member b1	8.3e-09
RIFPA_jg23837.t1	PTHR19325:SF43	sushi, von willebrand factor type a, egf and pentraxin domain-containing protein 1	3.1e-124
RIFPA_jg11641.t1	PTHR11214:SF148	hexosyltransferase	3.8e-17
RIFPA_jg27258.t3	PTHR11388	organic anion transporter	4.8e-148
RIFPA_jg16793.t1	PTHR10366:SF564	tetraketide alpha-pyrone reductase 1	1.2e-75
RIFPA_jg20251.t1	PTHR39069:SF1	ecdysone-inducible gene e1, isoform a	1.6e-06
RIFPA_jg12610.t1	PTHR10540:SF8	cop9 signalosome complex subunit 6	1.6e-109
RIFPA_jg24252.t4	PTHR12812:SF3	heparan-sulfate 6-o-sulfotransferase 3	3.7e-157
RIFPA_jg19557.t1	PTHR14454:SF11	serrano, isoform f	4.5e-05
RIFPA_jg31138.t1	PTHR14453	parp/zinc finger ccch type domain containing protein	0.00073
RIFPA_jg29672.t3	PTHR10658:SF11	protein retinal degeneration b	1.5e-251
RIFPA_jg1079.t2	PTHR15126	sh3-binding	3.6e-45
RIFPA_jg24735.t1	PTHR19134	protein-tyrosine phosphatase	9.6e-119
RIFPA_jg26140.t1	PTHR13627	fukutin related protein	1.6e-56
RIFPA_jg2028.t1	PTHR45828:SF9	si:dkey-251i10.2	2.2e-34
RIFPA_jg24648.t5	PTHR19871	beta transducin-related protein	2.3e-180
RIFPA_jg10201.t1	PTHR24230	g-protein coupled receptor	1.9e-30
RIFPA_jg24318.t1	PTHR11804:SF50	thimet oligopeptidase	1.7e-267
RIFPA_jg23018.t1	PTHR43311:SF2	glutamate--trna ligase, mitochondrial-related	2.9e-145
RIFPA_jg15555.t1	PTHR46130:SF1	pappalysin-2	2e-05
RIFPA_jg15219.t2	PTHR22914:SF42	chitin synthase 1-related	0
RIFPA_jg12598.t2	PTHR11618:SF39	brf1, rna polymerase iii transcription initiation factor b	1.3e-77
RIFPA_jg16879.t3	PTHR31154	uncharacterized	3.7e-249
RIFPA_jg5993.t3	PTHR45713:SF6	si:cabz01040626.2-related	1.9e-20
RIFPA_jg12201.t3	PTHR19325	complement component-related sushi domain-containing	3.7e-74
RIFPA_jg24758.t1	PTHR18947:SF36	protein hook homolog 1	3.1e-33
RIFPA_jg25974.t1	PTHR14948	ng5	2.1e-21
RIFPA_jg29336.t1	PTHR16023	tax1 binding protein-related	1.1e-83
RIFPA_jg31065.t1	PTHR21436	uncharacterized	1.7e-95
RIFPA_jg5611.t1	PTHR23301:SF61	geo02292p1-related	1.5e-07
RIFPA_jg2331.t1	PTHR19134:SF477	receptor-type tyrosine-protein phosphatase	1.3e-174
RIFPA_jg12011.t1	PTHR11567:SF125	2-phosphoxylose phosphatase 1	2.4e-27
RIFPA_jg12480.t7	PTHR47535:SF1	muscle-specific protein 300 kda, isoform g	8.1e-178
RIFPA_jg17339.t9	PTHR46769:SF2	fibrocystin-l	0
RIFPA_jg21554.t3	PTHR11610	lipase	8.7e-76
RIFPA_jg4410.t2	PTHR15034:SF5	death domain-containing protein cradd	0.00014
RIFPA_jg1458.t3	PTHR10961:SF7	peroxisomal sarcosine oxidase	6.3e-122
RIFPA_jg29002.t2	PTHR23282	apical endosomal glycoprotein precursor.	6.5e-50
RIFPA_jg6799.t1	PTHR45784:SF3	c-type lectin domain family 20 member a-related	5.1e-31
RIFPA_jg14650.t1	PTHR24121:SF2	no mechanoreceptor potential c, isoform h	4.1e-60
RIFPA_jg10733.t2	PTHR11588:SF64	tubulin alpha-1c chain	4.6e-186
RIFPA_jg25551.t2	PTHR13265:SF1	si:dkeyp-97b10.3	4.2e-05
RIFPA_jg4423.t2	PTHR10166	voltage-dependent calcium channel subunit alpha-2/delta-related	1.7e-45
RIFPA_jg4411.t1	PTHR35992:SF1	cytomatrix protein-like protein	0.00058
RIFPA_jg25875.t4	PTHR19134	protein-tyrosine phosphatase	5.2e-115
RIFPA_jg25292.t5	PTHR12429:SF6	protein neuralized	2.5e-81
RIFPA_jg30918.t1	PTHR45828:SF9	si:dkey-251i10.2	2.3e-35
RIFPA_jg21876.t1	PTHR10942	leishmanolysin-like peptidase	1.4e-47
RIFPA_jg22714.t1	PTHR24406:SF8	ld15405p	7.3e-18
RIFPA_jg30060.t1	PTHR11626:SF2	squalene synthase	4.5e-165
RIFPA_jg15995.t2	PTHR13817:SF57	protein sidekick homolog	6.8e-32
RIFPA_jg29035.t2	PTHR10704	carbohydrate sulfotransferase	1.2e-62
RIFPA_jg5378.t1	PTHR18916:SF76	dynactin 1a-related	6e-237
RIFPA_jg21185.t2	PTHR11893:SF36	innexin-5	2e-131
RIFPA_jg13826.t1	PTHR46599:SF5	piggybac transposable element-derived 4-related	1.6e-11
RIFPA_jg17122.t4	PTHR24356:SF303	atypical protein kinase c	1.1e-288
RIFPA_jg3084.t2	PTHR45713:SF6	si:cabz01040626.2-related	1.1e-40
RIFPA_jg15675.t1	PTHR37209:SF1	classical arabinogalactan protein 9	2e-11
RIFPA_jg18403.t1	PTHR23301:SF68	ld20793p-related	9.4e-06
RIFPA_jg17362.t1	PTHR11461:SF186	serpin b4	1.7e-30
RIFPA_jg26123.t2	PTHR24637:SF331	collagen	2.1e-269
RIFPA_jg25696.t1	PTHR11610	lipase	1.7e-79
RIFPA_jg18937.t1	PTHR11003:SF158	twik family of potassium channels	6e-64
RIFPA_jg29549.t3	PTHR31964:SF113	adenine nucleotide alpha hydrolases-like superfamily protein	6.3e-22
RIFPA_jg10268.t1	PTHR23259	riddle	7.2e-08
RIFPA_jg13057.t1	PTHR11616:SF129	transporter	1.7e-240
RIFPA_jg28818.t1	PTHR10334:SF344	at27079p-related	2.8e-34
RIFPA_jg9643.t3	PTHR19134	protein-tyrosine phosphatase	1.9e-127
RIFPA_jg3079.t2	PTHR22940	timeout/timeless-2	7.1e-76
RIFPA_jg8769.t1	PTHR21461:SF46	beta-1,4-galactosyltransferase galt-1	7.1e-43
RIFPA_jg1612.t1	PTHR12732:SF0	pci domain-containing protein 2	6.5e-38
RIFPA_jg16551.t1	PTHR11893:SF36	innexin-5	2.1e-111
RIFPA_jg21411.t2	PTHR18952:SF95	carbonic anhydrase 4	8.3e-35
RIFPA_jg24097.t1	PTHR10366:SF564	tetraketide alpha-pyrone reductase 1	1.2e-194
RIFPA_jg12338.t3	PTHR12192:SF20	glutathione-specific gamma-glutamylcyclotransferase 2	6.4e-48
RIFPA_jg10926.t10	PTHR10166	voltage-dependent calcium channel subunit alpha-2/delta-related	3.2e-46
RIFPA_jg4550.t4	PTHR11206:SF268	multidrug and toxin extrusion protein-related	1e-128
RIFPA_jg20726.t3	PTHR14454:SF11	serrano, isoform f	2.5e-28
RIFPA_jg2221.t1	PTHR23301	chitin binding peritrophin-a	2.1e-07
RIFPA_jg25812.t3	PTHR11214:SF236	beta-1,3-galactosyltransferase bre-2	4.3e-65
RIFPA_jg7512.t1	PTHR33644:SF5	u-box domain-containing protein 62	1.4e-05
RIFPA_jg16755.t1	PTHR19282:SF437	gh01773p-related	1.9e-20
RIFPA_jg181.t1	PTHR11575:SF25	5'-nucleotidase	4.2e-170
RIFPA_jg8903.t1	PTHR46641:SF2	fmrfamide receptor	3.6e-31
RIFPA_jg27119.t2	PTHR12062:SF1	alpha-1,3-mannosyl-glycoprotein 4-beta-n-acetylglucosaminyltransferase b	1.1e-67
RIFPA_jg4679.t1	PTHR11195	destabilase-related	2.2e-21
RIFPA_jg4709.t1	PTHR11214:SF148	hexosyltransferase	8.2e-66
RIFPA_jg24413.t1	PTHR23055:SF79	hippocalcin-like protein 1	3.6e-118
RIFPA_jg30221.t2	PTHR46330:SF6	hematopoietic death receptor-related	9.5e-08
RIFPA_jg11645.t3	PTHR13802:SF43	sushi domain-containing protein 2	6.6e-52
RIFPA_jg15097.t1	PTHR11829:SF142	forkhead box q2	9.7e-56
RIFPA_jg11987.t4	PTHR21663:SF2	heat repeat-containing protein 5b	0
RIFPA_jg30715.t4	PTHR13316	zinc finger, cchc domain containing 8	9e-73
RIFPA_jg14417.t1	PTHR11461:SF175	serpin b10	5.3e-34
RIFPA_jg21980.t1	PTHR14237:SF30	mitochondrial amidoxime-reducing component 1	2.1e-63
RIFPA_jg15100.t1	PTHR12129:SF15	uronyl 2-sulfotransferase	4.6e-71
RIFPA_jg16555.t1	PTHR11893:SF36	innexin-5	1.6e-138
RIFPA_jg13899.t1	PTHR11547:SF24	creatine kinase u-type, mitochondrial	1.6e-177
RIFPA_jg12916.t1	PTHR11829:SF209	forkhead box protein b1	7.4e-86
RIFPA_jg29405.t3	PTHR10083	kunitz-type protease inhibitor-related	2.3e-135
RIFPA_jg22717.t5	PTHR23320	membrane-spanning 4-domains subfamily a ms4a -related	6.9e-25
RIFPA_jg2821.t1	PTHR24119:SF0	acyl-coa-binding domain-containing protein 6	2.5e-63
RIFPA_jg7394.t1	PTHR11214:SF148	hexosyltransferase	1.6e-61
RIFPA_jg2532.t2	PTHR18934:SF95	pre-mrna-splicing factor atp-dependent rna helicase dhx15	0
RIFPA_jg3189.t2	PTHR21665:SF2	c2 calcium-dependent domain-containing protein 6	6.4e-16
RIFPA_jg9775.t4	PTHR10166	voltage-dependent calcium channel subunit alpha-2/delta-related	5e-67
RIFPA_jg28593.t2	PTHR10465:SF2	mitofusin-1	1.9e-26
RIFPA_jg16448.t4	PTHR19325:SF43	sushi, von willebrand factor type a, egf and pentraxin domain-containing protein 1	6.3e-122
RIFPA_jg26458.t1	PTHR10704	carbohydrate sulfotransferase	1.4e-69
RIFPA_jg20905.t1	PTHR24243:SF208	ethr, isoform a	9.4e-13
RIFPA_jg13789.t1	PTHR43727:SF2	diaminopimelate decarboxylase 1, chloroplastic-related	1.3e-134
RIFPA_jg9543.t1	PTHR43866:SF3	methylmalonate-semialdehyde dehydrogenase [acylating], mitochondrial	3.1e-270
RIFPA_jg20873.t1	PTHR14949:SF35	egf-like-domain, multiple 7	6.9e-11
RIFPA_jg29083.t1	PTHR10704	carbohydrate sulfotransferase	7.5e-53
RIFPA_jg18718.t1	PTHR46513:SF13	low-density lipoprotein receptor-related protein	2.5e-26
RIFPA_jg14571.t2	PTHR19300:SF52	beta4galnacta	5.8e-107
RIFPA_jg4844.t1	PTHR10514:SF41	angiotensin-converting enzyme-like protein ace3	2.4e-87
RIFPA_jg28334.t1	PTHR47032:SF1	udp-d-xylose:l-fucose alpha-1,3-d-xylosyltransferase mgp4	2e-62
RIFPA_jg10223.t2	PTHR46513:SF13	low-density lipoprotein receptor-related protein	4.2e-29
RIFPA_jg15221.t1	PTHR22914:SF42	chitin synthase 1-related	0
RIFPA_jg16160.t1	PTHR24369:SF177	slit guidance ligand 1	1.9e-08
RIFPA_jg335.t3	PTHR37492:SF1	si:ch211-171h4.7-related	1.2e-95
RIFPA_jg22101.t1	PTHR10366:SF564	tetraketide alpha-pyrone reductase 1	5.8e-72
RIFPA_jg24053.t2	PTHR13674	growth and transformation-dependent protein	4.4e-23
RIFPA_jg26808.t1	PTHR10656:SF70	protein mab-21-like	1.8e-09
RIFPA_jg2951.t1	PTHR11829:SF142	forkhead box q2	5.4e-46
RIFPA_jg12012.t3	PTHR11567:SF125	2-phosphoxylose phosphatase 1	4.1e-53
RIFPA_jg16360.t1	PTHR10730:SF7	procollagen-lysine,2-oxoglutarate 5-dioxygenase 3	8.4e-60
RIFPA_jg10703.t1	PTHR24373	slit related leucine-rich repeat neuronal protein	2.3e-50
RIFPA_jg11013.t1	PTHR23310:SF94	enoyl-coa hydratase	1.1e-27
RIFPA_jg15997.t2	PTHR11614	phospholipase-related	4.8e-27
RIFPA_jg15105.t1	PTHR12129	heparan sulfate 2-o-sulfotransferase	3.5e-25
RIFPA_jg8373.t4	PTHR14319	five-span transmembrane protein m83	1.2e-110
RIFPA_jg10984.t3	PTHR11616	sodium/chloride dependent transporter	7.9e-150
RIFPA_jg2577.t2	PTHR14454	uncharacterized	2.4e-21
RIFPA_jg6623.t2	PTHR10334:SF344	at27079p-related	2.9e-31
RIFPA_jg6621.t7	PTHR45713:SF6	si:cabz01040626.2-related	2.2e-18
RIFPA_jg2918.t1	PTHR31780:SF1	stress response protein nst1	4.5e-13
RIFPA_jg30369.t1	PTHR21105:SF0	gh16255p	1.2e-27
RIFPA_jg6640.t2	PTHR10131:SF69	tnf receptor-associated factor family protein ddb_g0273435/ddb_g0273505	5.1e-09
RIFPA_jg31457.t1	PTHR10342	arylsulfatase	2.6e-184
RIFPA_jg10006.t1	PTHR20961:SF38	egf domain-specific o-linked n-acetylglucosamine transferase	5.2e-09
RIFPA_jg13620.t2	PTHR23301:SF74	eg:56g7.1 protein-related	1.3e-19
RIFPA_jg27967.t5	PTHR11616:SF231	sodium-dependent proline transporter	3e-226
RIFPA_jg17428.t2	PTHR11552	glucose-methanol-choline gmc oxidoreductase	2.1e-169
RIFPA_jg25532.t4	PTHR39654:SF3	leucine rich repeat containing 75a	5.2e-06
RIFPA_jg1885.t1	PTHR10533	neuropeptide y/pancreatic hormone/peptide yy	2.3e-06
RIFPA_jg12275.t2	PTHR21229:SF16	transmembrane protein 87b	1.1e-92
RIFPA_jg30117.t1	PTHR11360	monocarboxylate transporter	4.1e-85
RIFPA_jg5604.t1	PTHR23301	chitin binding peritrophin-a	2.5e-07
RIFPA_jg28296.t2	PTHR14647	galactose-3-o-sulfotransferase	3.3e-65
RIFPA_jg27854.t2	PTHR11003:SF80	twik family of potassium channels	8.6e-05
RIFPA_jg25486.t1	PTHR22588	uncharacterized	7.2e-11
RIFPA_jg26196.t1	PTHR31395:SF14	protein shisa-5	5.6e-07
RIFPA_jg2317.t1	PTHR13802:SF52	lp19846p-related	2.2e-50
RIFPA_jg28996.t2	PTHR24637:SF331	collagen	1.1e-36
RIFPA_jg20372.t1	PTHR24393:SF29	misexpression suppressor of ras 4, isoform a-related	3.1e-09
RIFPA_jg3471.t1	PTHR45713:SF6	si:cabz01040626.2-related	0.0003
RIFPA_jg21030.t2	PTHR30389:SF0	fumarate hydratase class i, anaerobic	3.2e-304
RIFPA_jg2316.t1	PTHR13802:SF52	lp19846p-related	9.8e-15
RIFPA_jg23423.t3	PTHR24320:SF178	dehydrogenase/reductase sdr family member on chromosome x	1.6e-09
RIFPA_jg20382.t3	PTHR24379:SF67	bloody fingers-related	3.8e-43
RIFPA_jg4693.t1	PTHR22801:SF57	si:dkeyp-75b4.10	5e-14
RIFPA_jg18806.t2	PTHR23301:SF74	eg:56g7.1 protein-related	7.8e-09
RIFPA_jg29448.t1	PTHR14949	egf-like-domain, multiple 7, 8	5.8e-36
RIFPA_jg30564.t2	PTHR11604	profilin	0.00099
RIFPA_jg16754.t1	PTHR19282:SF431	tetraspanin-17	1.1e-16
RIFPA_jg3214.t2	PTHR11195:SF13	invertebrate lysozyme-related	6.4e-34
RIFPA_jg23221.t3	PTHR12997:SF2	type i inositol 1,4,5-trisphosphate 5-phosphatase	1e-149
RIFPA_jg14362.t3	PTHR15907:SF93	placenta-specific 8, tandem duplicate 1-related	1.7e-29
RIFPA_jg12128.t2	PTHR12352	secreted modular calcium-binding protein	7.2e-27
RIFPA_jg776.t1	PTHR24044:SF380	delta-like protein 1	6.8e-42
RIFPA_jg1698.t3	PTHR19443	hexokinase	1.4e-54
RIFPA_jg25238.t1	PTHR15172	galactocerebrosidase	1.5e-259
RIFPA_jg27445.t2	PTHR20931:SF4	tetratricopeptide repeat protein 30a1-related	0
RIFPA_jg32076.t2	PTHR22590:SF4	abnormal spindle-like microcephaly-associated protein	1.1e-19
RIFPA_jg15437.t1	PTHR47415:SF1	protein fam47b	2e-38
RIFPA_jg25025.t1	PTHR15251:SF2	testis-specific basic protein y 1-related	1e-59
RIFPA_jg12067.t1	PTHR30574	inner membrane protein yede	1.2e-56
RIFPA_jg17008.t3	PTHR24034:SF111	fi18763p1-related	3.8e-30
RIFPA_jg1959.t4	PTHR46957:SF2	receptor-type tyrosine-protein phosphatase beta	6.8e-289
RIFPA_jg15646.t1	PTHR15835	nuclear-interacting partner of alk	1e-12
RIFPA_jg30456.t4	PTHR12308:SF31	anoctamin	4.6e-253
RIFPA_jg27448.t3	PTHR20931:SF4	tetratricopeptide repeat protein 30a1-related	0
RIFPA_jg5214.t1	PTHR13627	fukutin related protein	9.8e-22
RIFPA_jg14683.t1	PTHR44216:SF3	transmembrane and tpr repeat-containing protein 2	5.4e-206
RIFPA_jg26619.t1	PTHR15288:SF3	denn domain-containing protein 2a	9.1e-109
RIFPA_jg11375.t2	PTHR11214:SF229	hexosyltransferase	3.8e-68
RIFPA_jg6314.t1	PTHR24243	g-protein coupled receptor	2.4e-15
RIFPA_jg16215.t1	PTHR24115:SF586	kinesin-like protein	2e-170
RIFPA_jg351.t2	PTHR19277:SF157	b6	7.6e-12
RIFPA_jg15894.t1	PTHR11610:SF102	gh15759p-related	1.7e-87
RIFPA_jg4665.t1	PTHR43620:SF7	glycerophosphodiester phosphodiesterase gdpd6	1.4e-55
RIFPA_jg12583.t1	PTHR10264:SF118	podocin	1.2e-119
RIFPA_jg8250.t4	PTHR44170:SF14	neogenin	8.3e-66
RIFPA_jg18493.t3	PTHR11616:SF231	sodium-dependent proline transporter	0
RIFPA_jg22461.t1	PTHR23320	membrane-spanning 4-domains subfamily a ms4a -related	8.9e-16
RIFPA_jg26529.t1	PTHR22298:SF114	endoglucanase	1.2e-113
RIFPA_jg26548.t1	PTHR21461	uncharacterized	1.2e-51
RIFPA_jg3048.t1	PTHR10006	mucin-1-related	1.8e-06
RIFPA_jg204.t2	PTHR11575:SF25	5'-nucleotidase	2.1e-171
RIFPA_jg9928.t1	PTHR24026:SF100	dachsous cadherin-related 1a-related	1.8e-262
RIFPA_jg10026.t1	PTHR45774:SF6	btb/poz domain-containing protein 2	4.6e-242
RIFPA_jg11659.t1	PTHR19325	complement component-related sushi domain-containing	1.3e-116
RIFPA_jg12987.t1	PTHR17039	u3 small nucleolar ribonucleoprotein protein mpp10	2.2e-39
RIFPA_jg2845.t1	PTHR43084:SF1	persulfide dioxygenase ethe1, mitochondrial	1.4e-116
RIFPA_jg5447.t1	PTHR11614:SF87	monoglyceride lipase	8.9e-72
RIFPA_jg8649.t1	PTHR46641:SF2	fmrfamide receptor	3.2e-106
RIFPA_jg14647.t1	PTHR24121:SF2	no mechanoreceptor potential c, isoform h	2.7e-58
RIFPA_jg2332.t4	PTHR19134:SF477	receptor-type tyrosine-protein phosphatase	4.1e-131
RIFPA_jg6313.t1	PTHR24230	g-protein coupled receptor	2.7e-19
RIFPA_jg385.t1	PTHR18945:SF799	nicotinic acetylcholine receptor alpha7, isoform e	1.5e-59
RIFPA_jg25692.t3	PTHR24270:SF14	lrp x(cross)-hybridizing	4.2e-41
RIFPA_jg21273.t1	PTHR11995:SF19	nadh dehydrogenase [ubiquinone] iron-sulfur protein 7, mitochondrial	2.8e-103
RIFPA_jg21956.t1	PTHR14237:SF30	mitochondrial amidoxime-reducing component 1	2.6e-57
RIFPA_jg1455.t1	PTHR10961:SF7	peroxisomal sarcosine oxidase	3.1e-121
RIFPA_jg18375.t5	PTHR11616	sodium/chloride dependent transporter	5e-218
RIFPA_jg1693.t1	PTHR14647	galactose-3-o-sulfotransferase	5.8e-84
RIFPA_jg4542.t3	PTHR24388:SF63	zinc finger protein 76	1.5e-147
RIFPA_jg10514.t1	PTHR12532:SF10	translational activator of cytochrome c oxidase 1	5.8e-61
RIFPA_jg29121.t2	PTHR12345:SF11	fi13065p	2.3e-83
RIFPA_jg22136.t2	PTHR21105:SF0	gh16255p	1.4e-21
RIFPA_jg25538.t1	PTHR13627:SF31	fukutin-related protein	5.1e-56
RIFPA_jg31180.t1	PTHR10201:SF147	matrix metalloproteinase-21	1.7e-17
RIFPA_jg12341.t2	PTHR12260:SF6	protein-glutamate o-methyltransferase	5.5e-126
RIFPA_jg19436.t1	PTHR21255:SF44	tctex1 domain-containing protein 1	3.5e-34
RIFPA_jg4721.t5	PTHR45854:SF3	arfgap with sh3 domain, ank repeat and ph domain-containing protein	4.4e-197
RIFPA_jg12265.t4	PTHR13802:SF52	lp19846p-related	2.7e-132
RIFPA_jg3535.t2	PTHR22906	properdin	1.4e-18
RIFPA_jg18543.t5	PTHR46769:SF2	fibrocystin-l	0
RIFPA_jg2593.t3	PTHR11616:SF231	sodium-dependent proline transporter	2.4e-204
RIFPA_jg8412.t2	PTHR15241:SF182	transformer-2 protein homolog beta	6.9e-57
RIFPA_jg5007.t1	PTHR46641:SF12	cnmamide receptor	1.3e-26
RIFPA_jg2541.t2	PTHR20934:SF0	transcription elongation factor 1 homolog	0.0006
RIFPA_jg25381.t4	PTHR36129:SF2	si:dkey-245n4.2	7.1e-59
RIFPA_jg7825.t3	PTHR10925:SF5	rna cytidine acetyltransferase	0
RIFPA_jg23950.t1	PTHR23301:SF74	eg:56g7.1 protein-related	3.1e-07
RIFPA_jg9630.t1	PTHR11829:SF142	forkhead box q2	1.4e-52
RIFPA_jg18252.t3	PTHR12581	hiv-1 rev binding protein 2, 3	1e-137
RIFPA_jg19303.t1	PTHR23320	membrane-spanning 4-domains subfamily a ms4a -related	7.4e-23
RIFPA_jg22184.t1	PTHR10366:SF564	tetraketide alpha-pyrone reductase 1	4e-43
RIFPA_jg8523.t1	PTHR15819	transmembrane protein fam155	7.4e-16
RIFPA_jg11756.t3	PTHR22803	mannose, phospholipase, lectin receptor related	7.5e-21
RIFPA_jg31080.t3	PTHR15126	sh3-binding	7e-10
RIFPA_jg1508.t1	PTHR11532:SF73	carboxypeptidase d	1.4e-174
RIFPA_jg25571.t4	PTHR47032:SF1	udp-d-xylose:l-fucose alpha-1,3-d-xylosyltransferase mgp4	1.9e-64
RIFPA_jg27610.t1	PTHR14202:SF0	60 kda ss-a/ro ribonucleoprotein	2.8e-196
RIFPA_jg596.t1	PTHR45791:SF1	calcium and integrin binding 1	6e-83
RIFPA_jg12722.t1	PTHR22588	uncharacterized	1.4e-09
RIFPA_jg19253.t6	PTHR10264:SF114	band 7 protein cg42540	5.5e-125
RIFPA_jg7599.t2	PTHR23040	uncharacterized	6.3e-146
RIFPA_jg25096.t2	PTHR21576:SF2	rrp12-like protein	1.5e-237
RIFPA_jg24036.t3	PTHR11958:SF93	excitatory amino acid transporter 2	3e-230
RIFPA_jg18626.t1	PTHR33116:SF35	si:ch211-167j9.4	0.001
RIFPA_jg9982.t1	PTHR13140:SF550	myosin iiia	8.1e-282
RIFPA_jg12345.t3	PTHR19325	complement component-related sushi domain-containing	2.2e-55
RIFPA_jg14564.t2	PTHR24026:SF76	protocadherin fat 4	6.6e-77
RIFPA_jg10648.t2	PTHR35170:SF1	protein dd3-3	1.1e-222
RIFPA_jg24501.t1	PTHR23320	membrane-spanning 4-domains subfamily a ms4a -related	6e-19
RIFPA_jg18713.t2	PTHR46641:SF2	fmrfamide receptor	3e-79
RIFPA_jg20786.t6	PTHR19300:SF52	beta4galnacta	7.2e-98
RIFPA_jg4707.t1	PTHR23040	uncharacterized	2.5e-88
RIFPA_jg10182.t2	PTHR24049:SF19	protein crumbs homolog 2	9.3e-41
RIFPA_jg8474.t2	PTHR24329:SF518	homeobox protein esx1	2.2e-49
RIFPA_jg31053.t2	PTHR12308:SF31	anoctamin	4e-177
RIFPA_jg1541.t3	PTHR11532:SF73	carboxypeptidase d	1.7e-62
RIFPA_jg6580.t1	PTHR14202:SF0	60 kda ss-a/ro ribonucleoprotein	9.5e-81
RIFPA_jg1466.t1	PTHR23301:SF61	geo02292p1-related	8.6e-07
RIFPA_jg6806.t1	PTHR22803	mannose, phospholipase, lectin receptor related	6.8e-30
RIFPA_jg4617.t2	PTHR47032:SF1	udp-d-xylose:l-fucose alpha-1,3-d-xylosyltransferase mgp4	1.7e-52
RIFPA_jg31755.t1	PTHR14453	parp/zinc finger ccch type domain containing protein	4.9e-163
RIFPA_jg594.t2	PTHR45791:SF1	calcium and integrin binding 1	2.4e-57
RIFPA_jg3453.t1	PTHR24230	g-protein coupled receptor	2.4e-24
RIFPA_jg2021.t1	PTHR45828:SF9	si:dkey-251i10.2	1.4e-08
RIFPA_jg9494.t1	PTHR19325:SF501	furrowed, isoform a	6.8e-115
RIFPA_jg27299.t1	PTHR23301:SF68	ld20793p-related	4.1e-05
RIFPA_jg25677.t3	PTHR15332	uncharacterized	9.3e-23
RIFPA_jg2311.t1	PTHR13802:SF52	lp19846p-related	8.5e-53
RIFPA_jg7047.t4	PTHR11388	organic anion transporter	4e-192
RIFPA_jg8718.t2	PTHR24044:SF320	delta-like protein 4	1.2e-09
RIFPA_jg14633.t3	PTHR11586:SF1	tyrosine--trna ligase, cytoplasmic	5e-226
RIFPA_jg27613.t1	PTHR14202:SF0	60 kda ss-a/ro ribonucleoprotein	1.2e-180
RIFPA_jg7803.t3	PTHR10925:SF5	rna cytidine acetyltransferase	3e-117
RIFPA_jg22123.t1	PTHR21245:SF5	heterogeneous nuclear ribonucleoprotein r	1.6e-128
RIFPA_jg17445.t1	PTHR46641:SF2	fmrfamide receptor	9.2e-41
RIFPA_jg17781.t1	PTHR19143:SF327	protein scabrous	1.7e-28
RIFPA_jg6387.t2	PTHR24230	g-protein coupled receptor	3.4e-30
RIFPA_jg29090.t1	PTHR14949:SF35	egf-like-domain, multiple 7	2e-12
RIFPA_jg7396.t4	PTHR11616:SF231	sodium-dependent proline transporter	4.9e-190
RIFPA_jg20509.t2	PTHR31362:SF0	glycosyltransferase stello1-related	1.8e-67
RIFPA_jg12259.t1	PTHR23259	riddle	1.1e-05
RIFPA_jg30003.t1	PTHR19375:SF407	heat shock cognate 71 kda protein-related	0
RIFPA_jg751.t1	PTHR11206:SF268	multidrug and toxin extrusion protein-related	1e-114
RIFPA_jg19201.t1	PTHR14202:SF0	60 kda ss-a/ro ribonucleoprotein	3.8e-181
RIFPA_jg11378.t1	PTHR11214:SF229	hexosyltransferase	2e-23
RIFPA_jg1803.t2	PTHR46586:SF3	ankyrin repeat-containing protein	4.8e-13
RIFPA_jg21350.t1	PTHR24082:SF473	nuclear hormone receptor family member nhr-2	4.8e-08
RIFPA_jg7092.t1	PTHR24379:SF87	zinc finger y-chromosomal protein 2-related	2e-40
RIFPA_jg4366.t1	PTHR15907:SF93	placenta-specific 8, tandem duplicate 1-related	2.3e-28
RIFPA_jg14227.t3	PTHR10166	voltage-dependent calcium channel subunit alpha-2/delta-related	6.7e-10
RIFPA_jg8216.t2	PTHR10704	carbohydrate sulfotransferase	3.2e-33
RIFPA_jg2633.t1	PTHR45760:SF5	solute carrier family 25 member 40	2.5e-131
RIFPA_jg6933.t4	PTHR19134	protein-tyrosine phosphatase	2.1e-123
RIFPA_jg17231.t1	PTHR10264:SF118	podocin	2.3e-140
RIFPA_jg19799.t1	PTHR10533	neuropeptide y/pancreatic hormone/peptide yy	6.8e-06
RIFPA_jg2740.t1	PTHR46262:SF2	forkhead box protein biniou	1.9e-104
RIFPA_jg14446.t3	PTHR11995:SF19	nadh dehydrogenase [ubiquinone] iron-sulfur protein 7, mitochondrial	8.1e-101
RIFPA_jg9287.t1	PTHR23226:SF167	crol alpha-related	1.8e-121
RIFPA_jg29676.t2	PTHR10658	phosphatidylinositol transfer protein	3.4e-110
RIFPA_jg16553.t1	PTHR11893:SF36	innexin-5	8e-134
RIFPA_jg6581.t1	PTHR14202:SF0	60 kda ss-a/ro ribonucleoprotein	7.7e-67
RIFPA_jg12595.t2	PTHR11618:SF39	brf1, rna polymerase iii transcription initiation factor b	2.1e-107
RIFPA_jg21630.t4	PTHR22730	prominin prom protein	6.7e-96
RIFPA_jg25468.t1	PTHR11164	glutamate cysteine ligase	9e-15
RIFPA_jg14905.t1	PTHR31362:SF0	glycosyltransferase stello1-related	5.2e-154
RIFPA_jg29299.t1	PTHR22588	uncharacterized	1.7e-08
RIFPA_jg11280.t1	PTHR14453	parp/zinc finger ccch type domain containing protein	1.3e-116
RIFPA_jg30907.t1	PTHR12128:SF15	4-hydroxy-2-oxoglutarate aldolase, mitochondrial	1.2e-78
RIFPA_jg10732.t2	PTHR11588:SF64	tubulin alpha-1c chain	2.5e-188
RIFPA_jg17583.t3	PTHR46458:SF1	neuroglobin	4.1e-09
RIFPA_jg20804.t1	PTHR10336:SF25	1-phosphatidylinositol 4,5-bisphosphate phosphodiesterase gamma-2	1.1e-13
RIFPA_jg12635.t1	PTHR45623:SF22	chromodomain-helicase-dna-binding protein 4	0
RIFPA_jg31965.t1	PTHR13503	negative elongation factor complex member b	8.5e-55
RIFPA_jg19259.t2	PTHR10264:SF114	band 7 protein cg42540	3.9e-153
RIFPA_jg28587.t4	PTHR46078:SF5	forkhead box j3	5.5e-47
RIFPA_jg28688.t1	PTHR21152:SF16	serine--pyruvate aminotransferase	2.8e-14
RIFPA_jg6611.t1	PTHR46458:SF1	neuroglobin	1.5e-38
RIFPA_jg31067.t1	PTHR21436	uncharacterized	2.5e-20
RIFPA_jg31211.t1	PTHR15172	galactocerebrosidase	1.9e-250
RIFPA_jg25175.t1	PTHR22957:SF367	tbc1 domain family member 14	3.6e-63
RIFPA_jg1074.t2	PTHR14453	parp/zinc finger ccch type domain containing protein	2e-164
RIFPA_jg9707.t1	PTHR10183:SF381	calpain-6	2.4e-182
RIFPA_jg3290.t1	PTHR11893:SF36	innexin-5	1.9e-147
RIFPA_jg25343.t1	PTHR15126	sh3-binding	3.9e-10
RIFPA_jg18241.t7	PTHR12062	n-acetylglucosaminyltransferase vi	7.9e-105
RIFPA_jg22637.t1	PTHR45842:SF12	insulin like growth factor binding protein acid labile subunit	0.0004
RIFPA_jg22279.t1	PTHR14647	galactose-3-o-sulfotransferase	1.9e-98
RIFPA_jg17127.t1	PTHR21621	ribosomal protein s6 modification protein	2e-05
RIFPA_jg4837.t1	PTHR19143:SF327	protein scabrous	1.9e-43
RIFPA_jg25329.t2	PTHR10707:SF10	at07685p-related	2.8e-52
RIFPA_jg26682.t1	PTHR11893:SF36	innexin-5	1.6e-145
RIFPA_jg2856.t1	PTHR43084:SF1	persulfide dioxygenase ethe1, mitochondrial	1.4e-114
RIFPA_jg402.t1	PTHR13627	fukutin related protein	2.4e-57
RIFPA_jg21875.t2	PTHR10942:SF0	leishmanolysin-like peptidase	1e-76
RIFPA_jg29077.t4	PTHR11802:SF242	lysosomal protective protein	5.2e-159
RIFPA_jg2324.t4	PTHR13802:SF52	lp19846p-related	1e-37
RIFPA_jg12932.t3	PTHR19818	zinc finger protein zic and gli	2e-12
RIFPA_jg25263.t2	PTHR46513:SF13	low-density lipoprotein receptor-related protein	1.1e-08
RIFPA_jg11640.t1	PTHR11214:SF148	hexosyltransferase	4.5e-19
RIFPA_jg27489.t2	PTHR11552	glucose-methanol-choline gmc oxidoreductase	2.8e-188
RIFPA_jg29866.t3	PTHR45713:SF6	si:cabz01040626.2-related	9.1e-18
RIFPA_jg22723.t1	PTHR24412:SF172	kelch-like protein 10	2.5e-194
RIFPA_jg25630.t1	PTHR24031:SF704	atp-dependent rna helicase ddx4	8e-174
RIFPA_jg7901.t1	PTHR11461:SF186	serpin b4	8.2e-69
RIFPA_jg17063.t1	PTHR46513:SF13	low-density lipoprotein receptor-related protein	0.00011
RIFPA_jg15419.t4	PTHR12916:SF4	neurogenic locus notch homolog protein 1-related	0
RIFPA_jg17138.t1	PTHR14202:SF0	60 kda ss-a/ro ribonucleoprotein	7.1e-174
RIFPA_jg25060.t1	PTHR10173	methionine sulfoxide reductase	1.6e-64
RIFPA_jg18554.t2	PTHR46458:SF1	neuroglobin	3.1e-07
RIFPA_jg13610.t1	PTHR23506:SF30	synaptic vesicular amine transporter	1.2e-149
RIFPA_jg2046.t1	PTHR24418	tyrosine-protein kinase	4.2e-39
RIFPA_jg1301.t6	PTHR14429	fibrosin family member	2.2e-21
RIFPA_jg25537.t1	PTHR22804:SF24	neurocan core protein	7.8e-11
RIFPA_jg20512.t2	PTHR31362:SF0	glycosyltransferase stello1-related	1.3e-144
RIFPA_jg28511.t1	PTHR12419:SF21	otu domain-containing protein 6b	5.5e-86
RIFPA_jg30180.t1	PTHR23301:SF61	geo02292p1-related	9.9e-06
RIFPA_jg20517.t1	PTHR13707:SF30	succinyl-coa:3-ketoacid coenzyme a transferase 1, mitochondrial	5.9e-252
RIFPA_jg30458.t2	PTHR12308:SF31	anoctamin	1.4e-261
RIFPA_jg8768.t1	PTHR21461:SF46	beta-1,4-galactosyltransferase galt-1	2.9e-66
RIFPA_jg2425.t2	PTHR13136:SF3	testis-expressed protein 30	8.7e-31
RIFPA_jg2320.t1	PTHR13802:SF52	lp19846p-related	7.2e-80
RIFPA_jg27755.t1	PTHR19134:SF477	receptor-type tyrosine-protein phosphatase	2.2e-131
RIFPA_jg3320.t2	PTHR11680:SF21	serine hydroxymethyltransferase, cytosolic	6.1e-235
RIFPA_jg15774.t2	PTHR11177	chitinase	3e-106
RIFPA_jg28820.t1	PTHR23304:SF158	si:dkey-75b17.1	5.3e-51
RIFPA_jg16446.t1	PTHR19325	complement component-related sushi domain-containing	2.4e-113
RIFPA_jg2299.t1	PTHR11309:SF81	frizzled-1	1.1e-249
RIFPA_jg13337.t1	PTHR13802:SF53	mucin-4	2.7e-10
RIFPA_jg15947.t3	PTHR12904:SF22	zyg-11 family member b, cell cycle regulator	2.1e-228
RIFPA_jg31739.t1	PTHR24416:SF113	macrophage-stimulating protein receptor	8.3e-130
RIFPA_jg18.t1	PTHR16023:SF0	protein vac14 homolog	3.4e-140
RIFPA_jg20505.t6	PTHR31362:SF0	glycosyltransferase stello1-related	4.3e-142
RIFPA_jg2333.t3	PTHR19134:SF477	receptor-type tyrosine-protein phosphatase	4.7e-92
RIFPA_jg12781.t3	PTHR11958	sodium/dicarboxylate symporter-related	8.8e-146
RIFPA_jg6323.t1	PTHR24230	g-protein coupled receptor	1.4e-29
RIFPA_jg7089.t1	PTHR23147:SF52	serine/arginine-rich-splicing factor 7a	1e-46
RIFPA_jg12479.t1	PTHR24412:SF276	si:dkey-260j18.2	9.5e-33
RIFPA_jg26994.t2	PTHR11675:SF43	polypeptide n-acetylgalactosaminyltransferase 1	3.7e-131
RIFPA_jg11806.t3	PTHR14202:SF0	60 kda ss-a/ro ribonucleoprotein	5.8e-178
RIFPA_jg14113.t1	PTHR13802:SF52	lp19846p-related	1.5e-148
RIFPA_jg5037.t2	PTHR46780:SF8	si:ch1073-75o15.4-related	8.6e-60
RIFPA_jg8099.t1	PTHR46641:SF2	fmrfamide receptor	1.9e-81
RIFPA_jg25697.t2	PTHR11610	lipase	2.4e-78
RIFPA_jg30197.t3	PTHR10589:SF17	ubiquitin carboxyl-terminal hydrolase	2.2e-50
RIFPA_jg8904.t1	PTHR46641:SF2	fmrfamide receptor	2.3e-32
RIFPA_jg14810.t1	PTHR12876:SF10	endoribonuclease zc3h12a	6.7e-141
RIFPA_jg20006.t1	PTHR11364:SF25	3-mercaptopyruvate sulfurtransferase	2.7e-87
RIFPA_jg22568.t1	PTHR45640:SF8	re23625p	9e-50
RIFPA_jg14331.t2	PTHR30575:SF0	peptidase m20 domain-containing protein 2	5.2e-85
RIFPA_jg13935.t7	PTHR10166	voltage-dependent calcium channel subunit alpha-2/delta-related	3.3e-55
RIFPA_jg22090.t1	PTHR24115:SF586	kinesin-like protein	1.5e-244
RIFPA_jg1456.t2	PTHR10961:SF7	peroxisomal sarcosine oxidase	5.7e-43
RIFPA_jg15523.t1	PTHR24261:SF11	phosphoinositide-3-kinase-interacting protein 1	3e-06
RIFPA_jg14425.t1	PTHR19300:SF52	beta4galnacta	4.7e-123
RIFPA_jg27802.t1	PTHR24407:SF10	zinc finger protein 766-related	4e-49
RIFPA_jg27030.t1	PTHR23429:SF7	gdh/6pgl endoplasmic bifunctional protein	7.2e-101
RIFPA_jg24213.t1	PTHR45713:SF6	si:cabz01040626.2-related	1.5e-09
RIFPA_jg26146.t4	PTHR11451:SF38	threonine--trna ligase 2, cytoplasmic-related	1.2e-115
RIFPA_jg30835.t2	PTHR19325	complement component-related sushi domain-containing	1.5e-91
RIFPA_jg15123.t1	PTHR11607:SF57	alpha-mannosidase 2x	1e-195
RIFPA_jg26943.t3	PTHR11388	organic anion transporter	3e-161
RIFPA_jg31350.t3	PTHR10513:SF24	thymidine kinase 2, mitochondrial	7.2e-74
RIFPA_jg12475.t1	PTHR14453	parp/zinc finger ccch type domain containing protein	3.9e-96
RIFPA_jg6965.t1	PTHR13802:SF52	lp19846p-related	1.9e-37
RIFPA_jg15570.t2	PTHR24115:SF400	kinesin-like protein kif16b	3.4e-231
RIFPA_jg4931.t1	PTHR24412:SF74	kelch-like protein 4	4.4e-188
RIFPA_jg22836.t1	PTHR31780:SF1	stress response protein nst1	3e-08
RIFPA_jg22598.t2	PTHR19229	atp-binding cassette transporter subfamily a abca	2.3e-240
RIFPA_jg14366.t1	PTHR15907:SF93	placenta-specific 8, tandem duplicate 1-related	1.2e-32
RIFPA_jg24095.t1	PTHR23050:SF23	centrin 4-related	5.1e-19
RIFPA_jg13795.t3	PTHR12029:SF11	methyltransferase tarbp1-related	3.5e-115
RIFPA_jg12258.t5	PTHR13802:SF52	lp19846p-related	1.4e-161
RIFPA_jg15111.t1	PTHR11157:SF109	elongation of very long chain fatty acids protein	1.1e-93
RIFPA_jg24460.t1	PTHR45640:SF13	heat shock protein 67b3	1.4e-44
RIFPA_jg28845.t1	PTHR10334:SF344	at27079p-related	1.9e-37
RIFPA_jg25964.t1	PTHR21245:SF5	heterogeneous nuclear ribonucleoprotein r	1.3e-55
RIFPA_jg17341.t9	PTHR46769:SF2	fibrocystin-l	0
RIFPA_jg11380.t2	PTHR11214:SF229	hexosyltransferase	7.8e-65
RIFPA_jg28365.t1	PTHR10704:SF44	ld35051p	9.1e-17
RIFPA_jg1550.t1	PTHR46641:SF12	cnmamide receptor	8.8e-41
RIFPA_jg15806.t3	PTHR19134	protein-tyrosine phosphatase	1.2e-123
RIFPA_jg15545.t2	PTHR12352	secreted modular calcium-binding protein	8.2e-85
RIFPA_jg30912.t1	PTHR23506:SF31	chromaffin granule amine transporter	4.2e-101
RIFPA_jg24926.t1	PTHR23421:SF61	beta-galactosidase	6.2e-34
RIFPA_jg4871.t1	PTHR13906:SF6	lysophospholipid acyltransferase 1	1.1e-51
RIFPA_jg19873.t8	PTHR10502:SF140	annexin a7	1.1e-84
RIFPA_jg22462.t1	PTHR23320	membrane-spanning 4-domains subfamily a ms4a -related	1.4e-05
RIFPA_jg10083.t3	PTHR37000:SF4	mucin-22	1.2e-14
RIFPA_jg24049.t1	PTHR12191	solute carrier family 39	4.3e-117
RIFPA_jg14634.t2	PTHR10983:SF8	1-acyl-sn-glycerol-3-phosphate acyltransferase delta	1.2e-123
RIFPA_jg20875.t1	PTHR43497:SF2	histone deacetylase 11	8.5e-71
RIFPA_jg19820.t1	PTHR45636:SF7	paired box pox-neuro protein-related	8.8e-79
RIFPA_jg17937.t3	PTHR10671:SF82	outer dense fiber protein 4	0.00013
RIFPA_jg31902.t1	PTHR21258:SF14	docking protein 2	2.1e-53
RIFPA_jg7906.t3	PTHR11461:SF211	accessory gland protein acp76a-related	2.9e-63
RIFPA_jg28160.t8	PTHR10183:SF396	calpain-a-related	1.9e-41
RIFPA_jg28803.t1	PTHR24096:SF267	acyl-coa synthetase family member 3, mitochondrial	3e-183
RIFPA_jg27729.t2	PTHR33865:SF3	protein fam183b	2.3e-26
RIFPA_jg15644.t2	PTHR15835:SF2	nuclear-interacting partner of alk	1.7e-41
RIFPA_jg26436.t1	PTHR11206:SF268	multidrug and toxin extrusion protein-related	3.9e-100
RIFPA_jg17162.t2	PTHR12247	lethal 3 malignant brain tumor-related	1.9e-06
RIFPA_jg30976.t1	PTHR24406:SF8	ld15405p	2.6e-11
RIFPA_jg12373.t3	PTHR18905:SF12	ninein-like protein	3.2e-129
RIFPA_jg23696.t1	PTHR14899	g kinase anchoring protein 1	4.8e-27
RIFPA_jg12069.t2	PTHR30574	inner membrane protein yede	5.7e-61
RIFPA_jg1858.t1	PTHR21258:SF43	docking protein 6	2.2e-09
RIFPA_jg12274.t2	PTHR21229:SF52	zgc:162698	2.7e-56
RIFPA_jg15923.t2	PTHR11711:SF163	e3 ubiquitin-protein ligase trim23	1.4e-149
RIFPA_jg2462.t1	PTHR14312:SF1	creb/atf bzip transcription factor	4.5e-06
RIFPA_jg13338.t1	PTHR13802	mucin 4-related	1.7e-08
RIFPA_jg8411.t3	PTHR15241:SF182	transformer-2 protein homolog beta	5.1e-50
RIFPA_jg350.t1	PTHR11362	phosphatidylethanolamine-binding protein	1.7e-18
RIFPA_jg12257.t1	PTHR13802:SF52	lp19846p-related	1.1e-116
RIFPA_jg10211.t2	PTHR11707:SF28	60 kda lysophospholipase	2.7e-168
RIFPA_jg26555.t1	PTHR12191	solute carrier family 39	4.6e-116
RIFPA_jg10008.t2	PTHR21545	transcription factor mlr1/2	5.5e-10
RIFPA_jg463.t2	PTHR19134	protein-tyrosine phosphatase	2.8e-130
RIFPA_jg5374.t1	PTHR14319	five-span transmembrane protein m83	1.1e-91
RIFPA_jg641.t1	PTHR21255:SF44	tctex1 domain-containing protein 1	4.3e-49
RIFPA_jg18692.t1	PTHR11360:SF119	monocarboxylate transporter 10	2.6e-54
RIFPA_jg10642.t1	PTHR12876	n4bp1-related	3.7e-90
RIFPA_jg13118.t1	PTHR23061	dna polymerase 2 alpha 70 kda subunit	1.1e-37
RIFPA_jg29354.t6	PTHR15708:SF10	metastasis suppressor protein 1	1.7e-54
RIFPA_jg19.t1	PTHR47032:SF1	udp-d-xylose:l-fucose alpha-1,3-d-xylosyltransferase mgp4	3.1e-61
RIFPA_jg16557.t1	PTHR11675:SF43	polypeptide n-acetylgalactosaminyltransferase 1	8.7e-96
RIFPA_jg26794.t1	PTHR45713:SF6	si:cabz01040626.2-related	1.1e-09
RIFPA_jg11680.t1	PTHR46468:SF1	sentrin-specific protease 8	5.7e-39
RIFPA_jg13409.t1	PTHR16509:SF1	manganese-dependent adp-ribose/cdp-alcohol diphosphatase	3.4e-107
RIFPA_jg27405.t3	PTHR13059:SF13	protein capicua homolog	6.3e-20
RIFPA_jg1742.t2	PTHR46780:SF4	protein eva-1 homolog c	1.3e-54
RIFPA_jg7598.t2	PTHR23040	uncharacterized	8.7e-103
RIFPA_jg21132.t4	PTHR14453	parp/zinc finger ccch type domain containing protein	5e-198
RIFPA_jg19334.t9	PTHR24039:SF33	egf-containing fibulin-like extracellular matrix protein 1	1e-19
RIFPA_jg30855.t1	PTHR15172	galactocerebrosidase	3.1e-209
RIFPA_jg32075.t2	PTHR22590:SF4	abnormal spindle-like microcephaly-associated protein	4.4e-79
RIFPA_jg31099.t2	PTHR13260	anaphase promoting complex subunit 4 apc4	1e-47
RIFPA_jg5432.t1	PTHR11616:SF231	sodium-dependent proline transporter	2.5e-240
RIFPA_jg22314.t6	PTHR19300:SF52	beta4galnacta	7e-280
RIFPA_jg22940.t1	PTHR11566:SF51	interferon-induced gtp-binding protein mx1	5.5e-47
RIFPA_jg18160.t1	PTHR45808:SF10	si:ch1073-272j17.3-related	0.00054
RIFPA_jg25362.t1	PTHR11267:SF106	t-related protein	9.2e-53
RIFPA_jg18347.t1	PTHR22845:SF6	apoptotic protease-activating factor 1	5.8e-07
RIFPA_jg26387.t1	PTHR23320:SF128	membrane-spanning 4-domains, subfamily a, member 17a.1-related	3.4e-14
RIFPA_jg25877.t2	PTHR45713:SF6	si:cabz01040626.2-related	1.3e-23
RIFPA_jg24099.t2	PTHR23050:SF245	calmodulin	8.8e-21
RIFPA_jg25573.t6	PTHR47032:SF1	udp-d-xylose:l-fucose alpha-1,3-d-xylosyltransferase mgp4	1.6e-52
RIFPA_jg11337.t1	PTHR45796:SF3	forkhead box protein p1	7.8e-15
RIFPA_jg11813.t2	PTHR15750:SF5	vasohibin-1	1.9e-107
RIFPA_jg22562.t1	PTHR19300:SF52	beta4galnacta	1.4e-105
RIFPA_jg6610.t1	PTHR46458:SF1	neuroglobin	3.5e-36
RIFPA_jg8309.t2	PTHR24241:SF117	dihydrocaffeic acid receptor	1.2e-100
RIFPA_jg30224.t2	PTHR24028:SF46	protocadherin-8	3.3e-225
RIFPA_jg16632.t1	PTHR11547	arginine or creatine kinase	6e-157
RIFPA_jg5784.t1	PTHR30389:SF0	fumarate hydratase class i, anaerobic	3.1e-297
RIFPA_jg7143.t4	PTHR45640:SF23	heat shock protein 22-related	6.5e-125
RIFPA_jg3643.t2	PTHR19229:SF98	atp-binding cassette sub-family a member 3	0
RIFPA_jg25553.t4	PTHR45713:SF6	si:cabz01040626.2-related	1.2e-29
RIFPA_jg2318.t1	PTHR13802:SF52	lp19846p-related	4.4e-15
RIFPA_jg9491.t1	PTHR19325:SF501	furrowed, isoform a	1.3e-136
RIFPA_jg11970.t2	PTHR46780:SF8	si:ch1073-75o15.4-related	1.6e-68
RIFPA_jg2313.t1	PTHR13802:SF52	lp19846p-related	2.2e-15
RIFPA_jg26176.t5	PTHR24416:SF136	bdnf/nt-3 growth factors receptor	2.5e-185
RIFPA_jg2319.t1	PTHR13802:SF52	lp19846p-related	7e-50
RIFPA_jg24054.t1	PTHR13674:SF5	upf0389 protein cg9231	7.8e-17
RIFPA_jg16497.t3	PTHR24023:SF960	collagen type xxv alpha 1 chain	4.4e-29
RIFPA_jg11633.t1	PTHR11214:SF247	beta-1,3-galactosyltransferase brn	3.8e-61
RIFPA_jg15981.t2	PTHR11640:SF31	nephrosis 1, congenital, finnish type (nephrin)-related	1.2e-15
RIFPA_jg10970.t1	PTHR24248	adrenergic receptor-related g-protein coupled receptor	6.8e-40
RIFPA_jg29647.t4	PTHR14454	uncharacterized	1.7e-24
RIFPA_jg13225.t1	PTHR46641:SF2	fmrfamide receptor	1.4e-39
RIFPA_jg7016.t3	PTHR11638:SF93	caseinolytic peptidase b protein homolog	1.8e-171
RIFPA_jg2817.t2	PTHR10783:SF66	xenotropic and polytropic retrovirus receptor 1 homolog	4.4e-119
RIFPA_jg16774.t1	PTHR35936:SF17	glutamine-binding periplasmic protein	7.1e-13
RIFPA_jg3767.t1	PTHR24113:SF5	ran gtpase-activating protein	3.7e-26
RIFPA_jg4697.t1	PTHR22801:SF57	si:dkeyp-75b4.10	5e-14
RIFPA_jg18248.t1	PTHR14463:SF5	lipase maturation factor 2	1.8e-131
RIFPA_jg23968.t1	PTHR11364:SF25	3-mercaptopyruvate sulfurtransferase	5.5e-88
RIFPA_jg2163.t3	PTHR45615:SF36	myosin heavy chain-like, isoform b	3.9e-165
RIFPA_jg10132.t1	PTHR11926:SF949	udp glucuronosyltransferase 5 family, polypeptide b2-related	2.4e-45
RIFPA_jg12777.t2	PTHR11958	sodium/dicarboxylate symporter-related	1.1e-153
RIFPA_jg24911.t2	PTHR31154	uncharacterized	1e-136
RIFPA_jg21884.t2	PTHR45766:SF5	dna annealing helicase and endonuclease zranb3	6.1e-35
RIFPA_jg12003.t1	PTHR11567:SF125	2-phosphoxylose phosphatase 1	1.8e-42
RIFPA_jg9715.t1	PTHR21255:SF44	tctex1 domain-containing protein 1	7.8e-36
RIFPA_jg28979.t3	PTHR10513:SF24	thymidine kinase 2, mitochondrial	1.8e-94
RIFPA_jg11754.t1	PTHR13802:SF43	sushi domain-containing protein 2	3.1e-05
RIFPA_jg32149.t1	PTHR24049:SF22	drosophila crumbs homolog	5.1e-33
RIFPA_jg19685.t6	PTHR13906:SF4	oysgedart, isoform a	1.3e-110
RIFPA_jg23429.t1	PTHR45760:SF5	solute carrier family 25 member 40	1.6e-120
RIFPA_jg27532.t1	PTHR21325:SF48	si:ch211-214p16.3	3.2e-09
RIFPA_jg9576.t1	PTHR46641:SF2	fmrfamide receptor	8.9e-83
RIFPA_jg17974.t1	PTHR20961:SF38	egf domain-specific o-linked n-acetylglucosamine transferase	2.5e-10
RIFPA_jg5300.t2	PTHR10877:SF134	polycystic kidney disease protein 1-like 2	3.5e-44
RIFPA_jg754.t1	PTHR13627:SF31	fukutin-related protein	2.3e-55
RIFPA_jg16230.t1	PTHR24210:SF12	lim domain-containing protein	8.9e-124
RIFPA_jg27393.t2	PTHR45784:SF3	c-type lectin domain family 20 member a-related	5.2e-33
RIFPA_jg16265.t1	PTHR31909:SF2	riken cdna 2410004p03 gene	1.2e-30
RIFPA_jg20643.t1	PTHR12876:SF28	protein khnyn	6.3e-93
RIFPA_jg4691.t1	PTHR22801:SF57	si:dkeyp-75b4.10	3.2e-14
RIFPA_jg24151.t1	PTHR15712:SF23	armadillo repeat-containing 10	1.4e-51
RIFPA_jg11237.t3	PTHR11452:SF14	alpha-galactosidase a	4.9e-153
RIFPA_jg23761.t1	PTHR10800	pulmonary surfactant-associated protein c	2.1e-16
RIFPA_jg14632.t2	PTHR10983:SF8	1-acyl-sn-glycerol-3-phosphate acyltransferase delta	1.5e-100
RIFPA_jg8611.t1	PTHR45713:SF6	si:cabz01040626.2-related	4.3e-24
RIFPA_jg28212.t2	PTHR44170:SF5	immunoglobulin superfamily dcc subclass member 4	6.5e-158
RIFPA_jg9737.t3	PTHR43811:SF19	fk506-binding protein-like	1.7e-74
RIFPA_jg17410.t4	PTHR16127	taxilin	1.3e-23
RIFPA_jg18917.t2	PTHR10942:SF0	leishmanolysin-like peptidase	2.1e-81
RIFPA_jg19556.t2	PTHR14454:SF11	serrano, isoform f	5.1e-30
RIFPA_jg5825.t1	PTHR24356:SF158	protein kinase c beta type	8.8e-15
RIFPA_jg5173.t1	PTHR18911	ctcl tumor antigen hd-cl-01	1.1e-108
RIFPA_jg15460.t4	PTHR12290:SF2	phosphopantothenate--cysteine ligase	2.9e-121
RIFPA_jg29127.t2	PTHR12345:SF11	fi13065p	6.2e-87
RIFPA_jg25235.t2	PTHR14453	parp/zinc finger ccch type domain containing protein	8.4e-124
RIFPA_jg25120.t1	PTHR11003	potassium channel, subfamily k	8.7e-23
RIFPA_jg26739.t3	PTHR23204:SF3	cleavage and polyadenylation specificity factor subunit 6	2.4e-55
RIFPA_jg13969.t1	PTHR16059	anthrox toxin receptor protein antxr	9.7e-15
RIFPA_jg4989.t1	PTHR14647	galactose-3-o-sulfotransferase	4.1e-72
RIFPA_jg27031.t1	PTHR11054:SF0	6-phosphogluconolactonase	1.6e-39
RIFPA_jg3176.t1	PTHR10974	uncharacterized	2.9e-147
RIFPA_jg11916.t1	PTHR11567:SF125	2-phosphoxylose phosphatase 1	3.6e-46
RIFPA_jg10805.t1	PTHR19143	fibrinogen/tenascin/angiopoeitin	3.8e-33
RIFPA_jg3542.t3	PTHR35170:SF1	protein dd3-3	7e-45
RIFPA_jg21234.t2	PTHR10678:SF3	cop9 signalosome complex subunit 2	1.8e-171
RIFPA_jg28849.t6	PTHR10334:SF220	glipr1-like protein 1	7.4e-45
RIFPA_jg17698.t1	PTHR11362:SF28	phosphatidylethanolamine binding protein 1	3.7e-23
RIFPA_jg15103.t1	PTHR12129	heparan sulfate 2-o-sulfotransferase	5.3e-83
RIFPA_jg22224.t2	PTHR20856:SF8	dna-directed rna polymerase iii subunit rpc2	0
RIFPA_jg20680.t1	PTHR11829:SF189	forkhead box protein c2	5.8e-81
RIFPA_jg178.t4	PTHR11575:SF25	5'-nucleotidase	3e-172
RIFPA_jg9499.t2	PTHR19282:SF395	tetraspanin-2a	1.7e-14
RIFPA_jg24163.t2	PTHR23202:SF39	neural wiskott-aldrich syndrome protein	1.5e-102
RIFPA_jg19393.t1	PTHR11689:SF89	chloride channel protein	2.2e-72
RIFPA_jg26063.t1	PTHR13650	uncharacterized	4.4e-192
RIFPA_jg15728.t6	PTHR11022	peptidoglycan recognition protein	1.3e-44
RIFPA_jg28004.t2	PTHR11614:SF87	monoglyceride lipase	1.4e-21
RIFPA_jg19359.t1	PTHR11893:SF36	innexin-5	5.3e-161
RIFPA_jg31126.t1	PTHR43674:SF2	beta-ureidopropionase	1.2e-108
RIFPA_jg1822.t1	PTHR46641:SF12	cnmamide receptor	1.5e-29
RIFPA_jg31978.t2	PTHR23055:SF172	neuronal calcium sensor family	4.5e-99
RIFPA_jg28767.t3	PTHR23055:SF79	hippocalcin-like protein 1	4.5e-56
RIFPA_jg27311.t2	PTHR12746	nonsense-mediated mrna decay protein 3	4.6e-208
RIFPA_jg8275.t1	PTHR22298:SF114	endoglucanase	3.7e-119
RIFPA_jg23965.t1	PTHR13802	mucin 4-related	1.3e-47
RIFPA_jg12213.t2	PTHR24034:SF83	complement component c1q receptor	3.6e-32
RIFPA_jg12878.t1	PTHR18034:SF4	nucleolar mif4g domain-containing protein 1	1.2e-128
RIFPA_jg24940.t3	PTHR19300:SF52	beta4galnacta	9.3e-103
RIFPA_jg12516.t1	PTHR11360	monocarboxylate transporter	4.1e-90
RIFPA_jg18242.t1	PTHR12062	n-acetylglucosaminyltransferase vi	2.1e-118
RIFPA_jg340.t1	PTHR11878:SF44	na/ca-exchange protein, isoform g	3.7e-119
RIFPA_jg19547.t1	PTHR10519:SF42	gamma-aminobutyric acid type b receptor subunit 1	1.8e-11
RIFPA_jg14299.t3	PTHR13723	adamts a disintegrin and metalloprotease with thrombospondin motifs protease	1.2e-25
RIFPA_jg28942.t1	PTHR11214:SF226	beta-1,3-galactosyltransferase 6	1.3e-53
RIFPA_jg4670.t1	PTHR43620:SF7	glycerophosphodiester phosphodiesterase gdpd6	1.2e-103
RIFPA_jg25469.t3	PTHR11164	glutamate cysteine ligase	2.3e-240
RIFPA_jg26470.t4	PTHR19134:SF477	receptor-type tyrosine-protein phosphatase	3.6e-133
RIFPA_jg14135.t1	PTHR23123:SF31	lysine (k)-specific demethylase 2aa	5.2e-05
RIFPA_jg8130.t1	PTHR15180:SF1	general transcription factor 3c polypeptide 1	2.8e-173
RIFPA_jg24022.t1	PTHR46641:SF2	fmrfamide receptor	1.9e-91
RIFPA_jg27486.t1	PTHR11547	arginine or creatine kinase	4e-154
RIFPA_jg20669.t1	PTHR12932:SF21	tubulin polymerization-promoting protein family member 2	3.1e-40
RIFPA_jg31614.t3	PTHR24416:SF132	tyrosine-protein kinase transmembrane receptor ror2	5.4e-200
RIFPA_jg18688.t5	PTHR11360:SF123	monocarboxylate transporter 8	1.3e-46
RIFPA_jg7767.t1	PTHR15332	uncharacterized	0.0004
RIFPA_jg30348.t1	PTHR23061	dna polymerase 2 alpha 70 kda subunit	2.5e-79
RIFPA_jg29888.t1	PTHR13037:SF11	formin-1	4.3e-36
RIFPA_jg17382.t4	PTHR10183:SF381	calpain-6	1.1e-139
RIFPA_jg22281.t1	PTHR14647	galactose-3-o-sulfotransferase	1.5e-98
RIFPA_jg15106.t3	PTHR11157:SF109	elongation of very long chain fatty acids protein	4.8e-95
RIFPA_jg4579.t3	PTHR24049:SF18	delta-like protein	8.3e-86
RIFPA_jg22442.t1	PTHR43620:SF7	glycerophosphodiester phosphodiesterase gdpd6	3e-103
RIFPA_jg20793.t1	PTHR16088:SF3	gon-4-like protein	5.9e-13
RIFPA_jg22277.t1	PTHR14647	galactose-3-o-sulfotransferase	5.1e-41
RIFPA_jg11639.t1	PTHR11214:SF148	hexosyltransferase	6.2e-62
RIFPA_jg7221.t1	PTHR11616:SF231	sodium-dependent proline transporter	5e-173
RIFPA_jg1542.t1	PTHR23320	membrane-spanning 4-domains subfamily a ms4a -related	3.1e-14
RIFPA_jg26034.t3	PTHR24033:SF151	notch 2	2.3e-39
RIFPA_jg3866.t3	PTHR43078:SF6	udp-glucuronic acid decarboxylase 1	1e-111
RIFPA_jg10136.t1	PTHR11926:SF949	udp glucuronosyltransferase 5 family, polypeptide b2-related	1.5e-46
RIFPA_jg12770.t1	PTHR24044:SF419	si:ch73-281k2.5	5.6e-18
RIFPA_jg593.t1	PTHR45791:SF1	calcium and integrin binding 1	2.2e-76
RIFPA_jg10309.t2	PTHR21467	heat-like repeat-containing protein	7.6e-36
RIFPA_jg26749.t3	PTHR10334:SF344	at27079p-related	1.3e-44
RIFPA_jg28452.t1	PTHR13194:SF18	complex i intermediate-associated protein 30, mitochondrial	1.8e-09
RIFPA_jg1894.t6	PTHR10110:SF98	sodium/hydrogen exchanger	3.9e-246
RIFPA_jg21130.t4	PTHR14453:SF89	poly [adp-ribose] polymerase 14	1.8e-75
RIFPA_jg6746.t4	PTHR22742	uncharacterized	1e-42
RIFPA_jg3068.t2	PTHR24044:SF320	delta-like protein 4	1.8e-20
RIFPA_jg14363.t1	PTHR15907:SF93	placenta-specific 8, tandem duplicate 1-related	3.8e-32
RIFPA_jg25541.t1	PTHR45828:SF9	si:dkey-251i10.2	1.1e-36
RIFPA_jg12263.t4	PTHR13802:SF52	lp19846p-related	1.6e-129
RIFPA_jg16066.t3	PTHR23275	cabriolet.-related	3e-06
RIFPA_jg12612.t1	PTHR12085:SF3	serine/threonine-protein phosphatase 2a regulatory subunit b'' subunit gamma	5.8e-203
RIFPA_jg12783.t2	PTHR11958	sodium/dicarboxylate symporter-related	3.6e-172
RIFPA_jg19394.t2	PTHR11689:SF89	chloride channel protein	2.9e-122
RIFPA_jg7145.t3	PTHR45640:SF13	heat shock protein 67b3	2.1e-34
RIFPA_jg11529.t2	PTHR11214:SF229	hexosyltransferase	2.9e-79
RIFPA_jg8616.t3	PTHR15151:SF24	protein eiger	3.6e-32
RIFPA_jg23764.t3	PTHR10800	pulmonary surfactant-associated protein c	6.4e-17
RIFPA_jg30917.t1	PTHR45828:SF9	si:dkey-251i10.2	9.5e-34
RIFPA_jg11710.t2	PTHR24026:SF51	protocadherin-like wing polarity protein stan	0
RIFPA_jg15711.t1	PTHR23320	membrane-spanning 4-domains subfamily a ms4a -related	1.8e-24
RIFPA_jg22276.t2	PTHR14647	galactose-3-o-sulfotransferase	2.5e-98
RIFPA_jg3538.t2	PTHR46513:SF13	low-density lipoprotein receptor-related protein	6.2e-36
RIFPA_jg11655.t3	PTHR13802:SF43	sushi domain-containing protein 2	4.1e-84
RIFPA_jg22523.t1	PTHR23301:SF61	geo02292p1-related	2.8e-08
RIFPA_jg12552.t3	PTHR11360	monocarboxylate transporter	4.1e-92
RIFPA_jg17005.t1	PTHR24241:SF117	dihydrocaffeic acid receptor	4e-44
RIFPA_jg4042.t2	PTHR14454:SF11	serrano, isoform f	1.4e-06
RIFPA_jg26805.t1	PTHR10656	cell fate determining protein mab21-related	2.4e-13
RIFPA_jg22226.t6	PTHR20856:SF8	dna-directed rna polymerase iii subunit rpc2	6.4e-280
RIFPA_jg28453.t3	PTHR13194:SF18	complex i intermediate-associated protein 30, mitochondrial	6.5e-12
RIFPA_jg30906.t1	PTHR45828:SF9	si:dkey-251i10.2	3.9e-35
RIFPA_jg29455.t1	PTHR13802:SF43	sushi domain-containing protein 2	2e-73
RIFPA_jg4359.t1	PTHR24377:SF646	b-cell lymphoma 6 protein homolog	1.6e-76
RIFPA_jg5433.t1	PTHR11616	sodium/chloride dependent transporter	2.1e-214
RIFPA_jg3317.t2	PTHR11680:SF21	serine hydroxymethyltransferase, cytosolic	5.2e-235
RIFPA_jg13545.t1	PTHR10170	huntington disease protein	0
RIFPA_jg3027.t1	PTHR11360	monocarboxylate transporter	1.7e-25
RIFPA_jg9736.t1	PTHR14202:SF0	60 kda ss-a/ro ribonucleoprotein	5.8e-194
RIFPA_jg31991.t3	PTHR11893:SF36	innexin-5	1.2e-151
RIFPA_jg31760.t1	PTHR10036	cd59 glycoprotein	1.9e-06
RIFPA_jg30292.t1	PTHR12341:SF41	5'-3' exoribonuclease 2	0
RIFPA_jg25470.t1	PTHR11164	glutamate cysteine ligase	9.6e-291
RIFPA_jg30925.t1	PTHR21545:SF13	ecdysone-induced protein 93f, isoform c	1.7e-61
RIFPA_jg14644.t1	PTHR24178:SF9	ankyrin repeat and socs box protein 3	8.4e-70
RIFPA_jg21090.t5	PTHR13681:SF28	recq-mediated genome instability protein 1	9.9e-34
RIFPA_jg11233.t2	PTHR12191	solute carrier family 39	5.6e-131
RIFPA_jg5139.t1	PTHR34463:SF7	glycine-rich protein	0.00023
RIFPA_jg31093.t1	PTHR21255:SF44	tctex1 domain-containing protein 1	7.9e-10
RIFPA_jg28510.t1	PTHR12419:SF21	otu domain-containing protein 6b	4e-28
RIFPA_jg15546.t2	PTHR12352	secreted modular calcium-binding protein	4e-35
RIFPA_jg27442.t1	PTHR24060:SF158	metabotropic glutamate receptor	2.3e-92
RIFPA_jg14035.t1	PTHR24173:SF14	protein fem-1 homolog c	2.4e-117
RIFPA_jg16839.t1	PTHR11829:SF142	forkhead box q2	8.2e-53
RIFPA_jg30810.t2	PTHR45713:SF6	si:cabz01040626.2-related	3.1e-15
RIFPA_jg7253.t1	PTHR11926:SF949	udp glucuronosyltransferase 5 family, polypeptide b2-related	1.3e-44
RIFPA_jg14885.t2	PTHR24031:SF584	atp-dependent rna helicase ddx3y	1e-231
RIFPA_jg29439.t1	PTHR19143	fibrinogen/tenascin/angiopoeitin	3.5e-29
RIFPA_jg26871.t1	PTHR19441:SF22	wap four-disulfide core domain protein 13	0.00048
RIFPA_jg16824.t4	PTHR19325	complement component-related sushi domain-containing	4.3e-129
RIFPA_jg245.t7	PTHR16059	anthrox toxin receptor protein antxr	6.3e-40
RIFPA_jg3888.t1	PTHR46599:SF3	piggybac transposable element-derived protein 4	5.6e-13
RIFPA_jg11666.t1	PTHR24412:SF187	kelch-like protein 35	3.3e-41
RIFPA_jg16325.t1	PTHR24173:SF44	ankyrin repeat and socs box protein 13	7.1e-34
RIFPA_jg24057.t1	PTHR19300:SF52	beta4galnacta	1.5e-122
RIFPA_jg31467.t1	PTHR10800	pulmonary surfactant-associated protein c	1.3e-18
RIFPA_jg30900.t1	PTHR12128:SF15	4-hydroxy-2-oxoglutarate aldolase, mitochondrial	4.8e-89
RIFPA_jg7433.t1	PTHR24072:SF100	rho-related gtp-binding protein rhoc	4.7e-86
RIFPA_jg31179.t1	PTHR10201:SF147	matrix metalloproteinase-21	1e-54
RIFPA_jg20874.t2	PTHR43497:SF2	histone deacetylase 11	1.4e-31
RIFPA_jg8218.t1	PTHR10704	carbohydrate sulfotransferase	1.2e-36
RIFPA_jg10801.t1	PTHR19143	fibrinogen/tenascin/angiopoeitin	3.5e-32
RIFPA_jg24502.t2	PTHR45752:SF46	leucine-rich repeat and iq domain-containing protein 4	1.6e-14
RIFPA_jg5086.t2	PTHR46780:SF8	si:ch1073-75o15.4-related	8.3e-51
RIFPA_jg17236.t1	PTHR10264:SF114	band 7 protein cg42540	9.4e-142
RIFPA_jg12816.t1	PTHR21461:SF46	beta-1,4-galactosyltransferase galt-1	1.1e-53
RIFPA_jg19978.t2	PTHR11878:SF44	na/ca-exchange protein, isoform g	4.6e-221
RIFPA_jg18956.t2	PTHR10942	leishmanolysin-like peptidase	9.6e-93
RIFPA_jg24827.t5	PTHR19134:SF209	receptor-type tyrosine-protein phosphatase kappa	3e-153
RIFPA_jg29998.t1	PTHR24243:SF208	ethr, isoform a	5.2e-25
RIFPA_jg29056.t2	PTHR11802:SF242	lysosomal protective protein	1.2e-49
RIFPA_jg29679.t2	PTHR16059	anthrox toxin receptor protein antxr	1.7e-17
RIFPA_jg24235.t1	PTHR23320	membrane-spanning 4-domains subfamily a ms4a -related	2.7e-20
RIFPA_jg20869.t2	PTHR24347	serine/threonine-protein kinase	0.00026
RIFPA_jg4608.t1	PTHR16172:SF2	major facilitator superfamily domain-containing protein 6	7e-153
RIFPA_jg11711.t1	PTHR24039:SF32	fibulin-2	1e-105
RIFPA_jg12589.t1	PTHR10264:SF118	podocin	1.9e-128
RIFPA_jg7381.t1	PTHR19325:SF501	furrowed, isoform a	9.8e-154
RIFPA_jg8475.t2	PTHR23309:SF9	peroxisomal bifunctional enzyme	9.2e-261
RIFPA_jg5141.t1	PTHR14469	sarcoma antigen ny-sar-23	5.5e-91
RIFPA_jg11759.t2	PTHR22802:SF279	hepatic lectin	7.6e-25
RIFPA_jg5621.t1	PTHR24161:SF17	palmitoyltransferase hip14	1.2e-34
RIFPA_jg12092.t1	PTHR11829:SF353	protein fork head	2.7e-109
RIFPA_jg15107.t1	PTHR11157:SF12	elongation of very long chain fatty acids protein 4	4.2e-14
RIFPA_jg31137.t2	PTHR14453	parp/zinc finger ccch type domain containing protein	1.8e-148
RIFPA_jg7560.t1	PTHR15332	uncharacterized	1e-18
RIFPA_jg9546.t1	PTHR43866:SF3	methylmalonate-semialdehyde dehydrogenase [acylating], mitochondrial	0
RIFPA_jg22529.t1	PTHR12622	deltex-related	8.2e-45
RIFPA_jg5357.t1	PTHR19282:SF379	tetraspanin-17	1.8e-10
RIFPA_jg1459.t1	PTHR10961:SF7	peroxisomal sarcosine oxidase	1.4e-116
RIFPA_jg24627.t1	PTHR12756:SF12	cytosolic carboxypeptidase-like protein 5	2.9e-76
RIFPA_jg8215.t3	PTHR24416:SF136	bdnf/nt-3 growth factors receptor	1.1e-106
RIFPA_jg2611.t2	PTHR24044:SF412	neurogenic locus notch homolog protein 4	4.5e-18
RIFPA_jg24052.t1	PTHR13674	growth and transformation-dependent protein	9e-22
RIFPA_jg26803.t1	PTHR10656	cell fate determining protein mab21-related	6e-77
RIFPA_jg831.t2	PTHR11362:SF28	phosphatidylethanolamine binding protein 1	3.8e-23
RIFPA_jg27447.t3	PTHR24060:SF158	metabotropic glutamate receptor	1.2e-172
RIFPA_jg3735.t1	PTHR43272:SF28	long-chain-fatty-acid--coa ligase 1	4.9e-242
RIFPA_jg15729.t1	PTHR11022:SF67	peptidoglycan-recognition protein lb-related	1.9e-50
RIFPA_jg29452.t1	PTHR11216:SF57	eh domain-containing protein 4	5.3e-238
RIFPA_jg10210.t1	PTHR11707	l-asparaginase	0.00014
RIFPA_jg27444.t1	PTHR24060:SF158	metabotropic glutamate receptor	0
RIFPA_jg3385.t1	PTHR11214:SF148	hexosyltransferase	5.5e-71
RIFPA_jg6170.t3	PTHR24099:SF15	e3 ubiquitin-protein ligase trim9	1.1e-14
RIFPA_jg19184.t2	PTHR21461:SF0	eg:bacr42i17.3 protein-related	4.8e-26
RIFPA_jg697.t1	PTHR11829:SF142	forkhead box q2	1.2e-66
RIFPA_jg12472.t5	PTHR14453:SF89	poly [adp-ribose] polymerase 14	6.2e-65
RIFPA_jg22638.t1	PTHR45836:SF19	leucine-rich repeat-containing g-protein coupled receptor 6	4.6e-40
RIFPA_jg6755.t3	PTHR21402:SF5	gametocyte specific factor 1	6e-29
RIFPA_jg14795.t1	PTHR23333:SF4	ubx domain-containing protein 11	2.6e-12
RIFPA_jg2055.t3	PTHR11722	60s ribosomal protein l13	4.6e-66
RIFPA_jg15195.t1	PTHR11610:SF102	gh15759p-related	1.1e-69
RIFPA_jg25094.t1	PTHR24394:SF12	centrosome-associated zinc finger protein cp190	0.00082
RIFPA_jg30979.t2	PTHR24392:SF23	protein charlatan	1.7e-08
RIFPA_jg21125.t2	PTHR14453:SF89	poly [adp-ribose] polymerase 14	1.7e-34
RIFPA_jg6636.t1	PTHR10315	e3 ubiquitin protein ligase siah	2.3e-09
RIFPA_jg4588.t5	PTHR46513:SF13	low-density lipoprotein receptor-related protein	5.5e-70
RIFPA_jg6048.t1	PTHR10533:SF2	pancreatic prohormone	2.4e-08
RIFPA_jg23513.t1	PTHR18934:SF95	pre-mrna-splicing factor atp-dependent rna helicase dhx15	0
RIFPA_jg29349.t1	PTHR15708:SF14	metastasis suppressor 1	5.8e-27
RIFPA_jg15786.t1	PTHR10502:SF140	annexin a7	2.5e-98
RIFPA_jg5376.t1	PTHR18916:SF76	dynactin 1a-related	7.6e-74
RIFPA_jg2711.t2	PTHR24410:SF23	hl07962p	3.1e-39
RIFPA_jg14664.t2	PTHR11388	organic anion transporter	3.5e-201
RIFPA_jg1613.t1	PTHR31780:SF1	stress response protein nst1	6.3e-24
RIFPA_jg134.t1	PTHR12827	meiotic checkpoint regulator tsg24 family member	2.1e-289
RIFPA_jg14638.t1	PTHR21461	uncharacterized	1.1e-50
RIFPA_jg31499.t1	PTHR18934:SF113	atp-dependent rna helicase tdrd9	2.7e-87
RIFPA_jg13831.t1	PTHR11214:SF247	beta-1,3-galactosyltransferase brn	7.1e-55
RIFPA_jg17433.t1	PTHR24178:SF9	ankyrin repeat and socs box protein 3	4e-134
RIFPA_jg5281.t1	PTHR12429:SF6	protein neuralized	1.5e-105
RIFPA_jg4425.t6	PTHR10166	voltage-dependent calcium channel subunit alpha-2/delta-related	6e-105
RIFPA_jg348.t5	PTHR19277	pentraxin	6.2e-06
RIFPA_jg30916.t1	PTHR45828:SF9	si:dkey-251i10.2	9.4e-35
RIFPA_jg14521.t1	PTHR24188	ankyrin repeat protein	7.2e-82
RIFPA_jg377.t1	PTHR15021	disconnected-related	5.2e-23
RIFPA_jg10202.t1	PTHR24230	g-protein coupled receptor	5e-29
RIFPA_jg1663.t1	PTHR12132:SF1	dna repair protein rad52 homolog	1e-109
RIFPA_jg6752.t2	PTHR23418	acireductone dioxygenase	2.4e-35
RIFPA_jg1801.t1	PTHR11309:SF23	frizzled-4	4.7e-46
RIFPA_jg17355.t2	PTHR11461:SF204	serpin b6	4.4e-17
RIFPA_jg20383.t6	PTHR24408:SF34	zinc finger protein 672	2.1e-11
RIFPA_jg27438.t1	PTHR24060:SF158	metabotropic glutamate receptor	8.1e-171
RIFPA_jg29692.t1	PTHR10183:SF402	calpain-5	1.7e-99
RIFPA_jg24012.t1	PTHR16127:SF10	beta-taxilin	1.7e-131
RIFPA_jg13247.t2	PTHR12460:SF0	regulation of nuclear pre-mrna domain-containing protein 2	9.5e-09
RIFPA_jg1491.t2	PTHR11206:SF268	multidrug and toxin extrusion protein-related	2.4e-68
RIFPA_jg30004.t1	PTHR19375:SF407	heat shock cognate 71 kda protein-related	0
RIFPA_jg12784.t1	PTHR11958	sodium/dicarboxylate symporter-related	1.5e-177
RIFPA_jg3195.t1	PTHR23301	chitin binding peritrophin-a	6.9e-05
RIFPA_jg4688.t1	PTHR22801:SF57	si:dkeyp-75b4.10	5e-14
RIFPA_jg23970.t1	PTHR11364:SF25	3-mercaptopyruvate sulfurtransferase	1.5e-45
RIFPA_jg5493.t3	PTHR46769:SF2	fibrocystin-l	0
RIFPA_jg24646.t3	PTHR31154	uncharacterized	9e-105
RIFPA_jg15781.t1	PTHR11361:SF20	muts protein homolog 5	1.5e-90
RIFPA_jg14631.t2	PTHR11586:SF1	tyrosine--trna ligase, cytoplasmic	2.8e-226
RIFPA_jg24362.t3	PTHR46780:SF9	si:ch211-12h2.6-related	1.8e-27
RIFPA_jg3836.t1	PTHR10942	leishmanolysin-like peptidase	3.6e-80
RIFPA_jg14653.t1	PTHR24178:SF9	ankyrin repeat and socs box protein 3	2.8e-61
RIFPA_jg12834.t1	PTHR30244:SF3	udp-4-amino-4-deoxy-l-arabinose--oxoglutarate aminotransferase	3.1e-25
RIFPA_jg27201.t5	PTHR11388	organic anion transporter	0
RIFPA_jg4883.t1	PTHR13861:SF2	v-type proton atpase subunit f	3.2e-57
RIFPA_jg31141.t5	PTHR14453	parp/zinc finger ccch type domain containing protein	0
RIFPA_jg25548.t4	PTHR13265:SF1	si:dkeyp-97b10.3	0.00029
RIFPA_jg21140.t1	PTHR14454	uncharacterized	6.9e-36
RIFPA_jg3834.t2	PTHR10942:SF0	leishmanolysin-like peptidase	8.2e-58
RIFPA_jg13448.t3	PTHR12192:SF20	glutathione-specific gamma-glutamylcyclotransferase 2	3e-64
RIFPA_jg7227.t1	PTHR11616:SF231	sodium-dependent proline transporter	3.3e-191
RIFPA_jg16654.t1	PTHR21245:SF8	apobec1 complementation factor	3.3e-222
RIFPA_jg3514.t1	PTHR45713:SF6	si:cabz01040626.2-related	1.3e-22
RIFPA_jg5084.t2	PTHR46780:SF8	si:ch1073-75o15.4-related	9.2e-65
RIFPA_jg16501.t2	PTHR24023:SF880	collagen alpha-1(x) chain	1.4e-22
RIFPA_jg30198.t2	PTHR46780:SF8	si:ch1073-75o15.4-related	3.4e-34
RIFPA_jg22490.t2	PTHR14948	ng5	1.2e-16
RIFPA_jg22947.t1	PTHR12372:SF6	pecanex-like protein 4	2e-258
RIFPA_jg196.t1	PTHR22765:SF34	e3 ubiquitin-protein ligase rnf13	1.8e-69
RIFPA_jg21108.t2	PTHR10036	cd59 glycoprotein	7.9e-12
RIFPA_jg24759.t1	PTHR18947:SF38	protein hook homolog 3	1.2e-196
RIFPA_jg2215.t3	PTHR24416:SF113	macrophage-stimulating protein receptor	2.8e-126
RIFPA_jg1299.t1	PTHR14429	fibrosin family member	5.1e-46
RIFPA_jg21121.t1	PTHR14453	parp/zinc finger ccch type domain containing protein	2.7e-14
RIFPA_jg31458.t1	PTHR12191	solute carrier family 39	1.9e-60
RIFPA_jg7954.t6	PTHR19229	atp-binding cassette transporter subfamily a abca	1.6e-239
RIFPA_jg31629.t1	PTHR11829:SF361	forkhead box protein d2	5.1e-106
RIFPA_jg13458.t10	PTHR11215:SF1	upf0160 protein myg1, mitochondrial	7.2e-59
RIFPA_jg26587.t2	PTHR10519:SF42	gamma-aminobutyric acid type b receptor subunit 1	1.4e-26
RIFPA_jg9286.t2	PTHR24393:SF73	zinc finger protein 668	3.6e-168
RIFPA_jg27338.t1	PTHR16515:SF34	pr domain-containing 15	4.1e-34
RIFPA_jg20980.t2	PTHR12000:SF3	legumain	1e-27
RIFPA_jg19020.t1	PTHR21255:SF44	tctex1 domain-containing protein 1	1.8e-40
RIFPA_jg12549.t4	PTHR11360	monocarboxylate transporter	9.5e-173
RIFPA_jg4478.t1	PTHR24072:SF153	transforming protein rhoa	3.3e-83
RIFPA_jg1166.t1	PTHR12308:SF22	anoctamin-7	0
RIFPA_jg30296.t1	PTHR45624:SF25	mitochondrial basic amino acids transporter	2.8e-89
RIFPA_jg6291.t2	PTHR13802:SF52	lp19846p-related	1.4e-36
RIFPA_jg30567.t3	PTHR46006:SF5	rho guanine nucleotide exchange factor at 64c, isoform a	1.3e-24
RIFPA_jg11348.t2	PTHR24350:SF5	aurora kinase a	6e-164
RIFPA_jg27758.t1	PTHR19134:SF483	protein tyrosine phosphatase 4e, isoform a-related	7.3e-22
RIFPA_jg22280.t1	PTHR14647	galactose-3-o-sulfotransferase	1.3e-30
RIFPA_jg10519.t4	PTHR11616:SF126	transporter	5.5e-213
RIFPA_jg30896.t1	PTHR10179:SF80	c-x-c motif chemokine 2	0.00079
RIFPA_jg6333.t1	PTHR33562:SF2	crooked-related	4.4e-10
RIFPA_jg14652.t1	PTHR24178:SF9	ankyrin repeat and socs box protein 3	7.5e-59
RIFPA_jg24096.t1	PTHR10366:SF564	tetraketide alpha-pyrone reductase 1	1.3e-53
RIFPA_jg15215.t1	PTHR22914:SF42	chitin synthase 1-related	0
RIFPA_jg8228.t3	PTHR11616	sodium/chloride dependent transporter	6.6e-157
RIFPA_jg15994.t1	PTHR24416:SF317	muscle, skeletal receptor tyrosine-protein kinase	2.7e-150
RIFPA_jg16631.t3	PTHR11547	arginine or creatine kinase	8.4e-158
RIFPA_jg13322.t2	PTHR14453	parp/zinc finger ccch type domain containing protein	8.4e-74
RIFPA_jg8476.t5	PTHR23309:SF9	peroxisomal bifunctional enzyme	0
RIFPA_jg9854.t1	PTHR13164	calicylin binding protein	4e-05
RIFPA_jg25546.t1	PTHR12916	cytochrome c oxidase polypeptide vic-2	6.1e-17
RIFPA_jg21257.t1	PTHR13627:SF31	fukutin-related protein	7.4e-58
RIFPA_jg14365.t1	PTHR15907:SF93	placenta-specific 8, tandem duplicate 1-related	1.1e-29
RIFPA_jg5628.t1	PTHR12395:SF9	decapping and exoribonuclease protein	7.6e-104
RIFPA_jg5695.t3	PTHR11388	organic anion transporter	3.3e-127
RIFPA_jg9776.t6	PTHR10166	voltage-dependent calcium channel subunit alpha-2/delta-related	2.5e-55
RIFPA_jg11059.t7	PTHR11388	organic anion transporter	3.3e-183
RIFPA_jg31199.t1	PTHR24161:SF17	palmitoyltransferase hip14	1.6e-18
RIFPA_jg7230.t1	PTHR10133:SF42	dna polymerase theta	0.00051
RIFPA_jg29339.t2	PTHR16029	uncharacterized	3.6e-143
RIFPA_jg27962.t3	PTHR23301	chitin binding peritrophin-a	7e-08
RIFPA_jg25033.t1	PTHR45713:SF6	si:cabz01040626.2-related	5.5e-18
RIFPA_jg23227.t1	PTHR12997:SF2	type i inositol 1,4,5-trisphosphate 5-phosphatase	3.2e-09
RIFPA_jg17700.t2	PTHR11362:SF70	phosphatidylethanolamine-binding protein 4	3.1e-11
RIFPA_jg6809.t1	PTHR22803	mannose, phospholipase, lectin receptor related	1e-31
RIFPA_jg5311.t3	PTHR46641:SF12	cnmamide receptor	3.9e-29
RIFPA_jg25489.t1	PTHR23040	uncharacterized	4.2e-66
RIFPA_jg28349.t2	PTHR13980:SF17	fact complex subunit spt16	2.5e-154
RIFPA_jg8599.t3	PTHR24031:SF623	eukaryotic initiation factor 4a-ii	1.1e-121
RIFPA_jg7283.t1	PTHR11893:SF36	innexin-5	3.3e-160
RIFPA_jg16503.t2	PTHR24023:SF960	collagen type xxv alpha 1 chain	4.6e-24
RIFPA_jg5313.t1	PTHR46641:SF12	cnmamide receptor	8.1e-18
RIFPA_jg22699.t1	PTHR24044:SF320	delta-like protein 4	1.1e-21
RIFPA_jg12515.t3	PTHR43382:SF2	bifunctional glutamate/proline--trna ligase	0
RIFPA_jg28834.t2	PTHR10334:SF344	at27079p-related	5.3e-21
RIFPA_jg28226.t2	PTHR10502:SF140	annexin a7	1.7e-132
RIFPA_jg3724.t1	PTHR23147:SF81	serine/arginine-rich-splicing factor 7b	8.3e-28
RIFPA_jg27605.t2	PTHR34768:SF1	coiled-coil domain-containing protein 89	0.0003
RIFPA_jg1943.t2	PTHR10036	cd59 glycoprotein	4.6e-09
RIFPA_jg24451.t2	PTHR21255:SF44	tctex1 domain-containing protein 1	2.9e-46
RIFPA_jg24912.t3	PTHR10502:SF140	annexin a7	1.4e-132
RIFPA_jg12243.t1	PTHR15907:SF93	placenta-specific 8, tandem duplicate 1-related	1.4e-26
RIFPA_jg17235.t1	PTHR10264:SF114	band 7 protein cg42540	3.5e-134
RIFPA_jg20790.t1	PTHR13417	uncharacterized	5.2e-10
RIFPA_jg28591.t1	PTHR10465:SF2	mitofusin-1	5.9e-19
RIFPA_jg2207.t1	PTHR23301	chitin binding peritrophin-a	8.6e-08
RIFPA_jg21094.t1	PTHR13681:SF28	recq-mediated genome instability protein 1	5.4e-35
RIFPA_jg24871.t1	PTHR11214:SF235	hexosyltransferase	6.6e-51
RIFPA_jg24168.t6	PTHR12839:SF7	regulator of nonsense transcripts 2	0
RIFPA_jg22560.t1	PTHR10133:SF42	dna polymerase theta	7.4e-08
RIFPA_jg206.t1	PTHR11575:SF25	5'-nucleotidase	1.5e-174
RIFPA_jg27966.t1	PTHR23301:SF66	re09177p	2.6e-05
RIFPA_jg3282.t1	PTHR11893:SF36	innexin-5	2.5e-134
RIFPA_jg15725.t2	PTHR11022:SF67	peptidoglycan-recognition protein lb-related	1.7e-51
RIFPA_jg8679.t4	PTHR21461	uncharacterized	2.9e-34
RIFPA_jg11064.t1	PTHR14647	galactose-3-o-sulfotransferase	1.1e-64
RIFPA_jg16876.t2	PTHR31154	uncharacterized	9.9e-125
RIFPA_jg237.t1	PTHR10237:SF1	deformed epidermal autoregulatory factor 1 homolog	3.3e-45
RIFPA_jg7644.t1	PTHR15332	uncharacterized	6.7e-08
RIFPA_jg20338.t7	PTHR10166	voltage-dependent calcium channel subunit alpha-2/delta-related	6.3e-58
RIFPA_jg5053.t1	PTHR12612:SF9	ntf2-related export protein 2	7.1e-27
RIFPA_jg12372.t1	PTHR23163	ring finger protein-related	0.00016
RIFPA_jg15130.t3	PTHR30574	inner membrane protein yede	1.8e-40
RIFPA_jg10491.t2	PTHR11360	monocarboxylate transporter	7.5e-82
RIFPA_jg5492.t2	PTHR19325	complement component-related sushi domain-containing	2.5e-147
RIFPA_jg6710.t1	PTHR46641:SF4	proctolin receptor, isoform a	1e-60
RIFPA_jg2549.t1	PTHR31294:SF14	keratin-associated protein 21-1-related	9.1e-08
RIFPA_jg3610.t3	PTHR10658:SF54	cytoplasmic phosphatidylinositol transfer protein 1	2.6e-65
RIFPA_jg62.t2	PTHR10036	cd59 glycoprotein	5.2e-06
RIFPA_jg997.t2	PTHR11360	monocarboxylate transporter	2.3e-82
RIFPA_jg11638.t1	PTHR11214:SF148	hexosyltransferase	4.8e-18
RIFPA_jg19181.t1	PTHR21461:SF40	gh12965p	4.3e-06
RIFPA_jg7220.t3	PTHR11616:SF231	sodium-dependent proline transporter	7.4e-199
RIFPA_jg16529.t1	PTHR10269:SF12	glial cell line-derived neurotrophic family receptor-like, isoform e	7.9e-46
RIFPA_jg4955.t3	PTHR45745:SF3	phosphoglucomutase-2	7.6e-123
RIFPA_jg12587.t2	PTHR11360	monocarboxylate transporter	5.9e-61
RIFPA_jg5041.t1	PTHR19971:SF9	signal-regulatory protein beta-2	3.4e-05
RIFPA_jg4663.t2	PTHR43620:SF7	glycerophosphodiester phosphodiesterase gdpd6	2.6e-106
RIFPA_jg25690.t1	PTHR46513:SF13	low-density lipoprotein receptor-related protein	3.3e-25
RIFPA_jg30463.t1	PTHR10183:SF381	calpain-6	3.5e-174
RIFPA_jg1486.t2	PTHR20772:SF2	protein fmp42	1.9e-56
RIFPA_jg15487.t1	PTHR14647	galactose-3-o-sulfotransferase	5.9e-88
RIFPA_jg4881.t2	PTHR28570:SF3	aspartyl aminopeptidase	2e-88
RIFPA_jg18260.t1	PTHR10036	cd59 glycoprotein	2.3e-13
RIFPA_jg14005.t3	PTHR11324	pdz-containing proteins	1.2e-28
RIFPA_jg10312.t7	PTHR21467	heat-like repeat-containing protein	4e-136
RIFPA_jg13245.t2	PTHR19441:SF23	wap four-disulfide core domain protein 18	3.9e-08
RIFPA_jg244.t3	PTHR16059	anthrox toxin receptor protein antxr	1.9e-19
RIFPA_jg2223.t6	PTHR24416:SF113	macrophage-stimulating protein receptor	6.7e-112
RIFPA_jg16311.t1	PTHR21621	ribosomal protein s6 modification protein	1.2e-06
RIFPA_jg5372.t1	PTHR21258:SF14	docking protein 2	2.8e-28
RIFPA_jg25592.t2	PTHR16121:SF0	cap-specific mrna (nucleoside-2'-o-)-methyltransferase 1	9.9e-250
RIFPA_jg14645.t1	PTHR24118:SF40	i kappa b homolog	4.3e-66
RIFPA_jg16780.t2	PTHR45766:SF3	swi/snf-related matrix-associated actin-dependent regulator of chromatin subfamily a-like protein 1	1.1e-230
RIFPA_jg31140.t1	PTHR14453:SF89	poly [adp-ribose] polymerase 14	4.4e-33
RIFPA_jg23506.t2	PTHR18934:SF95	pre-mrna-splicing factor atp-dependent rna helicase dhx15	0
RIFPA_jg20057.t1	PTHR11214:SF148	hexosyltransferase	2.2e-60
RIFPA_jg1178.t2	PTHR19134:SF477	receptor-type tyrosine-protein phosphatase	1.1e-154
RIFPA_jg27439.t1	PTHR24060:SF158	metabotropic glutamate receptor	8.8e-165
RIFPA_jg29513.t1	PTHR22839	tho complex subunit 3 tho3	0.00091
RIFPA_jg12609.t1	PTHR12085:SF3	serine/threonine-protein phosphatase 2a regulatory subunit b'' subunit gamma	5.8e-203
RIFPA_jg14478.t3	PTHR30575:SF0	peptidase m20 domain-containing protein 2	9.3e-18
RIFPA_jg25694.t1	PTHR11610	lipase	2.1e-74
RIFPA_jg11268.t4	PTHR19325	complement component-related sushi domain-containing	2.2e-113
RIFPA_jg10750.t1	PTHR11360	monocarboxylate transporter	9.3e-91
RIFPA_jg27942.t3	PTHR22906:SF11	properdin	1.1e-10
RIFPA_jg5638.t3	PTHR43272:SF28	long-chain-fatty-acid--coa ligase 1	6.3e-88
RIFPA_jg14481.t1	PTHR30575:SF0	peptidase m20 domain-containing protein 2	2.1e-168
RIFPA_jg15196.t4	PTHR13140:SF341	unconventional myosin-ie	4.4e-116
RIFPA_jg8656.t1	PTHR31909:SF2	riken cdna 2410004p03 gene	3.2e-28
RIFPA_jg23956.t1	PTHR22897:SF21	sulfhydryl oxidase 1	9.6e-05
RIFPA_jg29654.t1	PTHR19143	fibrinogen/tenascin/angiopoeitin	4.1e-32
RIFPA_jg19563.t2	PTHR10513:SF24	thymidine kinase 2, mitochondrial	1.1e-90
RIFPA_jg8162.t1	PTHR11532:SF73	carboxypeptidase d	0
RIFPA_jg18494.t4	PTHR11616:SF231	sodium-dependent proline transporter	5.9e-221
RIFPA_jg13454.t2	PTHR16509:SF1	manganese-dependent adp-ribose/cdp-alcohol diphosphatase	4.7e-107
RIFPA_jg2277.t1	PTHR24092:SF68	phospholipid-transporting atpase	0
RIFPA_jg10209.t1	PTHR11707:SF28	60 kda lysophospholipase	6.6e-148
RIFPA_jg11626.t1	PTHR24072:SF153	transforming protein rhoa	6.3e-86
RIFPA_jg32006.t2	PTHR10006	mucin-1-related	1.3e-20
RIFPA_jg1059.t1	PTHR14453:SF53	poly [adp-ribose] polymerase 10	5.2e-11
RIFPA_jg30423.t1	PTHR23310:SF94	enoyl-coa hydratase	1.3e-26
RIFPA_jg5659.t4	PTHR22967:SF96	ap2-associated protein kinase 1	4.8e-13
RIFPA_jg8612.t3	PTHR45713:SF6	si:cabz01040626.2-related	7.9e-44
RIFPA_jg28079.t2	PTHR24412:SF179	kelch-like protein 3	3.6e-273
RIFPA_jg26751.t3	PTHR10334:SF344	at27079p-related	2.2e-43
RIFPA_jg16307.t1	PTHR23302	transmembrane channel-related	2.6e-136
RIFPA_jg30999.t1	PTHR14885:SF1	cilia- and flagella-associated protein 43	4.5e-124
RIFPA_jg21629.t1	PTHR22730	prominin prom protein	7.9e-54
RIFPA_jg13627.t1	PTHR10894:SF0	nucleolar protein 56	1.7e-190
RIFPA_jg30195.t3	PTHR13037:SF11	formin-1	9.8e-117
RIFPA_jg10525.t1	PTHR11616	sodium/chloride dependent transporter	5.3e-223
RIFPA_jg20670.t2	PTHR12932:SF21	tubulin polymerization-promoting protein family member 2	2.1e-43
RIFPA_jg28826.t1	PTHR10334:SF275	glioma pathogenesis-related protein 1	1.4e-35
RIFPA_jg14797.t4	PTHR23333:SF4	ubx domain-containing protein 11	7e-81
RIFPA_jg11550.t1	PTHR46599:SF3	piggybac transposable element-derived protein 4	2.5e-14
RIFPA_jg24218.t1	PTHR12436:SF3	germinal-center associated nuclear protein	9.9e-59
RIFPA_jg12613.t1	PTHR10540:SF8	cop9 signalosome complex subunit 6	7.1e-127
RIFPA_jg13908.t1	PTHR46599:SF5	piggybac transposable element-derived 4-related	2.6e-19
RIFPA_jg24259.t1	PTHR12812:SF6	heparan-sulfate 6-o-sulfotransferase 2	1.4e-107
RIFPA_jg15121.t1	PTHR10183:SF381	calpain-6	3e-187
RIFPA_jg6324.t1	PTHR24230	g-protein coupled receptor	3.1e-33
RIFPA_jg24216.t4	PTHR12436:SF3	germinal-center associated nuclear protein	3.7e-83
RIFPA_jg16634.t3	PTHR11547	arginine or creatine kinase	1.9e-158
RIFPA_jg22531.t2	PTHR12622	deltex-related	3e-46
RIFPA_jg17760.t2	PTHR43464:SF23	juvenile hormone acid o-methyltransferase	1.3e-05
RIFPA_jg11634.t1	PTHR11214:SF148	hexosyltransferase	1.7e-60
RIFPA_jg19102.t1	PTHR15439	retinoblastoma-binding protein 6	1.4e-26
RIFPA_jg32073.t3	PTHR22590:SF4	abnormal spindle-like microcephaly-associated protein	0
RIFPA_jg19380.t2	PTHR31094:SF2	riken cdna 2310061i04 gene	9.3e-31
RIFPA_jg30430.t6	PTHR10012	serine/threonine-protein phosphatase 2a regulatory subunit b	5.3e-114
RIFPA_jg26239.t1	PTHR23226:SF167	crol alpha-related	4.5e-25
RIFPA_jg26995.t1	PTHR11675:SF43	polypeptide n-acetylgalactosaminyltransferase 1	6e-48
RIFPA_jg25876.t2	PTHR10459	dna ligase	1.7e-16
RIFPA_jg24429.t2	PTHR19134:SF297	receptor-type tyrosine-protein phosphatase h	1.1e-06
RIFPA_jg25360.t1	PTHR11267:SF88	t-box brain protein 1	2.5e-12
RIFPA_jg9541.t1	PTHR24058	dual specificity protein kinase	8.8e-66
RIFPA_jg14967.t1	PTHR23055:SF64	neurocalcin-delta b	9.3e-97
RIFPA_jg24123.t1	PTHR46458:SF1	neuroglobin	2.3e-33
RIFPA_jg16444.t1	PTHR19325	complement component-related sushi domain-containing	2e-215
RIFPA_jg23241.t1	PTHR14453	parp/zinc finger ccch type domain containing protein	9.4e-120
RIFPA_jg28833.t1	PTHR10334:SF344	at27079p-related	7.4e-23
RIFPA_jg20083.t3	PTHR45713:SF6	si:cabz01040626.2-related	1.7e-103
RIFPA_jg11346.t1	PTHR21559	dystroglycan-related	2.8e-80
RIFPA_jg28691.t2	PTHR21152:SF22	serine--pyruvate aminotransferase	1.9e-136
RIFPA_jg5697.t4	PTHR12341:SF7	5'-3' exoribonuclease 1	2.4e-128
RIFPA_jg19224.t1	PTHR12904:SF23	protein zer-1 homolog	1.6e-27
RIFPA_jg16848.t1	PTHR46780:SF8	si:ch1073-75o15.4-related	5.7e-16
RIFPA_jg31803.t4	PTHR31497:SF0	autocrine proliferation repressor protein a	3.9e-85
RIFPA_jg4946.t1	PTHR13802:SF43	sushi domain-containing protein 2	6.2e-132
RIFPA_jg14509.t1	PTHR12515:SF5	protein smaug	0.00028
RIFPA_jg9209.t1	PTHR13196:SF24	denn domain-containing protein 1b	6.7e-123
RIFPA_jg8670.t1	PTHR14454:SF11	serrano, isoform f	0.00012
RIFPA_jg31465.t1	PTHR10800	pulmonary surfactant-associated protein c	1.3e-18
RIFPA_jg12749.t1	PTHR19134	protein-tyrosine phosphatase	2.4e-142
RIFPA_jg2814.t1	PTHR43516:SF5	medium-chain specific acyl-coa dehydrogenase, mitochondrial	5.9e-212
RIFPA_jg12879.t1	PTHR12532:SF10	translational activator of cytochrome c oxidase 1	5.9e-82
RIFPA_jg26740.t1	PTHR23204:SF3	cleavage and polyadenylation specificity factor subunit 6	1.9e-52
RIFPA_jg98.t4	PTHR10614	insulin receptor substrate	1.3e-54
RIFPA_jg12596.t1	PTHR45774:SF5	btb/poz domain-containing protein 6	2.2e-221
RIFPA_jg18427.t2	PTHR12226:SF2	mannose-p-dolichol utilization defect 1 protein	6e-30
RIFPA_jg29663.t4	PTHR10877:SF134	polycystic kidney disease protein 1-like 2	5.5e-52
RIFPA_jg29041.t1	PTHR10704	carbohydrate sulfotransferase	2.4e-12
RIFPA_jg31466.t1	PTHR10800	pulmonary surfactant-associated protein c	1.3e-18
RIFPA_jg14294.t2	PTHR22906	properdin	3.1e-18
RIFPA_jg27593.t1	PTHR47357:SF4	myosin heavy chain-like protein	2.4e-06
RIFPA_jg461.t1	PTHR19134	protein-tyrosine phosphatase	7.6e-130
RIFPA_jg7734.t3	PTHR23282	apical endosomal glycoprotein precursor.	2.9e-50
RIFPA_jg29443.t1	PTHR19143	fibrinogen/tenascin/angiopoeitin	5.8e-24
RIFPA_jg8222.t1	PTHR14948:SF19	transmembrane protein 233	6.8e-14
RIFPA_jg30427.t5	PTHR10012	serine/threonine-protein phosphatase 2a regulatory subunit b	5.3e-114
RIFPA_jg11657.t2	PTHR13802:SF52	lp19846p-related	9.9e-22
RIFPA_jg8233.t1	PTHR10704	carbohydrate sulfotransferase	6.8e-37
RIFPA_jg16443.t1	PTHR24230	g-protein coupled receptor	1.8e-35
RIFPA_jg18245.t1	PTHR14463:SF5	lipase maturation factor 2	4.6e-118
RIFPA_jg2255.t1	PTHR23257:SF737	serine/threonine-protein kinase ddb_g0267686-related	0.0005
RIFPA_jg26385.t2	PTHR23320	membrane-spanning 4-domains subfamily a ms4a -related	2.8e-16
RIFPA_jg11646.t1	PTHR13802:SF52	lp19846p-related	9.1e-61
RIFPA_jg10496.t1	PTHR23147:SF18	serine/arginine-rich splicing factor 7	1.8e-29
RIFPA_jg12930.t1	PTHR14003:SF1	yy1 transcription factor	1.5e-06
RIFPA_jg31835.t2	PTHR14453:SF89	poly [adp-ribose] polymerase 14	1.9e-116
RIFPA_jg23169.t3	PTHR19325	complement component-related sushi domain-containing	6.5e-124
RIFPA_jg26904.t2	PTHR30605:SF0	anhydro-n-acetylmuramic acid kinase	8.3e-86
RIFPA_jg31139.t1	PTHR14453:SF89	poly [adp-ribose] polymerase 14	3.1e-16
RIFPA_jg29944.t2	PTHR19229	atp-binding cassette transporter subfamily a abca	3.1e-271
RIFPA_jg11405.t3	PTHR45713:SF6	si:cabz01040626.2-related	7.9e-13
RIFPA_jg24260.t1	PTHR31829:SF0	pyridoxal 5'-phosphate synthase subunit snz1-related	1.1e-17
RIFPA_jg6625.t1	PTHR10334:SF337	scp-like extracellular protein	5.7e-34
RIFPA_jg8529.t1	PTHR15819	transmembrane protein fam155	4.2e-10
RIFPA_jg22944.t2	PTHR12372:SF6	pecanex-like protein 4	2.9e-182
RIFPA_jg21960.t1	PTHR14237:SF30	mitochondrial amidoxime-reducing component 1	1.7e-55
RIFPA_jg29678.t3	PTHR16059	anthrox toxin receptor protein antxr	4.7e-18
RIFPA_jg11658.t4	PTHR13802:SF43	sushi domain-containing protein 2	5.3e-60
RIFPA_jg10965.t1	PTHR24248	adrenergic receptor-related g-protein coupled receptor	6.8e-40
RIFPA_jg10795.t3	PTHR19143	fibrinogen/tenascin/angiopoeitin	1.9e-20
RIFPA_jg2192.t1	PTHR23182	breakpoint cluster region protein bcr	5.9e-227
RIFPA_jg16559.t2	PTHR11675:SF43	polypeptide n-acetylgalactosaminyltransferase 1	2.1e-94
RIFPA_jg11986.t1	PTHR21663:SF1	heat repeat-containing protein 5a	0
RIFPA_jg16633.t1	PTHR11547	arginine or creatine kinase	2.5e-159
RIFPA_jg1464.t1	PTHR23301:SF61	geo02292p1-related	5.1e-05
RIFPA_jg2213.t3	PTHR23301	chitin binding peritrophin-a	2.3e-06
RIFPA_jg31882.t1	PTHR16861	glycoprotein 38	2.9e-09
RIFPA_jg4038.t1	PTHR24407:SF10	zinc finger protein 766-related	7.9e-52
RIFPA_jg28827.t1	PTHR10334:SF344	at27079p-related	1.1e-44
RIFPA_jg20220.t1	PTHR20986:SF16	fmrfamide-like neuropeptides 7	7.2e-06
RIFPA_jg21558.t1	PTHR11610	lipase	9.3e-83
RIFPA_jg12340.t2	PTHR12260:SF6	protein-glutamate o-methyltransferase	1.6e-139
RIFPA_jg3533.t3	PTHR46513:SF13	low-density lipoprotein receptor-related protein	3.3e-19
RIFPA_jg13235.t2	PTHR37433:SF4	lu (ly6 urokinase plasminogen) domain receptor-related protein	3.6e-12
RIFPA_jg25605.t1	PTHR10459:SF66	poly [adp-ribose] polymerase 3	1.6e-31
RIFPA_jg55.t1	PTHR13140:SF550	myosin iiia	2.6e-117
RIFPA_jg18690.t1	PTHR11360:SF119	monocarboxylate transporter 10	1.3e-105
RIFPA_jg1606.t2	PTHR22928	telomere-associated protein rif1	2.4e-110
RIFPA_jg6385.t1	PTHR24230	g-protein coupled receptor	4.1e-19
RIFPA_jg11471.t1	PTHR24416:SF113	macrophage-stimulating protein receptor	1.5e-130
RIFPA_jg14915.t2	PTHR22770	ubiquitin conjugating enzyme 7 interacting protein-related	7.5e-21
RIFPA_jg11642.t1	PTHR11214:SF148	hexosyltransferase	3.8e-17
RIFPA_jg25786.t1	PTHR24346:SF30	non-specific serine/threonine protein kinase	3.2e-45
RIFPA_jg2875.t3	PTHR15466	v-set and immunoglobulin domain containing 4	6.4e-07
RIFPA_jg143.t3	PTHR14453	parp/zinc finger ccch type domain containing protein	2.1e-155
RIFPA_jg10206.t2	PTHR11707:SF28	60 kda lysophospholipase	1.6e-126
RIFPA_jg29648.t2	PTHR14454	uncharacterized	1.2e-24
RIFPA_jg5928.t2	PTHR24044:SF420	delta and notch-like epidermal growth factor-related receptor	2.5e-08
RIFPA_jg4669.t1	PTHR43620:SF7	glycerophosphodiester phosphodiesterase gdpd6	4.7e-27
RIFPA_jg7559.t4	PTHR15332	uncharacterized	1.2e-24
RIFPA_jg24094.t1	PTHR10366:SF564	tetraketide alpha-pyrone reductase 1	9.8e-89
RIFPA_jg4869.t1	PTHR13906:SF7	lysophospholipid acyltransferase 2	2.8e-98
RIFPA_jg26245.t1	PTHR30405	transposase	0.0004
RIFPA_jg7284.t2	PTHR11893:SF36	innexin-5	1.6e-154
RIFPA_jg27531.t1	PTHR21325:SF48	si:ch211-214p16.3	7e-12
RIFPA_jg2935.t2	PTHR10516:SF413	peptidylprolyl isomerase	8.9e-42
RIFPA_jg15839.t1	PTHR20914:SF6	ep1	3.3e-05
RIFPA_jg7443.t1	PTHR11232:SF17	nitric oxide synthase 1 (neuronal) adaptor protein a-related	9.8e-117
RIFPA_jg16470.t1	PTHR24031:SF584	atp-dependent rna helicase ddx3y	1.5e-231
RIFPA_jg11791.t1	PTHR24115:SF586	kinesin-like protein	1.1e-246
RIFPA_jg2367.t1	PTHR11388	organic anion transporter	6.9e-155
RIFPA_jg4936.t2	PTHR24049:SF22	drosophila crumbs homolog	1.6e-156
RIFPA_jg13613.t1	PTHR23506:SF30	synaptic vesicular amine transporter	3.4e-48
RIFPA_jg14606.t1	PTHR12308:SF50	anoctamin	3.2e-302
RIFPA_jg14240.t1	PTHR46769:SF2	fibrocystin-l	0
RIFPA_jg5187.t1	PTHR23282	apical endosomal glycoprotein precursor.	4e-52
RIFPA_jg6384.t1	PTHR24230	g-protein coupled receptor	3.2e-35
RIFPA_jg20204.t1	PTHR12916:SF4	neurogenic locus notch homolog protein 1-related	3.7e-39
RIFPA_jg29666.t2	PTHR10877:SF134	polycystic kidney disease protein 1-like 2	1.3e-39
RIFPA_jg8274.t2	PTHR22298:SF114	endoglucanase	1.9e-115
RIFPA_jg22425.t4	PTHR23147:SF18	serine/arginine-rich splicing factor 7	4.3e-48
RIFPA_jg19073.t1	PTHR24243:SF208	ethr, isoform a	9.5e-34
RIFPA_jg3250.t1	PTHR14882:SF5	coiled-coil domain-containing 74a	7e-34
RIFPA_jg702.t10	PTHR23257:SF711	cyclic gmp-binding protein c-related	1.9e-25
RIFPA_jg24985.t1	PTHR45630:SF7	manganese-transporting atpase 13a1	0
RIFPA_jg21138.t2	PTHR14453	parp/zinc finger ccch type domain containing protein	1.4e-41
RIFPA_jg2950.t1	PTHR11829:SF142	forkhead box q2	1.7e-53
RIFPA_jg13529.t2	PTHR13003	nup107-related	7.8e-115
RIFPA_jg14422.t2	PTHR15907:SF93	placenta-specific 8, tandem duplicate 1-related	8.1e-27
RIFPA_jg28955.t2	PTHR10513:SF24	thymidine kinase 2, mitochondrial	2.5e-98
RIFPA_jg7382.t1	PTHR19325:SF43	sushi, von willebrand factor type a, egf and pentraxin domain-containing protein 1	3.2e-21
RIFPA_jg5635.t2	PTHR43272:SF28	long-chain-fatty-acid--coa ligase 1	2.6e-266
RIFPA_jg16478.t1	PTHR24031:SF584	atp-dependent rna helicase ddx3y	1e-231
RIFPA_jg22702.t6	PTHR33667:SF7	si:dkey-57n24.6	9e-197
RIFPA_jg14530.t1	PTHR46641:SF2	fmrfamide receptor	3.9e-77
RIFPA_jg28084.t1	PTHR13802:SF52	lp19846p-related	8.3e-103
RIFPA_jg18233.t2	PTHR12316	ninjurin-related	1.7e-12
RIFPA_jg14685.t1	PTHR44216:SF3	transmembrane and tpr repeat-containing protein 2	6.3e-86
RIFPA_jg20783.t2	PTHR19300:SF52	beta4galnacta	3.5e-104
RIFPA_jg3216.t1	PTHR31804:SF2	mediator of rna polymerase ii transcription subunit 15	5.9e-09
RIFPA_jg2760.t1	PTHR12341:SF7	5'-3' exoribonuclease 1	0
RIFPA_jg17799.t4	PTHR11616:SF231	sodium-dependent proline transporter	2.4e-222
RIFPA_jg12943.t1	PTHR14003:SF1	yy1 transcription factor	5.2e-11
RIFPA_jg30201.t1	PTHR46780:SF8	si:ch1073-75o15.4-related	9.2e-42
RIFPA_jg5431.t6	PTHR11616:SF231	sodium-dependent proline transporter	2.4e-233
RIFPA_jg1037.t1	PTHR23226:SF241	si:dkey-34m19.3	6.8e-220
RIFPA_jg4472.t1	PTHR15332	uncharacterized	2.2e-08
RIFPA_jg8094.t1	PTHR21258:SF55	fi23523p1	6.8e-61
RIFPA_jg31433.t1	PTHR45636:SF7	paired box pox-neuro protein-related	1.2e-38
RIFPA_jg8824.t1	PTHR21255:SF7	tctex1 domain-containing protein 2	3.7e-42
RIFPA_jg29479.t3	PTHR24033:SF151	notch 2	6.2e-56
RIFPA_jg14036.t1	PTHR24173:SF12	protein fem-1 homolog a	2.6e-120
RIFPA_jg3867.t1	PTHR43078:SF6	udp-glucuronic acid decarboxylase 1	4.7e-41
RIFPA_jg14897.t1	PTHR12231:SF228	protogenin	7.8e-146
RIFPA_jg25874.t3	PTHR19134	protein-tyrosine phosphatase	1.2e-88
RIFPA_jg13536.t3	PTHR45805:SF2	nuclear hormone receptor hr3-related	9.3e-51
RIFPA_jg22548.t1	PTHR14202:SF0	60 kda ss-a/ro ribonucleoprotein	1.9e-166
RIFPA_jg31845.t1	PTHR10762:SF1	2-(3-amino-3-carboxypropyl)histidine synthase subunit 1	3.9e-180
RIFPA_jg15838.t1	PTHR20914:SF6	ep1	2.1e-05
RIFPA_jg26681.t1	PTHR11893:SF36	innexin-5	2.6e-147
RIFPA_jg6635.t1	PTHR15315:SF5	ring finger protein 41,-like	1.6e-13
RIFPA_jg24920.t1	PTHR12732:SF0	pci domain-containing protein 2	3e-44
RIFPA_jg25356.t1	PTHR11267:SF106	t-related protein	5.6e-54
RIFPA_jg28919.t3	PTHR21583	at-hook-containing transcription factor 1	3.1e-279
RIFPA_jg16554.t1	PTHR11893:SF36	innexin-5	4.6e-137
RIFPA_jg17804.t2	PTHR11616:SF231	sodium-dependent proline transporter	5e-236
RIFPA_jg10374.t2	PTHR18939	ribosome binding protein-1	8.3e-57
RIFPA_jg25465.t1	PTHR13663	uncharacterized	3.6e-63
RIFPA_jg5.t1	PTHR12395:SF9	decapping and exoribonuclease protein	1.2e-52
RIFPA_jg18256.t4	PTHR12581	hiv-1 rev binding protein 2, 3	6.4e-44
RIFPA_jg11714.t1	PTHR24034:SF125	si:dkey-234i14.3	9.7e-46
RIFPA_jg2954.t2	PTHR11829:SF142	forkhead box q2	1.7e-53
RIFPA_jg5091.t1	PTHR24412:SF403	kelch-like protein 8	6.4e-247
RIFPA_jg22464.t1	PTHR45713:SF6	si:cabz01040626.2-related	1.5e-24
RIFPA_jg15124.t1	PTHR11607:SF57	alpha-mannosidase 2x	0
RIFPA_jg28868.t1	PTHR39069:SF4	ld24340p	0.00093
RIFPA_jg2337.t1	PTHR24261:SF13	plasminogen	1.3e-10
RIFPA_jg28589.t5	PTHR10465:SF1	mitofusin-2	5.9e-294
RIFPA_jg14301.t4	PTHR24020:SF16	cartilage matrix protein	4e-20
RIFPA_jg15727.t1	PTHR11022	peptidoglycan recognition protein	3.1e-40
RIFPA_jg13226.t1	PTHR46641:SF2	fmrfamide receptor	4.1e-37
RIFPA_jg22428.t3	PTHR23147:SF81	serine/arginine-rich-splicing factor 7b	1.8e-49
RIFPA_jg3032.t1	PTHR11360	monocarboxylate transporter	9e-38
RIFPA_jg6292.t3	PTHR13802:SF52	lp19846p-related	1.3e-25
RIFPA_jg31964.t1	PTHR13503	negative elongation factor complex member b	8.4e-132
RIFPA_jg12782.t1	PTHR11958	sodium/dicarboxylate symporter-related	2e-168
RIFPA_jg149.t1	PTHR11164	glutamate cysteine ligase	5.4e-250
RIFPA_jg8958.t6	PTHR12093:SF11	nck-associated protein 1	0
RIFPA_jg2334.t1	PTHR19134	protein-tyrosine phosphatase	1.5e-65
RIFPA_jg16010.t1	PTHR46599:SF5	piggybac transposable element-derived 4-related	1.9e-06
RIFPA_jg1611.t2	PTHR12732:SF0	pci domain-containing protein 2	1.8e-09
RIFPA_jg20448.t2	PTHR10634:SF5	re70963p	1e-56
RIFPA_jg11054.t1	PTHR23301	chitin binding peritrophin-a	8.8e-06
RIFPA_jg19074.t1	PTHR24243	g-protein coupled receptor	1.3e-66
RIFPA_jg5805.t1	PTHR24243:SF214	g-protein coupled receptor 19-related	7.5e-12
RIFPA_jg29315.t1	PTHR12812:SF6	heparan-sulfate 6-o-sulfotransferase 2	4.2e-125
RIFPA_jg28525.t1	PTHR14202:SF0	60 kda ss-a/ro ribonucleoprotein	1.4e-55
RIFPA_jg27892.t3	PTHR44170:SF14	neogenin	3.5e-168
RIFPA_jg4638.t2	PTHR24033:SF151	notch 2	8.7e-110
RIFPA_jg15527.t1	PTHR13265:SF1	si:dkeyp-97b10.3	2.3e-07
RIFPA_jg28266.t2	PTHR19134:SF477	receptor-type tyrosine-protein phosphatase	6e-145
RIFPA_jg6936.t1	PTHR19134	protein-tyrosine phosphatase	3.8e-123
RIFPA_jg16462.t6	PTHR10942	leishmanolysin-like peptidase	6.8e-84
RIFPA_jg1156.t1	PTHR46043:SF13	arm repeat superfamily protein	2.2e-19
RIFPA_jg12261.t3	PTHR13802:SF52	lp19846p-related	3.5e-62
RIFPA_jg22540.t1	PTHR24115:SF191	kinesin-like protein kif9	6.4e-111
RIFPA_jg26551.t1	PTHR21461	uncharacterized	5.3e-49

## Sheet: C-Rapidly evolving genes
Orthogroup	# of Riftia genes	PANTHER scoring tool annotations
OG0000084[+14*]	42	Sushi domain-containing protein
OG0000219[+15*]	34	Family not named (glycosyltransferase sugar-binding region containing DXD motif)
OG0001447[+30*]	37	Mucin-1/Mucin-4 related
OG0000025[-10*]	12	EGF-like domain containing protein
OG0000044[-7*]	1	Family not named (metalloprotease - ADAM cysteine-rich domain)
OG0000053[-11*]	8	EGF-like domain containing protein
OG0000080[-5*]	1	Poly [ADP-Ribose] polymerase
OG0000107[-5*]	1	No annotation (PTHR36916)
OG0000175[-5*]	0	Histone H3 centromic protein A
OG0000196[-6*]	3	Ubiquitinin-protein ligase RNF213-alpha
OG0000199[-4*]	0	Histone H2B type 1-N
OG0000221[-5*]	1	Deoxynucleoside triphosphate triphosphohydrolase SAMHD1
OG0000236[-8*]	2	Family not named (membrane-bound protein containing gene)
OG0000374[-5*]	1	C-type lectin
OG0000382[-6*]	2	No annotation (hAT family C-terminal domain containing protein)
OG0000561[-7*]	3	G protein-coupled receptor
OG0000645[-6*]	2	Family not names (similarity to zinc-finger, transposase protein domains)
OG0000678[-6*]	1	No annotation (EGF-like domain)
OG0000774[-4*]	0	Leucine-rich protein / hAT family C-terminal containing protein
OG0000896[-7*]	2	Family not named (NACHT domain)
OG0001129[-6*]	3	Poly [ADP-Ribose] polymerase
OG0001328[-6*]	0	Family not named (G protein-coupled receptor - secretin family)
OG0001674[-5*]	2	Daz-associated protein2
OG0001903[-5*]	0	Thioesterase 1 / Protease 1 / Lysophospholipase L1
OG0001904[-5*]	1	Family not named (membrane-bound protein containing gene)
