# Supplementary material for: Novel Insights on Obligate Symbiont Lifestyle and Adaptation to Chemosynthetic Environment as Revealed by the Giant Tubeworm Genome
Source: Mol Biol Evol. 2021 Dec 6;39(1):msab347. doi: 10.1093/molbev/msab347 (PMC8789280; doi:10.1093/molbev/msab347)
Supplement: msab347_Supplementary_Data [file msab347_supplementary_data.zip › Supplementary_Table5.xlsx]

## Sheet: A-Riftia_lineage_specific
gene_id	PANTHER family	PANTHER annotation	PANTHER score		BIOLOGICAL FUNCTION
RIFPA_jg5417.t1	PTHR23263:SF126	cornifin-b	1.3e-08		GO.ID	Term	Annotated	Significant	Expected	pvalues
RIFPA_jg11216.t1	PTHR33147:SF53	defensin-like protein 7-related	0.001		GO:0042157	lipoprotein metabolic process	29	12	0.76	2.3e-12
RIFPA_jg25157.t1	PTHR34982:SF3	flagellar assembly protein flih	3.4e-08		GO:0006869	lipid transport	41	12	1.07	2.7e-10
RIFPA_jg26714.t1	PTHR11945:SF483	agamous-like 46-related	2.4e-14		GO:0006030	chitin metabolic process	150	20	3.93	1.2e-09
RIFPA_jg8119.t1	PTHR28145:SF1	12 kda heat shock protein	1.6e-05		GO:0055085	transmembrane transport	600	35	15.7	1.1e-07
RIFPA_jg10360.t1	PTHR47819	dentin sialophosphoprotein	1.5e-05		GO:0030261	chromosome condensation	8	5	0.21	6e-07
RIFPA_jg6109.t1	PTHR31929:SF30	saur-like auxin-responsive protein family	0.00038		GO:0006334	nucleosome assembly	20	5	0.52	0.00013
RIFPA_jg10693.t1	PTHR12673:SF159	si:dkey-91i10.2	0.001		GO:0006811	ion transport	408	13	10.68	0.00936
RIFPA_jg1111.t1	PTHR24023:SF845	collagen alpha-1(xxii) chain	2.6e-40		GO:0019062	virion attachment to host cell	1	1	0.03	0.02617
RIFPA_jg22086.t1	PTHR11814:SF187	epidermal stripes and patches, isoform a	0.00098		GO:0009405	pathogenesis	1	1	0.03	0.02617
RIFPA_jg21008.t1	PTHR22803:SF128	cd302 antigen	1.3e-20		GO:0071107	response to parathyroid hormone	1	1	0.03	0.02617
RIFPA_jg26058.t1	PTHR13194	complex i intermediate-associated protein 30	9.8e-06		GO:0007586	digestion	1	1	0.03	0.02617
RIFPA_jg3803.t1	PTHR31175:SF43	auxin-responsive protein saur61-related	0.00066		GO:0006556	S-adenosylmethionine biosynthetic process	2	1	0.05	0.05165
RIFPA_jg22254.t1	PTHR15453	tumor suppressor candidate 2	5.5e-09		GO:0006071	glycerol metabolic process	2	1	0.05	0.05165
RIFPA_jg7934.t1	PTHR45755:SF2	zinc transporter protein ddb_g0269332-related	2.9e-05		GO:0007218	neuropeptide signaling pathway	3	1	0.08	0.07648
RIFPA_jg16794.t2	PTHR20986:SF13	neuropeptide-like protein	1.2e-13		GO:0016310	phosphorylation	398	9	10.41	0.14275
RIFPA_jg21428.t1	PTHR11653:SF4	oncomodulin-2-related	1.8e-05		GO:0042773	ATP synthesis coupled electron transport	6	1	0.16	0.14715
RIFPA_jg22288.t1	PTHR46147:SF1	histone-lysine n-methyltransferase ash1l	4.4e-08		GO:0006885	regulation of pH	6	1	0.16	0.14715
RIFPA_jg9035.t1	PTHR10068	bone marrow proteoglycan	7.2e-26		GO:0007165	signal transduction	914	20	23.92	0.14964
RIFPA_jg17270.t2	PTHR13265:SF1	si:dkeyp-97b10.3	1e-05		GO:0016042	lipid catabolic process	10	1	0.26	0.23309
RIFPA_jg8605.t1	PTHR24020:SF18	collagen alpha-1(vi) chain	7.8e-06		GO:0006397	mRNA processing	74	3	1.94	0.3057
RIFPA_jg2653.t1	PTHR12910:SF2	nadh dehydrogenase [ubiquinone] 1 alpha subcomplex subunit 12	0.00095		MOLECULAR FUNCTION
RIFPA_jg17392.t3	PTHR40382:SF1	riken cdna 4930523c07 gene	0.0007		GO:0008289	lipid binding	82	14	2.32	1.2e-12
RIFPA_jg7037.t1	PTHR21353:SF6	cardiotrophin-like cytokine factor 1	2.8e-17		GO:0022857	transmembrane transporter activity	661	39	18.68	2.9e-11
RIFPA_jg12798.t2	PTHR34403:SF7	cerebellar degeneration-related antigen 1	1.5e-25		GO:0008061	chitin binding	167	20	4.72	4.4e-08
RIFPA_jg13091.t1	PTHR19972	calbindin	1.4e-06		GO:0004932	mating-type factor pheromone receptor activity	3	2	0.08	0.0023
RIFPA_jg25429.t1	PTHR44329:SF9	receptor-interacting serine/threonine-protein kinase 2	6.2e-05		GO:0003700	DNA-binding transcription factor activity	194	11	5.48	0.0217
RIFPA_jg7153.t1	PTHR34309:SF9	protein glcg	1.1e-05		GO:0043565	sequence-specific DNA binding	204	12	5.77	0.0242
RIFPA_jg12758.t1	PTHR28532:SF1	geo13458p1	1.5e-07		GO:0050825	ice binding	1	1	0.03	0.0283
RIFPA_jg31190.t1	PTHR12197:SF141	set domain-containing protein	1.4e-35		GO:0045735	nutrient reservoir activity	1	1	0.03	0.0283
RIFPA_jg21262.t4	PTHR11849	ets	7.9e-33		GO:0005216	ion channel activity	261	8	7.38	0.0286
RIFPA_jg1565.t1	PTHR42659:SF5	xanthine dehydrogenase yags fad-binding subunit-related	0.00023		GO:0051920	peroxiredoxin activity	2	1	0.06	0.0557
RIFPA_jg5893.t1	PTHR45640:SF7	heat shock protein beta-1	2.1e-09		GO:0004478	methionine adenosyltransferase activity	2	1	0.06	0.0557
RIFPA_jg24581.t1	PTHR24377:SF649	zinc finger protein 415-related	1.5e-12		GO:0004371	glycerone kinase activity	2	1	0.06	0.0557
RIFPA_jg8285.t1	PTHR31458:SF2	polygalacturonase 1 beta-like protein 2	6.3e-17		GO:0004471	malate dehydrogenase (decarboxylating) (...	3	1	0.08	0.0824
RIFPA_jg18873.t3	PTHR24251:SF16	ovochymase-2	4.5e-40		GO:0003677	DNA binding	538	25	15.21	0.0979
RIFPA_jg17726.t1	PTHR23261:SF16	ground-like (grd related)	0.00088		GO:0004540	ribonuclease activity	40	3	1.13	0.1028
RIFPA_jg8069.t3	PTHR11636:SF71	coiled-coil domain-containing protein 160	2e-06		GO:0022848	acetylcholine-gated cation-selective cha...	22	2	0.62	0.1271
RIFPA_jg12788.t1	PTHR23210:SF22	activating transcription factor 7-interacting protein 1	1e-12		GO:0017150	tRNA dihydrouridine synthase activity	5	1	0.14	0.1336
RIFPA_jg18036.t1	PTHR23202	wasp interacting protein-related	6.4e-10		GO:0000976	transcription regulatory region sequence...	5	1	0.14	0.1336
RIFPA_jg21830.t1	PTHR13878:SF121	cytokinin dehydrogenase 4	0.0009		GO:0015385	sodium:proton antiporter activity	6	1	0.17	0.1581
RIFPA_jg5770.t1	PTHR23137:SF1	vesicle transport protein sft2b	3.8e-07		GO:0008241	peptidyl-dipeptidase activity	7	1	0.2	0.1819
RIFPA_jg21019.t1	PTHR23262:SF182	keratin-associated protein 4-2	7.7e-10		CELLULAR FUNCTION
RIFPA_jg17504.t1	PTHR24390:SF116	vascular endothelial zinc finger 1b	2.9e-15		GO:0005576	extracellular region	258	34	8.23	9e-14
RIFPA_jg11747.t1	PTHR46793:SF2	riken cdna 4930474n05 gene	4e-08		GO:0000786	nucleosome	18	5	0.57	0.00018
RIFPA_jg10448.t1	PTHR23036:SF167	interleukin-27 subunit beta	1.7e-06		GO:0045095	keratin filament	5	3	0.16	0.0003
RIFPA_jg29130.t1	PTHR31294:SF14	keratin-associated protein 21-1-related	1e-35		GO:0005747	mitochondrial respiratory chain complex ...	4	1	0.13	0.12165
RIFPA_jg28744.t1	PTHR23235:SF85	kruppel-like factor 18	7e-13		GO:0016020	membrane	2027	60	64.65	0.12382
RIFPA_jg4094.t1	PTHR36586:SF7	extensin-3	1.2e-06		GO:0045211	postsynaptic membrane	22	2	0.7	0.15424
RIFPA_jg20616.t1	PTHR37409:SF5	riken cdna d130052b06 gene	3.5e-07		GO:0033179	proton-transporting V-type ATPase, V0 do...	6	1	0.19	0.17685
RIFPA_jg28359.t2	PTHR44086:SF1	thiosulfate sulfurtransferase/rhodanese-like domain-containing protein 3	3.5e-33		GO:0019867	outer membrane	8	1	0.26	0.22862
RIFPA_jg4327.t1	PTHR31846:SF19	crm-domain containing factor cfm3a, chloroplastic/mitochondrial	0.0007		GO:0005874	microtubule	25	1	0.8	0.55662
RIFPA_jg18792.t1	PTHR17571	urinary protein rup /acrosomal protein sp-10	0.00013		GO:0005840	ribosome	110	1	3.51	0.97341
RIFPA_jg11298.t1	PTHR24377:SF777	zinc finger protein 420	2.5e-152		GO:0016021	integral component of membrane	1156	24	36.87	0.99796
RIFPA_jg23567.t1	PTHR15817	stg protein	1.3e-52		GO:0005623	cell	1229	13	39.2	1
RIFPA_jg29966.t2	PTHR10454:SF213	caspase-2	3.3e-08		GO:0032991	protein-containing complex	656	8	20.92	1
RIFPA_jg1085.t1	PTHR24637:SF331	collagen	5e-44		GO:0043232	intracellular non-membrane-bounded organ...	332	10	10.59	1
RIFPA_jg17820.t2	PTHR14136:SF17	btb/poz domain-containing protein	2.5e-28		GO:0098803	respiratory chain complex	6	1	0.19	1
RIFPA_jg6425.t1	PTHR11680:SF21	serine hydroxymethyltransferase, cytosolic	3.3e-40		GO:0032993	protein-DNA complex	21	5	0.67	1
RIFPA_jg6709.t1	PTHR13778:SF48	galacturonosyltransferase-like 7-related	9.9e-05		GO:0005740	mitochondrial envelope	38	1	1.21	1
RIFPA_jg17333.t2	PTHR15565:SF0	protein aatf	0.00028		GO:0044422	organelle part	441	10	14.06	1
RIFPA_jg13453.t2	PTHR11215:SF1	upf0160 protein myg1, mitochondrial	2.2e-23		GO:0030964	NADH dehydrogenase complex	4	1	0.13	1
RIFPA_jg14033.t1	PTHR32060:SF25	carboxyl-terminal-processing peptidase 1, chloroplastic	0.00011		GO:0005694	chromosome	60	5	1.91	1
RIFPA_jg17919.t1	PTHR31460:SF3	nhl domain-containing protein	1.7e-28
RIFPA_jg9216.t1	PTHR13491	zcchc10 protein	1.3e-07
RIFPA_jg32030.t2	PTHR18976	apolipoprotein	5.4e-64
RIFPA_jg29923.t5	PTHR31294:SF14	keratin-associated protein 21-1-related	3.3e-14
RIFPA_jg19969.t1	PTHR47415:SF1	protein fam47b	5.3e-06
RIFPA_jg640.t1	PTHR24347:SF385	serine/threonine-protein kinase dclk3	1.3e-08
RIFPA_jg8904.t1	PTHR46641:SF2	fmrfamide receptor	6.1e-32
RIFPA_jg2256.t1	PTHR11177:SF332	chitinase, acidic.1	7.1e-06
RIFPA_jg23498.t1	PTHR36586:SF8	proline-rich extensin-like family protein	1e-06
RIFPA_jg24705.t1	PTHR22957:SF537	tbc1 domain family member 3-related	1.1e-06
RIFPA_jg30735.t1	PTHR23304:SF158	si:dkey-75b17.1	1.7e-10
RIFPA_jg20985.t1	PTHR18976	apolipoprotein	2.9e-35
RIFPA_jg17885.t1	PTHR47188:SF1	protein tar1	0.00021
RIFPA_jg7715.t1	PTHR10179:SF78	chemokine (c-x-c motif) ligand 19	1.3e-05
RIFPA_jg13956.t1	PTHR37409:SF2	si:ch73-160p18.3	1.4e-15
RIFPA_jg7744.t1	PTHR43856:SF1	mitochondrial cardiolipin hydrolase	2.1e-14
RIFPA_jg1122.t1	PTHR24637:SF331	collagen	3.1e-20
RIFPA_jg16286.t2	PTHR21533:SF22	coiled-coil domain-containing protein 70	1e-13
RIFPA_jg27808.t1	PTHR47415:SF4	protein fam47a-related	1.8e-23
RIFPA_jg15220.t1	PTHR20838	lymphocyte antigen 86	0.00011
RIFPA_jg21062.t2	PTHR12001:SF69	octaprenyl diphosphate synthase	3.1e-60
RIFPA_jg11098.t1	PTHR45807:SF2	tyrosine-protein kinase	0.00082
RIFPA_jg12210.t1	PTHR43943:SF6	dehydrogenase/reductase member 2	1.3e-06
RIFPA_jg12137.t3	PTHR24023:SF880	collagen alpha-1(x) chain	3.1e-14
RIFPA_jg2303.t1	PTHR45798:SF27	ring-h2 finger protein atl8	0.00055
RIFPA_jg30445.t1	PTHR31284:SF7	acid phosphatase-like protein	4.1e-06
RIFPA_jg6054.t1	PTHR10554:SF3	gamma-2-syntrophin	0.00042
RIFPA_jg28993.t1	PTHR34834:SF3	gene, 39566-related	3.9e-06
RIFPA_jg1140.t1	PTHR11551:SF7	insulin-like growth factor-binding protein 4	4e-10
RIFPA_jg30934.t1	PTHR47771:SF3	hdc01644	2e-08
RIFPA_jg17213.t1	PTHR47877:SF4	late embryogenesis abundant protein ecp63	1.8e-187
RIFPA_jg30245.t1	PTHR11387:SF31	cytochrome c oxidase subunit	0.00063
RIFPA_jg19669.t2	PTHR24216:SF8	paxillin, isoform f	0.00061
RIFPA_jg9043.t1	PTHR12137:SF54	carbohydrate sulfotransferase	3.5e-07
RIFPA_jg1751.t1	PTHR46991:SF12	23.5 kda heat shock protein, mitochondrial	0.001
RIFPA_jg19686.t1	PTHR24637:SF236	cuticle collagen 39	1.5e-14
RIFPA_jg6132.t1	PTHR46108:SF1	wd repeat and fyve domain-containing protein 3	5e-21
RIFPA_jg1095.t1	PTHR24637:SF331	collagen	1.1e-107
RIFPA_jg22196.t1	PTHR24023:SF845	collagen alpha-1(xxii) chain	9.3e-08
RIFPA_jg3148.t1	PTHR13585:SF19	zinc finger ccch domain-containing protein 13	9.2e-49
RIFPA_jg24995.t1	PTHR24023:SF903	collagen alpha-1(viii) chain	2.2e-09
RIFPA_jg25871.t1	PTHR24377:SF608	regulator of sex-limitation candidate 1-related	7.8e-05
RIFPA_jg30309.t2	PTHR23074:SF86	spastin	3.8e-127
RIFPA_jg27197.t1	PTHR45598:SF1	glycine/proline-rich protein	1e-08
RIFPA_jg14204.t4	PTHR24033:SF151	notch 2	6.3e-83
RIFPA_jg778.t1	PTHR33044:SF89	bifunctional inhibitor/lipid-transfer protein/seed storage 2s albumin superfamily protein	4.5e-05
RIFPA_jg9037.t1	PTHR12550:SF46	hepatoma-derived growth factor-related protein 3	2.7e-12
RIFPA_jg6517.t2	PTHR21559:SF21	dystroglycan, isoform d	1e-07
RIFPA_jg14666.t1	PTHR24068:SF36	ubiquitin-conjugating enzyme e2 d1	0.00056
RIFPA_jg10470.t3	PTHR11675:SF49	polypeptide n-acetylgalactosaminyltransferase 2	1.9e-24
RIFPA_jg18520.t3	PTHR23213:SF345	formin-like protein 7	1.3e-14
RIFPA_jg4545.t1	PTHR22625:SF33	plexin-b3	2.2e-07
RIFPA_jg21394.t1	PTHR28145:SF1	12 kda heat shock protein	9.5e-63
RIFPA_jg9654.t1	PTHR24253:SF29	transmembrane protease serine 11b-like protein	2e-06
RIFPA_jg29935.t1	PTHR10285:SF139	pantothenate kinase	1.6e-06
RIFPA_jg15612.t3	PTHR12876:SF2	protein nynrin	1.5e-07
RIFPA_jg26640.t1	PTHR43085:SF25	inosine-guanosine kinase-related	0.001
RIFPA_jg4873.t2	PTHR19447:SF15	khdc3-like protein	1.2e-48
RIFPA_jg21487.t1	PTHR47641:SF3	vitelline membrane-like, isoform a	1.4e-17
RIFPA_jg8756.t1	PTHR35365:SF11	lp04239p	3.9e-150
RIFPA_jg8106.t1	PTHR28145:SF1	12 kda heat shock protein	1.9e-09
RIFPA_jg179.t1	PTHR21559	dystroglycan-related	1.2e-10
RIFPA_jg1101.t1	PTHR24637:SF331	collagen	9.3e-66
RIFPA_jg7963.t6	PTHR21698	uncharacterized	1.3e-20
RIFPA_jg17258.t1	PTHR24023:SF845	collagen alpha-1(xxii) chain	3e-16
RIFPA_jg481.t1	PTHR23418:SF1	1,2-dihydroxy-3-keto-5-methylthiopentene dioxygenase homolog 2	9.7e-07
RIFPA_jg23490.t10	PTHR45613	pentatricopeptide repeat-containing protein	7.1e-21
RIFPA_jg27462.t1	PTHR16830:SF11	pml-rara-regulated adapter molecule 1	1.3e-38
RIFPA_jg2838.t2	PTHR24134:SF1	ankyrin repeat and socs box protein 8	1.9e-09
RIFPA_jg30066.t2	PTHR47641:SF3	vitelline membrane-like, isoform a	3e-164
RIFPA_jg3995.t1	PTHR19051:SF6	keratin-associated protein 26-1	5.1e-07
RIFPA_jg16200.t1	PTHR14136	uncharacterized	2.2e-35
RIFPA_jg25276.t1	PTHR12767:SF10	b-cell cll/lymphoma 7 protein family member c	0.00024
RIFPA_jg995.t1	PTHR22942:SF30	meiotic recombination protein dmc1/lim15 homolog	4.3e-10
RIFPA_jg14681.t1	PTHR24381:SF297	zinc finger protein 688-related	3.2e-05
RIFPA_jg13626.t1	PTHR10908:SF0	serotonin n-acetyltransferase	4.8e-10
RIFPA_jg26753.t1	PTHR23304:SF159	si:ch211-272h9.5	5.6e-15
RIFPA_jg21.t1	PTHR22917:SF1	proteoglycan 4	5.2e-05
RIFPA_jg23336.t1	PTHR31192:SF3	sperm-specific family, class q	2.3e-31
RIFPA_jg4065.t3	PTHR18976	apolipoprotein	3.6e-93
RIFPA_jg574.t1	PTHR12183	uncharacterized ring zinc finger-containing protein	0.00047
RIFPA_jg10744.t1	PTHR23262:SF160	keratin-associated protein 4-11-related	2.7e-32
RIFPA_jg4891.t1	PTHR10877	polycystin-related	1.1e-11
RIFPA_jg14076.t2	PTHR43968:SF12	glutathione s-transferase-related	1.3e-11
RIFPA_jg25042.t1	PTHR23004:SF10	doublecortin domain-containing protein 2b	3.2e-07
RIFPA_jg2022.t1	PTHR14445:SF38	grb10-interacting gyf protein 2	6.5e-06
RIFPA_jg8342.t1	PTHR17384	p-selectin glycoprotein ligand-1	2.2e-56
RIFPA_jg1523.t1	PTHR24115:SF586	kinesin-like protein	2e-155
RIFPA_jg24115.t1	PTHR19143:SF225	microfibril-associated glycoprotein 4	1.7e-22
RIFPA_jg10.t1	PTHR31458:SF2	polygalacturonase 1 beta-like protein 2	2.1e-55
RIFPA_jg20758.t1	PTHR34403:SF7	cerebellar degeneration-related antigen 1	2.9e-52
RIFPA_jg2658.t1	PTHR13585:SF19	zinc finger ccch domain-containing protein 13	5.4e-27
RIFPA_jg15798.t1	PTHR47741	coiled coil domain-containing protein 8, ccdc8	3.6e-23
RIFPA_jg5167.t1	PTHR13869:SF7	myelin protein p0	0.00018
RIFPA_jg12246.t1	PTHR13585:SF19	zinc finger ccch domain-containing protein 13	4.4e-12
RIFPA_jg4320.t1	PTHR44170:SF23	brother of ihog, isoform g-related	4e-06
RIFPA_jg6058.t1	PTHR10554:SF3	gamma-2-syntrophin	0.00042
RIFPA_jg24957.t3	PTHR13769	apolipoprotein b	1e-43
RIFPA_jg5972.t1	PTHR34403:SF7	cerebellar degeneration-related antigen 1	3.5e-25
RIFPA_jg7520.t1	PTHR47372:SF4	late embryogenesis abundant (lea) protein-related	2.7e-11
RIFPA_jg30952.t1	PTHR21523:SF7	mlt-ten (mlt-10) related	6.1e-07
RIFPA_jg17376.t1	PTHR47771:SF3	hdc01644	1.9e-08
RIFPA_jg31236.t1	PTHR47641:SF3	vitelline membrane-like, isoform a	2.2e-43
RIFPA_jg8746.t2	PTHR24361:SF654	serine/threonine-protein kinase fray2	0.0002
RIFPA_jg18201.t2	PTHR18976	apolipoprotein	3.7e-110
RIFPA_jg29792.t1	PTHR23193:SF21	nuclear pore complex protein nup214	4.1e-08
RIFPA_jg27469.t1	PTHR39110:SF1	transmembrane protein	5.4e-09
RIFPA_jg14932.t1	PTHR10438:SF107	thioredoxin domain-containing protein 2	1.3e-08
RIFPA_jg26249.t1	PTHR12919:SF33	30s ribosomal protein s16-1, chloroplastic	1.1e-20
RIFPA_jg1113.t1	PTHR24637:SF331	collagen	5.5e-16
RIFPA_jg15312.t5	PTHR13800	transient receptor potential cation channel, subfamily m, member 6	2.6e-132
RIFPA_jg898.t1	PTHR23202	wasp interacting protein-related	1.3e-28
RIFPA_jg3922.t1	PTHR14002:SF9	transforming growth factor-beta receptor type 3-like protein	0.00021
RIFPA_jg3937.t1	PTHR24637:SF331	collagen	4.3e-23
RIFPA_jg18070.t1	PTHR23042	circadian protein clock/arnt/bmal/pas	4.9e-05
RIFPA_jg15376.t1	PTHR14136:SF27	btb/poz domain-containing protein kctd9	4.4e-24
RIFPA_jg27099.t5	PTHR11215	metal dependent hydrolase - related	5.1e-107
RIFPA_jg25492.t1	PTHR17490:SF8	threonylcarbamoyl-amp synthase	7.3e-07
RIFPA_jg13943.t3	PTHR14136	uncharacterized	3.6e-72
RIFPA_jg18680.t1	PTHR11461:SF204	serpin b6	5.1e-97
RIFPA_jg23404.t2	PTHR11215:SF1	upf0160 protein myg1, mitochondrial	2e-170
RIFPA_jg18179.t1	PTHR33864:SF4	neuropeptide-like protein	8.9e-06
RIFPA_jg31090.t3	PTHR14453	parp/zinc finger ccch type domain containing protein	1e-29
RIFPA_jg14824.t1	PTHR11177:SF332	chitinase, acidic.1	3.1e-07
RIFPA_jg22053.t1	PTHR45719:SF10	core-2/i-branching beta-1,6-n-acetylglucosaminyltransferase family protein	0.00088
RIFPA_jg3070.t2	PTHR23139:SF9	splicing factor u2af 65 kda subunit	0.00098
RIFPA_jg4676.t1	PTHR12289:SF35	failed axon connections	4.7e-09
RIFPA_jg6144.t2	PTHR14136	uncharacterized	2.4e-49
RIFPA_jg17491.t2	PTHR43214:SF22	transcriptional regulatory protein uhpa	0.00027
RIFPA_jg6678.t1	PTHR21698:SF1	ip17715p	5e-07
RIFPA_jg13094.t1	PTHR45668:SF3	serine/threonine-protein phosphatase rdgc	2.7e-08
RIFPA_jg27095.t3	PTHR11215	metal dependent hydrolase - related	7.7e-119
RIFPA_jg24615.t2	PTHR23235:SF85	kruppel-like factor 18	1.4e-49
RIFPA_jg29097.t1	PTHR15315:SF26	early girl, isoform a	2e-16
RIFPA_jg18881.t1	PTHR24248	adrenergic receptor-related g-protein coupled receptor	7.3e-06
RIFPA_jg16907.t1	PTHR12320:SF1	protein phosphatase ptc7 homolog	9.7e-06
RIFPA_jg30282.t2	PTHR37000:SF4	mucin-22	3.1e-131
RIFPA_jg1839.t1	PTHR10036	cd59 glycoprotein	6.4e-07
RIFPA_jg17438.t4	PTHR35193:SF2	mucin 13a, cell surface-associated-related	9.7e-50
RIFPA_jg25534.t1	PTHR21523:SF36	mlt-ten (mlt-10) related	1.2e-20
RIFPA_jg13017.t1	PTHR35365:SF11	lp04239p	4.8e-08
RIFPA_jg4032.t1	PTHR11202:SF1	protein enabled homolog	9.4e-05
RIFPA_jg8863.t1	PTHR11776:SF21	adenine phosphoribosyltransferase 5	0.00029
RIFPA_jg20962.t1	PTHR12550:SF46	hepatoma-derived growth factor-related protein 3	2.3e-48
RIFPA_jg23337.t1	PTHR31192:SF3	sperm-specific family, class q	2.3e-31
RIFPA_jg16989.t1	PTHR11786:SF3	si:rp71-1f1.4-related	1.4e-07
RIFPA_jg15044.t2	PTHR10117:SF8	short transient receptor potential channel 3	0.00021
RIFPA_jg24075.t1	PTHR36916:SF3	si:ch211-263m18.4-related	1.8e-40
RIFPA_jg2149.t1	PTHR22979:SF3	zinc finger protein 512b	1.4e-05
RIFPA_jg1574.t1	PTHR15241:SF157	geo13361p1	9.3e-10
RIFPA_jg21663.t1	PTHR23235:SF85	kruppel-like factor 18	5.1e-17
RIFPA_jg17575.t1	PTHR24055:SF402	mitogen-activated protein kinase	0.00034
RIFPA_jg5454.t1	PTHR34372:SF3	cytochrome c oxidase subunit 5c-4-related	8.9e-07
RIFPA_jg5975.t5	PTHR11588:SF340	tubulin beta chain	1.9e-117
RIFPA_jg2587.t1	PTHR23304:SF158	si:dkey-75b17.1	3.6e-08
RIFPA_jg8623.t1	PTHR31460:SF3	nhl domain-containing protein	2.6e-15
RIFPA_jg1000.t1	PTHR21495:SF163	dirigent protein 15	9.5e-05
RIFPA_jg15783.t1	PTHR24637:SF331	collagen	2.4e-23
RIFPA_jg905.t2	PTHR47641:SF3	vitelline membrane-like, isoform a	6.2e-44
RIFPA_jg10852.t1	PTHR24393:SF54	zinc finger protein 580	1.2e-06
RIFPA_jg6112.t1	PTHR14136:SF17	btb/poz domain-containing protein	2.8e-21
RIFPA_jg4810.t2	PTHR12771:SF18	elmo domain-containing protein 1	1e-15
RIFPA_jg1097.t1	PTHR24023:SF845	collagen alpha-1(xxii) chain	1.1e-20
RIFPA_jg4792.t1	PTHR22765:SF40	e3 ubiquitin-protein ligase rnf130	4.7e-05
RIFPA_jg31766.t1	PTHR13954:SF6	inositol-requiring enzyme-1	8.8e-13
RIFPA_jg5834.t1	PTHR21533:SF13	spermatid-associated protein	0.00017
RIFPA_jg2363.t1	PTHR24637:SF331	collagen	1e-46
RIFPA_jg2668.t1	PTHR18976:SF2	apolipoprotein e	1.5e-18
RIFPA_jg14762.t1	PTHR22847:SF620	transcription factor spt8	3.1e-06
RIFPA_jg8165.t2	PTHR11532:SF73	carboxypeptidase d	5.1e-61
RIFPA_jg17672.t1	PTHR24637:SF331	collagen	3.1e-22
RIFPA_jg21300.t1	PTHR23143:SF19	golgin subfamily a member 6-like protein 10-related	3.6e-07
RIFPA_jg241.t3	PTHR11461:SF211	accessory gland protein acp76a-related	2.2e-141
RIFPA_jg12289.t1	PTHR37000:SF4	mucin-22	2e-12
RIFPA_jg24257.t1	PTHR10068	bone marrow proteoglycan	2.2e-10
RIFPA_jg15505.t1	PTHR23304:SF159	si:ch211-272h9.5	9.5e-06
RIFPA_jg26561.t1	PTHR23262:SF157	hcg2042993-related	6.7e-06
RIFPA_jg11526.t1	PTHR24637:SF331	collagen	3.7e-11
RIFPA_jg17921.t1	PTHR12015:SF117	c-c motif chemokine 2	0.00074
RIFPA_jg10618.t1	PTHR11486	heparin-binding growth factor family member/fgf	5.5e-09
RIFPA_jg31769.t1	PTHR23143	trichohyalin-related	4.9e-16
RIFPA_jg20961.t1	PTHR12550:SF46	hepatoma-derived growth factor-related protein 3	8.5e-11
RIFPA_jg28047.t1	PTHR14136:SF17	btb/poz domain-containing protein	7.2e-07
RIFPA_jg25417.t1	PTHR21523	uncharacterized	2.4e-30
RIFPA_jg11570.t1	PTHR21553:SF22	alstrom syndrome protein 1	3.9e-05
RIFPA_jg9055.t1	PTHR31192:SF4	sperm-specific family, class q	2.4e-15
RIFPA_jg1121.t1	PTHR24637:SF331	collagen	5.5e-129
RIFPA_jg16464.t1	PTHR24379:SF80	mcg125498, isoform cra_a-related	2.2e-143
RIFPA_jg6171.t2	PTHR36586:SF6	extensin-1	3.1e-12
RIFPA_jg28574.t2	PTHR45691:SF6	protein diaphanous	5.1e-19
RIFPA_jg801.t1	PTHR24379:SF94	zinc finger protein 433	4.4e-06
RIFPA_jg27175.t1	PTHR31604:SF19	protein shi related sequence 2	0.00011
RIFPA_jg2003.t1	PTHR23304	spot2-related	8.8e-08
RIFPA_jg10646.t1	PTHR10125:SF12	p2x purinoceptor 5	4.3e-09
RIFPA_jg12323.t2	PTHR45697:SF2	adp-ribosylation factor-like protein 2-related	1.4e-42
RIFPA_jg16843.t1	PTHR13800	transient receptor potential cation channel, subfamily m, member 6	3.8e-218
RIFPA_jg1340.t10	PTHR33405:SF4	protein flx-like 2	7.3e-08
RIFPA_jg25297.t2	PTHR45917:SF2	calcium-binding protein 2	1.6e-11
RIFPA_jg18424.t4	PTHR36562:SF5	serine/arginine repetitive matrix 2	1.4e-08
RIFPA_jg22691.t1	PTHR24328:SF7	buttonless	7.2e-10
RIFPA_jg7199.t1	PTHR23074:SF83	vacuolar protein sorting-associated protein 4a	0.00062
RIFPA_jg30486.t1	PTHR37409:SF5	riken cdna d130052b06 gene	7.6e-26
RIFPA_jg22920.t1	PTHR21533:SF18	riken cdna 4921530l21 gene	1.6e-15
RIFPA_jg11226.t1	PTHR10353:SF135	lactase-like protein	1.3e-05
RIFPA_jg25126.t1	PTHR23304	spot2-related	1e-62
RIFPA_jg27591.t1	PTHR46254:SF3	protein gvqw1	0.001
RIFPA_jg31876.t1	PTHR22571:SF24	filaggrin-2	2.6e-11
RIFPA_jg19385.t1	PTHR31294:SF14	keratin-associated protein 21-1-related	1.1e-10
RIFPA_jg3455.t1	PTHR33147:SF46	defensin-like protein 19	0.00011
RIFPA_jg12411.t1	PTHR35365:SF11	lp04239p	1.9e-25
RIFPA_jg1569.t3	PTHR37409:SF2	si:ch73-160p18.3	1.2e-51
RIFPA_jg4893.t1	PTHR13585:SF19	zinc finger ccch domain-containing protein 13	2.2e-14
RIFPA_jg17403.t1	PTHR23304:SF158	si:dkey-75b17.1	2.3e-11
RIFPA_jg23499.t1	PTHR39408:SF1	mucin-21	9.3e-06
RIFPA_jg30865.t1	PTHR37492:SF1	si:ch211-171h4.7-related	0.00019
RIFPA_jg16098.t1	PTHR10036:SF15	cd59 glycoprotein	0.00068
RIFPA_jg4087.t1	PTHR39957:SF2	at09846p1-related	1.5e-08
RIFPA_jg6228.t1	PTHR23301:SF69	uterine lumin expressed/locailized	0.00076
RIFPA_jg8903.t1	PTHR46641:SF2	fmrfamide receptor	9.5e-31
RIFPA_jg4138.t3	PTHR34403:SF7	cerebellar degeneration-related antigen 1	1.6e-19
RIFPA_jg1500.t1	PTHR18976:SF11	apolipoprotein a-i	1.6e-13
RIFPA_jg22754.t2	PTHR23291:SF50	protein lifeguard 4	1.7e-40
RIFPA_jg31520.t3	PTHR16716:SF1	cytochrome c oxidase subunit 7b2, mitochondrial	3.9e-37
RIFPA_jg5435.t4	PTHR22799:SF3	tetranectin	1.3e-11
RIFPA_jg7085.t1	PTHR31192:SF3	sperm-specific family, class q	5.2e-14
RIFPA_jg30187.t3	PTHR11733:SF207	neprilysin-1	1.8e-117
RIFPA_jg6304.t1	PTHR23226:SF162	zinc finger and scan domain-containing protein 1	0.0008
RIFPA_jg1086.t1	PTHR24637:SF331	collagen	1.6e-12
RIFPA_jg7545.t1	PTHR47415:SF4	protein fam47a-related	6.1e-18
RIFPA_jg8298.t1	PTHR23235:SF85	kruppel-like factor 18	7.7e-12
RIFPA_jg12909.t1	PTHR20986:SF16	fmrfamide-like neuropeptides 7	2.4e-56
RIFPA_jg1100.t1	PTHR24637:SF331	collagen	1.1e-33
RIFPA_jg14350.t1	PTHR23348:SF41	neuroblast differentiation-associated protein ahnak	5.9e-10
RIFPA_jg10408.t1	PTHR31674:SF29	b3 domain-containing protein rem14-related	2.6e-10
RIFPA_jg14542.t2	PTHR23406:SF55	malic enzyme	2.9e-238
RIFPA_jg4132.t1	PTHR16830:SF11	pml-rara-regulated adapter molecule 1	4.2e-21
RIFPA_jg13372.t1	PTHR42663:SF6	phosphoribosyl 1,2-cyclic phosphate phosphodiesterase	1.8e-11
RIFPA_jg284.t2	PTHR39110:SF1	transmembrane protein	0.00097
RIFPA_jg1794.t1	PTHR34403:SF7	cerebellar degeneration-related antigen 1	1e-29
RIFPA_jg29372.t1	PTHR31294:SF14	keratin-associated protein 21-1-related	9.9e-30
RIFPA_jg31225.t1	PTHR10068	bone marrow proteoglycan	1.3e-06
RIFPA_jg9847.t2	PTHR24073:SF378	ras-related protein rab-33b	3.8e-41
RIFPA_jg3432.t1	PTHR23213:SF345	formin-like protein 7	2.7e-06
RIFPA_jg11037.t1	PTHR19226:SF2	thy-1 membrane glycoprotein	4.6e-49
RIFPA_jg4047.t1	PTHR31649:SF10	ld46221p-related	3.5e-15
RIFPA_jg8110.t1	PTHR28145:SF1	12 kda heat shock protein	7.1e-09
RIFPA_jg946.t4	PTHR21523	uncharacterized	5.9e-25
RIFPA_jg5638.t3	PTHR43272:SF28	long-chain-fatty-acid--coa ligase 1	1.6e-87
RIFPA_jg25976.t3	PTHR43096:SF10	dnaj homolog 1, mitochondrial-related	3.7e-15
RIFPA_jg1114.t1	PTHR24637:SF236	cuticle collagen 39	3.1e-27
RIFPA_jg14523.t1	PTHR24031:SF678	dead-box atp-dependent rna helicase 37	0.0001
RIFPA_jg17074.t1	PTHR13471	tetratricopeptide-like helical	7.1e-05
RIFPA_jg15440.t2	PTHR13800	transient receptor potential cation channel, subfamily m, member 6	2.1e-155
RIFPA_jg17407.t1	PTHR16070:SF1	protein fam222b	1.6e-05
RIFPA_jg7550.t1	PTHR19051:SF16	keratin-associated protein 13-2	3.6e-14
RIFPA_jg18421.t1	PTHR37000:SF4	mucin-22	6.9e-25
RIFPA_jg21061.t1	PTHR19300:SF52	beta4galnacta	1.4e-35
RIFPA_jg31665.t1	PTHR24328:SF7	buttonless	0.0001
RIFPA_jg13185.t1	PTHR23263:SF41	small proline-rich protein 3	3.8e-67
RIFPA_jg16839.t1	PTHR11829:SF142	forkhead box q2	2.1e-52
RIFPA_jg13051.t1	PTHR13773	phosphatidate cytidylyltransferase	1e-06
RIFPA_jg32172.t1	PTHR24035:SF130	multiple epidermal growth factor-like domains protein 10	4.7e-05
RIFPA_jg7059.t1	PTHR21698:SF1	ip17715p	3e-11
RIFPA_jg5107.t1	PTHR14948	ng5	6.3e-19
RIFPA_jg3043.t2	PTHR36916:SF3	si:ch211-263m18.4-related	2.3e-70
RIFPA_jg5862.t1	PTHR45598:SF1	glycine/proline-rich protein	1e-21
RIFPA_jg21918.t1	PTHR10547:SF2	seminal vesicle protein, secretion 2	0.00035
RIFPA_jg7390.t1	PTHR11937:SF16	actin-related protein 5	9.4e-07
RIFPA_jg31435.t1	PTHR36586:SF16	extensin-2-related	0.00041
RIFPA_jg10370.t1	PTHR36586:SF6	extensin-1	6.8e-06
RIFPA_jg6499.t1	PTHR15124:SF17	selenoprotein v	1.7e-12
RIFPA_jg10594.t1	PTHR35365:SF11	lp04239p	2.2e-18
RIFPA_jg18200.t1	PTHR18976	apolipoprotein	1.4e-88
RIFPA_jg6104.t4	PTHR36586:SF8	proline-rich extensin-like family protein	1.1e-11
RIFPA_jg31080.t3	PTHR15126	sh3-binding	1.8e-09
RIFPA_jg14557.t1	PTHR19868:SF0	receptor of activated protein c kinase 1	0.00092
RIFPA_jg20982.t1	PTHR18976	apolipoprotein	8.5e-08
RIFPA_jg6283.t1	PTHR10068	bone marrow proteoglycan	2.2e-37
RIFPA_jg29893.t2	PTHR36586:SF10	proline-rich extensin-like family protein	7.3e-39
RIFPA_jg5074.t3	PTHR11690:SF184	pickpocket 31	0.00053
RIFPA_jg761.t1	PTHR24637:SF331	collagen	2.6e-55
RIFPA_jg1750.t1	PTHR46991:SF11	23.6 kda heat shock protein, mitochondrial	0.0001
RIFPA_jg8006.t1	PTHR13848:SF5	protein yippee-like	5.1e-10
RIFPA_jg27157.t1	PTHR15337:SF20	ag1	5.9e-11
RIFPA_jg31487.t1	PTHR24023:SF971	collagen	0.00024
RIFPA_jg22852.t1	PTHR10547:SF2	seminal vesicle protein, secretion 2	0.00082
RIFPA_jg14703.t1	PTHR24041:SF22	mucin-3a	9e-10
RIFPA_jg3572.t1	PTHR33590:SF2	protein fam186a	1.2e-16
RIFPA_jg30781.t1	PTHR31568:SF57	cysteine-rich and transmembrane domain-containing protein b-related	1.3e-05
RIFPA_jg5719.t1	PTHR24637:SF331	collagen	4.3e-15
RIFPA_jg30586.t1	PTHR21523:SF7	mlt-ten (mlt-10) related	4.7e-14
RIFPA_jg20995.t1	PTHR18976	apolipoprotein	2.1e-52
RIFPA_jg24109.t1	PTHR10858:SF24	cell death-related nuclease 6	0.0004
RIFPA_jg7610.t1	PTHR24023:SF861	acetylcholinesterase collagenic tail peptide	5.8e-13
RIFPA_jg13460.t2	PTHR11215	metal dependent hydrolase - related	2.4e-129
RIFPA_jg9188.t3	PTHR11662:SF427	fi19708p1	1.6e-72
RIFPA_jg8528.t3	PTHR34403:SF7	cerebellar degeneration-related antigen 1	2.2e-52
RIFPA_jg28244.t2	PTHR23266:SF79	immunoglobulin kappa constant	1.6e-06
RIFPA_jg10051.t6	PTHR11071:SF468	peptidyl-prolyl cis-trans isomerase 7	9.2e-05
RIFPA_jg23391.t1	PTHR21007	liver expressed antimicrobial peptide 2	8.7e-05
RIFPA_jg16804.t4	PTHR24023:SF970	collagen type xxiii alpha 1 chain	1.5e-09
RIFPA_jg25191.t1	PTHR22797:SF36	caspase recruitment domain-containing protein 6	0.00017
RIFPA_jg1102.t1	PTHR24023:SF845	collagen alpha-1(xxii) chain	2.4e-49
RIFPA_jg8823.t2	PTHR23419:SF2	cuta divalent cation tolerance homolog-like	1.3e-54
RIFPA_jg12371.t1	PTHR24418	tyrosine-protein kinase	9.2e-45
RIFPA_jg1719.t1	PTHR43134:SF7	cell division protein ftsy homolog, chloroplastic	1.3e-09
RIFPA_jg8256.t3	PTHR11827:SF47	solute carrier family 12 member 7	8.8e-50
RIFPA_jg12914.t1	PTHR34403:SF7	cerebellar degeneration-related antigen 1	3.8e-53
RIFPA_jg12.t1	PTHR23304:SF158	si:dkey-75b17.1	7.1e-209
RIFPA_jg12332.t1	PTHR12730:SF0	protein sda1 homolog	0.00071
RIFPA_jg10521.t1	PTHR24329:SF518	homeobox protein esx1	1.5e-15
RIFPA_jg27681.t1	PTHR15272:SF0	chromatin assembly factor 1 subunit a	6.3e-07
RIFPA_jg1107.t1	PTHR24637:SF331	collagen	1.1e-16
RIFPA_jg17625.t1	PTHR47155:SF2	downstream of daf-16 (regulated by daf-16)	0.00027
RIFPA_jg23077.t2	PTHR35365:SF11	lp04239p	1e-05
RIFPA_jg16949.t1	PTHR24416:SF45	vascular endothelial growth factor receptor 2	2.5e-05
RIFPA_jg14059.t1	PTHR14136	uncharacterized	3.2e-82
RIFPA_jg11267.t1	PTHR33405:SF4	protein flx-like 2	4e-08
RIFPA_jg4040.t1	PTHR21523:SF36	mlt-ten (mlt-10) related	7.6e-67
RIFPA_jg5437.t1	PTHR33881:SF5	neurogenic locus notch-like protein	0.00056
RIFPA_jg2824.t2	PTHR21515:SF4	major sperm protein	0.00089
RIFPA_jg5716.t1	PTHR11668:SF236	serine/threonine-protein phosphatase	1.8e-10
RIFPA_jg9204.t1	PTHR15208	estrogen receptor-binding fragment- associated gene 9 protein	1.2e-05
RIFPA_jg5277.t5	PTHR15592:SF23	matrin 3-like 1.1-related	3.8e-32
RIFPA_jg18011.t1	PTHR47415:SF4	protein fam47a-related	0.00089
RIFPA_jg6236.t1	PTHR24412:SF146	kelch-like protein 41	2.2e-09
RIFPA_jg29930.t1	PTHR34469:SF4	photosystem ii reaction center protein h	2e-17
RIFPA_jg30014.t1	PTHR10068	bone marrow proteoglycan	3.3e-06
RIFPA_jg4652.t1	PTHR23213:SF342	formin-like protein 5	1.2e-05
RIFPA_jg8675.t1	PTHR13589:SF6	creb-regulated transcription coactivator 2	1.3e-27
RIFPA_jg14832.t1	PTHR11177:SF332	chitinase, acidic.1	7.2e-06
RIFPA_jg20983.t1	PTHR18976	apolipoprotein	1.2e-27
RIFPA_jg25869.t1	PTHR24377:SF34	zinc finger protein 157	3.1e-19
RIFPA_jg30460.t2	PTHR38742:SF2	p17/29c-like protein ddb_g0287399	1.2e-09
RIFPA_jg31486.t1	PTHR37000:SF4	mucin-22	2.7e-08
RIFPA_jg256.t2	PTHR47741	coiled coil domain-containing protein 8, ccdc8	5.3e-18
RIFPA_jg19464.t1	PTHR24328:SF7	buttonless	1.6e-48
RIFPA_jg18849.t2	PTHR11082:SF5	trna-dihydrouridine(16/17) synthase [nad(p)(+)]-like	4.5e-86
RIFPA_jg165.t1	PTHR23260:SF5	keratin-associated protein 3-2	0.00059
RIFPA_jg7543.t1	PTHR37409:SF5	riken cdna d130052b06 gene	0.001
RIFPA_jg11089.t1	PTHR45724:SF26	aquaporin nip7-1-related	0.00066
RIFPA_jg158.t1	PTHR23260:SF5	keratin-associated protein 3-2	0.00059
RIFPA_jg9478.t1	PTHR34403:SF7	cerebellar degeneration-related antigen 1	1.8e-58
RIFPA_jg1148.t1	PTHR23304:SF158	si:dkey-75b17.1	1.3e-15
RIFPA_jg26471.t2	PTHR12550:SF46	hepatoma-derived growth factor-related protein 3	3e-09
RIFPA_jg1104.t2	PTHR24023:SF855	collagen alpha-2(viii) chain	2.1e-119
RIFPA_jg14498.t1	PTHR10366:SF504	hydroxy-delta-5-steroid dehydrogenase, 3 beta- and steroid delta-isomerase 1-related	9.2e-07
RIFPA_jg30294.t1	PTHR24381:SF59	zinc finger protein 19	2.1e-07
RIFPA_jg18841.t1	PTHR15852:SF29	suppressor of stomatin mutant uncoordination	8.3e-15
RIFPA_jg13317.t1	PTHR34403:SF7	cerebellar degeneration-related antigen 1	4.7e-73
RIFPA_jg5132.t1	PTHR33547:SF1	zgc:174862	1.1e-10
RIFPA_jg1090.t1	PTHR24637:SF331	collagen	2.7e-19
RIFPA_jg29574.t3	PTHR18945:SF783	acetylcholine receptor	5.4e-55
RIFPA_jg15928.t1	PTHR15127:SF28	sh2 domain-containing adapter protein f	1.9e-06
RIFPA_jg15773.t1	PTHR34403:SF7	cerebellar degeneration-related antigen 1	8.5e-05
RIFPA_jg5932.t2	PTHR11215:SF1	upf0160 protein myg1, mitochondrial	8.9e-47
RIFPA_jg11577.t1	PTHR19332:SF6	peroxisomal membrane protein 13	2.9e-05
RIFPA_jg13092.t1	PTHR10891:SF779	gh27120p	1.4e-06
RIFPA_jg25342.t3	PTHR15126	sh3-binding	1.1e-12
RIFPA_jg7007.t4	PTHR12195	p53 inducible protein-related	9.3e-109
RIFPA_jg13606.t1	PTHR20003:SF4	mucin 11a	1e-05
RIFPA_jg3623.t2	PTHR30373:SF7	upf0603 protein ygcg	3.7e-05
RIFPA_jg2660.t2	PTHR20003:SF4	mucin 11a	8.5e-32
RIFPA_jg164.t1	PTHR36586:SF8	proline-rich extensin-like family protein	4.9e-13
RIFPA_jg2251.t2	PTHR11177:SF332	chitinase, acidic.1	8e-06
RIFPA_jg16770.t2	PTHR45652:SF3	neurofilament medium polypeptide	5.5e-05
RIFPA_jg8450.t1	PTHR23239:SF165	keratin, type i cuticular ha4	0.00045
RIFPA_jg1110.t1	PTHR24637:SF331	collagen	1.5e-20
RIFPA_jg13496.t1	PTHR23348	periaxin/ahnak	8.5e-05
RIFPA_jg20990.t1	PTHR18976	apolipoprotein	1.2e-31
RIFPA_jg8869.t3	PTHR33874:SF1	ring finger protein	1.1e-16
RIFPA_jg2634.t1	PTHR23304	spot2-related	2.8e-71
RIFPA_jg10043.t4	PTHR18945:SF783	acetylcholine receptor	6.3e-35
RIFPA_jg625.t1	PTHR13484	fip1-like 1 protein	9.7e-08
RIFPA_jg6021.t1	PTHR33371:SF4	phospholipid abc transporter-binding protein mlad-related	0.00073
RIFPA_jg29776.t1	PTHR23282:SF129	apical endosomal glycoprotein	1.7e-08
RIFPA_jg627.t2	PTHR13484	fip1-like 1 protein	0.00021
RIFPA_jg4052.t1	PTHR36322:SF3	transmembrane protein	1e-06
RIFPA_jg3741.t1	PTHR22803:SF128	cd302 antigen	6.2e-07
RIFPA_jg22152.t1	PTHR11304:SF19	ephrin-a1	1.7e-14
RIFPA_jg21140.t1	PTHR14454	uncharacterized	1.8e-35
RIFPA_jg6391.t4	PTHR36586:SF6	extensin-1	1.8e-38
RIFPA_jg29367.t1	PTHR31294:SF14	keratin-associated protein 21-1-related	3.3e-37
RIFPA_jg23856.t1	PTHR47415:SF4	protein fam47a-related	1.7e-05
RIFPA_jg25340.t1	PTHR15126	sh3-binding	2.8e-13
RIFPA_jg242.t2	PTHR11461:SF211	accessory gland protein acp76a-related	8.1e-62
RIFPA_jg19370.t1	PTHR24208:SF128	homeobox protein ceh-14	4e-18
RIFPA_jg12903.t1	PTHR22957:SF537	tbc1 domain family member 3-related	0.00016
RIFPA_jg1837.t1	PTHR10036	cd59 glycoprotein	1.3e-06
RIFPA_jg13652.t1	PTHR24637:SF331	collagen	3.2e-18
RIFPA_jg10320.t1	PTHR12622:SF39	zgc:66440	3e-07
RIFPA_jg28263.t1	PTHR10545:SF28	spermidine/spermine n(1)-acetyltransferase-like protein 1	7.5e-27
RIFPA_jg5470.t1	PTHR21698:SF1	ip17715p	6.1e-18
RIFPA_jg9630.t1	PTHR11829:SF142	forkhead box q2	3.7e-52
RIFPA_jg31747.t1	PTHR24404:SF49	klumpfuss related	2.9e-92
RIFPA_jg27320.t2	PTHR23003:SF6	heterogeneous nuclear ribonucleoprotein m	2.9e-12
RIFPA_jg27597.t1	PTHR18976:SF11	apolipoprotein a-i	6.5e-27
RIFPA_jg20180.t1	PTHR13585:SF19	zinc finger ccch domain-containing protein 13	2.2e-11
RIFPA_jg29936.t1	PTHR10285:SF139	pantothenate kinase	1.6e-06
RIFPA_jg18121.t2	PTHR14136:SF17	btb/poz domain-containing protein	9.1e-09
RIFPA_jg28988.t1	PTHR33136:SF37	protein ralf-like 26	0.0003
RIFPA_jg13781.t3	PTHR23320	membrane-spanning 4-domains subfamily a ms4a -related	1e-17
RIFPA_jg20311.t1	PTHR23210:SF22	activating transcription factor 7-interacting protein 1	3.7e-08
RIFPA_jg30021.t1	PTHR22552	uncharacterized	1.2e-06
RIFPA_jg18620.t1	PTHR31007	calcium/calmodulin-dependent protein kinase ii inhibitor 2	1.3e-19
RIFPA_jg8117.t1	PTHR28145:SF1	12 kda heat shock protein	0.00045
RIFPA_jg23184.t1	PTHR13056:SF1	vacuolar fusion protein ccz1 homolog a	4.7e-09
RIFPA_jg12719.t1	PTHR47741	coiled coil domain-containing protein 8, ccdc8	3.9e-32
RIFPA_jg5342.t1	PTHR24020:SF29	collagen alpha-2(vi) chain	3.7e-15
RIFPA_jg6758.t3	PTHR12352:SF28	fi05255p	4.6e-10
RIFPA_jg19695.t1	PTHR22939:SF13	serine protease htra1	3e-11
RIFPA_jg27136.t1	PTHR23235:SF85	kruppel-like factor 18	2.9e-05
RIFPA_jg1118.t1	PTHR24637:SF331	collagen	1.6e-24
RIFPA_jg3467.t1	PTHR11203:SF11	cleavage and polyadenylation specificity factor subunit 3	4.1e-06
RIFPA_jg5781.t1	PTHR31192:SF3	sperm-specific family, class q	1.1e-31
RIFPA_jg23536.t3	PTHR23202	wasp interacting protein-related	3.6e-10
RIFPA_jg8671.t1	PTHR34834:SF3	gene, 39566-related	0
RIFPA_jg10985.t1	PTHR14136:SF17	btb/poz domain-containing protein	0
RIFPA_jg7361.t1	PTHR11394:SF38	taste receptor type 2 member 107	3.1e-09
RIFPA_jg11038.t1	PTHR19226:SF2	thy-1 membrane glycoprotein	4.3e-28
RIFPA_jg4609.t1	PTHR16172	uncharacterized	3.4e-22
RIFPA_jg27788.t1	PTHR10024:SF206	synaptotagmin	5.6e-07
RIFPA_jg6980.t1	PTHR11715:SF25	glycine cleavage system h protein 3, mitochondrial	3.3e-09
RIFPA_jg25565.t1	PTHR24023:SF976	viking, isoform a	5.5e-05
RIFPA_jg15203.t1	PTHR36939:SF6	downstream of daf-nineteen	7.7e-09
RIFPA_jg15141.t1	PTHR14947	kox zinc finger domain	3.4e-10
RIFPA_jg15314.t3	PTHR13800	transient receptor potential cation channel, subfamily m, member 6	6.5e-78
RIFPA_jg7873.t1	PTHR23226:SF206	zinc finger protein 575	4.5e-05
RIFPA_jg517.t1	PTHR24637:SF331	collagen	5.7e-10
RIFPA_jg2954.t2	PTHR11829:SF142	forkhead box q2	4.4e-53
RIFPA_jg29497.t1	PTHR45680:SF18	nuclear hormone receptor family-related	0.00021
RIFPA_jg23379.t2	PTHR31232:SF47	plant self-incompatibility protein s1 family-related	1e-11
RIFPA_jg9294.t1	PTHR14136:SF17	btb/poz domain-containing protein	1.5e-13
RIFPA_jg28133.t5	PTHR16024:SF6	cell death abnormality protein 8	7.5e-05
RIFPA_jg20.t1	PTHR13954:SF6	inositol-requiring enzyme-1	5.1e-13
RIFPA_jg26638.t1	PTHR14754:SF13	transcription elongation factor a protein-like 5	1.7e-05
RIFPA_jg10153.t3	PTHR11153:SF8	sideroflexin	1.7e-152
RIFPA_jg1678.t1	PTHR10025:SF60	bifunctional protein fold 3, chloroplastic-related	7.1e-35
RIFPA_jg30655.t1	PTHR18976:SF1	apolipoprotein a-iv	1.8e-18
RIFPA_jg30079.t1	PTHR35365:SF11	lp04239p	1.9e-07
RIFPA_jg2831.t1	PTHR22467:SF2	protein pbmucl2	2.5e-09
RIFPA_jg7636.t1	PTHR31294:SF14	keratin-associated protein 21-1-related	1.6e-24
RIFPA_jg21362.t1	PTHR10068	bone marrow proteoglycan	0.00026
RIFPA_jg31324.t1	PTHR38709:SF1	si:ch73-193c12.2-related	1.5e-05
RIFPA_jg15246.t1	PTHR23330:SF9	proline-rich protein 11	1.6e-08
RIFPA_jg10584.t1	PTHR47641:SF3	vitelline membrane-like, isoform a	1.5e-19
RIFPA_jg22263.t1	PTHR24390:SF127	si:ch73-266f23.1-related	0
RIFPA_jg18808.t1	PTHR10829:SF48	drebrin-like protein	0.00015
RIFPA_jg8686.t2	PTHR11630:SF72	dna replication licensing factor mcm3	3.2e-53
RIFPA_jg22116.t1	PTHR10199:SF100	thrombospondin, isoform a	9.7e-293
RIFPA_jg5724.t1	PTHR23263:SF126	cornifin-b	1.6e-20
RIFPA_jg28002.t1	PTHR21523:SF36	mlt-ten (mlt-10) related	5.7e-05
RIFPA_jg31686.t2	PTHR23262:SF151	keratin-associated protein 5-1-related	7e-08
RIFPA_jg301.t1	PTHR23262:SF161	keratin-associated protein 4-12	4.5e-09
RIFPA_jg22892.t3	PTHR35000:SF1	si:ch211-171h4.6	4.9e-13
RIFPA_jg26155.t2	PTHR47415:SF1	protein fam47b	1.9e-215
RIFPA_jg1520.t1	PTHR24115:SF586	kinesin-like protein	2.8e-70
RIFPA_jg21731.t1	PTHR20986:SF13	neuropeptide-like protein	0.00067
RIFPA_jg9068.t1	PTHR20835:SF0	e3 ubiquitin-protein ligase ppp1r11-related	2.2e-23
RIFPA_jg32022.t2	PTHR21698:SF1	ip17715p	3e-43
RIFPA_jg5197.t1	PTHR23210:SF22	activating transcription factor 7-interacting protein 1	1.8e-08
RIFPA_jg26610.t2	PTHR22804:SF42	aggrecan core protein	2.3e-08
RIFPA_jg25955.t2	PTHR13158:SF5	nad kinase 2, mitochondrial	5.4e-14
RIFPA_jg28095.t2	PTHR23304:SF158	si:dkey-75b17.1	8.4e-48
RIFPA_jg9629.t1	PTHR14209:SF9	isoamyl acetate-hydrolyzing esterase 1 homolog	0.00012
RIFPA_jg6835.t1	PTHR10641:SF622	transcription factor myb41	1e-06
RIFPA_jg25225.t1	PTHR11339:SF371	mucin-5ac	3.7e-06
RIFPA_jg10224.t1	PTHR21700:SF51	transthyretin-related family domain	0.00064
RIFPA_jg8308.t1	PTHR10912:SF4	adp-ribosyl cyclase/cyclic adp-ribose hydrolase 2	6.2e-07
RIFPA_jg1499.t2	PTHR18976:SF11	apolipoprotein a-i	2.4e-21
RIFPA_jg20516.t1	PTHR23262:SF176	keratin-associated protein 4-3	3.1e-10
RIFPA_jg16014.t2	PTHR15549	paired immunoglobulin-like type 2 receptor	2.2e-07
RIFPA_jg8333.t1	PTHR23143:SF20	golgin subfamily a member 6-like protein 1-related	1.1e-14
RIFPA_jg10503.t1	PTHR37209:SF3	lysine-rich arabinogalactan protein 17-related	3.2e-06
RIFPA_jg5351.t1	PTHR47415:SF2	protein fam47c-related	2.1e-10
RIFPA_jg1093.t2	PTHR24637:SF331	collagen	6.3e-36
RIFPA_jg31440.t2	PTHR23304	spot2-related	1.2e-14
RIFPA_jg26909.t1	PTHR12582	netrin receptor unc5	6.8e-13
RIFPA_jg835.t2	PTHR22467:SF2	protein pbmucl2	6.1e-36
RIFPA_jg29934.t1	PTHR10285:SF139	pantothenate kinase	1.6e-06
RIFPA_jg25824.t2	PTHR22957:SF207	tbc1 domain family member 10b	1.2e-07
RIFPA_jg20621.t4	PTHR24388:SF69	zinc finger protein plag1	2.7e-09
RIFPA_jg27621.t2	PTHR23145	nucleosomal binding protein 1	0.00091
RIFPA_jg29611.t1	PTHR10728:SF39	cytosolic phospholipase a2 gamma	0.00017
RIFPA_jg12392.t2	PTHR21698:SF1	ip17715p	1.6e-36
RIFPA_jg16996.t1	PTHR23263:SF41	small proline-rich protein 3	9.8e-08
RIFPA_jg1430.t1	PTHR24637:SF285	cuticle collagen rol-6	1.2e-22
RIFPA_jg28892.t1	PTHR23143:SF19	golgin subfamily a member 6-like protein 10-related	1.7e-13
RIFPA_jg31040.t1	PTHR23362:SF7	coexpressed with polycystins	2.8e-48
RIFPA_jg1522.t1	PTHR24115:SF586	kinesin-like protein	4.2e-71
RIFPA_jg2656.t1	PTHR10438:SF107	thioredoxin domain-containing protein 2	6.3e-13
RIFPA_jg25428.t1	PTHR10778:SF13	adenosine 3'-phospho 5'-phosphosulfate transporter 1	1.1e-05
RIFPA_jg18685.t1	PTHR10605:SF46	heparan sulfate glucosamine 3-o-sulfotransferase 5	1.9e-06
RIFPA_jg31890.t1	PTHR45598:SF1	glycine/proline-rich protein	8.5e-07
RIFPA_jg21076.t1	PTHR31992:SF144	dof zinc finger protein dof5.8	7.8e-09
RIFPA_jg31002.t1	PTHR22802:SF221	c-type lectin	1.9e-13
RIFPA_jg14168.t1	PTHR37409:SF5	riken cdna d130052b06 gene	8e-24
RIFPA_jg31817.t1	PTHR42985:SF5	lp24461p	0.00014
RIFPA_jg1109.t1	PTHR24637:SF236	cuticle collagen 39	1.1e-31
RIFPA_jg20172.t1	PTHR20986:SF15	fmrfamide-like neuropeptides 13	1.1e-18
RIFPA_jg7772.t2	PTHR24327:SF71	homeobox protein nanog-related	3.9e-15
RIFPA_jg3658.t1	PTHR43521:SF5	alpha-aminoadipic semialdehyde dehydrogenase	1e-08
RIFPA_jg24467.t1	PTHR45921:SF4	ip01054p	3.8e-06
RIFPA_jg28046.t1	PTHR12015	small inducible cytokine a	9.8e-06
RIFPA_jg18531.t1	PTHR31718:SF0	plat domain-containing protein 2	6.3e-08
RIFPA_jg19297.t4	PTHR36586:SF16	extensin-2-related	5.3e-06
RIFPA_jg29932.t1	PTHR24228	b2 bradykinin receptor/angiotensin ii receptor	8.6e-41
RIFPA_jg777.t1	PTHR37000:SF4	mucin-22	6.2e-07
RIFPA_jg28811.t1	PTHR24056:SF353	cyclin-dependent serine/threonine-protein kinase ddb_g0272797/ddb_g0274007-related	6.1e-16
RIFPA_jg29103.t1	PTHR33147:SF15	defensin-like protein 10-related	4.2e-05
RIFPA_jg445.t1	PTHR10547:SF2	seminal vesicle protein, secretion 2	4.5e-05
RIFPA_jg23056.t1	PTHR21700:SF24	transthyretin-related family domain	2.1e-05
RIFPA_jg30478.t1	PTHR23263:SF4	skin-specific protein 32	5.8e-05
RIFPA_jg13475.t3	PTHR24342:SF14	death-associated protein kinase dapk-1	1.7e-33
RIFPA_jg27883.t1	PTHR45654:SF43	homeobox-leucine zipper protein hdg12	0.00021
RIFPA_jg19318.t1	PTHR24023:SF914	otolin-1	2.1e-06
RIFPA_jg14217.t2	PTHR15608	splicing factor u2af-associated protein 2	1.6e-07
RIFPA_jg122.t1	PTHR26451:SF312	olfactory receptor	4e-11
RIFPA_jg12562.t1	PTHR22467:SF2	protein pbmucl2	2.9e-32
RIFPA_jg30845.t2	PTHR31711:SF1	arginine and glutamate-rich protein 1	1.3e-56
RIFPA_jg21120.t1	PTHR23304	spot2-related	0.00017
RIFPA_jg12726.t1	PTHR11430:SF124	odorant-binding protein 2a-related	1.3e-13
RIFPA_jg14468.t1	PTHR22467:SF2	protein pbmucl2	0.00016
RIFPA_jg27262.t1	PTHR24134:SF1	ankyrin repeat and socs box protein 8	9.6e-07
RIFPA_jg5295.t1	PTHR23304:SF159	si:ch211-272h9.5	1.3e-20
RIFPA_jg10148.t1	PTHR42809:SF2	flavodoxin 1	1.5e-06
RIFPA_jg30991.t1	PTHR23262:SF148	keratin-associated protein 12-3	5.3e-14
RIFPA_jg27607.t1	PTHR15756:SF6	transmembrane protein 176a	5e-07
RIFPA_jg10619.t1	PTHR31294:SF14	keratin-associated protein 21-1-related	2.5e-05
RIFPA_jg13566.t1	PTHR33565:SF10	dormancy-associated protein homolog 2	4.2e-07
RIFPA_jg8937.t1	PTHR31561:SF86	3-ketoacyl-coa synthase 16	2.5e-05
RIFPA_jg29251.t2	PTHR11306:SF5	phosphatidylglycerol/phosphatidylinositol transfer protein ddb_g0282179-related	8.2e-08
RIFPA_jg24497.t2	PTHR24023:SF903	collagen alpha-1(viii) chain	8.5e-11
RIFPA_jg27689.t1	PTHR23301:SF71	bcdna.gh02976-related	0.00058
RIFPA_jg735.t1	PTHR11467:SF112	histone h5	6.9e-06
RIFPA_jg24852.t1	PTHR43691:SF7	uridine phosphorylase	5.4e-06
RIFPA_jg1277.t1	PTHR12307:SF25	protein phosphatase 1 regulatory subunit	4.3e-06
RIFPA_jg8114.t1	PTHR28145:SF1	12 kda heat shock protein	0.00021
RIFPA_jg27263.t1	PTHR23113:SF178	ras guanyl-releasing protein 3	7.9e-11
RIFPA_jg22890.t1	PTHR43880:SF14	alcohol dehydrogenase 4	0.00012
RIFPA_jg5934.t1	PTHR11215:SF1	upf0160 protein myg1, mitochondrial	5.3e-18
RIFPA_jg32057.t1	PTHR28489:SF3	protein rd3-like	0.00041
RIFPA_jg12559.t1	PTHR22467:SF2	protein pbmucl2	1.5e-25
RIFPA_jg6500.t1	PTHR15124:SF17	selenoprotein v	2.3e-06
RIFPA_jg19161.t1	PTHR10338:SF108	inter-alpha-trypsin inhibitor heavy chain h6	6.4e-08
RIFPA_jg30419.t1	PTHR24023:SF950	collagen-related	3.8e-07
RIFPA_jg10058.t3	PTHR10680:SF14	peptidyl-glycine alpha-amidating monooxygenase	2.7e-90
RIFPA_jg19925.t1	PTHR22467:SF2	protein pbmucl2	2.2e-20
RIFPA_jg14326.t1	PTHR36586:SF8	proline-rich extensin-like family protein	2.8e-38
RIFPA_jg17606.t1	PTHR10426:SF73	protein strictosidine synthase-like 12	4.2e-09
RIFPA_jg1903.t1	PTHR36586:SF6	extensin-1	6.4e-11
RIFPA_jg1088.t1	PTHR24637:SF331	collagen	2.3e-81
RIFPA_jg1065.t1	PTHR31636:SF154	scarecrow-like protein 30	0.001
RIFPA_jg18156.t1	PTHR17384	p-selectin glycoprotein ligand-1	1.8e-16
RIFPA_jg10294.t4	PTHR24270:SF29	ldl receptor repeat-containing protein egg-1-related	9.2e-09
RIFPA_jg4295.t3	PTHR20859	interferon/interleukin receptor	0.00055
RIFPA_jg17767.t1	PTHR23239:SF359	wu:fk65c09	5e-06
RIFPA_jg1005.t1	PTHR14217:SF25	inositol-tetrakisphosphate 1-kinase	1.4e-08
RIFPA_jg14344.t2	PTHR23348:SF41	neuroblast differentiation-associated protein ahnak	8.7e-17
RIFPA_jg2397.t1	PTHR24411:SF55	segmentation protein cap'n'collar	2.4e-05
RIFPA_jg11661.t1	PTHR24412:SF304	kelch-like protein 23	8e-05
RIFPA_jg10072.t1	PTHR17571	urinary protein rup /acrosomal protein sp-10	7.7e-05
RIFPA_jg22870.t1	PTHR10201:SF76	matrix metalloproteinase-26	0.00051
RIFPA_jg8766.t1	PTHR24075:SF6	activating signal cointegrator 1 complex subunit 3	0
RIFPA_jg12391.t1	PTHR37492:SF1	si:ch211-171h4.7-related	5.7e-10
RIFPA_jg8936.t1	PTHR31561:SF86	3-ketoacyl-coa synthase 16	8.8e-06
RIFPA_jg15547.t3	PTHR11346:SF26	galectin-3	2.4e-10
RIFPA_jg13321.t2	PTHR22804:SF50	neurogenic locus notch protein	4.9e-123
RIFPA_jg21235.t1	PTHR14136:SF17	btb/poz domain-containing protein	1.7e-13
RIFPA_jg17139.t1	PTHR23055:SF172	neuronal calcium sensor family	3.1e-39
RIFPA_jg14037.t1	PTHR11627:SF9	fructose-bisphosphate aldolase 2	9.8e-05
RIFPA_jg4675.t1	PTHR35316:SF1	28s ribosomal s34 protein	3.9e-06
RIFPA_jg20992.t1	PTHR18976	apolipoprotein	1.1e-33
RIFPA_jg14881.t1	PTHR24390:SF142	gh10523p-related	1.2e-181
RIFPA_jg30784.t1	PTHR31568:SF57	cysteine-rich and transmembrane domain-containing protein b-related	8.2e-07
RIFPA_jg839.t1	PTHR15478:SF8	pleckstrin homology-like domain family a member 2	1.6e-05
RIFPA_jg18325.t1	PTHR24373:SF273	leucine-rich repeats and immunoglobulin-like domains protein 1	0.00047
RIFPA_jg16714.t1	PTHR17117	nadh-ubiquinone oxidoreductase	1.1e-06
RIFPA_jg19295.t1	PTHR23277:SF11	nectin-4	1.8e-05
RIFPA_jg27265.t1	PTHR23113:SF178	ras guanyl-releasing protein 3	5.6e-13
RIFPA_jg23403.t3	PTHR11215	metal dependent hydrolase - related	1.2e-41
RIFPA_jg5979.t1	PTHR37000:SF4	mucin-22	2.6e-47
RIFPA_jg4348.t1	PTHR23262:SF161	keratin-associated protein 4-12	0.00016
RIFPA_jg31563.t1	PTHR22884:SF413	histone-lysine n-methyltransferase cg1716-related	1.5e-06
RIFPA_jg1011.t1	PTHR31621:SF32	protein dmp1	1.5e-05
RIFPA_jg21411.t2	PTHR18952:SF95	carbonic anhydrase 4	2.2e-34
RIFPA_jg7743.t1	PTHR43856:SF1	mitochondrial cardiolipin hydrolase	4.9e-08
RIFPA_jg94.t1	PTHR15817	stg protein	8.3e-72
RIFPA_jg29806.t2	PTHR35365:SF11	lp04239p	1.1e-10
RIFPA_jg6005.t1	PTHR36586:SF16	extensin-2-related	3.2e-07
RIFPA_jg26544.t1	PTHR35000:SF1	si:ch211-171h4.6	9e-05
RIFPA_jg18350.t1	PTHR23145	nucleosomal binding protein 1	5e-10
RIFPA_jg31538.t4	PTHR23048:SF0	fi08416p-related	1.4e-18
RIFPA_jg26158.t1	PTHR47415:SF1	protein fam47b	1.6e-54
RIFPA_jg19037.t1	PTHR13585:SF19	zinc finger ccch domain-containing protein 13	6.9e-16
RIFPA_jg8166.t2	PTHR37409:SF5	riken cdna d130052b06 gene	6.8e-13
RIFPA_jg11750.t1	PTHR34656:SF2	transmembrane protein	1.3e-07
RIFPA_jg895.t1	PTHR24115:SF592	centromere-associated protein e	2.5e-10
RIFPA_jg17269.t1	PTHR45752:SF44	p53-induced death domain-containing protein 1	1.1e-05
RIFPA_jg24937.t1	PTHR33405:SF4	protein flx-like 2	3e-24
RIFPA_jg24414.t1	PTHR10822:SF30	dally-like, isoform a	2.2e-08
RIFPA_jg18927.t2	PTHR19282:SF286	fi23944p1-related	5.7e-12
RIFPA_jg30863.t1	PTHR14024:SF11	perilipin-3	4.4e-06
RIFPA_jg14829.t1	PTHR11177:SF332	chitinase, acidic.1	2.1e-05
RIFPA_jg31985.t1	PTHR15718:SF7	g protein-regulated inducer of neurite outgrowth 1	4.1e-12
RIFPA_jg14027.t1	PTHR23262:SF160	keratin-associated protein 4-11-related	3.9e-11
RIFPA_jg22438.t5	PTHR46475:SF8	regulatory protein npr3	5.9e-10
RIFPA_jg16737.t1	PTHR14963	rho gtpase activating protein 18,19-related	0.00045
RIFPA_jg32021.t1	PTHR17384	p-selectin glycoprotein ligand-1	3.5e-12
RIFPA_jg6103.t2	PTHR33918:SF3	cytochrome p450 family protein	2.1e-13
RIFPA_jg11748.t1	PTHR46793:SF2	riken cdna 4930474n05 gene	3.7e-10
RIFPA_jg7742.t1	PTHR32261:SF5	calcium homeostasis modulator protein 4	4.5e-14
RIFPA_jg5309.t1	PTHR31395:SF14	protein shisa-5	0.00086
RIFPA_jg31834.t1	PTHR24329:SF518	homeobox protein esx1	4e-10
RIFPA_jg16491.t1	PTHR46595:SF3	60s ribosomal protein l34	2.1e-05
RIFPA_jg18867.t1	PTHR24250:SF27	elastase 2-like	2.2e-05
RIFPA_jg3949.t1	PTHR23304:SF158	si:dkey-75b17.1	2.1e-100
RIFPA_jg5931.t1	PTHR11215:SF1	upf0160 protein myg1, mitochondrial	2.4e-30
RIFPA_jg28914.t3	PTHR36586:SF7	extensin-3	3.3e-18
RIFPA_jg13288.t1	PTHR22807:SF63	ribosomal rna small subunit methyltransferase b	5.7e-12
RIFPA_jg23286.t1	PTHR46485:SF7	lim domain kinase 1	0.0006
RIFPA_jg9020.t1	PTHR24123:SF82	serine/threonine-protein phosphatase 6 regulatory ankyrin repeat subunit b	0.00011
RIFPA_jg26327.t1	PTHR34403:SF7	cerebellar degeneration-related antigen 1	6.2e-17
RIFPA_jg3418.t1	PTHR47741	coiled coil domain-containing protein 8, ccdc8	1.5e-26
RIFPA_jg468.t1	PTHR22802:SF221	c-type lectin	1.9e-06
RIFPA_jg2004.t1	PTHR23304	spot2-related	3.9e-19
RIFPA_jg14085.t1	PTHR24399:SF41	zinc finger protein gfi-1b	9.4e-05
RIFPA_jg13949.t1	PTHR17571	urinary protein rup /acrosomal protein sp-10	3.5e-05
RIFPA_jg22917.t1	PTHR46301:SF9	f-box only protein 13	0.00053
RIFPA_jg28479.t1	PTHR47741	coiled coil domain-containing protein 8, ccdc8	3.9e-29
RIFPA_jg15680.t1	PTHR39069:SF1	ecdysone-inducible gene e1, isoform a	0.00028
RIFPA_jg13492.t1	PTHR24041:SF22	mucin-3a	9.4e-19
RIFPA_jg2258.t3	PTHR11177:SF332	chitinase, acidic.1	6.2e-06
RIFPA_jg18547.t1	PTHR34829:SF1	secretoglobin family 3a member 1	9.4e-06
RIFPA_jg25823.t1	PTHR12452:SF0	thioredoxin domain-containing protein 17	0.00042
RIFPA_jg1112.t1	PTHR24637:SF331	collagen	5.2e-33
RIFPA_jg9069.t1	PTHR24055:SF141	glycogen synthase kinase alpha subunit	8.8e-07
RIFPA_jg4122.t1	PTHR17384	p-selectin glycoprotein ligand-1	0.00016
RIFPA_jg2759.t1	PTHR33136:SF37	protein ralf-like 26	4.2e-05
RIFPA_jg12245.t2	PTHR11481:SF64	fc receptor-like b	4.2e-24
RIFPA_jg13398.t4	PTHR15124:SF17	selenoprotein v	1.9e-10
RIFPA_jg20392.t1	PTHR47651:SF2	nad-dependent histone deacetylase hst4	2.1e-08
RIFPA_jg20241.t1	PTHR23304:SF159	si:ch211-272h9.5	5.2e-68
RIFPA_jg1091.t1	PTHR24637:SF331	collagen	9.6e-14
RIFPA_jg12821.t1	PTHR18976	apolipoprotein	7.2e-27
RIFPA_jg17210.t1	PTHR12262:SF1	cell differentiation family, rcd1-like protein	6.3e-11
RIFPA_jg4777.t1	PTHR23050:SF345	calmodulin-like protein 6	6.4e-10
RIFPA_jg198.t1	PTHR42687:SF4	l-threonine dehydrogenase	3.7e-20
RIFPA_jg803.t2	PTHR11616:SF231	sodium-dependent proline transporter	9.8e-154
RIFPA_jg13522.t1	PTHR47415:SF1	protein fam47b	1.4e-12
RIFPA_jg13503.t1	PTHR12669:SF14	eukaryotic translation initiation factor 4e-binding protein 1	4.4e-07
RIFPA_jg12712.t2	PTHR24381:SF27	zinc finger protein 180	1.4e-36
RIFPA_jg7688.t1	PTHR21523:SF10	mlt-ten (mlt-10) related	7.3e-70
RIFPA_jg10429.t1	PTHR16515:SF29	growth factor-independent 1b transcription repressor-related	2.8e-144
RIFPA_jg1099.t1	PTHR24637:SF331	collagen	7.7e-29
RIFPA_jg9347.t1	PTHR10388:SF51	eukaryotic translation initiation factor 1b	0.00038
RIFPA_jg10114.t1	PTHR18976:SF11	apolipoprotein a-i	3.7e-15
RIFPA_jg25432.t2	PTHR24637:SF331	collagen	1.9e-31
RIFPA_jg16013.t4	PTHR15549:SF6	protein skg6	2.8e-06
RIFPA_jg7259.t2	PTHR24367	leucine-rich repeat-containing protein	7.1e-27
RIFPA_jg13333.t1	PTHR13954:SF7	endoplasmic reticulum to nucleus-signaling 1	7.1e-05
RIFPA_jg30840.t2	PTHR47364:SF5	cysteine proteinase inhibitor 4	9e-12
RIFPA_jg6013.t1	PTHR22979:SF3	zinc finger protein 512b	8e-18
RIFPA_jg2964.t1	PTHR36586:SF8	proline-rich extensin-like family protein	1.1e-09
RIFPA_jg1115.t1	PTHR24023:SF845	collagen alpha-1(xxii) chain	2.7e-43
RIFPA_jg16964.t1	PTHR45598:SF1	glycine/proline-rich protein	1e-05
RIFPA_jg24215.t2	PTHR19282:SF394	tetraspanin	3.9e-05
RIFPA_jg14821.t2	PTHR15817	stg protein	4.7e-28
RIFPA_jg8573.t2	PTHR46513:SF11	ldl receptor related protein 3	8.5e-15
RIFPA_jg31450.t2	PTHR11964:SF12	s-adenosylmethionine synthase isoform type-2	1e-176
RIFPA_jg1103.t1	PTHR24637:SF331	collagen	1e-17
RIFPA_jg14191.t1	PTHR10454:SF157	caspase-9	3.2e-24
RIFPA_jg13656.t1	PTHR24637:SF331	collagen	1.2e-18
RIFPA_jg4027.t1	PTHR10068	bone marrow proteoglycan	2.1e-17
RIFPA_jg14957.t1	PTHR24023:SF976	viking, isoform a	1.8e-20
RIFPA_jg24350.t1	PTHR37492:SF1	si:ch211-171h4.7-related	1.8e-31
RIFPA_jg26108.t1	PTHR11177	chitinase	8e-13
RIFPA_jg2262.t1	PTHR11177:SF332	chitinase, acidic.1	4.9e-07
RIFPA_jg22402.t2	PTHR14136:SF17	btb/poz domain-containing protein	1.4e-18
RIFPA_jg16241.t1	PTHR34403:SF7	cerebellar degeneration-related antigen 1	1.8e-109
RIFPA_jg21136.t1	PTHR14454	uncharacterized	2.4e-35
RIFPA_jg19223.t1	PTHR20986:SF13	neuropeptide-like protein	7.3e-87
RIFPA_jg15859.t1	PTHR24361:SF814	mitogen-activated protein kinase kinase kinase 19	5.4e-10
RIFPA_jg22802.t6	PTHR24041:SF22	mucin-3a	4.2e-27
RIFPA_jg93.t1	PTHR11215	metal dependent hydrolase - related	9.2e-19
RIFPA_jg25339.t2	PTHR15126	sh3-binding	1.2e-13
RIFPA_jg23093.t1	PTHR37492:SF1	si:ch211-171h4.7-related	1.3e-121
RIFPA_jg15471.t1	PTHR19332:SF1	peroxisomal membrane protein pex13	0.00099
RIFPA_jg24060.t1	PTHR21698	uncharacterized	1.7e-12
RIFPA_jg5403.t1	PTHR36586:SF6	extensin-1	2.8e-25
RIFPA_jg21484.t2	PTHR23304	spot2-related	3.1e-07
RIFPA_jg7489.t1	PTHR24390:SF116	vascular endothelial zinc finger 1b	3e-29
RIFPA_jg6971.t1	PTHR22945:SF9	serpentine receptor, class d (delta)-related	0.00085
RIFPA_jg10337.t1	PTHR23187:SF3	sumo-interacting motif-containing protein 1	9.8e-05
RIFPA_jg28750.t2	PTHR47741	coiled coil domain-containing protein 8, ccdc8	3.3e-11
RIFPA_jg16732.t1	PTHR31066:SF58	octicosapeptide/phox/bem1p family protein	0.00069
RIFPA_jg3903.t1	PTHR24637:SF331	collagen	1.9e-10
RIFPA_jg1817.t1	PTHR46907:SF2	heat shock protein beta-7	1.9e-09
RIFPA_jg6434.t1	PTHR11592:SF105	glutathione peroxidase	2.9e-07
RIFPA_jg14060.t1	PTHR14136	uncharacterized	3.4e-26
RIFPA_jg8390.t1	PTHR23262:SF176	keratin-associated protein 4-3	6.7e-05
RIFPA_jg30401.t1	PTHR22949:SF1	re27538p	2.2e-08
RIFPA_jg4095.t1	PTHR18916:SF73	tubulin-specific chaperone b	1.6e-24
RIFPA_jg4749.t1	PTHR14136	uncharacterized	7.7e-34
RIFPA_jg22674.t1	PTHR19331:SF424	scavenger receptor class a member 5	9.5e-15
RIFPA_jg17259.t1	PTHR24023:SF845	collagen alpha-1(xxii) chain	1.3e-18
RIFPA_jg19574.t1	PTHR16209:SF3	proline-rich protein 7	0.00012
RIFPA_jg1125.t1	PTHR24637:SF331	collagen	3.5e-15
RIFPA_jg1108.t1	PTHR24637:SF331	collagen	9.2e-32
RIFPA_jg11804.t1	PTHR31192:SF3	sperm-specific family, class q	0.00032
RIFPA_jg2423.t1	PTHR23257:SF737	serine/threonine-protein kinase ddb_g0267686-related	0.00045
RIFPA_jg8588.t1	PTHR31232:SF21	s-protein homolog 18-related	0.00022
RIFPA_jg21038.t1	PTHR19282:SF402	tetraspanin	5.6e-06
RIFPA_jg1116.t1	PTHR24023:SF845	collagen alpha-1(xxii) chain	4.6e-23
RIFPA_jg8831.t4	PTHR23143:SF22	golgin subfamily a member 6-like protein 7	0.00051
RIFPA_jg22153.t1	PTHR11304:SF19	ephrin-a1	2.9e-12
RIFPA_jg21664.t1	PTHR13809:SF6	guanine nucleotide-binding protein g(i)/g(s)/g(o) subunit gamma-10	0.00016
RIFPA_jg7745.t1	PTHR32261:SF5	calcium homeostasis modulator protein 4	7.1e-16
RIFPA_jg7615.t1	PTHR23304:SF159	si:ch211-272h9.5	1.8e-07
RIFPA_jg15523.t1	PTHR24261:SF11	phosphoinositide-3-kinase-interacting protein 1	8e-06
RIFPA_jg18198.t2	PTHR18976	apolipoprotein	1.9e-72
RIFPA_jg28159.t1	PTHR47877:SF4	late embryogenesis abundant protein ecp63	1.4e-10
RIFPA_jg1081.t1	PTHR24637:SF331	collagen	1.3e-16
RIFPA_jg20195.t1	PTHR21523:SF36	mlt-ten (mlt-10) related	2.2e-14
RIFPA_jg27371.t1	PTHR10438:SF107	thioredoxin domain-containing protein 2	1.4e-35
RIFPA_jg18199.t1	PTHR18976	apolipoprotein	7.1e-17
RIFPA_jg1504.t1	PTHR23263:SF41	small proline-rich protein 3	1.1e-40
RIFPA_jg15840.t1	PTHR20515:SF12	beta-defensin 3-related	0.00061
RIFPA_jg8776.t1	PTHR37409:SF5	riken cdna d130052b06 gene	0.00015
RIFPA_jg5763.t1	PTHR21523:SF36	mlt-ten (mlt-10) related	3.6e-141
RIFPA_jg4832.t1	PTHR14948	ng5	6e-08
RIFPA_jg27098.t1	PTHR11215:SF1	upf0160 protein myg1, mitochondrial	2e-176
RIFPA_jg23565.t1	PTHR46149:SF5	ras, dexamethasone-induced 1	0.00016
RIFPA_jg1119.t1	PTHR24637:SF281	dumpy: shorter than wild-type	8.5e-49
RIFPA_jg31299.t2	PTHR19848	wd40 repeat protein	5.8e-40
RIFPA_jg11901.t1	PTHR22467:SF2	protein pbmucl2	2.2e-41
RIFPA_jg1094.t1	PTHR24637:SF331	collagen	1.8e-17
RIFPA_jg30223.t1	PTHR24023:SF590	collagen alpha-1(xxiv) chain	7.6e-106
RIFPA_jg1120.t1	PTHR24637:SF331	collagen	7.3e-22
RIFPA_jg24317.t1	PTHR35000:SF1	si:ch211-171h4.6	1.9e-08
RIFPA_jg2886.t1	PTHR11736:SF83	trophinin	8.9e-42
RIFPA_jg20986.t1	PTHR18976	apolipoprotein	1.2e-34
RIFPA_jg9533.t1	PTHR22969:SF14	serine/threonine-protein kinase tbk1	0.00019
RIFPA_jg7840.t1	PTHR33590:SF2	protein fam186a	1.8e-11
RIFPA_jg398.t1	PTHR24326:SF553	homeobox-leucine zipper protein athb-23	0.00083
RIFPA_jg9475.t1	PTHR23304:SF158	si:dkey-75b17.1	4.9e-37
RIFPA_jg2908.t5	PTHR35193:SF2	mucin 13a, cell surface-associated-related	8.1e-27
RIFPA_jg29965.t1	PTHR14136:SF17	btb/poz domain-containing protein	6.9e-11
RIFPA_jg16946.t1	PTHR45827:SF3	sorting nexin-33	0.00052
RIFPA_jg5395.t1	PTHR10522:SF0	progonadoliberin-1	0.00048
RIFPA_jg2531.t1	PTHR23202	wasp interacting protein-related	1.8e-06
RIFPA_jg19516.t1	PTHR10438:SF107	thioredoxin domain-containing protein 2	5.5e-05
RIFPA_jg17798.t1	PTHR31294:SF14	keratin-associated protein 21-1-related	5e-17
RIFPA_jg18215.t1	PTHR33405:SF4	protein flx-like 2	1.5e-12
RIFPA_jg13816.t1	PTHR24637:SF331	collagen	6.4e-54
RIFPA_jg1084.t1	PTHR24637:SF331	collagen	9.5e-63
RIFPA_jg14349.t1	PTHR23348:SF41	neuroblast differentiation-associated protein ahnak	5.9e-10
RIFPA_jg21910.t1	PTHR31633:SF1	h/aca ribonucleoprotein complex non-core subunit naf1	0.0005
RIFPA_jg11947.t1	PTHR24637:SF331	collagen	5.6e-08
RIFPA_jg21135.t1	PTHR14136	uncharacterized	6e-31
RIFPA_jg17893.t2	PTHR24020:SF8	collagen type vii alpha 1-like	8.5e-14
RIFPA_jg16238.t1	PTHR10110:SF94	sodium/hydrogen exchanger 6	6.2e-18
RIFPA_jg4083.t1	PTHR45616:SF33	keratin, type ii cytoskeletal 1	0.00022
RIFPA_jg13567.t1	PTHR47771:SF3	hdc01644	1.8e-07
RIFPA_jg9607.t1	PTHR14445:SF36	gigyf family protein cg11148	2.8e-06
RIFPA_jg22647.t1	PTHR46839:SF1	sushi domain-containing 6	1.4e-11
RIFPA_jg14535.t1	PTHR23026	nadph nitroreductase	1.1e-21
RIFPA_jg9519.t1	PTHR24367:SF268	leucine-rich repeat lgi family member 4	0.001
RIFPA_jg19509.t1	PTHR36586:SF8	proline-rich extensin-like family protein	1.9e-34
RIFPA_jg20209.t1	PTHR43537:SF1	glc operon transcriptional activator	0.00077
RIFPA_jg14166.t2	PTHR15191:SF2	pituitary tumor-transforming gene 1 protein-interacting protein	1.3e-07
RIFPA_jg25909.t1	PTHR47415:SF1	protein fam47b	1.4e-31
RIFPA_jg15651.t1	PTHR13220:SF12	timeless-interacting protein	2.2e-06
RIFPA_jg1578.t1	PTHR23304:SF158	si:dkey-75b17.1	4.9e-156
RIFPA_jg11774.t2	PTHR31497:SF0	autocrine proliferation repressor protein a	3.3e-71
RIFPA_jg13736.t1	PTHR20986:SF15	fmrfamide-like neuropeptides 13	6e-05
RIFPA_jg29883.t1	PTHR19051:SF15	riken cdna 2310079g19 gene	0.00093
RIFPA_jg7581.t1	PTHR23203:SF8	proline-rich protein 2-related	3.6e-18
RIFPA_jg24251.t1	PTHR28259:SF1	fluoride export protein 1-related	8.2e-06
RIFPA_jg2826.t1	PTHR14136	uncharacterized	2.1e-24
RIFPA_jg7265.t1	PTHR10336:SF80	1-phosphatidylinositol 4,5-bisphosphate phosphodiesterase delta-1	8.6e-05
RIFPA_jg15477.t1	PTHR10286	inorganic pyrophosphatase	0.00018
RIFPA_jg15866.t2	PTHR10681:SF111	peroxiredoxin-1	1.9e-105
RIFPA_jg5958.t1	PTHR31793:SF24	novel thioesterase superfamily domain and saposin a-type domain containing protein (0610012h03rik)	0.00038
RIFPA_jg2950.t1	PTHR11829:SF142	forkhead box q2	4.4e-53
RIFPA_jg15623.t1	PTHR45797:SF2	helicase arip4	9.4e-10
RIFPA_jg12724.t1	PTHR24228	b2 bradykinin receptor/angiotensin ii receptor	2.9e-33
RIFPA_jg3285.t1	PTHR24637:SF331	collagen	4.5e-64
RIFPA_jg3540.t2	PTHR13723:SF278	adam metallopeptidase with thrombospondin type 1 motif a, isoform b	2.1e-19
RIFPA_jg15954.t3	PTHR14136:SF17	btb/poz domain-containing protein	3.2e-59
RIFPA_jg3362.t1	PTHR12264:SF21	transcription initiation factor tfiid subunit 12	8.6e-09
RIFPA_jg21698.t5	PTHR35365:SF11	lp04239p	3.1e-90
RIFPA_jg4211.t2	PTHR24416:SF113	macrophage-stimulating protein receptor	9.1e-34
RIFPA_jg10653.t2	PTHR45752:SF4	leucine-rich repeat-containing protein 59	5.5e-05
RIFPA_jg10653.t2	PTHR13087:SF0	flj22626-like	5.5e-05
RIFPA_jg25087.t1	PTHR19447:SF15	khdc3-like protein	1.3e-07
RIFPA_jg14080.t1	PTHR11829:SF361	forkhead box protein d2	8.7e-06
RIFPA_jg5599.t1	PTHR22761:SF54	vacuolar protein sorting-associated protein 60.1	1e-06
RIFPA_jg7430.t1	PTHR37492:SF1	si:ch211-171h4.7-related	1.6e-06
RIFPA_jg30687.t1	PTHR35603:SF1	outer membrane lipoprotein slyb	2.5e-06
RIFPA_jg1124.t1	PTHR24023:SF845	collagen alpha-1(xxii) chain	5.8e-25
RIFPA_jg10453.t1	PTHR40453:SF2	ethanolamine utilization protein eutp	0.00075
RIFPA_jg3889.t1	PTHR45801:SF8	c2h2 and c2hc zinc fingers superfamily protein	2.2e-09
RIFPA_jg28233.t1	PTHR34403:SF7	cerebellar degeneration-related antigen 1	3.4e-12
RIFPA_jg17155.t1	PTHR47025:SF6	n-lysine methyltransferase	2.1e-07
RIFPA_jg13967.t1	PTHR43247:SF3	phosphoserine aminotransferase 1, chloroplastic	8.6e-12
RIFPA_jg5490.t1	PTHR23320:SF10	membrane-spanning 4-domains subfamily a member 14	8.1e-07
RIFPA_jg17292.t1	PTHR47372:SF8	late embryogenesis abundant protein (lea) family protein	2.7e-33
RIFPA_jg19421.t1	PTHR19430:SF4	protein bex1	0.00011
RIFPA_jg31399.t1	PTHR10697:SF5	ependymin-related	1.1e-05
RIFPA_jg8479.t1	PTHR18945:SF817	cholinergic receptor, nicotinic, alpha 10a	0.00025
RIFPA_jg6277.t1	PTHR46104:SF1	gene 9195-related	7.7e-23
RIFPA_jg16910.t2	PTHR12004:SF3	early placenta insulin-like peptide	6.2e-08
RIFPA_jg1126.t1	PTHR24637:SF331	collagen	6.5e-11
RIFPA_jg443.t1	PTHR10547:SF2	seminal vesicle protein, secretion 2	4.8e-14
RIFPA_jg27611.t1	PTHR14969:SF18	phospholipid phosphatase 6	8.5e-06
RIFPA_jg23081.t1	PTHR22763:SF29	zgc:175214	1.5e-07
RIFPA_jg13778.t1	PTHR33088:SF28	protein pelpk1-related	1.8e-42
RIFPA_jg18898.t1	PTHR26452:SF83	olfactory receptor	5.2e-07
RIFPA_jg7883.t1	PTHR32134:SF91	fnip repeat-containing protein-related	8.2e-12
RIFPA_jg30708.t1	PTHR22957:SF207	tbc1 domain family member 10b	2.3e-05
RIFPA_jg5637.t2	PTHR22802:SF221	c-type lectin	8.1e-10
RIFPA_jg19964.t1	PTHR10485:SF15	mitochondrial import inner membrane translocase subunit tim17-3	3.1e-06
RIFPA_jg8535.t1	PTHR35365:SF11	lp04239p	1.7e-33
RIFPA_jg14755.t1	PTHR11738:SF170	leukocyte immunoglobulin-like receptor subfamily a member 1-related	9.9e-07
RIFPA_jg28517.t3	PTHR10545:SF28	spermidine/spermine n(1)-acetyltransferase-like protein 1	3.7e-09
RIFPA_jg28023.t1	PTHR31458:SF2	polygalacturonase 1 beta-like protein 2	0
RIFPA_jg10992.t2	PTHR24637:SF331	collagen	8.7e-27
RIFPA_jg11027.t1	PTHR32134:SF114	inactive serine/threonine-protein kinase fnkc-related	7.2e-257
RIFPA_jg6156.t1	PTHR24037:SF3	protein heg homolog 1	7.3e-05
RIFPA_jg24740.t1	PTHR19376:SF11	dna-directed rna polymerase i subunit rpa1	1.1e-08
RIFPA_jg7247.t1	PTHR46706:SF5	protein qua-1	0.00044
RIFPA_jg16841.t1	PTHR14209:SF9	isoamyl acetate-hydrolyzing esterase 1 homolog	0.00098
RIFPA_jg10593.t1	PTHR35365:SF11	lp04239p	6.3e-58
RIFPA_jg13504.t1	PTHR12669:SF14	eukaryotic translation initiation factor 4e-binding protein 1	0.00016
RIFPA_jg29563.t1	PTHR12021:SF5	thymosin beta 2	0.00026
RIFPA_jg7613.t1	PTHR22467:SF2	protein pbmucl2	1.1e-10
RIFPA_jg28853.t2	PTHR35193:SF2	mucin 13a, cell surface-associated-related	6.9e-40
RIFPA_jg30385.t3	PTHR23304:SF158	si:dkey-75b17.1	6.3e-29
RIFPA_jg11704.t1	PTHR23213	formin-related	3.5e-06
RIFPA_jg19125.t8	PTHR18905	ninein	4.1e-40
RIFPA_jg16376.t1	PTHR31568:SF56	cysteine-rich tm module stress tolerance protein	3.9e-06
RIFPA_jg3284.t1	PTHR24637:SF331	collagen	4e-37
RIFPA_jg12605.t2	PTHR23348:SF41	neuroblast differentiation-associated protein ahnak	4.1e-05
RIFPA_jg22855.t2	PTHR11673:SF39	eukaryotic translation initiation factor 5a-3	1.7e-08
RIFPA_jg18645.t1	PTHR17384	p-selectin glycoprotein ligand-1	2.8e-51
RIFPA_jg13022.t1	PTHR45598:SF1	glycine/proline-rich protein	1.2e-05
RIFPA_jg6982.t1	PTHR45921:SF4	ip01054p	2.3e-26
RIFPA_jg14892.t1	PTHR22730	prominin prom protein	3.2e-11
RIFPA_jg12694.t1	PTHR35355:SF1	protein fam229a	5.7e-08
RIFPA_jg14822.t1	PTHR11177:SF332	chitinase, acidic.1	2.5e-05
RIFPA_jg1076.t2	PTHR24350:SF5	aurora kinase a	2.8e-44
RIFPA_jg14302.t1	PTHR23304	spot2-related	3.1e-08
RIFPA_jg29794.t1	PTHR23187:SF3	sumo-interacting motif-containing protein 1	1.3e-139
RIFPA_jg13183.t1	PTHR11249:SF2	glia maturation factor, beta	0.00036
RIFPA_jg18420.t1	PTHR37000:SF4	mucin-22	1.4e-33
RIFPA_jg30438.t1	PTHR20986:SF16	fmrfamide-like neuropeptides 7	2.4e-08
RIFPA_jg2615.t1	PTHR24020:SF18	collagen alpha-1(vi) chain	1.6e-122
RIFPA_jg20994.t2	PTHR18976	apolipoprotein	5.9e-08
RIFPA_jg17225.t2	PTHR46780:SF8	si:ch1073-75o15.4-related	3.5e-20
RIFPA_jg25343.t1	PTHR15126	sh3-binding	1e-09
RIFPA_jg22323.t1	PTHR13333:SF6	matrix aaa peptidase interacting protein 1	0.00016
RIFPA_jg11528.t1	PTHR33059:SF84	family protein, putative (duf581)-related	6.2e-48
RIFPA_jg4124.t1	PTHR35000:SF1	si:ch211-171h4.6	4e-09
RIFPA_jg15401.t1	PTHR28145:SF1	12 kda heat shock protein	5.6e-11
RIFPA_jg17387.t1	PTHR15001:SF7	beta-defensin 118	0.00067
RIFPA_jg18679.t3	PTHR11461:SF186	serpin b4	6.8e-59
RIFPA_jg22683.t1	PTHR23073:SF90	26s proteasome regulatory subunit 6a	4.6e-06
RIFPA_jg1123.t1	PTHR24637:SF331	collagen	1.2e-14
RIFPA_jg13807.t1	PTHR14091:SF0	periodic tryptophan protein 1 homolog	1.5e-10
RIFPA_jg10607.t1	PTHR24376:SF99	zinc finger protein 51	1.5e-05
RIFPA_jg8108.t1	PTHR28145:SF1	12 kda heat shock protein	5.1e-08
RIFPA_jg25118.t1	PTHR21533:SF18	riken cdna 4921530l21 gene	5.3e-05
RIFPA_jg7661.t1	PTHR11736:SF84	4933402e13rik protein	3.4e-06
RIFPA_jg16148.t1	PTHR24023:SF950	collagen-related	0.0002
RIFPA_jg8917.t1	PTHR24216:SF51	paxillin b	8.7e-05
RIFPA_jg18139.t1	PTHR18945:SF783	acetylcholine receptor	1.9e-44
RIFPA_jg24020.t1	PTHR11461:SF204	serpin b6	1.3e-86
RIFPA_jg3774.t1	PTHR13585:SF19	zinc finger ccch domain-containing protein 13	2.1e-11
RIFPA_jg21634.t1	PTHR15315:SF64	ring finger protein 151	1.3e-06
RIFPA_jg19946.t4	PTHR45691:SF5	excretory canal abnormal protein 6	5.5e-06
RIFPA_jg30268.t6	PTHR46880:SF5	e3 sumo-protein ligase kiaa1586	2.3e-05
RIFPA_jg4257.t1	PTHR31421:SF3	protein basic pentacysteine4	2.1e-06
RIFPA_jg9875.t2	PTHR11886:SF70	dynein light chain	0.00043
RIFPA_jg6737.t1	PTHR11306:SF0	phosphatidylglycerol/phosphatidylinositol transfer protein	4.3e-06
RIFPA_jg611.t1	PTHR45598:SF1	glycine/proline-rich protein	2.9e-08
RIFPA_jg5196.t1	PTHR23210:SF22	activating transcription factor 7-interacting protein 1	1.8e-08
RIFPA_jg21033.t2	PTHR44916:SF1	chaperone dnaj-domain superfamily protein-related	5.5e-34
RIFPA_jg1004.t1	PTHR36586:SF7	extensin-3	6.7e-19
RIFPA_jg28354.t4	PTHR34982:SF3	flagellar assembly protein flih	4.7e-19
RIFPA_jg15980.t2	PTHR45921:SF4	ip01054p	7.8e-09
RIFPA_jg8724.t1	PTHR14947	kox zinc finger domain	9.4e-09
RIFPA_jg26251.t1	PTHR20987	uncharacterized	1.8e-07
RIFPA_jg7813.t4	PTHR15549	paired immunoglobulin-like type 2 receptor	4.4e-10
RIFPA_jg14274.t2	PTHR12084	nuclear pore glycoprotein p62-related	0.00038
RIFPA_jg8176.t1	PTHR30086:SF12	cysteine/o-acetylserine efflux protein	0.00043
RIFPA_jg1845.t1	PTHR24637:SF251	collagen	0.00018
RIFPA_jg17791.t1	PTHR12015:SF155	chemokine (c-c motif) ligand 44	1.1e-07
RIFPA_jg6008.t1	PTHR36586:SF16	extensin-2-related	1.1e-07
RIFPA_jg19498.t1	PTHR14136:SF17	btb/poz domain-containing protein	1e-96
RIFPA_jg10184.t1	PTHR24412:SF449	kelch-like protein diablo	1.4e-25
RIFPA_jg7437.t1	PTHR19447:SF15	khdc3-like protein	0.00021
RIFPA_jg18523.t1	PTHR18916:SF73	tubulin-specific chaperone b	6.3e-08
RIFPA_jg15140.t1	PTHR14947	kox zinc finger domain	2.4e-05
RIFPA_jg12249.t2	PTHR23324:SF39	sec14-like protein 5	7.3e-07
RIFPA_jg21109.t1	PTHR23304	spot2-related	7.9e-09
RIFPA_jg11026.t2	PTHR14136:SF17	btb/poz domain-containing protein	1.7e-62
RIFPA_jg26299.t1	PTHR11829:SF353	protein fork head	1.1e-13
RIFPA_jg18379.t1	PTHR24174:SF14	si:dkeyp-9d4.3	0.00096
RIFPA_jg22245.t1	PTHR21243:SF17	nucleoporin nup159	2.7e-15
RIFPA_jg18192.t1	PTHR37409:SF5	riken cdna d130052b06 gene	3.7e-44
RIFPA_jg17682.t1	PTHR43345:SF7	3-isopropylmalate dehydratase small subunit 1	1.9e-13
RIFPA_jg15697.t1	PTHR23320:SF130	transmembrane protein 212	0.00012
RIFPA_jg16077.t1	PTHR36586:SF15	extensin-like protein-related	3.9e-08
RIFPA_jg7124.t2	PTHR45958:SF6	u-box domain-containing protein 43	4.1e-06
RIFPA_jg1092.t1	PTHR24023:SF845	collagen alpha-1(xxii) chain	6.3e-24
RIFPA_jg11240.t1	PTHR47771:SF3	hdc01644	3.9e-12
RIFPA_jg28163.t1	PTHR47877:SF4	late embryogenesis abundant protein ecp63	1.4e-40
RIFPA_jg12875.t1	PTHR34980:SF2	inner membrane protein yhah-related	6.3e-05
RIFPA_jg1521.t1	PTHR24115:SF586	kinesin-like protein	1.7e-22
RIFPA_jg21614.t1	PTHR24381:SF260	zinc finger protein 20	1e-35
RIFPA_jg11.t1	PTHR31458:SF2	polygalacturonase 1 beta-like protein 2	3.6e-62
RIFPA_jg17406.t1	PTHR22588:SF5	collagen alpha-6(vi) chain	2.2e-25
RIFPA_jg5844.t1	PTHR34982:SF3	flagellar assembly protein flih	4.1e-12
RIFPA_jg1300.t1	PTHR31989:SF175	nac (no apical meristem) domain transcriptional regulator superfamily protein	8.1e-24
RIFPA_jg21134.t1	PTHR14136	uncharacterized	5.1e-40
RIFPA_jg14581.t3	PTHR28532:SF1	geo13458p1	2.3e-10
RIFPA_jg4458.t3	PTHR47102:SF2	protein bni1	8.3e-25
RIFPA_jg17093.t2	PTHR36586:SF6	extensin-1	2.3e-07
RIFPA_jg12250.t2	PTHR23324:SF39	sec14-like protein 5	1.4e-05
RIFPA_jg15616.t1	PTHR12176:SF57	eef1a lysine methyltransferase 4	0.00048
RIFPA_jg23497.t1	PTHR36586:SF8	proline-rich extensin-like family protein	1.5e-10
RIFPA_jg31561.t4	PTHR13145:SF0	e3 ubiquitin-protein ligase march6	2.3e-05
RIFPA_jg10362.t2	PTHR23139:SF9	splicing factor u2af 65 kda subunit	1.2e-10
RIFPA_jg19948.t1	PTHR22847:SF620	transcription factor spt8	0.00062
RIFPA_jg26200.t1	PTHR24018:SF5	elastin	0.00063
RIFPA_jg22814.t1	PTHR21523	uncharacterized	2e-22
RIFPA_jg9021.t1	PTHR23304:SF158	si:dkey-75b17.1	7.4e-39
RIFPA_jg11362.t1	PTHR45598:SF1	glycine/proline-rich protein	6.7e-05
RIFPA_jg7614.t1	PTHR20003:SF4	mucin 11a	0.00044
RIFPA_jg12653.t1	PTHR23211	trans-golgi network integral membrane protein tgn38	1.1e-07
RIFPA_jg6948.t1	PTHR43888:SF18	dnaj-related protein scj1	1.8e-05
RIFPA_jg2249.t1	PTHR11177:SF332	chitinase, acidic.1	2.4e-05
RIFPA_jg6865.t1	PTHR37409:SF5	riken cdna d130052b06 gene	7.2e-167
RIFPA_jg20607.t1	PTHR21016:SF7	tm2 domain-containing protein 3	1.2e-23
RIFPA_jg32074.t1	PTHR18976:SF1	apolipoprotein a-iv	5e-13
RIFPA_jg20565.t1	PTHR24637:SF331	collagen	2.1e-33
RIFPA_jg16762.t2	PTHR14596	zinc finger protein	3.1e-19
RIFPA_jg24971.t1	PTHR24023:SF976	viking, isoform a	1e-111
RIFPA_jg8820.t1	PTHR23419:SF2	cuta divalent cation tolerance homolog-like	3.4e-46
RIFPA_jg25960.t1	PTHR21523:SF36	mlt-ten (mlt-10) related	3e-14
RIFPA_jg16016.t2	PTHR15549	paired immunoglobulin-like type 2 receptor	2.7e-07
RIFPA_jg18140.t2	PTHR18945:SF592	acetylcholine receptor subunit alpha-like 1	2.1e-50
RIFPA_jg1117.t1	PTHR24637:SF285	cuticle collagen rol-6	4.9e-43
RIFPA_jg19941.t1	PTHR21523:SF5	mlt-ten (mlt-10) related	3.2e-36
RIFPA_jg4258.t1	PTHR23235:SF85	kruppel-like factor 18	1.6e-08
RIFPA_jg21114.t1	PTHR31294:SF14	keratin-associated protein 21-1-related	0.00078
RIFPA_jg1904.t1	PTHR36586:SF6	extensin-1	7.5e-15
RIFPA_jg5933.t1	PTHR11215:SF1	upf0160 protein myg1, mitochondrial	2.6e-08
RIFPA_jg15402.t1	PTHR23262:SF174	keratin-associated protein 4-1	1.5e-06
RIFPA_jg11815.t3	PTHR16121	uncharacterized	2.7e-81
RIFPA_jg13459.t1	PTHR11215	metal dependent hydrolase - related	1.3e-110
RIFPA_jg25895.t2	PTHR23263:SF126	cornifin-b	3.6e-80
RIFPA_jg22677.t1	PTHR19331:SF424	scavenger receptor class a member 5	6.4e-16
RIFPA_jg14448.t1	PTHR14136:SF17	btb/poz domain-containing protein	1.4e-05
RIFPA_jg25905.t1	PTHR33405:SF4	protein flx-like 2	9.8e-16
RIFPA_jg8822.t1	PTHR23419:SF2	cuta divalent cation tolerance homolog-like	1.2e-37
RIFPA_jg15476.t1	PTHR23210:SF22	activating transcription factor 7-interacting protein 1	4.6e-07
RIFPA_jg13572.t1	PTHR21523:SF17	mlt-ten (mlt-10) related	9.6e-12
RIFPA_jg18837.t1	PTHR10656	cell fate determining protein mab21-related	4.8e-12
RIFPA_jg5687.t1	PTHR24067:SF261	nedd8-conjugating enzyme ubc-12	4.7e-08
RIFPA_jg7737.t1	PTHR21698:SF1	ip17715p	4.7e-10
RIFPA_jg14548.t1	PTHR19868:SF0	receptor of activated protein c kinase 1	0.00092
RIFPA_jg4324.t2	PTHR16861	glycoprotein 38	0.00016
RIFPA_jg14690.t2	PTHR15301:SF10	insulin-induced gene 2 protein	7.2e-16
RIFPA_jg5903.t1	PTHR24041:SF22	mucin-3a	1e-11
RIFPA_jg21749.t1	PTHR10527:SF3	fi21453p1	8.7e-06
RIFPA_jg29572.t1	PTHR13273:SF14	anamorsin	1.7e-21
RIFPA_jg22160.t1	PTHR47268:SF1	acylphosphatase	4.3e-11
RIFPA_jg362.t2	PTHR24028:SF46	protocadherin-8	4.2e-16
RIFPA_jg10277.t1	PTHR33348:SF20	precursor of cep4	0.00032
RIFPA_jg15805.t1	PTHR47641:SF3	vitelline membrane-like, isoform a	1.4e-09
RIFPA_jg23356.t1	PTHR36586:SF16	extensin-2-related	9.9e-07
RIFPA_jg6547.t1	PTHR23262:SF133	keratin-associated protein 9-6-related	2e-07
RIFPA_jg12975.t1	PTHR10036:SF9	secreted ly-6/upar-related protein 1	5.7e-08
RIFPA_jg17507.t4	PTHR34755:SF3	serine/arginine repetitive matrix protein 2	2.7e-91
RIFPA_jg12074.t1	PTHR22467:SF2	protein pbmucl2	6.3e-22
RIFPA_jg4073.t1	PTHR24206:SF59	[f-actin]-monooxygenase mical1	0.00027
RIFPA_jg3821.t3	PTHR24329:SF518	homeobox protein esx1	8.7e-10
RIFPA_jg20988.t1	PTHR18976	apolipoprotein	7.7e-50
RIFPA_jg9508.t1	PTHR34403:SF7	cerebellar degeneration-related antigen 1	9.7e-23
RIFPA_jg7981.t1	PTHR11839:SF24	adp-sugar pyrophosphatase	5.9e-05
RIFPA_jg31316.t2	PTHR21136	snare proteins	1.1e-13
RIFPA_jg17207.t1	PTHR15817	stg protein	2.8e-08
RIFPA_jg25496.t1	PTHR24637:SF236	cuticle collagen 39	1e-29
RIFPA_jg27717.t1	PTHR15427:SF19	collagen alpha-1(xxvi) chain	0.00018
RIFPA_jg12836.t1	PTHR24637:SF331	collagen	4.3e-13
RIFPA_jg6276.t1	PTHR46104:SF1	gene 9195-related	7.7e-19
RIFPA_jg11539.t1	PTHR21523:SF36	mlt-ten (mlt-10) related	3.8e-34
RIFPA_jg23642.t4	PTHR13270:SF4	limpet, isoform k	8.3e-20
RIFPA_jg7274.t1	PTHR23210:SF22	activating transcription factor 7-interacting protein 1	1.8e-55
RIFPA_jg18434.t1	PTHR14136:SF17	btb/poz domain-containing protein	5.2e-39
RIFPA_jg9664.t1	PTHR24394:SF21	zinc finger protein 652	0.00092
RIFPA_jg18415.t1	PTHR22812	chromobox protein	0.00019
RIFPA_jg1840.t1	PTHR10036	cd59 glycoprotein	0.00022
RIFPA_jg15349.t1	PTHR47538	perilipin 4	1.2e-60
RIFPA_jg6072.t1	PTHR24637:SF285	cuticle collagen rol-6	2.7e-26
RIFPA_jg4297.t1	PTHR24023:SF907	collagen alpha-3(v) chain	5.5e-07
RIFPA_jg8837.t1	PTHR23304	spot2-related	4.7e-15
RIFPA_jg13925.t1	PTHR42884:SF3	furin-like protease 1, isoforms 1/1-x/2	5e-261
RIFPA_jg15877.t2	PTHR24055:SF194	serine/threonine-protein kinase mak	5.6e-06
RIFPA_jg28254.t1	PTHR43918:SF8	acetylcholinesterase	3.8e-17
RIFPA_jg29447.t1	PTHR11216:SF57	eh domain-containing protein 4	1.7e-13
RIFPA_jg3718.t2	PTHR11506:SF28	fi04419p	0.00012
RIFPA_jg12902.t1	PTHR16886	hypoxia-inducible protein 2	8.6e-09
RIFPA_jg26499.t2	PTHR24041:SF22	mucin-3a	6.1e-21
RIFPA_jg21177.t1	PTHR24023:SF972	collagen alpha-1(iv) chain	7e-34
RIFPA_jg29600.t2	PTHR23226:SF206	zinc finger protein 575	0.00036
RIFPA_jg26906.t1	PTHR12582	netrin receptor unc5	2.6e-12
RIFPA_jg18641.t1	PTHR23147:SF120	rna-binding region rnp-1 domain-containing protein	4e-09
RIFPA_jg12152.t1	PTHR23304:SF159	si:ch211-272h9.5	1.6e-68
RIFPA_jg24923.t1	PTHR23102:SF19	cleavage and polyadenylation specificity factor subunit 4-like protein-related	0.00031
RIFPA_jg31597.t2	PTHR12537	rna binding protein pumilio-related	7.9e-05
RIFPA_jg10130.t1	PTHR31719:SF143	nac domain-containing protein 18	8.1e-09
RIFPA_jg15590.t1	PTHR13080	atp synthase f chain, mitochondrial-related	5.4e-07
RIFPA_jg25052.t4	PTHR45924:SF3	pleckstrin homology domain-containing family g member 2	2.2e-68
RIFPA_jg24314.t1	PTHR15160:SF14	von hippel-lindau disease tumor suppressor	3.2e-09
RIFPA_jg5266.t3	PTHR21523:SF36	mlt-ten (mlt-10) related	5.2e-19
RIFPA_jg29843.t1	PTHR13382:SF6	scf e3 ubiquitin ligase complex f-box protein grr1	4.2e-05
RIFPA_jg5151.t1	PTHR13720:SF16	echinoderm microtubule-associated protein-like 5	3.9e-06
RIFPA_jg4048.t1	PTHR31649:SF10	ld46221p-related	7.1e-16
RIFPA_jg11134.t1	PTHR23235:SF85	kruppel-like factor 18	5.7e-05
RIFPA_jg23721.t1	PTHR45733:SF14	formin-like protein 17-related	2.8e-05
RIFPA_jg30249.t1	PTHR21308:SF2	zgc:174917	1.9e-15
RIFPA_jg22843.t1	PTHR24018:SF5	elastin	0.00011
RIFPA_jg23878.t1	PTHR10978	succinate dehydrogenase cytochrome b560 subunit	0.00028
RIFPA_jg27575.t1	PTHR47641:SF3	vitelline membrane-like, isoform a	4.5e-285
RIFPA_jg19670.t1	PTHR36586:SF15	extensin-like protein-related	5.6e-12
RIFPA_jg21066.t1	PTHR14136:SF17	btb/poz domain-containing protein	6.4e-47
RIFPA_jg30826.t3	PTHR24041:SF22	mucin-3a	7.8e-08
RIFPA_jg18782.t1	PTHR10502:SF178	annexin	0.00026
RIFPA_jg1098.t1	PTHR24637:SF331	collagen	1.8e-111
RIFPA_jg29593.t1	PTHR24356:SF160	serine/threonine-protein kinase 38-like	3.7e-10
RIFPA_jg30454.t1	PTHR45944:SF1	transcription factor hivep2	7e-13
RIFPA_jg18536.t1	PTHR46438:SF2	alpha/beta-hydrolases superfamily protein	0.00052
RIFPA_jg12720.t1	PTHR47741	coiled coil domain-containing protein 8, ccdc8	1.8e-13
RIFPA_jg18557.t1	PTHR24271:SF60	kallikrein-15	0.00013
RIFPA_jg557.t1	PTHR19424:SF3	heat shock factor-binding protein 1	1.3e-13
RIFPA_jg18844.t1	PTHR34403:SF7	cerebellar degeneration-related antigen 1	4.1e-13
RIFPA_jg31300.t1	PTHR10825:SF72	polycomb group protein psc-related	7.3e-96
RIFPA_jg1089.t1	PTHR24637:SF331	collagen	4.2e-14
RIFPA_jg6354.t1	PTHR47009:SF6	t-cell immunoglobulin and mucin domain-containing protein 2	0.00016
RIFPA_jg9515.t1	PTHR23262:SF182	keratin-associated protein 4-2	2.1e-07
RIFPA_jg31237.t3	PTHR23243	suprabasal-specific protein suprabasin	1.1e-40
RIFPA_jg21839.t1	PTHR46324:SF4	basic leucine zipper 43-related	0.00037
RIFPA_jg18189.t1	PTHR23266:SF275	immunoglobulin heavy variable 1-24	2.7e-05
RIFPA_jg2025.t1	PTHR14445:SF38	grb10-interacting gyf protein 2	6.5e-06
RIFPA_jg25055.t1	PTHR24023:SF914	otolin-1	6.7e-121
RIFPA_jg2617.t1	PTHR19969:SF16	cytoplasmic protein nck1	1.5e-09
RIFPA_jg22799.t1	PTHR33088:SF28	protein pelpk1-related	7.4e-09
RIFPA_jg13595.t1	PTHR24041:SF25	si:ch211-196f2.3	1.9e-10
RIFPA_jg25390.t2	PTHR37409:SF2	si:ch73-160p18.3	1.8e-12
RIFPA_jg26304.t1	PTHR21533:SF18	riken cdna 4921530l21 gene	5.3e-55
RIFPA_jg18266.t1	PTHR39408:SF1	mucin-21	3.7e-12
RIFPA_jg11330.t1	PTHR11073:SF7	calmegin	1.7e-11
RIFPA_jg25045.t1	PTHR31421:SF2	protein basic pentacysteine6	4e-11
RIFPA_jg7445.t1	PTHR23304:SF158	si:dkey-75b17.1	2.5e-17
RIFPA_jg295.t1	PTHR39110:SF1	transmembrane protein	2.7e-09
RIFPA_jg18963.t3	PTHR24023:SF925	mec-5	1.1e-24
RIFPA_jg30771.t1	PTHR24637:SF331	collagen	1.3e-31
RIFPA_jg14277.t2	PTHR35365:SF11	lp04239p	1.4e-29
RIFPA_jg1538.t2	PTHR36586:SF16	extensin-2-related	5.6e-05
RIFPA_jg29922.t1	PTHR11738:SF162	leukocyte immunoglobulin-like receptor, subfamily a (with tm domain), member 5	0.00037
RIFPA_jg21626.t1	PTHR31677:SF88	ethylene-responsive transcription factor esr1	4.1e-09
RIFPA_jg2254.t1	PTHR11177:SF332	chitinase, acidic.1	7.8e-05
RIFPA_jg5260.t3	PTHR21523:SF36	mlt-ten (mlt-10) related	9.8e-27
RIFPA_jg20936.t1	PTHR45763:SF33	alpha/beta-hydrolases superfamily protein	5e-05
RIFPA_jg19599.t1	PTHR10551:SF9	protein singed	5.1e-07
RIFPA_jg13649.t1	PTHR22572	sugar-1-phosphate guanyl transferase	0.00017
RIFPA_jg21423.t1	PTHR22467:SF2	protein pbmucl2	1.3e-10
RIFPA_jg13501.t1	PTHR12669:SF14	eukaryotic translation initiation factor 4e-binding protein 1	4.4e-07
RIFPA_jg12565.t1	PTHR46708:SF3	tenascin-x-related	0.00041
RIFPA_jg24963.t4	PTHR24637:SF272	cuticle collagen 19	8e-15
RIFPA_jg8301.t1	PTHR20859:SF51	interleukin-22 receptor subunit alpha-2	1.9e-05
RIFPA_jg15238.t1	PTHR11385	serum albumin-related	0.00084
RIFPA_jg8277.t1	PTHR24390:SF67	gh23506p-related	2e-42
RIFPA_jg15462.t1	PTHR17384	p-selectin glycoprotein ligand-1	7e-11
RIFPA_jg1106.t1	PTHR24637:SF331	collagen	4.8e-20
RIFPA_jg29571.t1	PTHR15696:SF7	protein smg5	2.3e-07
RIFPA_jg4827.t2	PTHR22979:SF3	zinc finger protein 512b	0.00047
RIFPA_jg32171.t1	PTHR24035:SF130	multiple epidermal growth factor-like domains protein 10	0.00047
RIFPA_jg14551.t1	PTHR19868:SF0	receptor of activated protein c kinase 1	0.00092
RIFPA_jg22750.t1	PTHR15251:SF2	testis-specific basic protein y 1-related	0.00017
RIFPA_jg2604.t1	PTHR24637:SF331	collagen	4.6e-244
RIFPA_jg19920.t1	PTHR11937:SF242	actin-1-related	1.2e-23
RIFPA_jg13554.t1	PTHR47641:SF3	vitelline membrane-like, isoform a	0.0002
RIFPA_jg4049.t2	PTHR31649:SF10	ld46221p-related	3.6e-11
RIFPA_jg17833.t1	PTHR33864:SF4	neuropeptide-like protein	3.4e-14
RIFPA_jg2577.t2	PTHR14454	uncharacterized	6.2e-21
RIFPA_jg26609.t1	PTHR19447:SF15	khdc3-like protein	1.9e-05
RIFPA_jg15853.t1	PTHR15601:SF15	stress-associated endoplasmic reticulum protein	8.9e-05
RIFPA_jg17762.t5	PTHR19325	complement component-related sushi domain-containing	1.3e-18
RIFPA_jg8299.t1	PTHR24023:SF970	collagen type xxiii alpha 1 chain	4.3e-08
RIFPA_jg22340.t3	PTHR23202	wasp interacting protein-related	1.7e-46
RIFPA_jg17603.t1	PTHR20003:SF4	mucin 11a	0.00034
RIFPA_jg22838.t2	PTHR10006	mucin-1-related	4.2e-21
RIFPA_jg9567.t2	PTHR14136:SF17	btb/poz domain-containing protein	1.4e-09
RIFPA_jg2953.t2	PTHR11829:SF142	forkhead box q2	3.7e-53
RIFPA_jg1808.t2	PTHR21685	ton-b box domain	0.00086
RIFPA_jg18311.t1	PTHR39408:SF1	mucin-21	2.1e-07
RIFPA_jg16197.t1	PTHR20003:SF4	mucin 11a	9.6e-07

## Sheet: B-Lamellibrachia_lineage_specif
gene_id	PANTHER family	PANTHER annotation	PANTHER score		BIOLOGICAL FUNCTION
LAMLU_FUN_023151-T1	PTHR22948	tudor domain containing protein	2.6e-20		GO.ID	Term	Annotated	Significant	Expected	pvalues
LAMLU_FUN_013506-T1	PTHR23232:SF77	riken cdna 1700020n01	0.00063		GO:0006811	ion transport	555	41	23.46	1.4e-08
LAMLU_FUN_029497-T1	PTHR10877	polycystin-related	3.3e-19		GO:0007186	G protein-coupled receptor signaling pathway	779	59	32.93	4.1e-06
LAMLU_FUN_028776-T1	PTHR46129:SF4	synaptotagmin-16	1.4e-06		GO:0050482	arachidonic acid secretion	6	4	0.25	4.4e-05
LAMLU_FUN_002933-T1	PTHR42748:SF7	nmra-like family domain-containing protein 1	0.00035		GO:0006614	SRP-dependent cotranslational protein targeting to membrane	14	5	0.59	0.00019
LAMLU_FUN_000835-T1	PTHR11021:SF8	sm-like protein lsm36b-related	6.1e-06		GO:0006313	transposition, DNA-mediated	6	3	0.25	0.00136
LAMLU_FUN_004850-T1	PTHR20987	uncharacterized	0.00028		GO:0007165	signal transduction	1418	96	59.94	0.0017
LAMLU_FUN_024371-T1	PTHR46513:SF16	low-density lipoprotein receptor-related protein 5	8.7e-14		GO:0006468	protein phosphorylation	447	31	18.89	0.00409
LAMLU_FUN_006962-T1	PTHR24230	g-protein coupled receptor	1.7e-33		GO:0006419	alanyl-tRNA aminoacylation	9	3	0.38	0.00519
LAMLU_FUN_024193-T1	PTHR45695:SF5	si:dkey-1h24.2	5.8e-17		GO:0001522	pseudouridine synthesis	18	4	0.76	0.00598
LAMLU_FUN_013006-T1	PTHR45706:SF1	pez, isoform a	2.3e-10		GO:0030261	chromosome condensation	4	2	0.17	0.0101
LAMLU_FUN_037803-T1	PTHR24257:SF23	chymotrypsin-like elastase family member 2b	0.00019		GO:0006096	glycolytic process	14	3	0.59	0.01924
LAMLU_FUN_004340-T1	PTHR45496:SF10	chaperone dnaj-domain superfamily protein	3.4e-06		GO:0032515	negative regulation of phosphoprotein phosphatase activity	1	1	0.04	0.04227
LAMLU_FUN_006762-T1	PTHR47741	coiled coil domain-containing protein 8, ccdc8	0.00033		GO:0009190	cyclic nucleotide biosynthetic process	80	7	3.38	0.04285
LAMLU_FUN_006313-T1	PTHR24023:SF845	collagen alpha-1(xxii) chain	5.4e-06		GO:0055085	transmembrane transport	728	38	30.77	0.04569
LAMLU_FUN_019103-T1	PTHR13857:SF43	dna dc-du-editing enzyme apobec-3h	5.2e-06		GO:0006397	mRNA processing	85	7	3.59	0.06721
LAMLU_FUN_016796-T1	PTHR12297:SF3	hig1 domain family member 2a	2.9e-07		GO:0016055	Wnt signaling pathway	24	3	1.01	0.07861
LAMLU_FUN_011465-T1	PTHR22948	tudor domain containing protein	7.7e-14		GO:0007596	blood coagulation	2	1	0.08	0.08276
LAMLU_FUN_000609-T1	PTHR15817	stg protein	6e-05		GO:0009405	pathogenesis	2	1	0.08	0.08276
LAMLU_FUN_022150-T1	PTHR24637:SF285	cuticle collagen rol-6	4.7e-05		GO:0001503	ossification	2	1	0.08	0.08276
LAMLU_FUN_034526-T1	PTHR21523:SF36	mlt-ten (mlt-10) related	6.6e-11		GO:0006878	cellular copper ion homeostasis	2	1	0.08	0.08276
LAMLU_FUN_020998-T1	PTHR31421:SF2	protein basic pentacysteine6	3.2e-54		MOLECULAR FUNCTION
LAMLU_FUN_015656-T1	PTHR24073:SF1026	ras-related protein rabh1e	5.1e-06		GO:0004930	G protein-coupled receptor activity	756	59	30.34	1.9e-07
LAMLU_FUN_000577-T1	PTHR12748	origin recognition complex subunit 3	8.4e-05		GO:0003676	nucleic acid binding	1654	100	66.39	2.8e-05
LAMLU_FUN_032869-T1	PTHR22803:SF128	cd302 antigen	1.1e-10		GO:0004623	phospholipase A2 activity	6	4	0.24	3.6e-05
LAMLU_FUN_014883-T1	PTHR45698:SF1	trace amine-associated receptor 19n	3e-64		GO:0004803	transposase activity	3	3	0.12	6.4e-05
LAMLU_FUN_015801-T1	PTHR21523	uncharacterized	5.2e-06		GO:0005230	extracellular ligand-gated ion channel activity	142	16	5.7	0.00018
LAMLU_FUN_016467-T1	PTHR23301:SF74	eg:56g7.1 protein-related	3.7e-08		GO:0004672	protein kinase activity	454	31	18.22	0.00065
LAMLU_FUN_007203-T1	PTHR10283:SF66	solute carrier family 13 member 2	3.1e-19		GO:0004190	aspartic-type endopeptidase activity	23	5	0.92	0.00188
LAMLU_FUN_026651-T1	PTHR47334:SF2	splicing factor pwi domain-containing protein / rna recognition motif (rrm)-containing protein	1.7e-06		GO:0022857	transmembrane transporter activity	880	59	35.32	0.00282
LAMLU_FUN_039874-T1	PTHR46599:SF2	si:ch211-130m23.5	0.00042		GO:0009982	pseudouridine synthase activity	16	4	0.64	0.00317
LAMLU_FUN_029335-T1	PTHR12791:SF37	bet1-like protein	0.00016		GO:0004813	alanine-tRNA ligase activity	9	3	0.36	0.0045
LAMLU_FUN_031258-T1	PTHR31294:SF14	keratin-associated protein 21-1-related	6.6e-21		GO:0008312	7S RNA binding	9	3	0.36	0.0045
LAMLU_FUN_008664-T1	PTHR11339:SF371	mucin-5ac	3e-06		GO:0004618	phosphoglycerate kinase activity	3	2	0.12	0.00469
LAMLU_FUN_020140-T1	PTHR23304:SF159	si:ch211-272h9.5	1e-20		GO:0015267	channel activity	393	28	15.77	0.00692
LAMLU_FUN_035190-T1	PTHR23210:SF22	activating transcription factor 7-interacting protein 1	4.4e-09		GO:0004540	ribonuclease activity	57	7	2.29	0.00748
LAMLU_FUN_000513-T1	PTHR15718:SF7	g protein-regulated inducer of neurite outgrowth 1	9e-08		GO:0004329	formate-tetrahydrofolate ligase activity	4	2	0.16	0.00914
LAMLU_FUN_039569-T1	PTHR13413	ylp motif containing protein nuclear protein zap	3.4e-09		GO:0050825	ice binding	4	2	0.16	0.00914
LAMLU_FUN_024585-T1	PTHR23143:SF21	golgin subfamily a member 6-like protein 2	0.00011		GO:0003677	DNA binding	623	37	25.01	0.01232
LAMLU_FUN_016143-T1	PTHR24232:SF44	uracil nucleotide/cysteinyl leukotriene receptor	1.4e-07		GO:0015293	symporter activity	60	7	2.41	0.01465
LAMLU_FUN_038676-T1	PTHR22948	tudor domain containing protein	6.4e-17		GO:0016887	ATPase activity	160	11	6.42	0.02021
LAMLU_FUN_037090-T1	PTHR31294:SF14	keratin-associated protein 21-1-related	1.6e-11		GO:0045735	nutrient reservoir activity	1	1	0.04	0.04014
LAMLU_FUN_031959-T1	PTHR23304	spot2-related	4.4e-15		CELLULAR COMPONENT
LAMLU_FUN_004386-T1	PTHR31751:SF28	si:ch211-108c17.2-related	2.2e-06		GO:0016021	integral component of membrane	1737	113	77.34	4e-08
LAMLU_FUN_019658-T1	PTHR10632	sulfide:quinone oxidoreductase	1.5e-11		GO:0016020	membrane	2815	164	125.33	2.4e-06
LAMLU_FUN_019658-T1	PTHR10632:SF2	sulfide:quinone oxidoreductase, mitochondrial	1.5e-11		GO:0045095	keratin filament	2	2	0.09	0.002
LAMLU_FUN_014563-T1	PTHR36916:SF3	si:ch211-263m18.4-related	1.6e-17		GO:0048500	signal recognition particle	9	3	0.4	0.006
LAMLU_FUN_018675-T1	PTHR15427:SF23	emi domain-containing protein 1	3.1e-05		GO:0009279	cell outer membrane	1	1	0.04	0.045
LAMLU_FUN_023352-T1	PTHR10678:SF3	cop9 signalosome complex subunit 2	4.5e-30		GO:0000785	chromatin	45	2	2	0.087
LAMLU_FUN_015938-T1	PTHR46880:SF5	e3 sumo-protein ligase kiaa1586	2.6e-10		GO:0005892	acetylcholine-gated channel complex	13	2	0.58	0.111
LAMLU_FUN_010937-T1	PTHR24044:SF320	delta-like protein 4	8.3e-60		GO:0031012	extracellular matrix	7	1	0.31	0.273
LAMLU_FUN_002885-T1	PTHR11564:SF5	signal recognition particle 54 kda protein	1.4e-08		GO:0019867	outer membrane	9	2	0.4	0.304
LAMLU_FUN_025395-T1	PTHR47641:SF3	vitelline membrane-like, isoform a	9.3e-05		GO:0030176	integral component of endoplasmic reticulum membrane	12	1	0.53	0.421
LAMLU_FUN_038380-T1	PTHR11360:SF260	gon-2 extragenic modifier	1.8e-25		GO:0005576	extracellular region	319	13	14.2	0.656
LAMLU_FUN_014816-T1	PTHR44252:SF3	d-erythrulose reductase	6.5e-31		GO:0016459	myosin complex	32	1	1.42	0.768
LAMLU_FUN_031221-T1	PTHR21523:SF36	mlt-ten (mlt-10) related	9.6e-261		GO:0005886	plasma membrane	159	4	7.08	0.785
LAMLU_FUN_038021-T1	PTHR10352:SF23	fi04408p	0.00028		GO:0000786	nucleosome	43	1	1.91	0.86
LAMLU_FUN_009614-T1	PTHR10166	voltage-dependent calcium channel subunit alpha-2/delta-related	4.1e-21		GO:0042025	host cell nucleus	107	1	4.76	0.993
LAMLU_FUN_013021-T1	PTHR24637:SF331	collagen	7.2e-08		GO:0005737	cytoplasm	547	5	24.35	0.995
LAMLU_FUN_011479-T1	PTHR14754:SF6	transcription elongation factor a protein-like 9	4.7e-07		GO:0005634	nucleus	340	1	15.14	1
LAMLU_FUN_022877-T1	PTHR11630:SF73	dna replication licensing factor mcm6	1.1e-11		GO:0043228	non-membrane-bounded organelle	365	5	16.25	1
LAMLU_FUN_027200-T1	PTHR19143	fibrinogen/tenascin/angiopoeitin	9.2e-51		GO:0005694	chromosome	89	2	3.96	1
LAMLU_FUN_033407-T1	PTHR31192:SF3	sperm-specific family, class q	1.4e-06		GO:0044459	plasma membrane part	96	2	4.27	1
LAMLU_FUN_017219-T1	PTHR12189:SF3	mrna cap guanine-n7 methyltransferase 2	0.00052
LAMLU_FUN_004487-T1	PTHR34755:SF3	serine/arginine repetitive matrix protein 2	1.2e-06
LAMLU_FUN_014299-T1	PTHR14136	uncharacterized	2.7e-95
LAMLU_FUN_005440-T1	PTHR45707:SF2	protein quirky	0.00024
LAMLU_FUN_032472-T1	PTHR34189:SF4	transmembrane protein	0.00053
LAMLU_FUN_020242-T1	PTHR24092:SF68	phospholipid-transporting atpase	2.3e-10
LAMLU_FUN_022516-T1	PTHR10740:SF10	epigen	9.2e-06
LAMLU_FUN_003165-T1	PTHR23127:SF0	h/aca ribonucleoprotein complex subunit 4	8.6e-45
LAMLU_FUN_030184-T1	PTHR36916:SF3	si:ch211-263m18.4-related	1.6e-09
LAMLU_FUN_008313-T1	PTHR18945:SF796	nicotinic acetylcholine receptor alpha6, isoform e	3.6e-09
LAMLU_FUN_019398-T1	PTHR17384	p-selectin glycoprotein ligand-1	4.6e-10
LAMLU_FUN_013096-T1	PTHR35000:SF1	si:ch211-171h4.6	5.7e-09
LAMLU_FUN_037958-T1	PTHR10322	dna polymerase catalytic subunit	0.00028
LAMLU_FUN_017627-T1	PTHR34153:SF2	si:ch211-262h13.3-related	1.3e-13
LAMLU_FUN_013156-T1	PTHR24637:SF331	collagen	1.8e-17
LAMLU_FUN_020994-T1	PTHR47641:SF3	vitelline membrane-like, isoform a	8.5e-27
LAMLU_FUN_032027-T1	PTHR11360:SF260	gon-2 extragenic modifier	7.4e-15
LAMLU_FUN_029112-T1	PTHR10345	bone sialoprotein 2	3.5e-06
LAMLU_FUN_035420-T1	PTHR45698:SF1	trace amine-associated receptor 19n	9.3e-16
LAMLU_FUN_035753-T1	PTHR36916:SF3	si:ch211-263m18.4-related	1.7e-16
LAMLU_FUN_016229-T1	PTHR23253:SF9	eukaryotic translation initiation factor 4g, isoform b-related	8.8e-08
LAMLU_FUN_015153-T1	PTHR24416:SF123	ephrin type-b receptor 2	1.3e-15
LAMLU_FUN_007421-T1	PTHR11206:SF73	multidrug and toxin extrusion protein 1	2.5e-09
LAMLU_FUN_013360-T1	PTHR10773:SF12	dna-directed rna polymerases i, ii, and iii subunit rpabc2	7.6e-12
LAMLU_FUN_027412-T1	PTHR12887:SF12	nanos homolog 3	3.6e-10
LAMLU_FUN_039200-T1	PTHR24637:SF285	cuticle collagen rol-6	8.9e-06
LAMLU_FUN_001146-T1	PTHR11829:SF142	forkhead box q2	3.9e-53
LAMLU_FUN_013097-T1	PTHR46289:SF8	52 kda repressor of the inhibitor of the protein kinase	7.7e-06
LAMLU_FUN_014131-T1	PTHR21523:SF36	mlt-ten (mlt-10) related	3.8e-14
LAMLU_FUN_015743-T1	PTHR46641:SF2	fmrfamide receptor	7.3e-10
LAMLU_FUN_031681-T1	PTHR46330:SF4	tumor necrosis factor receptor superfamily member 10c	0.00021
LAMLU_FUN_020326-T1	PTHR45935:SF4	protein zbed8	9.8e-18
LAMLU_FUN_027677-T1	PTHR32093:SF120	leucine-rich repeat extensin-like protein 3-related	2.2e-06
LAMLU_FUN_013223-T1	PTHR24023:SF539	collagen alpha-2(v) chain	4.8e-14
LAMLU_FUN_013979-T1	PTHR43447:SF27	pancreatic alpha-amylase	2.6e-10
LAMLU_FUN_013216-T1	PTHR24023:SF897	macrophage receptor marco	9.9e-22
LAMLU_FUN_012266-T1	PTHR12861:SF2	translocon-associated protein subunit beta	8.5e-07
LAMLU_FUN_031536-T1	PTHR11461:SF145	alpha-1-antichymotrypsin	1.3e-08
LAMLU_FUN_029334-T1	PTHR10283:SF66	solute carrier family 13 member 2	2.5e-78
LAMLU_FUN_022843-T1	PTHR16469:SF27	ubiquitin-associated and sh3 domain-containing ba-related	1.2e-05
LAMLU_FUN_033876-T1	PTHR13874:SF10	endothelin-1	0.00098
LAMLU_FUN_038120-T1	PTHR24230	g-protein coupled receptor	5.2e-33
LAMLU_FUN_035330-T1	PTHR10322	dna polymerase catalytic subunit	1.6e-12
LAMLU_FUN_030245-T1	PTHR24044:SF320	delta-like protein 4	4.1e-18
LAMLU_FUN_004567-T1	PTHR31294:SF14	keratin-associated protein 21-1-related	4.3e-10
LAMLU_FUN_004130-T1	PTHR22730	prominin prom protein	1.7e-08
LAMLU_FUN_022413-T1	PTHR19957:SF113	syntaxin-2-related	2.2e-10
LAMLU_FUN_015544-T1	PTHR12084:SF0	nucleoporin 62-like	9.7e-05
LAMLU_FUN_018558-T1	PTHR44489:SF7	wd repeat-containing protein 86	1.3e-13
LAMLU_FUN_025202-T1	PTHR24035:SF132	multiple egf-like-domains 11	8.7e-06
LAMLU_FUN_021881-T1	PTHR10745:SF0	glycine--trna ligase	6.8e-29
LAMLU_FUN_033306-T1	PTHR34834:SF3	gene, 39566-related	3.1e-08
LAMLU_FUN_016447-T1	PTHR45969:SF12	e3 ubiquitin-protein ligase rha1a-related	8.9e-10
LAMLU_FUN_015873-T1	PTHR11943:SF1	galactose-1-phosphate uridylyltransferase	1e-10
LAMLU_FUN_029784-T1	PTHR24328:SF7	buttonless	0.00095
LAMLU_FUN_028820-T1	PTHR37209:SF3	lysine-rich arabinogalactan protein 17-related	0.0003
LAMLU_FUN_021819-T1	PTHR31294:SF14	keratin-associated protein 21-1-related	3.5e-31
LAMLU_FUN_040683-T1	PTHR10166	voltage-dependent calcium channel subunit alpha-2/delta-related	4.6e-27
LAMLU_FUN_020247-T1	PTHR21642:SF2	cerebral cavernous malformations 2 protein-like	6.9e-10
LAMLU_FUN_038757-T1	PTHR11662:SF29	vesicular glutamate transporter 1	2.8e-24
LAMLU_FUN_030229-T1	PTHR11202:SF1	protein enabled homolog	0.00056
LAMLU_FUN_039391-T1	PTHR23143:SF20	golgin subfamily a member 6-like protein 1-related	0.00025
LAMLU_FUN_039655-T1	PTHR10472:SF5	d-aminoacyl-trna deacylase 1	6.6e-06
LAMLU_FUN_026968-T1	PTHR24637:SF272	cuticle collagen 19	0.00066
LAMLU_FUN_019243-T1	PTHR23080:SF127	si:ch211-262i1.5-related	6.6e-10
LAMLU_FUN_011056-T1	PTHR47741	coiled coil domain-containing protein 8, ccdc8	3.4e-05
LAMLU_FUN_012331-T1	PTHR18945:SF575	gamma-aminobutyric acid (gaba) a receptor, alpha 6a	6.8e-06
LAMLU_FUN_007958-T1	PTHR47538	perilipin 4	1.6e-05
LAMLU_FUN_037513-T1	PTHR12612:SF22	novel protein similar to vertebrate nuclear transport factor 2 (nutf2)	0.00014
LAMLU_FUN_036769-T1	PTHR15817	stg protein	0.00057
LAMLU_FUN_018856-T1	PTHR12035:SF115	sialic acid-binding ig-like lectin 10	7.8e-05
LAMLU_FUN_035185-T1	PTHR11042	eukaryotic translation initiation factor 2-alpha kinase eif2-alpha kinase -related	8.4e-17
LAMLU_FUN_010295-T1	PTHR15126	sh3-binding	3.7e-12
LAMLU_FUN_014207-T1	PTHR35000:SF1	si:ch211-171h4.6	1.4e-12
LAMLU_FUN_004286-T1	PTHR18884:SF119	septin 4, isoform a	5.5e-16
LAMLU_FUN_010154-T1	PTHR14315:SF20	similar to vertebrate mid1 interacting-like protein	1.8e-06
LAMLU_FUN_003553-T1	PTHR18945:SF814	alpha8 subunit of nicotinic acetylcholine receptor	6.9e-05
LAMLU_FUN_037352-T1	PTHR12305:SF52	phosphatidylinositol 3,4,5-trisphosphate 3-phosphatase cnrn	0.00061
LAMLU_FUN_016500-T1	PTHR22803:SF110	accessory gland protein acp29ab-related	3.9e-20
LAMLU_FUN_025705-T1	PTHR24390:SF142	gh10523p-related	9.3e-20
LAMLU_FUN_015903-T1	PTHR46446:SF18	transcription factor pre1	0.00037
LAMLU_FUN_037655-T1	PTHR11337:SF8	visgun, isoform e	6.7e-06
LAMLU_FUN_011710-T1	PTHR10153:SF33	small conductance calcium-activated potassium channel protein	0.00039
LAMLU_FUN_034300-T1	PTHR18916:SF73	tubulin-specific chaperone b	1.3e-20
LAMLU_FUN_040028-T1	PTHR10166	voltage-dependent calcium channel subunit alpha-2/delta-related	1.9e-39
LAMLU_FUN_034548-T1	PTHR11848:SF157	growth/differentiation factor 2	0.0001
LAMLU_FUN_001651-T1	PTHR24230	g-protein coupled receptor	1.1e-24
LAMLU_FUN_004662-T1	PTHR23263:SF4	skin-specific protein 32	8.5e-86
LAMLU_FUN_014471-T1	PTHR15829	protein kinase pkn/prk1, effector	4.7e-06
LAMLU_FUN_023509-T1	PTHR24023:SF914	otolin-1	7e-12
LAMLU_FUN_004087-T1	PTHR45674:SF4	dna ligase 1	5.6e-11
LAMLU_FUN_036786-T1	PTHR46228:SF3	kelch domain-containing protein 2	5.2e-09
LAMLU_FUN_014814-T1	PTHR35365:SF11	lp04239p	0.00074
LAMLU_FUN_035655-T1	PTHR34834:SF3	gene, 39566-related	1.9e-28
LAMLU_FUN_026507-T1	PTHR17098	nadh-ubiquinone oxidoreductase mwfe subunit	2.5e-05
LAMLU_FUN_004364-T1	PTHR23235:SF74	krueppel-like factor 17	8.6e-09
LAMLU_FUN_025810-T1	PTHR24412:SF276	si:dkey-260j18.2	0.00011
LAMLU_FUN_020149-T1	PTHR24637:SF278	collagen	0.00035
LAMLU_FUN_035140-T1	PTHR16100:SF5	transmembrane protein 100	7.5e-07
LAMLU_FUN_010948-T1	PTHR12245:SF11	protein gustavus	1.7e-14
LAMLU_FUN_004740-T1	PTHR14136	uncharacterized	8.2e-21
LAMLU_FUN_028570-T1	PTHR35365:SF11	lp04239p	6.6e-12
LAMLU_FUN_037437-T1	PTHR47741	coiled coil domain-containing protein 8, ccdc8	2.4e-05
LAMLU_FUN_007067-T1	PTHR45623:SF19	chromodomain-helicase-dna-binding protein 2	1.9e-16
LAMLU_FUN_011824-T1	PTHR16100:SF5	transmembrane protein 100	3.1e-15
LAMLU_FUN_005724-T1	PTHR10166	voltage-dependent calcium channel subunit alpha-2/delta-related	4.6e-09
LAMLU_FUN_023274-T1	PTHR13903:SF18	pirin family protein	0.00067
LAMLU_FUN_010011-T1	PTHR18945:SF216	gamma-aminobutyric acid receptor subunit alpha-3	5.1e-05
LAMLU_FUN_009624-T1	PTHR10166	voltage-dependent calcium channel subunit alpha-2/delta-related	4.3e-06
LAMLU_FUN_013955-T1	PTHR18939	ribosome binding protein-1	5.2e-05
LAMLU_FUN_004177-T1	PTHR12905:SF13	metallophosphoesterase mpped2	1.6e-17
LAMLU_FUN_038121-T1	PTHR24230	g-protein coupled receptor	6.5e-30
LAMLU_FUN_014651-T1	PTHR33590:SF2	protein fam186a	9.4e-17
LAMLU_FUN_031721-T1	PTHR22765:SF40	e3 ubiquitin-protein ligase rnf130	5.1e-07
LAMLU_FUN_039864-T1	PTHR10283:SF66	solute carrier family 13 member 2	6.4e-175
LAMLU_FUN_036529-T1	PTHR47641:SF3	vitelline membrane-like, isoform a	1.7e-27
LAMLU_FUN_013681-T1	PTHR23127:SF0	h/aca ribonucleoprotein complex subunit 4	9.6e-16
LAMLU_FUN_034382-T1	PTHR10966:SF2	transcription initiation factor iia small chain homolog	0.0004
LAMLU_FUN_021351-T1	PTHR22973:SF12	ld35087p	0.0007
LAMLU_FUN_009247-T1	PTHR24230	g-protein coupled receptor	3.6e-13
LAMLU_FUN_007261-T1	PTHR19143	fibrinogen/tenascin/angiopoeitin	6.6e-44
LAMLU_FUN_003873-T1	PTHR47641:SF3	vitelline membrane-like, isoform a	4.6e-15
LAMLU_FUN_027960-T1	PTHR34629:SF1	proline-rich extensin-like protein epr1	5.7e-05
LAMLU_FUN_018487-T1	PTHR13546:SF17	coiled-coil domain-containing 85a,-like	0.001
LAMLU_FUN_034965-T1	PTHR43444:SF2	protein/nucleic acid deglycase dj-1	0.00055
LAMLU_FUN_022056-T1	PTHR24637:SF285	cuticle collagen rol-6	1.7e-20
LAMLU_FUN_018748-T1	PTHR15666:SF1	comm domain-containing protein 5	4.1e-06
LAMLU_FUN_019193-T1	PTHR10773	dna-directed rna polymerases i, ii, and iii subunit rpabc2	0.00032
LAMLU_FUN_005425-T1	PTHR11715:SF24	glycine cleavage system h protein	0.001
LAMLU_FUN_028469-T1	PTHR24342:SF14	death-associated protein kinase dapk-1	6.3e-06
LAMLU_FUN_018879-T1	PTHR21698	uncharacterized	1.5e-13
LAMLU_FUN_030144-T1	PTHR23262:SF151	keratin-associated protein 5-1-related	3.5e-07
LAMLU_FUN_022147-T1	PTHR11216:SF126	epidermal growth factor receptor pathway substrate clone 15, isoform a	0.00072
LAMLU_FUN_012150-T1	PTHR46442:SF11	dirigent protein 12-related	0.00026
LAMLU_FUN_006457-T1	PTHR20916	cysteine and glycine-rich protein 2 binding protein	7.2e-10
LAMLU_FUN_024607-T1	PTHR13328:SF4	negative elongation factor a	5.1e-09
LAMLU_FUN_025407-T1	PTHR24104:SF14	protein suppressor of quenching 1, chloroplastic	0.00016
LAMLU_FUN_000640-T1	PTHR11339:SF371	mucin-5ac	4e-06
LAMLU_FUN_031948-T1	PTHR23226:SF206	zinc finger protein 575	1.9e-11
LAMLU_FUN_007557-T1	PTHR24147:SF50	ankyrin repeat domain-containing protein 36c	6.8e-20
LAMLU_FUN_014513-T1	PTHR22948	tudor domain containing protein	2.8e-05
LAMLU_FUN_012323-T1	PTHR11564:SF5	signal recognition particle 54 kda protein	8.7e-17
LAMLU_FUN_000976-T1	PTHR24023:SF845	collagen alpha-1(xxii) chain	3.6e-37
LAMLU_FUN_013066-T1	PTHR39959:SF2	re44287p	0.0008
LAMLU_FUN_019146-T1	PTHR19861	wd40 repeat protein swd2	1.7e-05
LAMLU_FUN_034242-T1	PTHR24637:SF331	collagen	7e-13
LAMLU_FUN_007345-T1	PTHR11690:SF240	pickpocket 18-related	0.00016
LAMLU_FUN_026932-T1	PTHR10545:SF28	spermidine/spermine n(1)-acetyltransferase-like protein 1	1.2e-09
LAMLU_FUN_000557-T1	PTHR45940:SF8	wuschel-related homeobox 5	2.9e-07
LAMLU_FUN_016238-T1	PTHR23003:SF6	heterogeneous nuclear ribonucleoprotein m	0.00028
LAMLU_FUN_034053-T1	PTHR31294:SF14	keratin-associated protein 21-1-related	2.3e-05
LAMLU_FUN_024415-T1	PTHR46791:SF1	si:ch211-212k5.3-related	0.00089
LAMLU_FUN_008154-T1	PTHR12243:SF17	madf domain transcription factor	3e-05
LAMLU_FUN_021765-T1	PTHR47641:SF3	vitelline membrane-like, isoform a	9.4e-28
LAMLU_FUN_029045-T1	PTHR11544	cold shock domain containing proteins	1.9e-06
LAMLU_FUN_016170-T1	PTHR21523:SF36	mlt-ten (mlt-10) related	8.1e-12
LAMLU_FUN_006765-T1	PTHR21388	beta-defensin-related	0.00023
LAMLU_FUN_035114-T1	PTHR11188:SF143	arrestin domain-containing protein 17	1.3e-05
LAMLU_FUN_007321-T1	PTHR23213	formin-related	5.2e-05
LAMLU_FUN_039056-T1	PTHR19447:SF15	khdc3-like protein	8.2e-26
LAMLU_FUN_036674-T1	PTHR10019	snf5	6.9e-12
LAMLU_FUN_023482-T1	PTHR11920:SF274	guanylate cyclase	1.4e-11
LAMLU_FUN_002389-T1	PTHR12080:SF59	hepatocyte cell adhesion molecule	0.00035
LAMLU_FUN_038129-T1	PTHR24230	g-protein coupled receptor	2.7e-14
LAMLU_FUN_021582-T1	PTHR11215:SF1	upf0160 protein myg1, mitochondrial	8.3e-15
LAMLU_FUN_006910-T1	PTHR37000:SF4	mucin-22	2.3e-25
LAMLU_FUN_007330-T1	PTHR45620:SF20	g-protein coupled receptor seb-2	1.6e-10
LAMLU_FUN_016413-T1	PTHR45713:SF6	si:cabz01040626.2-related	4.6e-68
LAMLU_FUN_012821-T1	PTHR22979:SF3	zinc finger protein 512b	2e-22
LAMLU_FUN_020553-T1	PTHR21472:SF16	si:dkey-85k7.11	0.00024
LAMLU_FUN_023114-T1	PTHR23243	suprabasal-specific protein suprabasin	1.3e-05
LAMLU_FUN_000360-T1	PTHR15933:SF1	f-box only protein 40	0.00049
LAMLU_FUN_007902-T1	PTHR24114:SF30	leucine-rich repeat-containing protein 74a	3.3e-39
LAMLU_FUN_028414-T1	PTHR18945:SF783	acetylcholine receptor	1.1e-26
LAMLU_FUN_025077-T1	PTHR35365:SF11	lp04239p	1.2e-16
LAMLU_FUN_022694-T1	PTHR19229	atp-binding cassette transporter subfamily a abca	1.4e-51
LAMLU_FUN_029319-T1	PTHR24346	map/microtubule affinity-regulating kinase	1.2e-11
LAMLU_FUN_011126-T1	PTHR18947:SF30	girdin	4.4e-05
LAMLU_FUN_023177-T1	PTHR19325:SF475	selectin e-related	5.3e-09
LAMLU_FUN_031438-T1	PTHR21533:SF13	spermatid-associated protein	1.5e-07
LAMLU_FUN_039357-T1	PTHR43670:SF36	protein restricted tev movement 2	0.0001
LAMLU_FUN_014269-T1	PTHR13055	tumor endothelial marker 7 related	5.3e-07
LAMLU_FUN_029331-T1	PTHR10283:SF82	protein i'm not dead yet-related	2.7e-64
LAMLU_FUN_039401-T1	PTHR11616:SF263	sodium- and chloride-dependent glycine transporter 1	3.6e-13
LAMLU_FUN_017506-T1	PTHR31294:SF14	keratin-associated protein 21-1-related	5.7e-05
LAMLU_FUN_031359-T1	PTHR11003:SF240	twik family of potassium channels	1.5e-09
LAMLU_FUN_032830-T1	PTHR10476:SF19	charged multivesicular body protein 1b-2	0.00094
LAMLU_FUN_032631-T1	PTHR22803:SF128	cd302 antigen	2.1e-06
LAMLU_FUN_023130-T1	PTHR11731:SF110	acta1 protein-related	0.0002
LAMLU_FUN_034540-T1	PTHR15454	nischarin related	9.9e-05
LAMLU_FUN_033887-T1	PTHR35603:SF1	outer membrane lipoprotein slyb	1.1e-07
LAMLU_FUN_014482-T1	PTHR18945:SF82	neuronal acetylcholine receptor subunit alpha-6	6.5e-07
LAMLU_FUN_035990-T1	PTHR14015:SF1	opioid growth factor receptor	1.2e-16
LAMLU_FUN_015683-T1	PTHR24637:SF262	collagen-related	3.5e-08
LAMLU_FUN_000356-T1	PTHR46205:SF2	interferon-inducible double-stranded rna-dependent protein kinase activator a	2.3e-08
LAMLU_FUN_010692-T1	PTHR13954:SF7	endoplasmic reticulum to nucleus-signaling 1	1.2e-54
LAMLU_FUN_012422-T1	PTHR10517:SF8	folate receptor beta	1.3e-06
LAMLU_FUN_004059-T1	PTHR24147:SF50	ankyrin repeat domain-containing protein 36c	7.2e-20
LAMLU_FUN_006484-T1	PTHR22467:SF2	protein pbmucl2	0.00014
LAMLU_FUN_018442-T1	PTHR23261:SF33	ground-like (grd related)	0.00064
LAMLU_FUN_026327-T1	PTHR46880:SF3	zinc finger protein 862	1.6e-06
LAMLU_FUN_019483-T1	PTHR22803:SF111	regenerating islet-derived protein 3-gamma	0.00049
LAMLU_FUN_029920-T1	PTHR21529:SF4	tpr and ankyrin repeat-containing protein 1	1.4e-08
LAMLU_FUN_031037-T1	PTHR10033:SF0	calsequestrin	1.2e-05
LAMLU_FUN_029372-T1	PTHR12599	pterin-4-alpha-carbinolamine dehydratase	0.00021
LAMLU_FUN_037583-T1	PTHR24637:SF331	collagen	3.7e-164
LAMLU_FUN_027493-T1	PTHR12939:SF6	delta-sarcoglycan	0.00087
LAMLU_FUN_023930-T1	PTHR12243:SF45	ld26477p	7.6e-06
LAMLU_FUN_001448-T1	PTHR11206:SF268	multidrug and toxin extrusion protein-related	7.3e-19
LAMLU_FUN_027567-T1	PTHR33088:SF28	protein pelpk1-related	4.8e-05
LAMLU_FUN_015638-T1	PTHR45623:SF19	chromodomain-helicase-dna-binding protein 2	1.5e-26
LAMLU_FUN_011631-T1	PTHR23304:SF158	si:dkey-75b17.1	1.6e-08
LAMLU_FUN_009249-T1	PTHR24230	g-protein coupled receptor	2.5e-35
LAMLU_FUN_002029-T1	PTHR45868:SF33	copper-binding family protein	1.4e-08
LAMLU_FUN_015418-T1	PTHR47641:SF3	vitelline membrane-like, isoform a	1.7e-19
LAMLU_FUN_028678-T1	PTHR18945:SF393	gamma-aminobutyric acid receptor subunit alpha-4	2.9e-06
LAMLU_FUN_039149-T1	PTHR13328:SF4	negative elongation factor a	1.4e-10
LAMLU_FUN_019876-T1	PTHR14453:SF53	poly [adp-ribose] polymerase 10	6.6e-09
LAMLU_FUN_039122-T1	PTHR23159:SF17	rootletin-related	0.00029
LAMLU_FUN_016080-T1	PTHR12373:SF9	enhancer of rudimentary homolog	3.1e-05
LAMLU_FUN_030343-T1	PTHR15240:SF2	caveolae-associated protein 3	0.00063
LAMLU_FUN_030011-T1	PTHR23273:SF32	replication protein a 70 kda dna-binding subunit b	5.7e-07
LAMLU_FUN_002956-T1	PTHR24230	g-protein coupled receptor	1.7e-14
LAMLU_FUN_040547-T1	PTHR11736:SF83	trophinin	8.3e-43
LAMLU_FUN_039413-T1	PTHR23273	replication factor a 1, rfa1	2.2e-09
LAMLU_FUN_001576-T1	PTHR24110	centrosomal protein of 78 kda	4.7e-06
LAMLU_FUN_040219-T1	PTHR24637:SF331	collagen	1.8e-19
LAMLU_FUN_039380-T1	PTHR19143:SF327	protein scabrous	6.9e-45
LAMLU_FUN_009759-T1	PTHR24230	g-protein coupled receptor	8.7e-21
LAMLU_FUN_031116-T1	PTHR20986:SF16	fmrfamide-like neuropeptides 7	0.0002
LAMLU_FUN_016068-T1	PTHR28145:SF1	12 kda heat shock protein	1.1e-06
LAMLU_FUN_012751-T1	PTHR45713:SF6	si:cabz01040626.2-related	7.7e-19
LAMLU_FUN_022301-T1	PTHR24637:SF331	collagen	1.9e-07
LAMLU_FUN_006611-T1	PTHR11042:SF136	eif-2-alpha kinase gcn2	0.00033
LAMLU_FUN_012802-T1	PTHR22949:SF1	re27538p	1e-09
LAMLU_FUN_018843-T1	PTHR11461:SF281	serine protease inhibitor 28dc	4.1e-23
LAMLU_FUN_001378-T1	PTHR45125:SF9	no-apical-meristem-associated carboxy-terminal domain protein	2.8e-08
LAMLU_FUN_032108-T1	PTHR11777	alanyl-trna synthetase	2.9e-25
LAMLU_FUN_033021-T1	PTHR35365:SF11	lp04239p	0.00039
LAMLU_FUN_040594-T1	PTHR15427:SF18	complement c1q subcomponent subunit b	1.5e-08
LAMLU_FUN_023216-T1	PTHR11388	organic anion transporter	5.7e-08
LAMLU_FUN_014235-T1	PTHR19338:SF0	mitochondrial import inner membrane translocase subunit tim13	0.00036
LAMLU_FUN_012857-T1	PTHR21698:SF1	ip17715p	2.2e-11
LAMLU_FUN_032884-T1	PTHR24637:SF280	collagen	3.6e-05
LAMLU_FUN_000979-T1	PTHR23350:SF3	e3 ubiquitin-protein ligase topors	3.6e-06
LAMLU_FUN_037654-T1	PTHR22802:SF221	c-type lectin	2e-08
LAMLU_FUN_002007-T1	PTHR23348	periaxin/ahnak	1.1e-12
LAMLU_FUN_004579-T1	PTHR10654:SF20	enhancer of filamentation 1	0.00097
LAMLU_FUN_035970-T1	PTHR12243:SF45	ld26477p	2e-06
LAMLU_FUN_005803-T1	PTHR14136	uncharacterized	1.2e-06
LAMLU_FUN_035462-T1	PTHR11042:SF140	serine/threonine-protein kinase ddb_g0268642-related	0.00048
LAMLU_FUN_000936-T1	PTHR23426:SF35	2fe-2s ferredoxin-like superfamily protein	4.8e-08
LAMLU_FUN_040739-T1	PTHR10829:SF1	drebrin	2.1e-07
LAMLU_FUN_000014-T1	PTHR24377:SF253	zinc finger protein 14 homolog	2.4e-06
LAMLU_FUN_013680-T1	PTHR11360:SF260	gon-2 extragenic modifier	1.2e-10
LAMLU_FUN_003382-T1	PTHR23002	zinc finger cchc domain containing protein	2.5e-10
LAMLU_FUN_032037-T1	PTHR24270:SF8	ld11117p-related	1.1e-23
LAMLU_FUN_016517-T1	PTHR24041:SF22	mucin-3a	4.6e-35
LAMLU_FUN_030754-T1	PTHR10283:SF66	solute carrier family 13 member 2	2e-77
LAMLU_FUN_029535-T1	PTHR11215:SF1	upf0160 protein myg1, mitochondrial	2.4e-15
LAMLU_FUN_005752-T1	PTHR34153:SF2	si:ch211-262h13.3-related	1.2e-15
LAMLU_FUN_019283-T1	PTHR11480:SF78	saposin-like protein family	0.00091
LAMLU_FUN_016414-T1	PTHR45713:SF6	si:cabz01040626.2-related	1e-11
LAMLU_FUN_032443-T1	PTHR24637:SF285	cuticle collagen rol-6	6.4e-40
LAMLU_FUN_009789-T1	PTHR45676:SF63	ring-h2 finger protein atl51	2.1e-05
LAMLU_FUN_017585-T1	PTHR11347:SF111	camp and camp-inhibited cgmp 3',5'-cyclic phosphodiesterase 10a	2.9e-13
LAMLU_FUN_019474-T1	PTHR34403:SF7	cerebellar degeneration-related antigen 1	2.5e-06
LAMLU_FUN_037141-T1	PTHR21541	btb poz domain containing 12	0.00032
LAMLU_FUN_015344-T1	PTHR11360:SF168	gh22266p	4.4e-15
LAMLU_FUN_022543-T1	PTHR24347:SF393	myosin, light chain kinase 5	5.5e-15
LAMLU_FUN_026281-T1	PTHR24023:SF950	collagen-related	5.9e-15
LAMLU_FUN_002123-T1	PTHR31294:SF14	keratin-associated protein 21-1-related	1.2e-05
LAMLU_FUN_006425-T1	PTHR31568:SF67	cysteine-rich and transmembrane domain-containing protein wih1	6.4e-07
LAMLU_FUN_039379-T1	PTHR19143:SF327	protein scabrous	2.9e-73
LAMLU_FUN_024773-T1	PTHR19212:SF6	leucine-rich repeat flightless-interacting protein 2	0.00081
LAMLU_FUN_001035-T1	PTHR12365:SF10	protein sprouty homolog 1	0.00054
LAMLU_FUN_009154-T1	PTHR19447:SF15	khdc3-like protein	1.2e-06
LAMLU_FUN_014964-T1	PTHR39110:SF1	transmembrane protein	1.1e-10
LAMLU_FUN_034211-T1	PTHR19447:SF15	khdc3-like protein	5e-30
LAMLU_FUN_023894-T1	PTHR15251:SF2	testis-specific basic protein y 1-related	1e-09
LAMLU_FUN_015486-T1	PTHR24023:SF590	collagen alpha-1(xxiv) chain	4.6e-09
LAMLU_FUN_002969-T1	PTHR45713:SF6	si:cabz01040626.2-related	1.2e-15
LAMLU_FUN_021237-T1	PTHR24246:SF48	g protein-coupled receptor 88	9.9e-10
LAMLU_FUN_004688-T1	PTHR24392:SF31	hcg1647537, isoform cra_b	0.00011
LAMLU_FUN_018264-T1	PTHR24637:SF331	collagen	8.8e-10
LAMLU_FUN_040382-T1	PTHR24044:SF419	si:ch73-281k2.5	8.4e-10
LAMLU_FUN_022586-T1	PTHR24238	g-protein coupled receptor	1e-11
LAMLU_FUN_036044-T1	PTHR20986:SF16	fmrfamide-like neuropeptides 7	3.7e-20
LAMLU_FUN_004185-T1	PTHR14359:SF17	phosphopantothenoylcysteine decarboxylase subunit sis2-related	3.5e-05
LAMLU_FUN_003149-T1	PTHR23304	spot2-related	1.8e-09
LAMLU_FUN_025314-T1	PTHR10183:SF381	calpain-6	1e-34
LAMLU_FUN_005730-T1	PTHR19229	atp-binding cassette transporter subfamily a abca	1.7e-18
LAMLU_FUN_001244-T1	PTHR47641:SF3	vitelline membrane-like, isoform a	1.9e-07
LAMLU_FUN_012607-T1	PTHR31890:SF14	plant invertase/pectin methylesterase inhibitor superfamily protein	0.00017
LAMLU_FUN_024006-T1	PTHR31192:SF4	sperm-specific family, class q	6.5e-05
LAMLU_FUN_012447-T1	PTHR24024:SF14	collectin-11	0.00051
LAMLU_FUN_001613-T1	PTHR34153:SF2	si:ch211-262h13.3-related	1.7e-33
LAMLU_FUN_017704-T1	PTHR23243	suprabasal-specific protein suprabasin	1.2e-08
LAMLU_FUN_002478-T1	PTHR19303:SF36	tigger transposable element-derived protein 3	5.4e-08
LAMLU_FUN_010879-T1	PTHR15367:SF2	ip08436p	3.6e-06
LAMLU_FUN_023630-T1	PTHR10545:SF28	spermidine/spermine n(1)-acetyltransferase-like protein 1	1e-07
LAMLU_FUN_033835-T1	PTHR21523:SF7	mlt-ten (mlt-10) related	1.4e-11
LAMLU_FUN_023176-T1	PTHR19143	fibrinogen/tenascin/angiopoeitin	1.4e-81
LAMLU_FUN_020639-T1	PTHR31579:SF34	t14n5.3 protein	7.4e-05
LAMLU_FUN_025020-T1	PTHR19229	atp-binding cassette transporter subfamily a abca	2.6e-43
LAMLU_FUN_026220-T1	PTHR24347:SF412	calcium/calmodulin dependent protein kinase i	4.3e-27
LAMLU_FUN_026733-T1	PTHR14136:SF17	btb/poz domain-containing protein	2.4e-16
LAMLU_FUN_013214-T1	PTHR14154:SF5	early light-induced protein 1, chloroplastic-related	1.5e-18
LAMLU_FUN_031535-T1	PTHR11461:SF145	alpha-1-antichymotrypsin	3.7e-07
LAMLU_FUN_027220-T1	PTHR23257:SF737	serine/threonine-protein kinase ddb_g0267686-related	3.1e-09
LAMLU_FUN_032368-T1	PTHR22590:SF2	iq domain-containing protein n	2.3e-14
LAMLU_FUN_002887-T1	PTHR11564:SF5	signal recognition particle 54 kda protein	1.1e-77
LAMLU_FUN_026379-T1	PTHR12308:SF21	anoctamin-6	1.2e-17
LAMLU_FUN_012290-T1	PTHR36586:SF16	extensin-2-related	3.5e-05
LAMLU_FUN_026498-T1	PTHR19143	fibrinogen/tenascin/angiopoeitin	2.3e-65
LAMLU_FUN_008216-T1	PTHR24223:SF241	multidrug resistance-associated protein 1	1.5e-23
LAMLU_FUN_017992-T1	PTHR13954:SF7	endoplasmic reticulum to nucleus-signaling 1	7.6e-102
LAMLU_FUN_014732-T1	PTHR11910:SF1	atp synthase subunit o, mitochondrial	1.3e-09
LAMLU_FUN_001831-T1	PTHR10264:SF114	band 7 protein cg42540	2.2e-25
LAMLU_FUN_037384-T1	PTHR24073:SF919	ras and ef-hand domain-containing protein	4.2e-11
LAMLU_FUN_032766-T1	PTHR39655:SF9	b melanoma antigen 2	3.1e-07
LAMLU_FUN_017314-T1	PTHR24120:SF3	ankyrin repeat domain-containing protein 29	1.7e-06
LAMLU_FUN_029337-T1	PTHR10283:SF66	solute carrier family 13 member 2	3e-15
LAMLU_FUN_015721-T1	PTHR22930:SF116	zmp:0000000634	6.7e-16
LAMLU_FUN_003943-T1	PTHR14095:SF1	serine/threonine-protein phosphatase 2a regulatory subunit b'' subunit beta	7.6e-08
LAMLU_FUN_018783-T1	PTHR10942:SF0	leishmanolysin-like peptidase	1.2e-07
LAMLU_FUN_002646-T1	PTHR21243:SF17	nucleoporin nup159	0.00028
LAMLU_FUN_013769-T1	PTHR24023:SF914	otolin-1	1.2e-05
LAMLU_FUN_021593-T1	PTHR32285:SF173	protein trichome birefringence-like 40	0.00065
LAMLU_FUN_020168-T1	PTHR10217:SF632	eag-like k[+] channel, isoform a	5.6e-07
LAMLU_FUN_013688-T1	PTHR19134:SF211	receptor-type tyrosine-protein phosphatase eta	2.1e-60
LAMLU_FUN_003740-T1	PTHR11259:SF2	gh16429p	5.7e-05
LAMLU_FUN_018411-T1	PTHR38742:SF2	p17/29c-like protein ddb_g0287399	0.00045
LAMLU_FUN_028135-T1	PTHR34630:SF6	leucine-rich repeat (lrr) family protein	5.1e-05
LAMLU_FUN_016332-T1	PTHR10177:SF398	cyclin-d3-3	0.00081
LAMLU_FUN_024270-T1	PTHR47641:SF3	vitelline membrane-like, isoform a	2.9e-12
LAMLU_FUN_024587-T1	PTHR23143	trichohyalin-related	4.4e-07
LAMLU_FUN_037158-T1	PTHR13715:SF99	inositol 1,4,5-trisphosphate receptor-like protein a	8.3e-23
LAMLU_FUN_021994-T1	PTHR45784:SF2	novel immune-type receptor 3,-related 1-like-related	4.6e-09
LAMLU_FUN_012740-T1	PTHR23266:SF281	immunoglobulin heavy variable 2-26	5e-06
LAMLU_FUN_013982-T1	PTHR46074:SF2	cysteine-rich protein 2	6.9e-07
LAMLU_FUN_027902-T1	PTHR10773:SF12	dna-directed rna polymerases i, ii, and iii subunit rpabc2	3e-21
LAMLU_FUN_040593-T1	PTHR18976:SF1	apolipoprotein a-iv	8.3e-08
LAMLU_FUN_006747-T1	PTHR14136	uncharacterized	5.1e-14
LAMLU_FUN_034926-T1	PTHR11953:SF1	exosome complex component rrp46	4.2e-06
LAMLU_FUN_018183-T1	PTHR11360:SF260	gon-2 extragenic modifier	4.5e-14
LAMLU_FUN_025183-T1	PTHR23235:SF85	kruppel-like factor 18	5.2e-10
LAMLU_FUN_008465-T1	PTHR10869:SF165	prolyl 4-hydroxylase 2	0.00061
LAMLU_FUN_013442-T1	PTHR46513:SF13	low-density lipoprotein receptor-related protein	2.2e-36
LAMLU_FUN_003567-T1	PTHR13800	transient receptor potential cation channel, subfamily m, member 6	2.9e-13
LAMLU_FUN_001152-T1	PTHR31516:SF13	stabilizer of axonemal microtubules 2	0.00087
LAMLU_FUN_005165-T1	PTHR24361:SF492	serine/threonine-protein kinase mkcf-related	0.00054
LAMLU_FUN_012117-T1	PTHR12490	uncharacterized	0.00038
LAMLU_FUN_022745-T1	PTHR23263:SF41	small proline-rich protein 3	1.8e-15
LAMLU_FUN_014704-T1	PTHR23325	srf-dependent transcription regulation associated protein	0.00058
LAMLU_FUN_028961-T1	PTHR34403:SF7	cerebellar degeneration-related antigen 1	1.5e-23
LAMLU_FUN_010884-T1	PTHR47652:SF3	late embryogenesis abundant domain-containing protein / lea domain-containing protein-related	1e-06
LAMLU_FUN_033425-T1	PTHR13690:SF103	bzip transcription factor 18	0.00042
LAMLU_FUN_011256-T1	PTHR23280	4.1 g protein	4.5e-07
LAMLU_FUN_026438-T1	PTHR23320:SF133	si:ch211-269k10.5	0.00015
LAMLU_FUN_019215-T1	PTHR46683:SF2	orotate phosphoribosyltransferase	2e-05
LAMLU_FUN_029355-T1	PTHR43655:SF24	atp-dependent zinc metalloprotease ftsh 10, mitochondrial	5.7e-05
LAMLU_FUN_006964-T1	PTHR24230	g-protein coupled receptor	2.9e-33
LAMLU_FUN_039657-T1	PTHR24412:SF425	kelch repeat and btb domain-containing protein 12	2.4e-06
LAMLU_FUN_031291-T1	PTHR24637:SF331	collagen	8e-13
LAMLU_FUN_001655-T1	PTHR24230	g-protein coupled receptor	2.2e-24
LAMLU_FUN_006539-T1	PTHR10283:SF66	solute carrier family 13 member 2	1.6e-18
LAMLU_FUN_020053-T1	PTHR11347:SF20	phosphodiesterase	2.3e-05
LAMLU_FUN_007390-T1	PTHR31192:SF3	sperm-specific family, class q	9.9e-11
LAMLU_FUN_040217-T1	PTHR23509:SF10	ld21067p	0.00035
LAMLU_FUN_012059-T1	PTHR36916:SF3	si:ch211-263m18.4-related	1.9e-11
LAMLU_FUN_004267-T1	PTHR24023:SF845	collagen alpha-1(xxii) chain	1e-237
LAMLU_FUN_024483-T1	PTHR24033:SF181	c-type lectin	3e-82
LAMLU_FUN_018707-T1	PTHR12027:SF98	protein wnt	1.2e-23
LAMLU_FUN_033350-T1	PTHR24379:SF90	zinc finger protein 709-related	2.2e-05
LAMLU_FUN_001793-T1	PTHR23267:SF403	t cell receptor alpha variable 38-1	4.7e-10
LAMLU_FUN_013140-T1	PTHR13954:SF6	inositol-requiring enzyme-1	7.8e-10
LAMLU_FUN_008734-T1	PTHR20956	heh2p	2.3e-21
LAMLU_FUN_022938-T1	PTHR31895:SF39	activated in blocked unfolded protein response	3.5e-07
LAMLU_FUN_016337-T1	PTHR37000:SF4	mucin-22	2.8e-16
LAMLU_FUN_006435-T1	PTHR24241	neuropeptide receptor-related g-protein coupled receptor	4.7e-21
LAMLU_FUN_019293-T1	PTHR23113:SF35	ral guanine nucleotide dissociation stimulator	0.00067
LAMLU_FUN_030302-T1	PTHR46065:SF1	zgc:158785	0.00073
LAMLU_FUN_033016-T1	PTHR22750:SF48	t8k14.7 protein	1.9e-10
LAMLU_FUN_018755-T1	PTHR24328:SF7	buttonless	9.4e-05
LAMLU_FUN_009658-T1	PTHR24637:SF331	collagen	6.5e-20
LAMLU_FUN_012236-T1	PTHR47641:SF3	vitelline membrane-like, isoform a	4.8e-06
LAMLU_FUN_015471-T1	PTHR12066	telomerase reverse transcriptase	2.5e-07
LAMLU_FUN_027959-T1	PTHR36916:SF3	si:ch211-263m18.4-related	1.8e-07
LAMLU_FUN_001527-T1	PTHR45691:SF5	excretory canal abnormal protein 6	4.1e-09
LAMLU_FUN_010036-T1	PTHR17384	p-selectin glycoprotein ligand-1	8.7e-09
LAMLU_FUN_030757-T1	PTHR10283:SF66	solute carrier family 13 member 2	4.5e-06
LAMLU_FUN_008540-T1	PTHR23301:SF63	chondroitin proteoglycan 1	7.7e-07
LAMLU_FUN_032467-T1	PTHR37492:SF1	si:ch211-171h4.7-related	0.00014
LAMLU_FUN_004452-T1	PTHR31915:SF4	calcium-binding and coiled-coil domain-containing protein 2	0.00012
LAMLU_FUN_028108-T1	PTHR21210	uncharacterized	1.5e-39
LAMLU_FUN_026956-T1	PTHR23215:SF1	bub3-interacting and glebs motif-containing protein znf207	8.1e-09
LAMLU_FUN_028201-T1	PTHR11920:SF477	guanylate cyclase	1.8e-18
LAMLU_FUN_030040-T1	PTHR45623:SF7	chromodomain-helicase-dna-binding protein 1	2.5e-15
LAMLU_FUN_025013-T1	PTHR11932:SF81	cullin-1	4e-08
LAMLU_FUN_024881-T1	PTHR15251:SF2	testis-specific basic protein y 1-related	1.6e-07
LAMLU_FUN_023145-T1	PTHR31238:SF121	germin-like protein subfamily 1 member 3-related	6e-07
LAMLU_FUN_029808-T1	PTHR15718:SF7	g protein-regulated inducer of neurite outgrowth 1	1.8e-11
LAMLU_FUN_007809-T1	PTHR24637:SF331	collagen	2.9e-16
LAMLU_FUN_039899-T1	PTHR47411:SF2	b3gnt1, beta-1,3-n-acetylgucosaminyltransferase 1, homolog	2.9e-06
LAMLU_FUN_018927-T1	PTHR16830:SF12	si:ch211-188c16.1-related	3.5e-08
LAMLU_FUN_021639-T1	PTHR24251:SF12	transmembrane gamma-carboxyglutamic acid protein 3	0.00058
LAMLU_FUN_003346-T1	PTHR10701:SF5	n-alpha-acetyltransferase 38, natc auxiliary subunit	2.1e-05
LAMLU_FUN_024925-T1	PTHR45636:SF7	paired box pox-neuro protein-related	7.6e-54
LAMLU_FUN_008512-T1	PTHR24247:SF223	histamine h1 receptor	2.9e-09
LAMLU_FUN_008636-T1	PTHR22467:SF2	protein pbmucl2	2.7e-05
LAMLU_FUN_018765-T1	PTHR10166	voltage-dependent calcium channel subunit alpha-2/delta-related	8.6e-23
LAMLU_FUN_019076-T1	PTHR46513:SF13	low-density lipoprotein receptor-related protein	1.3e-34
LAMLU_FUN_028113-T1	PTHR31294:SF14	keratin-associated protein 21-1-related	7e-11
LAMLU_FUN_028991-T1	PTHR45961:SF1	si:ch1073-184j22.2	2.7e-08
LAMLU_FUN_032588-T1	PTHR23202	wasp interacting protein-related	3.4e-07
LAMLU_FUN_028193-T1	PTHR24223:SF241	multidrug resistance-associated protein 1	3.6e-08
LAMLU_FUN_009405-T1	PTHR15124:SF17	selenoprotein v	5.6e-10
LAMLU_FUN_033330-T1	PTHR43670:SF36	protein restricted tev movement 2	0.00042
LAMLU_FUN_033888-T1	PTHR35603:SF1	outer membrane lipoprotein slyb	3.8e-09
LAMLU_FUN_035234-T1	PTHR12448:SF0	atp synthase subunit epsilon, mitochondrial	7.3e-05
LAMLU_FUN_018375-T1	PTHR13678:SF2	vacuolar protein sorting-associated protein 37a	0.00014
LAMLU_FUN_032297-T1	PTHR16017	gastrulation defective protein 1-related	0.00019
LAMLU_FUN_006434-T1	PTHR24243	g-protein coupled receptor	1.1e-15
LAMLU_FUN_015406-T1	PTHR10063:SF2	ral gtpase-activating protein subunit alpha-2	0.00024
LAMLU_FUN_019014-T1	PTHR37492:SF1	si:ch211-171h4.7-related	4.9e-11
LAMLU_FUN_028800-T1	PTHR11639:SF69	protein s100-p	1e-05
LAMLU_FUN_021885-T1	PTHR22948:SF4	tudor domain-containing protein 1	3.9e-07
LAMLU_FUN_002236-T1	PTHR23050:SF401	calmodulin	6.6e-23
LAMLU_FUN_033484-T1	PTHR24346:SF45	sperm motility kinase 3a	0.00062
LAMLU_FUN_011471-T1	PTHR11406:SF0	phosphoglycerate kinase	5.8e-50
LAMLU_FUN_030752-T1	PTHR23002:SF89	cellular nucleic acid-binding protein	6.5e-11
LAMLU_FUN_000741-T1	PTHR10745:SF0	glycine--trna ligase	7.3e-43
LAMLU_FUN_001145-T1	PTHR11829:SF142	forkhead box q2	1.8e-53
LAMLU_FUN_039647-T1	PTHR47372:SF1	plant late embryo abundant (lea) related	0.00021
LAMLU_FUN_012972-T1	PTHR23147:SF82	serine/arginine-rich splicing factor 6	0.00076
LAMLU_FUN_003318-T1	PTHR23304	spot2-related	5.9e-14
LAMLU_FUN_013953-T1	PTHR19848:SF4	e3 ubiquitin-protein ligase traf7	6e-09
LAMLU_FUN_014432-T1	PTHR39408:SF1	mucin-21	1.2e-13
LAMLU_FUN_006437-T1	PTHR24230	g-protein coupled receptor	9e-30
LAMLU_FUN_005791-T1	PTHR11178:SF43	nifu-like protein 5, mitochondrial	6e-08
LAMLU_FUN_040732-T1	PTHR24230	g-protein coupled receptor	1.6e-19
LAMLU_FUN_012775-T1	PTHR24298:SF523	cytochrome p450, family 81, subfamily d, polypeptide 6-related	3e-15
LAMLU_FUN_005490-T1	PTHR24373	slit related leucine-rich repeat neuronal protein	8.7e-56
LAMLU_FUN_027265-T1	PTHR10942:SF0	leishmanolysin-like peptidase	8.5e-06
LAMLU_FUN_035938-T1	PTHR11339:SF228	otogelin	3.4e-08
LAMLU_FUN_012397-T1	PTHR13800	transient receptor potential cation channel, subfamily m, member 6	4e-16
LAMLU_FUN_010270-T1	PTHR11177:SF188	acidic mammalian chitinase	1.5e-09
LAMLU_FUN_032767-T1	PTHR24419:SF7	interleukin-1 receptor-associated kinase 3	0.00095
LAMLU_FUN_029718-T1	PTHR42908:SF6	116 kda u5 small nuclear ribonucleoprotein component	1.4e-33
LAMLU_FUN_029171-T1	PTHR21523:SF36	mlt-ten (mlt-10) related	7e-09
LAMLU_FUN_034836-T1	PTHR14432:SF2	tank-binding kinase 1-binding protein 1	0.00036
LAMLU_FUN_004851-T1	PTHR23301:SF58	ld43683p-related	9.7e-05
LAMLU_FUN_028799-T1	PTHR11639:SF69	protein s100-p	0.00023
LAMLU_FUN_004900-T1	PTHR24329:SF518	homeobox protein esx1	2e-06
LAMLU_FUN_012730-T1	PTHR23304	spot2-related	3.7e-08
LAMLU_FUN_001095-T1	PTHR42884:SF14	neuroendocrine convertase 1	1.3e-79
LAMLU_FUN_014014-T1	PTHR21588:SF17	micos complex subunit	0.0002
LAMLU_FUN_040736-T1	PTHR10334:SF236	glipr1-like protein 2	4.8e-16
LAMLU_FUN_003199-T1	PTHR11920:SF477	guanylate cyclase	8.5e-07
LAMLU_FUN_032445-T1	PTHR24637:SF331	collagen	3.2e-22
LAMLU_FUN_035554-T1	PTHR23304	spot2-related	7.7e-08
LAMLU_FUN_038251-T1	PTHR35365:SF11	lp04239p	8.2e-06
LAMLU_FUN_039038-T1	PTHR14136:SF17	btb/poz domain-containing protein	7.4e-13
LAMLU_FUN_019081-T1	PTHR22955	retrotransposon	7.1e-06
LAMLU_FUN_025876-T1	PTHR24240:SF143	g-protein coupled receptor 88-related	2.5e-09
LAMLU_FUN_000153-T1	PTHR19143:SF356	si:ch211-203k16.3	2.9e-71
LAMLU_FUN_031685-T1	PTHR30146:SF98	hth-type transcriptional regulator galr	6.9e-12
LAMLU_FUN_022690-T1	PTHR12231:SF227	neuroglian	3.9e-05
LAMLU_FUN_028443-T1	PTHR18916:SF73	tubulin-specific chaperone b	4e-45
LAMLU_FUN_002381-T1	PTHR44969:SF2	glycoprotein a33 (transmembrane)	4.5e-05
LAMLU_FUN_022346-T1	PTHR46513:SF13	low-density lipoprotein receptor-related protein	1.5e-15
LAMLU_FUN_026855-T1	PTHR11596:SF53	at01495p-related	1.9e-30
LAMLU_FUN_029203-T1	PTHR24329:SF518	homeobox protein esx1	1.6e-05
LAMLU_FUN_003434-T1	PTHR24027:SF422	neural-cadherin 2-related	9.5e-06
LAMLU_FUN_039209-T1	PTHR10037:SF210	sodium channel protein type 11 subunit alpha	4.7e-05
LAMLU_FUN_037615-T1	PTHR23263:SF4	skin-specific protein 32	1.7e-13
LAMLU_FUN_001170-T1	PTHR23243	suprabasal-specific protein suprabasin	2.1e-15
LAMLU_FUN_021084-T1	PTHR10877:SF134	polycystic kidney disease protein 1-like 2	3e-14
LAMLU_FUN_015359-T1	PTHR11360:SF263	monocarboxylate transporter family	8.8e-30
LAMLU_FUN_016831-T1	PTHR24637:SF331	collagen	4e-06
LAMLU_FUN_010461-T1	PTHR24241	neuropeptide receptor-related g-protein coupled receptor	1.1e-24
LAMLU_FUN_013683-T1	PTHR11360:SF238	monocarboxylate transporter family	9.9e-07
LAMLU_FUN_020229-T1	PTHR11955:SF97	retinoid-binding protein 7	0.00098
LAMLU_FUN_005021-T1	PTHR24376:SF62	zinc finger protein 33a	5.1e-08
LAMLU_FUN_025467-T1	PTHR10773:SF12	dna-directed rna polymerases i, ii, and iii subunit rpabc2	4.2e-08
LAMLU_FUN_011046-T1	PTHR18821:SF7	prokineticin-1	5.7e-06
LAMLU_FUN_025494-T1	PTHR30390:SF6	dnaa initiator-associating protein diaa	8.7e-08
LAMLU_FUN_001760-T1	PTHR33203:SF26	glycine-rich protein-related	5.2e-06
LAMLU_FUN_028202-T1	PTHR11920:SF461	guanylate cyclase 2g	2.9e-31
LAMLU_FUN_022705-T1	PTHR13254:SF2	golgin subfamily a member 7b	3e-08
LAMLU_FUN_022723-T1	PTHR31048:SF26	pathogenesis-related thaumatin superfamily protein	3.2e-07
LAMLU_FUN_004301-T1	PTHR11360:SF260	gon-2 extragenic modifier	8.7e-13
LAMLU_FUN_008119-T1	PTHR43757:SF2	aminomethyltransferase-related	1.7e-24
LAMLU_FUN_035849-T1	PTHR23330:SF9	proline-rich protein 11	0.0003
LAMLU_FUN_003573-T1	PTHR19143	fibrinogen/tenascin/angiopoeitin	4.3e-75
LAMLU_FUN_010317-T1	PTHR18945:SF529	acetylcholine receptor (51.1 kd) (acr-22)-related	0.00071
LAMLU_FUN_027148-T1	PTHR46987:SF1	r-spondin 3	0.00086
LAMLU_FUN_031565-T1	PTHR13286:SF6	histone deacetylase complex subunit sap30l	1.6e-05
LAMLU_FUN_010944-T1	PTHR12245	spry domain containing socs box protein	4.5e-28
LAMLU_FUN_026949-T1	PTHR10773	dna-directed rna polymerases i, ii, and iii subunit rpabc2	1.6e-07
LAMLU_FUN_034989-T1	PTHR24044:SF440	protein lin-12	1.8e-59
LAMLU_FUN_033400-T1	PTHR36586:SF6	extensin-1	7.5e-28
LAMLU_FUN_039985-T1	PTHR46880:SF5	e3 sumo-protein ligase kiaa1586	1.3e-12
LAMLU_FUN_036422-T1	PTHR23262:SF151	keratin-associated protein 5-1-related	3.5e-06
LAMLU_FUN_008766-T1	PTHR23301:SF74	eg:56g7.1 protein-related	9.3e-05
LAMLU_FUN_017228-T1	PTHR24230	g-protein coupled receptor	6.6e-15
LAMLU_FUN_004669-T1	PTHR31413:SF15	nuclear transport factor 2/rna recognition motif protein	0.0005
LAMLU_FUN_007306-T1	PTHR34403:SF7	cerebellar degeneration-related antigen 1	3.3e-07
LAMLU_FUN_026486-T1	PTHR24328:SF7	buttonless	2.7e-16
LAMLU_FUN_039574-T1	PTHR10264:SF118	podocin	3.1e-56
LAMLU_FUN_003167-T1	PTHR11360:SF168	gh22266p	6.9e-12
LAMLU_FUN_019834-T1	PTHR45870:SF1	protein arpc4-ttll3-related	1.4e-06
LAMLU_FUN_004865-T1	PTHR15718:SF7	g protein-regulated inducer of neurite outgrowth 1	7.5e-05
LAMLU_FUN_001745-T1	PTHR23301:SF58	ld43683p-related	6.8e-08
LAMLU_FUN_035423-T1	PTHR45698:SF1	trace amine-associated receptor 19n	7.2e-33
LAMLU_FUN_038124-T1	PTHR24230	g-protein coupled receptor	5.8e-26
LAMLU_FUN_033100-T1	PTHR10547:SF2	seminal vesicle protein, secretion 2	2e-06
LAMLU_FUN_013087-T1	PTHR23149:SF22	protein pxr1	5.7e-07
LAMLU_FUN_024803-T1	PTHR14958:SF12	btb/poz domain-containing protein kctd5	2.3e-14
LAMLU_FUN_016937-T1	PTHR24114:SF30	leucine-rich repeat-containing protein 74a	3e-07
LAMLU_FUN_012027-T1	PTHR35365:SF11	lp04239p	3.8e-07
LAMLU_FUN_014323-T1	PTHR11616	sodium/chloride dependent transporter	9.6e-55
LAMLU_FUN_003751-T1	PTHR12084	nuclear pore glycoprotein p62-related	0.00012
LAMLU_FUN_011599-T1	PTHR35365:SF11	lp04239p	2.1e-20
LAMLU_FUN_009859-T1	PTHR23002:SF53	zinc finger cchc domain-containing protein 13	2.8e-07
LAMLU_FUN_006965-T1	PTHR24228:SF59	neuropeptide receptor family	1.8e-28
LAMLU_FUN_003637-T1	PTHR24023:SF880	collagen alpha-1(x) chain	1.7e-16
LAMLU_FUN_032682-T1	PTHR46289:SF8	52 kda repressor of the inhibitor of the protein kinase	1.3e-05
LAMLU_FUN_011748-T1	PTHR11119:SF3	nucleobase-ascorbate transporter 2	7.3e-29
LAMLU_FUN_025231-T1	PTHR34755:SF3	serine/arginine repetitive matrix protein 2	9e-13
LAMLU_FUN_017280-T1	PTHR21523:SF7	mlt-ten (mlt-10) related	1.6e-07
LAMLU_FUN_019015-T1	PTHR11474:SF21	tyrosinase-like protein tyr-3-related	2.3e-16
LAMLU_FUN_035761-T1	PTHR14136:SF17	btb/poz domain-containing protein	0.00033
LAMLU_FUN_012238-T1	PTHR16830:SF11	pml-rara-regulated adapter molecule 1	6.2e-09
LAMLU_FUN_021872-T1	PTHR24377:SF608	regulator of sex-limitation candidate 1-related	3.2e-05
LAMLU_FUN_019134-T1	PTHR23139	rna-binding protein	0.00012
LAMLU_FUN_040126-T1	PTHR23275	cabriolet.-related	1.7e-10
LAMLU_FUN_016998-T1	PTHR43876:SF7	ubiquinone biosynthesis monooxygenase coq6, mitochondrial	2.8e-08
LAMLU_FUN_034129-T1	PTHR24278:SF28	coagulation factor x	0.00043
LAMLU_FUN_031713-T1	PTHR24230	g-protein coupled receptor	2.4e-28
LAMLU_FUN_018528-T1	PTHR10740	transforming growth factor alpha	1.8e-06
LAMLU_FUN_014848-T1	PTHR24416:SF527	proto-oncogene tyrosine-protein kinase ros	3.8e-07
LAMLU_FUN_003501-T1	PTHR34755:SF3	serine/arginine repetitive matrix protein 2	0.00022
LAMLU_FUN_003666-T1	PTHR22802:SF221	c-type lectin	9.6e-05
LAMLU_FUN_029263-T1	PTHR13479:SF55	39s ribosomal protein s18a, mitochondrial	5.9e-06
LAMLU_FUN_033660-T1	PTHR24637:SF331	collagen	2.3e-05
LAMLU_FUN_013471-T1	PTHR22949:SF1	re27538p	5e-11
LAMLU_FUN_021760-T1	PTHR11920:SF335	guanylate cyclase	2e-10
LAMLU_FUN_021532-T1	PTHR20986:SF15	fmrfamide-like neuropeptides 13	5.4e-17
LAMLU_FUN_031392-T1	PTHR22948	tudor domain containing protein	5.1e-06
LAMLU_FUN_021505-T1	PTHR12128:SF15	4-hydroxy-2-oxoglutarate aldolase, mitochondrial	0.00057
LAMLU_FUN_038122-T1	PTHR24230	g-protein coupled receptor	4.5e-28
LAMLU_FUN_023901-T1	PTHR22802:SF221	c-type lectin	0.00023
LAMLU_FUN_034833-T1	PTHR32093:SF127	pollen-specific leucine-rich repeat extensin-like protein 3	4.4e-11
LAMLU_FUN_034783-T1	PTHR20986:SF16	fmrfamide-like neuropeptides 7	2.7e-13
LAMLU_FUN_000187-T1	PTHR12027:SF102	protein wnt-4	6.1e-25
LAMLU_FUN_011159-T1	PTHR47741	coiled coil domain-containing protein 8, ccdc8	1e-14
LAMLU_FUN_035424-T1	PTHR45698:SF1	trace amine-associated receptor 19n	2.5e-68
LAMLU_FUN_038870-T1	PTHR23189:SF15	non-pou domain-containing octamer-binding protein	6.3e-05
LAMLU_FUN_012568-T1	PTHR14949:SF30	von willebrand factor d and egf domain-containing protein	4.6e-07
LAMLU_FUN_005759-T1	PTHR46600:SF2	si:ch73-382f3.1	1.8e-08
LAMLU_FUN_016097-T1	PTHR10773:SF12	dna-directed rna polymerases i, ii, and iii subunit rpabc2	5.5e-11
LAMLU_FUN_037298-T1	PTHR24637:SF331	collagen	4e-26
LAMLU_FUN_039571-T1	PTHR14136	uncharacterized	7e-09
LAMLU_FUN_014551-T1	PTHR18945:SF835	gamma-aminobutyric acid receptor alpha-like	1e-21
LAMLU_FUN_034824-T1	PTHR43969:SF7	gst-containing flywch zinc-finger protein	1.4e-08
LAMLU_FUN_035679-T1	PTHR45873:SF1	dna polymerase eta	3.3e-06
LAMLU_FUN_002310-T1	PTHR22847:SF620	transcription factor spt8	7.4e-06
LAMLU_FUN_040737-T1	PTHR47741	coiled coil domain-containing protein 8, ccdc8	4.4e-07
LAMLU_FUN_022305-T1	PTHR44444:SF1	protein sel-1 homolog 3	0.00024
LAMLU_FUN_002111-T1	PTHR11304	ephrin	3.5e-05
LAMLU_FUN_002950-T1	PTHR24230	g-protein coupled receptor	2.4e-25
LAMLU_FUN_017710-T1	PTHR33512:SF1	protein, putative (duf1191)-related	0.00097
LAMLU_FUN_029434-T1	PTHR44252:SF3	d-erythrulose reductase	1.3e-24
LAMLU_FUN_034600-T1	PTHR47081:SF1	armadillo repeat-containing x-linked protein 4	6.9e-29
LAMLU_FUN_029289-T1	PTHR23143	trichohyalin-related	6.5e-12
LAMLU_FUN_015959-T1	PTHR10838	synaptogyrin	1.1e-06
LAMLU_FUN_028679-T1	PTHR18945:SF455	glycine receptor subunit alpha-3	3e-58
LAMLU_FUN_026289-T1	PTHR14136	uncharacterized	3.4e-07
LAMLU_FUN_030526-T1	PTHR12276:SF48	epsin-1	6e-09
LAMLU_FUN_001749-T1	PTHR23301:SF58	ld43683p-related	1.8e-09
LAMLU_FUN_030452-T1	PTHR11829:SF142	forkhead box q2	1.2e-54
LAMLU_FUN_009657-T1	PTHR23304	spot2-related	7e-05
LAMLU_FUN_037666-T1	PTHR12787	uncharacterized	7.8e-08
LAMLU_FUN_035002-T1	PTHR31606:SF2	postacrosomal sheath ww domain-binding protein	0.00055
LAMLU_FUN_033669-T1	PTHR21388	beta-defensin-related	1.3e-06
LAMLU_FUN_003443-T1	PTHR11824:SF17	voltage-dependent l-type calcium channel subunit beta-1	1.3e-05
LAMLU_FUN_031898-T1	PTHR24264:SF43	hepatocyte growth factor activator	2.4e-10
LAMLU_FUN_019131-T1	PTHR14136:SF17	btb/poz domain-containing protein	0.00057
LAMLU_FUN_016289-T1	PTHR46751:SF2	eppin	4e-07
LAMLU_FUN_019143-T1	PTHR18976:SF11	apolipoprotein a-i	3.2e-12
LAMLU_FUN_035421-T1	PTHR45698:SF1	trace amine-associated receptor 19n	1.8e-14
LAMLU_FUN_011100-T1	PTHR22770:SF13	e3 ubiquitin-protein ligase rnf216	1.2e-06
LAMLU_FUN_023655-T1	PTHR23203:SF8	proline-rich protein 2-related	0.00032
LAMLU_FUN_006439-T1	PTHR24637:SF285	cuticle collagen rol-6	6.6e-07
LAMLU_FUN_021556-T1	PTHR21624:SF1	alkylglycerol monooxygenase	5.9e-16
LAMLU_FUN_023258-T1	PTHR21505:SF5	re30687p	2.5e-06
LAMLU_FUN_031640-T1	PTHR10044:SF139	death-associated inhibitor of apoptosis 2	4e-15
LAMLU_FUN_018703-T1	PTHR46513:SF13	low-density lipoprotein receptor-related protein	7.1e-192
LAMLU_FUN_006461-T1	PTHR21623	speriolin-binding factor	4.3e-13
LAMLU_FUN_029850-T1	PTHR13484:SF0	factor interacting with poly(a) polymerase 1	1.4e-13
LAMLU_FUN_031774-T1	PTHR14791	bomb/kira proteins	0.00025
LAMLU_FUN_010268-T1	PTHR10745:SF0	glycine--trna ligase	2e-24
LAMLU_FUN_034785-T1	PTHR45924:SF3	pleckstrin homology domain-containing family g member 2	0.00018
LAMLU_FUN_031633-T1	PTHR33238:SF7	transcriptional regulator mntr	1.3e-05
LAMLU_FUN_011499-T1	PTHR45638:SF17	cyclic nucleotide-gated cation channel subunit a	6.8e-24
LAMLU_FUN_022009-T1	PTHR43941:SF1	structural maintenance of chromosomes protein 2	7.5e-05
LAMLU_FUN_007214-T1	PTHR14958:SF12	btb/poz domain-containing protein kctd5	0.0002
LAMLU_FUN_020273-T1	PTHR21698	uncharacterized	3e-26
LAMLU_FUN_005520-T1	PTHR34834:SF3	gene, 39566-related	0.00026
LAMLU_FUN_036952-T1	PTHR24018:SF5	elastin	6.6e-05
LAMLU_FUN_016497-T1	PTHR46784:SF1	killer cell lectin-like receptor subfamily b member 1	3.2e-10
LAMLU_FUN_009648-T1	PTHR23143	trichohyalin-related	2.2e-06
LAMLU_FUN_025230-T1	PTHR11801:SF65	signal transducer and activator of transcription a-related	6.7e-09
LAMLU_FUN_018177-T1	PTHR11360:SF260	gon-2 extragenic modifier	1.9e-33
LAMLU_FUN_034601-T1	PTHR47372:SF4	late embryogenesis abundant (lea) protein-related	1.1e-09
LAMLU_FUN_003808-T1	PTHR11019:SF66	hth-type transcriptional regulator nimr	9e-07
LAMLU_FUN_039008-T1	PTHR12606	sentrin/sumo-specific protease	2.1e-09
LAMLU_FUN_016974-T1	PTHR11929:SF184	alpha-(1,3)-fucosyltransferase c	3.6e-19
LAMLU_FUN_001040-T1	PTHR35000:SF1	si:ch211-171h4.6	2.2e-22
LAMLU_FUN_030298-T1	PTHR23203	proline-rich protein	8.3e-10
LAMLU_FUN_018437-T1	PTHR23262:SF176	keratin-associated protein 4-3	1e-08
LAMLU_FUN_012932-T1	PTHR13527	uncharacterized	6.9e-06
LAMLU_FUN_016499-T1	PTHR46784:SF1	killer cell lectin-like receptor subfamily b member 1	3.5e-12
LAMLU_FUN_008874-T1	PTHR22589:SF31	carnitine palmitoyltransferase i	2.9e-29
LAMLU_FUN_037334-T1	PTHR19143:SF189	fibroleukin	3e-15
LAMLU_FUN_023067-T1	PTHR14136:SF17	btb/poz domain-containing protein	1.2e-05
LAMLU_FUN_014119-T1	PTHR12021:SF14	thymosin beta 15a	1.7e-05
LAMLU_FUN_031161-T1	PTHR10041:SF8	colipase	0.00073
LAMLU_FUN_014864-T1	PTHR12027:SF91	proto-oncogene wnt-1	3.3e-20
LAMLU_FUN_010566-T1	PTHR23170:SF2	centrosomal protein of 83 kda	4.8e-06
LAMLU_FUN_015483-T1	PTHR10838	synaptogyrin	4.1e-05
LAMLU_FUN_016848-T1	PTHR24023:SF914	otolin-1	1.6e-05
LAMLU_FUN_004200-T1	PTHR12125:SF12	f-box only protein 44	1.1e-06
LAMLU_FUN_004016-T1	PTHR34535:SF3	hydrogenase maturation factor hypa	0.00097
LAMLU_FUN_020238-T1	PTHR12021:SF10	thymosin beta-10	2.7e-06
LAMLU_FUN_031922-T1	PTHR10915:SF1	syndecan	0.00023
LAMLU_FUN_030581-T1	PTHR23320:SF128	membrane-spanning 4-domains, subfamily a, member 17a.1-related	0.00016
LAMLU_FUN_023500-T1	PTHR47025:SF6	n-lysine methyltransferase	1.2e-52
LAMLU_FUN_009517-T1	PTHR11817:SF3	at14039p-related	3.6e-56
LAMLU_FUN_000725-T1	PTHR20974	uncharacterized	3.7e-09
LAMLU_FUN_036185-T1	PTHR46061:SF3	thyrotropin-releasing hormone receptor	8.1e-09
LAMLU_FUN_001652-T1	PTHR24230	g-protein coupled receptor	2.2e-24
LAMLU_FUN_014503-T1	PTHR23301:SF71	bcdna.gh02976-related	2.1e-05
LAMLU_FUN_016314-T1	PTHR11690	amiloride-sensitive sodium channel-related	2.7e-25
LAMLU_FUN_037753-T1	PTHR19288:SF76	ribonucleotide monophosphatase nagd	5.8e-06
LAMLU_FUN_005113-T1	PTHR24023:SF925	mec-5	0.00028
LAMLU_FUN_006249-T1	PTHR24291:SF120	si:dkey-91i10.3	3e-08
LAMLU_FUN_026060-T1	PTHR11177:SF144	chitinase 5	3.3e-19
LAMLU_FUN_025468-T1	PTHR10773:SF12	dna-directed rna polymerases i, ii, and iii subunit rpabc2	1.1e-06
LAMLU_FUN_033823-T1	PTHR47163:SF1	si:dkey-17m8.2	2.8e-14
LAMLU_FUN_003972-T1	PTHR12824:SF8	gxivspla2, isoform a	8.5e-06
LAMLU_FUN_035747-T1	PTHR34403:SF7	cerebellar degeneration-related antigen 1	3.6e-06
LAMLU_FUN_021434-T1	PTHR12276:SF83	clathrin interactor 1	5.4e-05
LAMLU_FUN_004524-T1	PTHR12911	sad1/unc-84-like protein-related	2.8e-18
LAMLU_FUN_035802-T1	PTHR23426:SF53	ferredoxin 1	3.6e-05
LAMLU_FUN_018289-T1	PTHR12419:SF63	otu domain-containing protein 3	1.4e-09
LAMLU_FUN_014399-T1	PTHR23273	replication factor a 1, rfa1	1.8e-08
LAMLU_FUN_033582-T1	PTHR24096:SF312	bcdna.gh02901	6.4e-15
LAMLU_FUN_036454-T1	PTHR15251:SF2	testis-specific basic protein y 1-related	9.9e-20
LAMLU_FUN_014044-T1	PTHR10877	polycystin-related	1.2e-05
LAMLU_FUN_036073-T1	PTHR22814:SF310	copper transport protein cch	4.5e-05
LAMLU_FUN_032804-T1	PTHR14136:SF17	btb/poz domain-containing protein	9e-14
LAMLU_FUN_039237-T1	PTHR47614:SF2	glycophorin-c	0.00092
LAMLU_FUN_029304-T1	PTHR19143:SF360	gh13859p	9e-24
LAMLU_FUN_009146-T1	PTHR24340:SF35	gtx/nkx6b-like homeodomain protein	3.3e-10
LAMLU_FUN_023185-T1	PTHR47641:SF3	vitelline membrane-like, isoform a	1.1e-31
LAMLU_FUN_038559-T1	PTHR23147:SF53	rna-binding protein 14	2.6e-32
LAMLU_FUN_010101-T1	PTHR24023:SF845	collagen alpha-1(xxii) chain	4e-141
LAMLU_FUN_027315-T1	PTHR22948	tudor domain containing protein	4e-09
LAMLU_FUN_031207-T1	PTHR11932:SF81	cullin-1	5.8e-36
LAMLU_FUN_005022-T1	PTHR24376:SF153	zinc finger protein 717	5.2e-08
LAMLU_FUN_038715-T1	PTHR37409:SF5	riken cdna d130052b06 gene	0.00013
LAMLU_FUN_013636-T1	PTHR11564:SF5	signal recognition particle 54 kda protein	3.5e-135
LAMLU_FUN_031638-T1	PTHR47877:SF4	late embryogenesis abundant protein ecp63	0.00028
LAMLU_FUN_035233-T1	PTHR36916:SF3	si:ch211-263m18.4-related	1.4e-06
LAMLU_FUN_029700-T1	PTHR23261:SF33	ground-like (grd related)	0.00021
LAMLU_FUN_029318-T1	PTHR24346	map/microtubule affinity-regulating kinase	1.5e-27
LAMLU_FUN_021868-T1	PTHR22948	tudor domain containing protein	5.3e-16
LAMLU_FUN_039762-T1	PTHR24637:SF331	collagen	0.00068
LAMLU_FUN_016827-T1	PTHR33203:SF40	oleosin	5.7e-06
LAMLU_FUN_032540-T1	PTHR24403:SF64	re1-silencing transcription factor	0.00054
LAMLU_FUN_032617-T1	PTHR12264:SF21	transcription initiation factor tfiid subunit 12	5.4e-09
LAMLU_FUN_037153-T1	PTHR13715:SF99	inositol 1,4,5-trisphosphate receptor-like protein a	6e-14
LAMLU_FUN_019629-T1	PTHR12385:SF82	choline transporter-like protein 2	0.00029
LAMLU_FUN_033215-T1	PTHR23330:SF9	proline-rich protein 11	1.7e-07
LAMLU_FUN_028605-T1	PTHR23263:SF126	cornifin-b	4.4e-07
LAMLU_FUN_024109-T1	PTHR24637:SF331	collagen	2.5e-06
LAMLU_FUN_013339-T1	PTHR24073:SF519	ras-related protein rab-44	2.7e-22
LAMLU_FUN_020554-T1	PTHR10773:SF12	dna-directed rna polymerases i, ii, and iii subunit rpabc2	4.9e-13
LAMLU_FUN_021880-T1	PTHR10745:SF0	glycine--trna ligase	1.9e-19
LAMLU_FUN_035519-T1	PTHR37492:SF1	si:ch211-171h4.7-related	3.4e-07
LAMLU_FUN_026957-T1	PTHR24637:SF272	cuticle collagen 19	7.7e-06
LAMLU_FUN_030805-T1	PTHR12066	telomerase reverse transcriptase	6.7e-05
LAMLU_FUN_008306-T1	PTHR10579:SF2	calcium-activated chloride channel regulator 4	6e-05
LAMLU_FUN_037140-T1	PTHR18866:SF104	propionyl-coa carboxylase alpha chain, mitochondrial	3.2e-44
LAMLU_FUN_000641-T1	PTHR10338:SF108	inter-alpha-trypsin inhibitor heavy chain h6	8e-06
LAMLU_FUN_030657-T1	PTHR11315	protease family c26 gamma-glutamyl hydrolase	1.1e-12
LAMLU_FUN_020407-T1	PTHR30347:SF1	miniconductance mechanosensitive channel mscm	3.7e-19
LAMLU_FUN_014617-T1	PTHR22957:SF207	tbc1 domain family member 10b	1.2e-05
LAMLU_FUN_031973-T1	PTHR24023:SF960	collagen type xxv alpha 1 chain	3.7e-05
LAMLU_FUN_004011-T1	PTHR12320:SF54	myb domain-containing protein	1e-08
LAMLU_FUN_022687-T1	PTHR19229:SF117	atp-binding cassette sub-family a member 17	4e-25
LAMLU_FUN_023516-T1	PTHR23267:SF323	immunoglobulin lambda variable 4-60	5.7e-06
LAMLU_FUN_030725-T1	PTHR42919:SF8	n-alpha-acetyltransferase 50	1.6e-19
LAMLU_FUN_011261-T1	PTHR13585:SF19	zinc finger ccch domain-containing protein 13	5e-08
LAMLU_FUN_004328-T1	PTHR45638:SF11	cyclic nucleotide-gated potassium channel	3.6e-07
LAMLU_FUN_019255-T1	PTHR24107:SF8	dynein regulatory complex subunit 5	1.4e-31
LAMLU_FUN_016749-T1	PTHR10404	n-acetylated-alpha-linked acidic dipeptidase	0.00013
LAMLU_FUN_036849-T1	PTHR18916:SF73	tubulin-specific chaperone b	3e-05
LAMLU_FUN_014682-T1	PTHR24012:SF675	polyadenylate-binding protein	0.0009
LAMLU_FUN_012985-T1	PTHR21513:SF29	major sperm protein	7.6e-09
LAMLU_FUN_006800-T1	PTHR15549:SF6	protein skg6	6.6e-07
LAMLU_FUN_010272-T1	PTHR24241	neuropeptide receptor-related g-protein coupled receptor	7e-26
LAMLU_FUN_031035-T1	PTHR18945:SF211	glycine receptor subunit alpha-4	2e-53
LAMLU_FUN_022293-T1	PTHR23116:SF37	whirlin	4.7e-08
LAMLU_FUN_018171-T1	PTHR11360:SF168	gh22266p	2.2e-82
LAMLU_FUN_011290-T1	PTHR17384	p-selectin glycoprotein ligand-1	1.4e-11
LAMLU_FUN_009988-T1	PTHR11566:SF148	interferon-induced gtp-binding protein mxa-related	4e-06
LAMLU_FUN_011412-T1	PTHR18919:SF113	3-ketoacyl-coa thiolase fadi	0.00038
LAMLU_FUN_007462-T1	PTHR46081:SF3	peptide methionine sulfoxide reductase b6-related	5.3e-10
LAMLU_FUN_031393-T1	PTHR22948	tudor domain containing protein	2.7e-15
LAMLU_FUN_025244-T1	PTHR45627:SF13	adenylate cyclase type 3	6e-20
LAMLU_FUN_024209-T1	PTHR18945:SF429	gamma-aminobutyric acid receptor subunit beta-1	6.1e-06
LAMLU_FUN_011472-T1	PTHR11406:SF0	phosphoglycerate kinase	9.2e-50
LAMLU_FUN_019769-T1	PTHR10574:SF401	laminin subunit beta 3	3.5e-06
LAMLU_FUN_015746-T1	PTHR10788:SF46	alpha,alpha-trehalose-phosphate synthase [udp-forming] 11-related	0.0001
LAMLU_FUN_033855-T1	PTHR24637:SF331	collagen	1.8e-14
LAMLU_FUN_040189-T1	PTHR24637:SF281	dumpy: shorter than wild-type	0.0003
LAMLU_FUN_012011-T1	PTHR10579:SF42	calcium-activated chloride channel regulator 3a-1-related	1e-05
LAMLU_FUN_023040-T1	PTHR10183:SF381	calpain-6	1.8e-15
LAMLU_FUN_007451-T1	PTHR35365:SF11	lp04239p	1.1e-28
LAMLU_FUN_005923-T1	PTHR43104:SF2	l-2-hydroxyglutarate dehydrogenase, mitochondrial	1.6e-19
LAMLU_FUN_010706-T1	PTHR20986:SF16	fmrfamide-like neuropeptides 7	0.00016
LAMLU_FUN_012909-T1	PTHR24134:SF1	ankyrin repeat and socs box protein 8	2.8e-24
LAMLU_FUN_001464-T1	PTHR45713:SF6	si:cabz01040626.2-related	3.6e-29
LAMLU_FUN_037558-T1	PTHR10334:SF378	scp-like extracellular protein	0.00035
LAMLU_FUN_027032-T1	PTHR10641:SF1044	myb domain protein 49	3.1e-06
LAMLU_FUN_013974-T1	PTHR19134	protein-tyrosine phosphatase	8e-20
LAMLU_FUN_023353-T1	PTHR31062:SF166	xyloglucan endotransglucosylase/hydrolase protein 7-related	4.1e-05
LAMLU_FUN_022643-T1	PTHR13954	ire1-related	3.5e-30
LAMLU_FUN_009395-T1	PTHR21533:SF22	coiled-coil domain-containing protein 70	0.00031
LAMLU_FUN_009174-T1	PTHR10333:SF42	inhibitor of growth protein	0.0004
LAMLU_FUN_018609-T1	PTHR31569:SF0	zinc finger swim domain-containing protein 1	0.00084
LAMLU_FUN_025992-T1	PTHR31444:SF31	glucuronoxylan 4-o-methyltransferase 1	0.00011
LAMLU_FUN_022544-T1	PTHR36916:SF3	si:ch211-263m18.4-related	2.4e-123
LAMLU_FUN_034476-T1	PTHR24347:SF412	calcium/calmodulin dependent protein kinase i	7.7e-14
LAMLU_FUN_010217-T1	PTHR16932:SF29	si:dkey-188i13.7-related	3.2e-23
LAMLU_FUN_024480-T1	PTHR47415:SF1	protein fam47b	0.00055
LAMLU_FUN_040253-T1	PTHR19143	fibrinogen/tenascin/angiopoeitin	7.9e-46
LAMLU_FUN_014595-T1	PTHR10194:SF3	rasgap-activating-like protein 1	1.8e-10
LAMLU_FUN_009970-T1	PTHR45615:SF23	myosin-11	1.6e-21
LAMLU_FUN_035422-T1	PTHR45698:SF1	trace amine-associated receptor 19n	6.5e-31
LAMLU_FUN_014550-T1	PTHR18945:SF216	gamma-aminobutyric acid receptor subunit alpha-3	1.3e-05
LAMLU_FUN_029317-T1	PTHR24343:SF299	fi24002p1	3.8e-19
LAMLU_FUN_034113-T1	PTHR35365:SF11	lp04239p	0.00023
LAMLU_FUN_013461-T1	PTHR23263:SF41	small proline-rich protein 3	3.8e-06
LAMLU_FUN_033760-T1	PTHR47372:SF8	late embryogenesis abundant protein (lea) family protein	1.6e-07
LAMLU_FUN_012181-T1	PTHR16515:SF28	zinc finger protein 711	8.5e-103
LAMLU_FUN_007308-T1	PTHR33142:SF45	cyclin-dependent protein kinase inhibitor smr2	0.0002
LAMLU_FUN_010841-T1	PTHR47415:SF1	protein fam47b	7.5e-34
LAMLU_FUN_010181-T1	PTHR22948	tudor domain containing protein	8e-17
LAMLU_FUN_003986-T1	PTHR23262:SF176	keratin-associated protein 4-3	1.2e-15
LAMLU_FUN_004118-T1	PTHR15718:SF7	g protein-regulated inducer of neurite outgrowth 1	1.9e-12
LAMLU_FUN_027718-T1	PTHR23002:SF89	cellular nucleic acid-binding protein	1.4e-11
LAMLU_FUN_004568-T1	PTHR31294:SF14	keratin-associated protein 21-1-related	1.7e-05
LAMLU_FUN_007090-T1	PTHR45691:SF6	protein diaphanous	4.9e-11
LAMLU_FUN_010464-T1	PTHR24230	g-protein coupled receptor	2.2e-23
LAMLU_FUN_018494-T1	PTHR13342:SF2	ragulator complex protein lamtor5	1.6e-07
LAMLU_FUN_014642-T1	PTHR23143:SF22	golgin subfamily a member 6-like protein 7	3.4e-06
LAMLU_FUN_009586-T1	PTHR24637:SF331	collagen	0.00019
LAMLU_FUN_000753-T1	PTHR24377:SF828	zinc finger protein 37a	6.4e-207
LAMLU_FUN_001105-T1	PTHR24637:SF331	collagen	9e-05
LAMLU_FUN_034284-T1	PTHR23268:SF97	t cell receptor beta variable 11-3	1.2e-08
LAMLU_FUN_013203-T1	PTHR11215:SF1	upf0160 protein myg1, mitochondrial	7.5e-17
LAMLU_FUN_032680-T1	PTHR33076:SF62	non-specific lipid-transfer protein 8	0.00093
LAMLU_FUN_033879-T1	PTHR47771:SF3	hdc01644	9.4e-08
LAMLU_FUN_030783-T1	PTHR22467:SF2	protein pbmucl2	1.5e-13
LAMLU_FUN_036869-T1	PTHR21522	otopetrin	4.9e-12
LAMLU_FUN_038501-T1	PTHR21685:SF0	phostensin	0.00051
LAMLU_FUN_016825-T1	PTHR23127	centromere/microtubule binding protein cbf5	1.3e-18
LAMLU_FUN_016825-T1	PTHR23127:SF0	h/aca ribonucleoprotein complex subunit 4	1.3e-18
LAMLU_FUN_037366-T1	PTHR11224:SF39	makorin, ring finger protein, 4	3.3e-07
LAMLU_FUN_021710-T1	PTHR10283:SF82	protein i'm not dead yet-related	1.3e-31
LAMLU_FUN_012791-T1	PTHR19143	fibrinogen/tenascin/angiopoeitin	2.3e-45
LAMLU_FUN_032441-T1	PTHR24023:SF907	collagen alpha-3(v) chain	3.5e-33
LAMLU_FUN_011187-T1	PTHR14453:SF53	poly [adp-ribose] polymerase 10	4.5e-36
LAMLU_FUN_012095-T1	PTHR21523	uncharacterized	7.1e-48
LAMLU_FUN_020767-T1	PTHR19325:SF501	furrowed, isoform a	1.3e-09
LAMLU_FUN_040406-T1	PTHR46371:SF14	heavy metal-associated isoprenylated plant protein 16	5.2e-06
LAMLU_FUN_033337-T1	PTHR31458:SF2	polygalacturonase 1 beta-like protein 2	2.3e-12
LAMLU_FUN_007943-T1	PTHR19446:SF419	si:dkey-187k19.2-related	0.00031
LAMLU_FUN_038824-T1	PTHR11736:SF84	4933402e13rik protein	0.00079
LAMLU_FUN_006911-T1	PTHR36586:SF7	extensin-3	2.7e-06
LAMLU_FUN_012849-T1	PTHR22949:SF1	re27538p	1.4e-19
LAMLU_FUN_028509-T1	PTHR24023:SF539	collagen alpha-2(v) chain	3.1e-08
LAMLU_FUN_029329-T1	PTHR12121:SF82	carbon catabolite repressor protein 4 homolog 3	1.8e-06
LAMLU_FUN_021616-T1	PTHR19325:SF475	selectin e-related	0.00059
LAMLU_FUN_021962-T1	PTHR19384:SF17	nadph--cytochrome p450 reductase	7.3e-13
LAMLU_FUN_012139-T1	PTHR24241	neuropeptide receptor-related g-protein coupled receptor	4e-05
LAMLU_FUN_024872-T1	PTHR24031:SF632	atp-dependent rna helicase ddx6-related	8.4e-26
LAMLU_FUN_029841-T1	PTHR23273	replication factor a 1, rfa1	3.5e-09
LAMLU_FUN_018169-T1	PTHR11360:SF168	gh22266p	8.5e-45
LAMLU_FUN_032777-T1	PTHR24329:SF518	homeobox protein esx1	0.00033
LAMLU_FUN_021032-T1	PTHR22624:SF51	cysteine protease	5.5e-07
LAMLU_FUN_001109-T1	PTHR11594:SF1	40s ribosomal protein s27	0.00029
LAMLU_FUN_015868-T1	PTHR45752:SF62	plant intracellular ras-group-related lrr protein 8	0.00013
LAMLU_FUN_028038-T1	PTHR14136:SF17	btb/poz domain-containing protein	3.4e-24
LAMLU_FUN_021944-T1	PTHR19229	atp-binding cassette transporter subfamily a abca	1.8e-153
LAMLU_FUN_007331-T1	PTHR12262:SF1	cell differentiation family, rcd1-like protein	1.8e-15
LAMLU_FUN_025850-T1	PTHR23274:SF32	atp-dependent dna helicase pif1	6.5e-05
LAMLU_FUN_040758-T1	PTHR19860:SF14	telomerase-associated protein 1	1.8e-10
LAMLU_FUN_010329-T1	PTHR45854:SF2	arf-gap with sh3 domain, ank repeat and ph domain-containing protein 1	5.7e-08
LAMLU_FUN_025017-T1	PTHR19229	atp-binding cassette transporter subfamily a abca	5.7e-93
LAMLU_FUN_017485-T1	PTHR16196	cell cycle control protein cwf25	4.4e-11
LAMLU_FUN_030963-T1	PTHR11829:SF142	forkhead box q2	1.2e-54
LAMLU_FUN_012771-T1	PTHR31192:SF3	sperm-specific family, class q	0.00035
LAMLU_FUN_037917-T1	PTHR13723:SF39	a disintegrin and metalloproteinase with thrombospondin motifs 15	4.8e-05
LAMLU_FUN_038096-T1	PTHR13800	transient receptor potential cation channel, subfamily m, member 6	3.6e-97
LAMLU_FUN_011656-T1	PTHR23098:SF6	si:ch211-107p11.3	2.3e-07
LAMLU_FUN_032873-T1	PTHR11946:SF57	valine--trna ligase, mitochondrial-related	0.00015
LAMLU_FUN_036923-T1	PTHR11733:SF114	neprilysin	1.9e-05
LAMLU_FUN_026652-T1	PTHR12242:SF1	ld06593p-related	5.9e-11
LAMLU_FUN_006498-T1	PTHR31762:SF11	myosin	0.001
LAMLU_FUN_031417-T1	PTHR24637:SF331	collagen	1.1e-23
LAMLU_FUN_005947-T1	PTHR11876:SF3	defensin-6	0.00015
LAMLU_FUN_019087-T1	PTHR12433:SF10	mediator of rna polymerase ii transcription subunit 25	3.9e-05
LAMLU_FUN_004336-T1	PTHR15241:SF224	transformer-2 protein homolog	0.00076
LAMLU_FUN_005535-T1	PTHR23263:SF4	skin-specific protein 32	3.2e-33
LAMLU_FUN_024344-T1	PTHR11566:SF148	interferon-induced gtp-binding protein mxa-related	2.1e-05
LAMLU_FUN_037595-T1	PTHR22803:SF128	cd302 antigen	0.00046
LAMLU_FUN_008915-T1	PTHR36586:SF7	extensin-3	0.00039
LAMLU_FUN_019825-T1	PTHR24329:SF518	homeobox protein esx1	0.00011
LAMLU_FUN_002612-T1	PTHR24115:SF513	kinesin-1 heavy chain	6.2e-19
LAMLU_FUN_017844-T1	PTHR11829:SF142	forkhead box q2	1.1e-52
LAMLU_FUN_040628-T1	PTHR31294:SF14	keratin-associated protein 21-1-related	4.9e-07
LAMLU_FUN_006781-T1	PTHR35365:SF11	lp04239p	9.5e-10
LAMLU_FUN_027054-T1	PTHR24200:SF6	coiled-coil domain-containing protein 69	0.00061
LAMLU_FUN_012552-T1	PTHR45624:SF15	mitochondrial substrate carrier family protein s-related	5.9e-09
LAMLU_FUN_025882-T1	PTHR30383	periplasmic broad-specificity esterase/lipase/protease	8.5e-05
LAMLU_FUN_013575-T1	PTHR15028	cd72-related	3.8e-06
LAMLU_FUN_035328-T1	PTHR10322	dna polymerase catalytic subunit	2.8e-11
LAMLU_FUN_002717-T1	PTHR24023:SF971	collagen	1e-07
LAMLU_FUN_017316-T1	PTHR21705:SF9	protein fam160b2	1.9e-05
LAMLU_FUN_004530-T1	PTHR24041:SF22	mucin-3a	4.2e-24
LAMLU_FUN_036570-T1	PTHR13484	fip1-like 1 protein	5.1e-11
LAMLU_FUN_010924-T1	PTHR19143	fibrinogen/tenascin/angiopoeitin	1.3e-53
LAMLU_FUN_030801-T1	PTHR11442:SF8	hemoglobin subunit mu	1.7e-18
LAMLU_FUN_007402-T1	PTHR34403:SF7	cerebellar degeneration-related antigen 1	3.3e-36
LAMLU_FUN_028445-T1	PTHR33864:SF1	neuropeptide-like protein	8.7e-05
LAMLU_FUN_022004-T1	PTHR34524:SF5	calcyphosin-like protein	2.5e-10
LAMLU_FUN_011564-T1	PTHR19375:SF407	heat shock cognate 71 kda protein-related	3.4e-88
LAMLU_FUN_020513-T1	PTHR16932:SF2	interferon alpha-inducible protein 27-like protein 2	7.8e-25
LAMLU_FUN_012853-T1	PTHR13723:SF278	adam metallopeptidase with thrombospondin type 1 motif a, isoform b	6.2e-05
LAMLU_FUN_001137-T1	PTHR13715:SF99	inositol 1,4,5-trisphosphate receptor-like protein a	4e-21
LAMLU_FUN_035416-T1	PTHR45698:SF1	trace amine-associated receptor 19n	2.2e-14
LAMLU_FUN_028848-T1	PTHR24115:SF398	kinesin-like protein kif21a	9.2e-09
LAMLU_FUN_023263-T1	PTHR23262:SF25	keratin-associated protein 5-11	0.001
LAMLU_FUN_001823-T1	PTHR10264:SF114	band 7 protein cg42540	1.5e-37
LAMLU_FUN_024506-T1	PTHR17571	urinary protein rup /acrosomal protein sp-10	9.6e-07
LAMLU_FUN_008899-T1	PTHR10166:SF31	re14947p	8.8e-06
LAMLU_FUN_039709-T1	PTHR19051:SF6	keratin-associated protein 26-1	9.3e-07
LAMLU_FUN_035872-T1	PTHR24115:SF839	kinesin-like protein kin-4c	1e-16
LAMLU_FUN_006133-T1	PTHR30136:SF19	dna-binding transcriptional repressor yiaj	0.0005
LAMLU_FUN_006808-T1	PTHR24361:SF250	serine/threonine-protein kinase pak 3	0.00071
LAMLU_FUN_036799-T1	PTHR19343:SF1	t cell receptor alpha variable 29/delta variable 5	4.2e-13
LAMLU_FUN_000604-T1	PTHR18959:SF89	transgelin	9.2e-05
LAMLU_FUN_037156-T1	PTHR35365:SF11	lp04239p	1.7e-27
LAMLU_FUN_034698-T1	PTHR12669:SF12	4e-binding protein thor	0.00025
LAMLU_FUN_002954-T1	PTHR24230	g-protein coupled receptor	1.4e-34
LAMLU_FUN_040162-T1	PTHR11736:SF83	trophinin	0.0002
LAMLU_FUN_010972-T1	PTHR45691:SF6	protein diaphanous	1.8e-05
LAMLU_FUN_001977-T1	PTHR20986	fmrfamide-related peptides	5.1e-19
LAMLU_FUN_011741-T1	PTHR44252:SF3	d-erythrulose reductase	1.3e-14
LAMLU_FUN_040588-T1	PTHR47741	coiled coil domain-containing protein 8, ccdc8	1.2e-08
LAMLU_FUN_024584-T1	PTHR23143:SF20	golgin subfamily a member 6-like protein 1-related	3.5e-05
LAMLU_FUN_031465-T1	PTHR34403:SF7	cerebellar degeneration-related antigen 1	7.1e-14
LAMLU_FUN_014684-T1	PTHR32246:SF84	protein src2 homolog	1.3e-05
LAMLU_FUN_007403-T1	PTHR11213:SF6	somatoliberin	4.1e-06
LAMLU_FUN_024828-T1	PTHR45691:SF6	protein diaphanous	1.6e-12
LAMLU_FUN_011924-T1	PTHR20003:SF4	mucin 11a	2.9e-09
LAMLU_FUN_003204-T1	PTHR23143:SF22	golgin subfamily a member 6-like protein 7	8.3e-09
LAMLU_FUN_026695-T1	PTHR31458:SF10	polygalacturonase 1 beta-like protein 1-related	6.7e-12
LAMLU_FUN_009099-T1	PTHR20956	heh2p	1.4e-38
LAMLU_FUN_021984-T1	PTHR21533:SF22	coiled-coil domain-containing protein 70	2.2e-13
LAMLU_FUN_020272-T1	PTHR10579:SF52	calcium-activated chloride channel regulator 1	1.5e-08
LAMLU_FUN_015874-T1	PTHR11943	galactose-1-phosphate uridylyltransferase	1.8e-11
LAMLU_FUN_023716-T1	PTHR23316:SF59	importin subunit alpha	0.00023
LAMLU_FUN_010378-T1	PTHR24023:SF539	collagen alpha-2(v) chain	6.7e-15
LAMLU_FUN_022142-T1	PTHR20835:SF0	e3 ubiquitin-protein ligase ppp1r11-related	3e-33
LAMLU_FUN_013608-T1	PTHR19303:SF36	tigger transposable element-derived protein 3	1.2e-14
LAMLU_FUN_004382-T1	PTHR24384:SF126	im:7143333-related	0.00015
LAMLU_FUN_024847-T1	PTHR37492:SF1	si:ch211-171h4.7-related	2.2e-05
LAMLU_FUN_036382-T1	PTHR10773:SF12	dna-directed rna polymerases i, ii, and iii subunit rpabc2	4.6e-08
LAMLU_FUN_028319-T1	PTHR45640:SF11	si:dkey-1k23.3	0.0009
LAMLU_FUN_026061-T1	PTHR11177:SF334	chitinase 10-related	1.8e-28
LAMLU_FUN_002915-T1	PTHR22803:SF128	cd302 antigen	2.5e-07
LAMLU_FUN_015905-T1	PTHR33644:SF5	u-box domain-containing protein 62	0.00036
LAMLU_FUN_015046-T1	PTHR14060:SF4	t-cell leukemia/lymphoma protein 1a	2.1e-06
LAMLU_FUN_015494-T1	PTHR45935:SF4	protein zbed8	8.4e-30
LAMLU_FUN_006983-T1	PTHR21668:SF0	eukaryotic initiation factor 1a, isoform a	2.8e-05
LAMLU_FUN_011630-T1	PTHR30069:SF30	ferrienterobactin receptor	0.00062
LAMLU_FUN_035214-T1	PTHR33203:SF4	f27j15.22	1.6e-17
LAMLU_FUN_012546-T1	PTHR12011:SF433	adhesion g protein-coupled receptor e4p-related	0.00021
LAMLU_FUN_000910-T1	PTHR46599:SF3	piggybac transposable element-derived protein 4	0.00022
LAMLU_FUN_032064-T1	PTHR46289:SF8	52 kda repressor of the inhibitor of the protein kinase	7.4e-06
LAMLU_FUN_024393-T1	PTHR12916:SF4	neurogenic locus notch homolog protein 1-related	1.3e-72
LAMLU_FUN_001681-T1	PTHR12021:SF20	thymosin beta-4	4.7e-12
LAMLU_FUN_023979-T1	PTHR21499:SF54	aspartokinase 2, chloroplastic	7.2e-11
LAMLU_FUN_035210-T1	PTHR11958	sodium/dicarboxylate symporter-related	2.2e-24
LAMLU_FUN_027458-T1	PTHR36586:SF16	extensin-2-related	9.1e-10
LAMLU_FUN_004330-T1	PTHR11039:SF37	nebulin	2.8e-07
LAMLU_FUN_000448-T1	PTHR31294:SF14	keratin-associated protein 21-1-related	2.7e-71
LAMLU_FUN_027682-T1	PTHR22883:SF19	protein s-acyltransferase 15-related	0.00029
LAMLU_FUN_001801-T1	PTHR23226	zinc finger protein	1.3e-102
LAMLU_FUN_030605-T1	PTHR24037:SF7	mucin 13b, cell surface-associated-related	0.00027
LAMLU_FUN_008763-T1	PTHR12916:SF4	neurogenic locus notch homolog protein 1-related	1.9e-50
LAMLU_FUN_035081-T1	PTHR24147:SF47	ankyrin repeat domain-containing protein 30a	4.4e-11
LAMLU_FUN_038888-T1	PTHR24230	g-protein coupled receptor	2e-14
LAMLU_FUN_033820-T1	PTHR10183:SF404	zgc:85932	0.00026
LAMLU_FUN_028604-T1	PTHR23263:SF126	cornifin-b	5.1e-06
LAMLU_FUN_032722-T1	PTHR36586:SF10	proline-rich extensin-like family protein	1.2e-12
LAMLU_FUN_031594-T1	PTHR11639:SF115	s100 calcium-binding protein u-related	3.6e-11
LAMLU_FUN_025018-T1	PTHR19229	atp-binding cassette transporter subfamily a abca	3.9e-36
LAMLU_FUN_030483-T1	PTHR23273	replication factor a 1, rfa1	1.5e-06
LAMLU_FUN_014049-T1	PTHR31557:SF1	protein up-regulated in daf-2(gf)	3.8e-07
LAMLU_FUN_035646-T1	PTHR10811:SF59	beta-1,3-glucosyltransferase	4.8e-47
LAMLU_FUN_027552-T1	PTHR31282:SF70	wrky transcription factor 15-related	6.2e-05
LAMLU_FUN_017949-T1	PTHR10666:SF328	ribosomal protein s27a	0.00089
LAMLU_FUN_024687-T1	PTHR16160:SF13	fermitin 2-related	2.3e-08
LAMLU_FUN_032302-T1	PTHR18945:SF430	acetylcholine receptor subunit alpha-like 2	0.00019
LAMLU_FUN_032188-T1	PTHR24221:SF165	bile salt export pump	3.3e-57
LAMLU_FUN_025917-T1	PTHR47641:SF3	vitelline membrane-like, isoform a	4.4e-68
LAMLU_FUN_011204-T1	PTHR11929:SF184	alpha-(1,3)-fucosyltransferase c	1.4e-11
LAMLU_FUN_039058-T1	PTHR14060:SF2	t-cell leukemia/lymphoma protein 1b	0.0005
LAMLU_FUN_039475-T1	PTHR24328:SF7	buttonless	1.8e-23
LAMLU_FUN_039533-T1	PTHR23320	membrane-spanning 4-domains subfamily a ms4a -related	4.5e-06
LAMLU_FUN_013867-T1	PTHR21698:SF1	ip17715p	3.1e-09
LAMLU_FUN_025539-T1	PTHR24114:SF30	leucine-rich repeat-containing protein 74a	2.5e-20
LAMLU_FUN_010335-T1	PTHR46160:SF1	si:ch211-39f2.3-related	2.2e-05
LAMLU_FUN_015708-T1	PTHR42884:SF8	proprotein convertase subtilisin/kexin type 6	9.8e-05
LAMLU_FUN_014511-T1	PTHR14136:SF17	btb/poz domain-containing protein	4.5e-07
LAMLU_FUN_040835-T1	PTHR12606:SF9	mcg1048453-related	2e-05
LAMLU_FUN_012725-T1	PTHR15049:SF1	lymphocyte antigen 6k	3.4e-06
LAMLU_FUN_026899-T1	PTHR11461:SF145	alpha-1-antichymotrypsin	2e-06
LAMLU_FUN_038355-T1	PTHR21523:SF36	mlt-ten (mlt-10) related	3.6e-18
LAMLU_FUN_024297-T1	PTHR11430:SF12	epididymal-specific lipocalin-12	0.00094
LAMLU_FUN_012880-T1	PTHR23341	high mobility group proteins hmg-a and c	1.6e-16
LAMLU_FUN_012379-T1	PTHR15859	seta binding protein 1	2.2e-22
LAMLU_FUN_032620-T1	PTHR18976:SF11	apolipoprotein a-i	2e-15
LAMLU_FUN_002129-T1	PTHR24216:SF52	lim domain-containing protein b	0.00011
LAMLU_FUN_020377-T1	PTHR43601:SF10	thioredoxin-like 2-2, chloroplastic	6e-36
LAMLU_FUN_008188-T1	PTHR10877:SF134	polycystic kidney disease protein 1-like 2	4.3e-08
LAMLU_FUN_022587-T1	PTHR12262:SF1	cell differentiation family, rcd1-like protein	1.2e-06
LAMLU_FUN_037435-T1	PTHR22948	tudor domain containing protein	9.8e-21
LAMLU_FUN_033682-T1	PTHR20515:SF0	beta-defensin 103	1.1e-06
LAMLU_FUN_024802-T1	PTHR22948	tudor domain containing protein	7.2e-19
LAMLU_FUN_031467-T1	PTHR10912	adp-ribosyl cyclase	4.1e-05
LAMLU_FUN_005486-T1	PTHR46600:SF2	si:ch73-382f3.1	6.6e-06
LAMLU_FUN_009418-T1	PTHR11961	cytochrome c	0.00033
LAMLU_FUN_031106-T1	PTHR15251:SF2	testis-specific basic protein y 1-related	3.2e-16
LAMLU_FUN_024272-T1	PTHR47641:SF3	vitelline membrane-like, isoform a	5.1e-10
LAMLU_FUN_026515-T1	PTHR19143	fibrinogen/tenascin/angiopoeitin	4.1e-65
LAMLU_FUN_025697-T1	PTHR24390:SF108	zinc finger protein sens	9e-23
LAMLU_FUN_006410-T1	PTHR43592:SF4	caax amino terminal protease family protein	0.00073
LAMLU_FUN_037391-T1	PTHR14136	uncharacterized	0.00083
LAMLU_FUN_009198-T1	PTHR24221:SF165	bile salt export pump	1.5e-95
LAMLU_FUN_012548-T1	PTHR22802:SF221	c-type lectin	1.3e-06
LAMLU_FUN_019336-T1	PTHR11639:SF60	protein s100-a11	3.3e-06
LAMLU_FUN_040772-T1	PTHR45944:SF1	transcription factor hivep2	4.9e-06
LAMLU_FUN_026589-T1	PTHR12582:SF41	unc5c-like protein	4.8e-14
LAMLU_FUN_004857-T1	PTHR11731:SF128	dipeptidyl peptidase 4	6.4e-10
LAMLU_FUN_023952-T1	PTHR22948:SF4	tudor domain-containing protein 1	0.00024
LAMLU_FUN_011882-T1	PTHR15251:SF2	testis-specific basic protein y 1-related	0.0007
LAMLU_FUN_034130-T1	PTHR14136:SF17	btb/poz domain-containing protein	2.8e-15
LAMLU_FUN_029499-T1	PTHR10877	polycystin-related	0.00045
LAMLU_FUN_033383-T1	PTHR33473:SF1	atp-dependent clp protease adapter protein clps1, chloroplastic	1.4e-12
LAMLU_FUN_005112-T1	PTHR24637:SF331	collagen	2.1e-06
LAMLU_FUN_038125-T1	PTHR24230	g-protein coupled receptor	1.1e-14
LAMLU_FUN_022348-T1	PTHR19325	complement component-related sushi domain-containing	1.4e-12
LAMLU_FUN_023207-T1	PTHR23320	membrane-spanning 4-domains subfamily a ms4a -related	2.7e-05
LAMLU_FUN_010008-T1	PTHR18945:SF216	gamma-aminobutyric acid receptor subunit alpha-3	2.7e-06
LAMLU_FUN_032532-T1	PTHR22600:SF20	beta-hexosaminidase a	3.8e-11
LAMLU_FUN_004300-T1	PTHR45944:SF4	human immunodeficiency virus type i enhancer-binding protein 2b	1e-13
LAMLU_FUN_002506-T1	PTHR11188:SF57	toxin-regulated targets of mapk	0.00096
LAMLU_FUN_025420-T1	PTHR31875:SF27	protein dehydration-induced 19 homolog 7	1e-10
LAMLU_FUN_018747-T1	PTHR15666:SF1	comm domain-containing protein 5	2.8e-05
LAMLU_FUN_014609-T1	PTHR15817	stg protein	7.6e-38
LAMLU_FUN_012499-T1	PTHR23301:SF74	eg:56g7.1 protein-related	3.4e-08
LAMLU_FUN_040072-T1	PTHR23003:SF6	heterogeneous nuclear ribonucleoprotein m	1.3e-13
LAMLU_FUN_028502-T1	PTHR31604:SF26	protein shi related sequence 4	0.00012
LAMLU_FUN_014473-T1	PTHR22789:SF0	l-fuculose phosphate aldolase	5.1e-08
LAMLU_FUN_022688-T1	PTHR19229	atp-binding cassette transporter subfamily a abca	5.5e-60
LAMLU_FUN_029423-T1	PTHR44252:SF3	d-erythrulose reductase	5.4e-14
LAMLU_FUN_016104-T1	PTHR11590:SF70	protein-glutamine gamma-glutamyltransferase 4	5.5e-05
LAMLU_FUN_040740-T1	PTHR10334:SF344	at27079p-related	7.8e-30
LAMLU_FUN_010927-T1	PTHR19143	fibrinogen/tenascin/angiopoeitin	4.9e-32
LAMLU_FUN_007937-T1	PTHR23266:SF194	immunoglobulin heavy variable 2-70-related	0.0002
LAMLU_FUN_026321-T1	PTHR24377:SF809	si:dkey-20i20.8-related	3.7e-36
LAMLU_FUN_035662-T1	PTHR24033:SF153	von willebrand factor d and egf domain-containing protein	2.1e-12
LAMLU_FUN_022386-T1	PTHR20986:SF16	fmrfamide-like neuropeptides 7	1.1e-07
LAMLU_FUN_000236-T1	PTHR24383:SF13	flt3-interacting zinc finger protein 1	0.00089
LAMLU_FUN_002886-T1	PTHR11564:SF5	signal recognition particle 54 kda protein	5.9e-22
LAMLU_FUN_002952-T1	PTHR24230	g-protein coupled receptor	9.9e-22
LAMLU_FUN_000572-T1	PTHR11422	t-cell surface glycoprotein cd4	7.9e-05
LAMLU_FUN_014068-T1	PTHR47485:SF1	thylakoid lumenal 17.4 kda protein, chloroplastic	2.7e-07
LAMLU_FUN_001820-T1	PTHR46617:SF3	forkhead box protein g1	0.00033
LAMLU_FUN_034421-T1	PTHR14949	egf-like-domain, multiple 7, 8	1.8e-09
LAMLU_FUN_028849-T1	PTHR24115:SF398	kinesin-like protein kif21a	1e-24
LAMLU_FUN_004037-T1	PTHR11697:SF202	general transcription factor 2-related zinc finger protein-related	0.00048
LAMLU_FUN_005909-T1	PTHR31009:SF73	s-adenosyl-l-methionine:salicylic acid carboxyl methyltransferase	0.00028
LAMLU_FUN_032449-T1	PTHR24023:SF914	otolin-1	2.3e-40
LAMLU_FUN_002044-T1	PTHR23273	replication factor a 1, rfa1	1.4e-10
LAMLU_FUN_004472-T1	PTHR11614:SF153	monoglyceride lipase	0.00035
LAMLU_FUN_035538-T1	PTHR10166	voltage-dependent calcium channel subunit alpha-2/delta-related	1.4e-18
LAMLU_FUN_002794-T1	PTHR22949:SF1	re27538p	6e-43
LAMLU_FUN_032948-T1	PTHR24023:SF971	collagen	0.00016
LAMLU_FUN_012151-T1	PTHR12669:SF15	chromosome 8 open reading frame 88	0.00076
LAMLU_FUN_023405-T1	PTHR20986:SF16	fmrfamide-like neuropeptides 7	2.1e-08
LAMLU_FUN_033131-T1	PTHR11929:SF184	alpha-(1,3)-fucosyltransferase c	3e-14
LAMLU_FUN_028949-T1	PTHR13480:SF1	e3 ubiquitin-protein ligase cbll2	0.00063
LAMLU_FUN_025710-T1	PTHR23260	keratin associated protein 3-3-related	0.0003
LAMLU_FUN_006538-T1	PTHR34403:SF7	cerebellar degeneration-related antigen 1	5.4e-07
LAMLU_FUN_020198-T1	PTHR23203:SF8	proline-rich protein 2-related	1.5e-06
LAMLU_FUN_013510-T1	PTHR45846:SF1	trna-dihydrouridine(47) synthase [nad(p)(+)]-like	4.1e-20
LAMLU_FUN_019509-T1	PTHR19143	fibrinogen/tenascin/angiopoeitin	4.4e-53
LAMLU_FUN_010127-T1	PTHR20956	heh2p	1.6e-46
LAMLU_FUN_038623-T1	PTHR21136:SF169	vesicle-associated membrane protein 727	0.00091
LAMLU_FUN_007222-T1	PTHR13270:SF4	limpet, isoform k	2.2e-11
LAMLU_FUN_034904-T1	PTHR11005	lysosomal acid lipase-related	2.2e-07
LAMLU_FUN_026102-T1	PTHR24023:SF914	otolin-1	3.6e-33
LAMLU_FUN_012513-T1	PTHR22930:SF161	similar to ensangp00000010363	0.00065
LAMLU_FUN_009582-T1	PTHR21243:SF17	nucleoporin nup159	1.9e-08
LAMLU_FUN_009276-T1	PTHR21724:SF100	dietary restriction down regulated-related	0.00098
LAMLU_FUN_033519-T1	PTHR46791:SF1	si:ch211-212k5.3-related	8.1e-08
LAMLU_FUN_015578-T1	PTHR14208	basic leucine zipper and w2 domain-containing protein	5.5e-09
LAMLU_FUN_023269-T1	PTHR13946:SF28	dna-directed rna polymerases i and iii subunit rpac2	2.2e-05
LAMLU_FUN_015706-T1	PTHR24230	g-protein coupled receptor	7.8e-14
LAMLU_FUN_004416-T1	PTHR46513:SF16	low-density lipoprotein receptor-related protein 5	8e-09
LAMLU_FUN_021004-T1	PTHR23143	trichohyalin-related	1.5e-09
LAMLU_FUN_025027-T1	PTHR24110	centrosomal protein of 78 kda	2.2e-05
LAMLU_FUN_036428-T1	PTHR12358:SF6	ceramide kinase, isoform a	0.00015
LAMLU_FUN_005781-T1	PTHR24390:SF116	vascular endothelial zinc finger 1b	2.6e-06
LAMLU_FUN_033157-T1	PTHR24329:SF322	homeobox protein aristaless-like 4	7.1e-08
LAMLU_FUN_030933-T1	PTHR19229:SF189	atp binding cassette subfamily a member 3	6.8e-32
LAMLU_FUN_038382-T1	PTHR18976:SF11	apolipoprotein a-i	7.2e-05
LAMLU_FUN_002636-T1	PTHR24033:SF151	notch 2	7.2e-196
LAMLU_FUN_012895-T1	PTHR11738:SF3	alpha-1b-glycoprotein	0.00012
LAMLU_FUN_018057-T1	PTHR10183:SF396	calpain-a-related	2.2e-21
LAMLU_FUN_025336-T1	PTHR31711:SF1	arginine and glutamate-rich protein 1	4.9e-57
LAMLU_FUN_023771-T1	PTHR12231:SF244	immunoglobulin superfamily member 9	0.00043
LAMLU_FUN_023515-T1	PTHR37409:SF5	riken cdna d130052b06 gene	5.5e-19
LAMLU_FUN_030604-T1	PTHR30383:SF5	thioesterase 1/protease 1/lysophospholipase l1	0.00069
LAMLU_FUN_016222-T1	PTHR17098	nadh-ubiquinone oxidoreductase mwfe subunit	4.3e-06
LAMLU_FUN_012098-T1	PTHR47771:SF3	hdc01644	1.5e-06
LAMLU_FUN_011918-T1	PTHR17985:SF8	transport and golgi organization protein 2 homolog	3.8e-10
LAMLU_FUN_000627-T1	PTHR33136:SF48	protein ralf-like 14-related	0.00017
LAMLU_FUN_007884-T1	PTHR33590:SF2	protein fam186a	7.5e-14
LAMLU_FUN_021660-T1	PTHR17571	urinary protein rup /acrosomal protein sp-10	3.4e-10
LAMLU_FUN_028658-T1	PTHR11690:SF248	pickpocket 17, isoform a	7.9e-21
LAMLU_FUN_013438-T1	PTHR21567	clasp	0.00054
LAMLU_FUN_003709-T1	PTHR31294:SF14	keratin-associated protein 21-1-related	3.2e-23
LAMLU_FUN_001544-T1	PTHR22930:SF116	zmp:0000000634	5e-14
LAMLU_FUN_001968-T1	PTHR14360:SF14	coiled-coil domain-containing protein 90b, mitochondrial	0.00084
LAMLU_FUN_008403-T1	PTHR45638:SF17	cyclic nucleotide-gated cation channel subunit a	2.4e-29
LAMLU_FUN_014888-T1	PTHR20898	uncharacterized	0.001
LAMLU_FUN_027579-T1	PTHR10133:SF42	dna polymerase theta	3.5e-06
LAMLU_FUN_001342-T1	PTHR23002:SF53	zinc finger cchc domain-containing protein 13	4.2e-10
LAMLU_FUN_027478-T1	PTHR19848:SF4	e3 ubiquitin-protein ligase traf7	1.3e-08
LAMLU_FUN_032342-T1	PTHR33590:SF2	protein fam186a	1.4e-13
LAMLU_FUN_024349-T1	PTHR14224	similar to preferentially expressed antigen in melanoma-like 3	7.5e-07
LAMLU_FUN_028191-T1	PTHR23143:SF22	golgin subfamily a member 6-like protein 7	1.3e-11
LAMLU_FUN_030044-T1	PTHR45623:SF7	chromodomain-helicase-dna-binding protein 1	1.6e-31
LAMLU_FUN_032423-T1	PTHR32093:SF120	leucine-rich repeat extensin-like protein 3-related	2.1e-06
LAMLU_FUN_013614-T1	PTHR11730:SF58	ammonium transporter	5.9e-05
LAMLU_FUN_020380-T1	PTHR24381:SF247	zinc finger protein 120-related	3.6e-05
LAMLU_FUN_010156-T1	PTHR24023:SF914	otolin-1	3.8e-09
LAMLU_FUN_032740-T1	PTHR12939:SF10	eg:4f1.1 protein	0.00021
LAMLU_FUN_033797-T1	PTHR45951:SF3	protein dispatched	1.9e-06
LAMLU_FUN_010273-T1	PTHR24230	g-protein coupled receptor	1.1e-29
LAMLU_FUN_035438-T1	PTHR11675:SF43	polypeptide n-acetylgalactosaminyltransferase 1	8.1e-14
LAMLU_FUN_001882-T1	PTHR47771:SF3	hdc01644	0.00015
LAMLU_FUN_035246-T1	PTHR12772	dna replication complex gins protein psf2	0.00029
LAMLU_FUN_001540-T1	PTHR10515:SF3	thymidine phosphorylase	1.4e-07
LAMLU_FUN_026822-T1	PTHR24044:SF412	neurogenic locus notch homolog protein 4	1e-11
LAMLU_FUN_022550-T1	PTHR23301:SF74	eg:56g7.1 protein-related	7.4e-06
LAMLU_FUN_012793-T1	PTHR23213	formin-related	1.3e-12
LAMLU_FUN_011818-T1	PTHR42757:SF32	protein amalgam	1.2e-10
LAMLU_FUN_016254-T1	PTHR22802:SF221	c-type lectin	1.6e-05
LAMLU_FUN_025696-T1	PTHR24409:SF363	zinc finger and btb domain containing 16	8.5e-23
LAMLU_FUN_000546-T1	PTHR34834:SF3	gene, 39566-related	2.7e-07
LAMLU_FUN_004418-T1	PTHR33285:SF27	phytosulfokines 3	1.8e-05
LAMLU_FUN_029328-T1	PTHR12121:SF82	carbon catabolite repressor protein 4 homolog 3	1.2e-08
LAMLU_FUN_004398-T1	PTHR45921:SF4	ip01054p	3.7e-20
LAMLU_FUN_034918-T1	PTHR24041:SF25	si:ch211-196f2.3	0.00017
LAMLU_FUN_040785-T1	PTHR23107:SF0	grf1-interacting factor 2-related	0.00014
LAMLU_FUN_035102-T1	PTHR10660:SF2	ld45860p	3.7e-05
LAMLU_FUN_012501-T1	PTHR22917	hemopexin domain-containing protein	3.3e-07
LAMLU_FUN_034664-T1	PTHR10127:SF793	zinc metalloproteinase nas-27	2.2e-05
LAMLU_FUN_017947-T1	PTHR20986:SF18	fmrf-like peptide	3.2e-06
LAMLU_FUN_015574-T1	PTHR14208:SF0	basic leucine zipper and w2 domain-containing protein 1	1.1e-08
LAMLU_FUN_019347-T1	PTHR13140:SF752	myosin-m heavy chain	0.00098
LAMLU_FUN_015845-T1	PTHR11339:SF269	mucin-5b	3.3e-06
LAMLU_FUN_033735-T1	PTHR34450:SF2	defensin-like protein 232-related	7.7e-06
LAMLU_FUN_031933-T1	PTHR12505:SF21	trinucleotide repeat-containing gene 18 protein	7.7e-07
LAMLU_FUN_033645-T1	PTHR33320:SF6	methionyl-trna synthetase	5.4e-08
LAMLU_FUN_040063-T1	PTHR24404:SF49	klumpfuss related	4.9e-07
LAMLU_FUN_024366-T1	PTHR22957:SF207	tbc1 domain family member 10b	0.00064
LAMLU_FUN_022720-T1	PTHR12231:SF250	re42927p-related	1.8e-07
LAMLU_FUN_026694-T1	PTHR24251:SF19	proline-rich gla (g-carboxyglutamic acid) 2	2.7e-06
LAMLU_FUN_025148-T1	PTHR46289:SF8	52 kda repressor of the inhibitor of the protein kinase	0.00053
LAMLU_FUN_037201-T1	PTHR23235:SF85	kruppel-like factor 18	1.4e-07
LAMLU_FUN_002476-T1	PTHR18976:SF11	apolipoprotein a-i	5.3e-18
LAMLU_FUN_017854-T1	PTHR22847:SF620	transcription factor spt8	0.00096
LAMLU_FUN_012815-T1	PTHR24637:SF251	collagen	2.7e-10
LAMLU_FUN_002752-T1	PTHR31458:SF2	polygalacturonase 1 beta-like protein 2	8.7e-07
LAMLU_FUN_034089-T1	PTHR14879	caspase regulator, ring finger domain-containing	2.5e-05
LAMLU_FUN_022635-T1	PTHR19139	aquaporin transporter	7.9e-20
LAMLU_FUN_024212-T1	PTHR12550:SF46	hepatoma-derived growth factor-related protein 3	0.00039
LAMLU_FUN_005388-T1	PTHR24637:SF331	collagen	5.2e-108
LAMLU_FUN_033752-T1	PTHR10881:SF44	golgin subfamily a member 6a-related	1e-23
LAMLU_FUN_036132-T1	PTHR47641:SF3	vitelline membrane-like, isoform a	1.4e-11
LAMLU_FUN_027541-T1	PTHR17571	urinary protein rup /acrosomal protein sp-10	5e-06
LAMLU_FUN_014509-T1	PTHR24064:SF34	solute carrier family 22 member 20	0.00039
LAMLU_FUN_003872-T1	PTHR15326	spermatogenesis-associated protein 2/tamozhennic	0.00025
LAMLU_FUN_037765-T1	PTHR10110:SF86	sodium/hydrogen exchanger 7	5.9e-18
LAMLU_FUN_001658-T1	PTHR24246	olfactory receptor and adenosine receptor	1.3e-22
LAMLU_FUN_035798-T1	PTHR23055:SF69	neuronal calcium sensor 2	2.8e-41
LAMLU_FUN_004792-T1	PTHR19290:SF88	neurogenic differentiation factor 1	3.9e-06
LAMLU_FUN_033629-T1	PTHR10827:SF52	ip16409p	1.1e-28
LAMLU_FUN_036942-T1	PTHR11616	sodium/chloride dependent transporter	1.7e-53
LAMLU_FUN_025486-T1	PTHR23273:SF47	replication protein a 70 kda dna-binding subunit a	6.9e-11
LAMLU_FUN_040365-T1	PTHR10336:SF11	1-phosphatidylinositol 4,5-bisphosphate phosphodiesterase beta-3	1.2e-07
LAMLU_FUN_032076-T1	PTHR38709:SF1	si:ch73-193c12.2-related	5.3e-09
LAMLU_FUN_025723-T1	PTHR22802:SF221	c-type lectin	6.8e-08
LAMLU_FUN_032993-T1	PTHR11806	glucose inhibited division protein a	3.8e-08
LAMLU_FUN_037581-T1	PTHR24637:SF331	collagen	9.9e-38
LAMLU_FUN_033108-T1	PTHR11461:SF194	kallistatin	0.00018
LAMLU_FUN_003764-T1	PTHR31294:SF14	keratin-associated protein 21-1-related	5.9e-11
LAMLU_FUN_025260-T1	PTHR31294:SF14	keratin-associated protein 21-1-related	0.00065
LAMLU_FUN_022224-T1	PTHR21533:SF22	coiled-coil domain-containing protein 70	2e-12
LAMLU_FUN_002323-T1	PTHR46791:SF1	si:ch211-212k5.3-related	1.6e-06
LAMLU_FUN_031061-T1	PTHR11777:SF8	alanine--trna ligase, mitochondrial	2.9e-22
LAMLU_FUN_037363-T1	PTHR12771:SF41	elmo domain-containing protein c	0.00013
LAMLU_FUN_010004-T1	PTHR18945:SF835	gamma-aminobutyric acid receptor alpha-like	3.8e-21
LAMLU_FUN_020406-T1	PTHR24033:SF153	von willebrand factor d and egf domain-containing protein	3.4e-17
LAMLU_FUN_015763-T1	PTHR24221:SF165	bile salt export pump	7.8e-30
LAMLU_FUN_026648-T1	PTHR14754:SF13	transcription elongation factor a protein-like 5	0.0008
LAMLU_FUN_018158-T1	PTHR36586:SF6	extensin-1	5.5e-15
LAMLU_FUN_035482-T1	PTHR24147:SF50	ankyrin repeat domain-containing protein 36c	2e-15
LAMLU_FUN_006963-T1	PTHR24228:SF59	neuropeptide receptor family	3.2e-24
LAMLU_FUN_008745-T1	PTHR46684:SF1	transcription factor mute	1.4e-06
LAMLU_FUN_014865-T1	PTHR21523:SF36	mlt-ten (mlt-10) related	2.2e-18
LAMLU_FUN_029424-T1	PTHR44252:SF2	l-xylulose reductase	2.4e-10
LAMLU_FUN_038593-T1	PTHR10459:SF66	poly [adp-ribose] polymerase 3	1e-14
LAMLU_FUN_034829-T1	PTHR11829:SF360	fork head domain-containing protein crocodile	0.00017
LAMLU_FUN_014827-T1	PTHR43537:SF18	l-lactate dehydrogenase operon regulatory protein-related	1.9e-05
LAMLU_FUN_014397-T1	PTHR21523	uncharacterized	2.6e-13
LAMLU_FUN_017122-T1	PTHR47741	coiled coil domain-containing protein 8, ccdc8	6.1e-09
LAMLU_FUN_014167-T1	PTHR11690	amiloride-sensitive sodium channel-related	2.5e-29
LAMLU_FUN_022065-T1	PTHR11215:SF1	upf0160 protein myg1, mitochondrial	4.6e-11
LAMLU_FUN_022065-T1	PTHR11215	metal dependent hydrolase - related	4.6e-11
LAMLU_FUN_014071-T1	PTHR31294:SF14	keratin-associated protein 21-1-related	1e-18
LAMLU_FUN_032305-T1	PTHR18945:SF764	5-hydroxytryptamine receptor 3c	1.2e-13
LAMLU_FUN_006042-T1	PTHR19134:SF495	tyrosine-protein phosphatase 69d	6.8e-15
LAMLU_FUN_010179-T1	PTHR22948	tudor domain containing protein	6.9e-18
LAMLU_FUN_010358-T1	PTHR24068:SF196	ubiquitin-conjugating enzyme e2 variant 1b	5.3e-21
LAMLU_FUN_021369-T1	PTHR11461:SF211	accessory gland protein acp76a-related	3.7e-12
LAMLU_FUN_015480-T1	PTHR23302	transmembrane channel-related	8.6e-09
LAMLU_FUN_002511-T1	PTHR45901:SF3	lipoxygenase homology domain-containing protein 1	9.1e-33
LAMLU_FUN_026266-T1	PTHR23143	trichohyalin-related	3.2e-14
LAMLU_FUN_023662-T1	PTHR10544:SF0	60s ribosomal protein l28	3.9e-07
LAMLU_FUN_005858-T1	PTHR24637:SF331	collagen	1.3e-09
LAMLU_FUN_013906-T1	PTHR33395:SF7	pericardin	2e-09
LAMLU_FUN_032558-T1	PTHR10740:SF3	probetacellulin	0.00025
LAMLU_FUN_028083-T1	PTHR30348	uncharacterized protein yece	7.4e-11
LAMLU_FUN_026068-T1	PTHR10877	polycystin-related	4.4e-08
LAMLU_FUN_017329-T1	PTHR22467:SF2	protein pbmucl2	0.00033
LAMLU_FUN_040100-T1	PTHR12242	uncharacterized	1.2e-05
LAMLU_FUN_016420-T1	PTHR33562:SF2	crooked-related	3.6e-08
LAMLU_FUN_003175-T1	PTHR14224	similar to preferentially expressed antigen in melanoma-like 3	2.2e-09
LAMLU_FUN_018580-T1	PTHR24023:SF914	otolin-1	5.7e-14
LAMLU_FUN_036809-T1	PTHR30352:SF13	glycyl-radical enzyme activating enzyme yjjw-related	0.00045
LAMLU_FUN_013235-T1	PTHR24115:SF398	kinesin-like protein kif21a	1.4e-06
LAMLU_FUN_009330-T1	PTHR33864:SF4	neuropeptide-like protein	1.6e-05
LAMLU_FUN_023938-T1	PTHR24637:SF331	collagen	0.0004
LAMLU_FUN_036662-T1	PTHR24253:SF38	serine protease hepsin	1.5e-14
LAMLU_FUN_005615-T1	PTHR23127:SF0	h/aca ribonucleoprotein complex subunit 4	9.7e-40
LAMLU_FUN_025250-T1	PTHR23177:SF57	rho gtpase-activating protein 5	0.00083
LAMLU_FUN_029265-T1	PTHR24147:SF50	ankyrin repeat domain-containing protein 36c	5.3e-11
LAMLU_FUN_012739-T1	PTHR12406	calcium-independent phospholipase a2 ipla2 -related	5e-16
LAMLU_FUN_020797-T1	PTHR13809:SF9	guanine nucleotide-binding protein g(i)/g(s)/g(o) subunit gamma-12	3e-13
LAMLU_FUN_038946-T1	PTHR24264:SF43	hepatocyte growth factor activator	3.6e-12
LAMLU_FUN_027408-T1	PTHR31342:SF16	hydroxyproline-rich glycoprotein family protein	0.00031
LAMLU_FUN_003182-T1	PTHR43272:SF50	long-chain-fatty-acid--coa ligase 5	1.7e-05
LAMLU_FUN_032303-T1	PTHR18945:SF531	nicotinic acetylcholine receptor alpha4, isoform h	0.00027
LAMLU_FUN_004793-T1	PTHR23138:SF87	ran-binding protein 3a-related	8.9e-05
LAMLU_FUN_012136-T1	PTHR24023:SF983	dumpy: shorter than wild-type	1.2e-16
LAMLU_FUN_023007-T1	PTHR15549	paired immunoglobulin-like type 2 receptor	3.6e-05
LAMLU_FUN_016788-T1	PTHR46880:SF7	transmembrane protein c17orf113	0.00026
LAMLU_FUN_038974-T1	PTHR31282:SF70	wrky transcription factor 15-related	9.7e-06
LAMLU_FUN_014390-T1	PTHR23262:SF125	keratin-associated protein 10-1-related	0.00029
LAMLU_FUN_033556-T1	PTHR47741	coiled coil domain-containing protein 8, ccdc8	0.00011
LAMLU_FUN_012940-T1	PTHR13084	t-cell lymphoma breakpoint-associated target 1-related	9.1e-05
LAMLU_FUN_032991-T1	PTHR24377:SF859	zinc finger protein 578	6.8e-05
LAMLU_FUN_005614-T1	PTHR23127:SF0	h/aca ribonucleoprotein complex subunit 4	6e-28
LAMLU_FUN_002109-T1	PTHR21105:SF0	gh16255p	0.00015
LAMLU_FUN_040064-T1	PTHR24023:SF539	collagen alpha-2(v) chain	2.4e-12
LAMLU_FUN_019152-T1	PTHR11777:SF8	alanine--trna ligase, mitochondrial	0.00012
LAMLU_FUN_016980-T1	PTHR21523:SF36	mlt-ten (mlt-10) related	7.2e-11
LAMLU_FUN_008851-T1	PTHR21505	uncharacterized	0.00028
LAMLU_FUN_014933-T1	PTHR47819	dentin sialophosphoprotein	1.5e-08
LAMLU_FUN_036787-T1	PTHR23267:SF409	immunoglobulin kappa variable 4-1	9.3e-18
LAMLU_FUN_038444-T1	PTHR10166	voltage-dependent calcium channel subunit alpha-2/delta-related	1.6e-14
LAMLU_FUN_028026-T1	PTHR22467:SF2	protein pbmucl2	2.4e-09
LAMLU_FUN_003579-T1	PTHR31025:SF9	si:dkey-286j15.1	5.8e-10
LAMLU_FUN_022580-T1	PTHR18966	ionotropic glutamate receptor	3.4e-08
LAMLU_FUN_005744-T1	PTHR10574:SF274	usherin	2.7e-05
LAMLU_FUN_012246-T1	PTHR19325	complement component-related sushi domain-containing	2e-22
LAMLU_FUN_015023-T1	PTHR23273	replication factor a 1, rfa1	4.1e-09
LAMLU_FUN_040572-T1	PTHR36586:SF10	proline-rich extensin-like family protein	1.1e-30
LAMLU_FUN_037535-T1	PTHR22467:SF2	protein pbmucl2	7.8e-17
LAMLU_FUN_026413-T1	PTHR10877:SF134	polycystic kidney disease protein 1-like 2	6.4e-13
LAMLU_FUN_017603-T1	PTHR10166	voltage-dependent calcium channel subunit alpha-2/delta-related	1.8e-25
LAMLU_FUN_022452-T1	PTHR46116:SF6	baculoviral iap repeat-containing protein 6-related	1.9e-12
LAMLU_FUN_007803-T1	PTHR13800:SF1	transient receptor potential cation channel trpm	0.00018
LAMLU_FUN_014047-T1	PTHR23273:SF47	replication protein a 70 kda dna-binding subunit a	9.8e-09
LAMLU_FUN_026895-T1	PTHR47327:SF1	re15579p	0.00036
LAMLU_FUN_027030-T1	PTHR12373:SF9	enhancer of rudimentary homolog	2.9e-10
LAMLU_FUN_018053-T1	PTHR23317:SF26	zizimin, isoform k	2.1e-15
LAMLU_FUN_010285-T1	PTHR14555:SF15	myelin-associated oligodendrocyte basic protein	4.5e-24
LAMLU_FUN_009457-T1	PTHR47641:SF3	vitelline membrane-like, isoform a	2.5e-05
LAMLU_FUN_038445-T1	PTHR10166:SF25	voltage-dependent calcium channel subunit alpha-2/delta-3	0.00033
LAMLU_FUN_001365-T1	PTHR22930:SF116	zmp:0000000634	5.5e-05
LAMLU_FUN_027136-T1	PTHR19332:SF6	peroxisomal membrane protein 13	2e-10
LAMLU_FUN_012801-T1	PTHR11360:SF260	gon-2 extragenic modifier	3.6e-22
LAMLU_FUN_015573-T1	PTHR14208:SF7	basic leucine zipper and w2 domain-containing protein 2	0.00021
LAMLU_FUN_000815-T1	PTHR23273	replication factor a 1, rfa1	2.3e-09
LAMLU_FUN_033628-T1	PTHR31228:SF24	cystatin/monellin superfamily protein	9.7e-09
LAMLU_FUN_009237-T1	PTHR11616:SF231	sodium-dependent proline transporter	6.2e-59
LAMLU_FUN_003643-T1	PTHR19303:SF11	jerky protein homolog	4.5e-07
LAMLU_FUN_004288-T1	PTHR47641:SF3	vitelline membrane-like, isoform a	1.9e-11
LAMLU_FUN_017241-T1	PTHR33830:SF1	defensin-like protein 155-related	0.0009
LAMLU_FUN_032452-T1	PTHR24020:SF4	collagen alpha-1(vii) chain-related	3.7e-17
LAMLU_FUN_003524-T1	PTHR24637:SF285	cuticle collagen rol-6	1.6e-34
LAMLU_FUN_021788-T1	PTHR11932:SF126	cullin-3	2e-15
LAMLU_FUN_004280-T1	PTHR32093:SF123	pollen-specific leucine-rich repeat extensin-like protein 2	1.9e-05
LAMLU_FUN_019549-T1	PTHR11920:SF476	si:ch211-215j19.12	1.4e-35
LAMLU_FUN_007324-T1	PTHR23213	formin-related	3.7e-05
LAMLU_FUN_001939-T1	PTHR45645:SF29	cubilin homolog	2.4e-06
LAMLU_FUN_040260-T1	PTHR19143	fibrinogen/tenascin/angiopoeitin	1.6e-62
LAMLU_FUN_020885-T1	PTHR36586:SF6	extensin-1	8.2e-18
LAMLU_FUN_032056-T1	PTHR34153:SF2	si:ch211-262h13.3-related	5.3e-10
LAMLU_FUN_035270-T1	PTHR23273	replication factor a 1, rfa1	2e-07
LAMLU_FUN_031401-T1	PTHR37209:SF3	lysine-rich arabinogalactan protein 17-related	0.00093
LAMLU_FUN_033671-T1	PTHR20515:SF0	beta-defensin 103	4.8e-06
LAMLU_FUN_031690-T1	PTHR24113:SF6	ran gtpase-activating protein 1	5.9e-05
LAMLU_FUN_029885-T1	PTHR12247:SF67	sterile alpha motif domain-containing protein 11	6.8e-14
LAMLU_FUN_031714-T1	PTHR24230	g-protein coupled receptor	3.9e-35
LAMLU_FUN_002953-T1	PTHR24230	g-protein coupled receptor	1.5e-37
LAMLU_FUN_005510-T1	PTHR15276	h4 d10s170 protein-related	0.00029
LAMLU_FUN_038887-T1	PTHR24230	g-protein coupled receptor	3.7e-25
LAMLU_FUN_006267-T1	PTHR24067:SF154	ubiquitin-conjugating enzyme e2 g2	0.00029
LAMLU_FUN_032252-T1	PTHR10476:SF9	charged multivesicular body protein 2b	0.001
LAMLU_FUN_003938-T1	PTHR11909:SF84	casein kinase i isoform alpha	3.3e-26
LAMLU_FUN_030287-T1	PTHR20986:SF15	fmrfamide-like neuropeptides 13	1.4e-07
LAMLU_FUN_017814-T1	PTHR21523	uncharacterized	8.8e-18
LAMLU_FUN_016412-T1	PTHR45713:SF6	si:cabz01040626.2-related	3.7e-91
LAMLU_FUN_010923-T1	PTHR19143	fibrinogen/tenascin/angiopoeitin	3.1e-64
LAMLU_FUN_009702-T1	PTHR45868:SF16	heavy metal-associated isoprenylated plant protein 35	1.2e-06
LAMLU_FUN_020900-T1	PTHR10108:SF1104	methyltransferase pmt14-related	9.8e-05
LAMLU_FUN_032411-T1	PTHR24637:SF331	collagen	6.6e-08
LAMLU_FUN_000371-T1	PTHR13270	protein c20orf116-related	1.5e-07
LAMLU_FUN_013832-T1	PTHR12902:SF8	wiskott-aldrich syndrome protein family member 1	0.0009
LAMLU_FUN_036500-T1	PTHR24291:SF138	leukotriene-b(4) omega-hydroxylase 2	0.00017
LAMLU_FUN_036598-T1	PTHR11267:SF114	t-box transcription factor tbx19	5.6e-05
LAMLU_FUN_014065-T1	PTHR33088:SF28	protein pelpk1-related	1.5e-06
LAMLU_FUN_024932-T1	PTHR34403:SF7	cerebellar degeneration-related antigen 1	5.4e-16
LAMLU_FUN_007694-T1	PTHR45698:SF1	trace amine-associated receptor 19n	7.5e-06
LAMLU_FUN_003803-T1	PTHR13954:SF7	endoplasmic reticulum to nucleus-signaling 1	1.6e-78
LAMLU_FUN_027024-T1	PTHR14136:SF17	btb/poz domain-containing protein	1.7e-30
LAMLU_FUN_019017-T1	PTHR23080:SF132	si:dkey-50i6.5	7.6e-08
LAMLU_FUN_022710-T1	PTHR15718:SF7	g protein-regulated inducer of neurite outgrowth 1	4.2e-14
LAMLU_FUN_034692-T1	PTHR46599:SF2	si:ch211-130m23.5	4.9e-07
LAMLU_FUN_024100-T1	PTHR45921:SF4	ip01054p	3e-09
LAMLU_FUN_038549-T1	PTHR22572:SF104	mannose-1-phosphate guanyltransferase alpha	3.3e-12
LAMLU_FUN_018852-T1	PTHR11814:SF187	epidermal stripes and patches, isoform a	9.1e-32
LAMLU_FUN_001656-T1	PTHR24230	g-protein coupled receptor	6.7e-34
LAMLU_FUN_031002-T1	PTHR11958	sodium/dicarboxylate symporter-related	3.9e-22
LAMLU_FUN_009414-T1	PTHR10590:SF18	solute carrier family 28 member 3	7e-68
LAMLU_FUN_017821-T1	PTHR13585:SF19	zinc finger ccch domain-containing protein 13	2.2e-06
LAMLU_FUN_036628-T1	PTHR43150:SF2	hyperkinetic, isoform m	8.7e-10
LAMLU_FUN_026214-T1	PTHR31083:SF5	f3f20.2 protein	2.2e-14
LAMLU_FUN_000517-T1	PTHR14453:SF53	poly [adp-ribose] polymerase 10	8.6e-22
LAMLU_FUN_028856-T1	PTHR23330	p300 transcriptional cofactor jmy-related	3.1e-09
LAMLU_FUN_037895-T1	PTHR37492:SF1	si:ch211-171h4.7-related	9.1e-56
LAMLU_FUN_006879-T1	PTHR11125:SF8	protein rna-directed dna methylation 3	7.9e-05
LAMLU_FUN_033196-T1	PTHR23055:SF11	guanylyl cyclase-activating protein 2	2.4e-07
LAMLU_FUN_020667-T1	PTHR35365:SF11	lp04239p	7.9e-13
LAMLU_FUN_002951-T1	PTHR24230	g-protein coupled receptor	4.8e-36
LAMLU_FUN_035329-T1	PTHR10322	dna polymerase catalytic subunit	5.6e-07
LAMLU_FUN_002819-T1	PTHR21142	sarcoglycans	1.1e-06
LAMLU_FUN_031318-T1	PTHR45691:SF6	protein diaphanous	1.2e-16
LAMLU_FUN_017327-T1	PTHR15565:SF0	protein aatf	8.5e-05
LAMLU_FUN_021663-T1	PTHR34403:SF7	cerebellar degeneration-related antigen 1	5.8e-18
LAMLU_FUN_034037-T1	PTHR12289:SF40	cadmium-inducible lysosomal protein cdr-5	5.9e-05
LAMLU_FUN_013728-T1	PTHR34403:SF7	cerebellar degeneration-related antigen 1	2.4e-09
LAMLU_FUN_024582-T1	PTHR22948	tudor domain containing protein	4.3e-13
LAMLU_FUN_020005-T1	PTHR15907:SF137	protein plant cadmium resistance 12	0.0009
LAMLU_FUN_006536-T1	PTHR23002:SF89	cellular nucleic acid-binding protein	6.4e-11
LAMLU_FUN_031723-T1	PTHR23077:SF12	peroxisome biogenesis factor 1	1.9e-21
LAMLU_FUN_024731-T1	PTHR22802:SF221	c-type lectin	1.3e-09
LAMLU_FUN_039199-T1	PTHR24637:SF331	collagen	5.6e-11
LAMLU_FUN_034404-T1	PTHR21698:SF1	ip17715p	2e-07
LAMLU_FUN_039130-T1	PTHR31993:SF6	uba-like domain-containing protein 2	1.2e-07
LAMLU_FUN_011696-T1	PTHR12901:SF9	coenzyme q-binding protein coq10 homolog b, mitochondrial	1.3e-15
LAMLU_FUN_017768-T1	PTHR24041:SF22	mucin-3a	2.8e-14
LAMLU_FUN_009364-T1	PTHR23273:SF47	replication protein a 70 kda dna-binding subunit a	4.9e-07
LAMLU_FUN_016834-T1	PTHR45969:SF9	emb|cab89405.1	0.00038
LAMLU_FUN_036129-T1	PTHR13954:SF7	endoplasmic reticulum to nucleus-signaling 1	3e-47
LAMLU_FUN_008181-T1	PTHR15034:SF5	death domain-containing protein cradd	6.5e-07
LAMLU_FUN_006686-T1	PTHR24270:SF14	lrp x(cross)-hybridizing	9.7e-05
LAMLU_FUN_003572-T1	PTHR19143	fibrinogen/tenascin/angiopoeitin	1.2e-65
LAMLU_FUN_001325-T1	PTHR13999:SF23	dispanin subfamily a member 2d-related	0.00011
LAMLU_FUN_021239-T1	PTHR13230	general transcription factor iiic, polypeptide 5	1.2e-05
LAMLU_FUN_014785-T1	PTHR11690:SF222	pickpocket 6-related	1.7e-14
LAMLU_FUN_024804-T1	PTHR11675:SF43	polypeptide n-acetylgalactosaminyltransferase 1	2.8e-30
LAMLU_FUN_019086-T1	PTHR10657:SF29	peptidyl-prolyl cis-trans isomerase pin1	1.9e-06
LAMLU_FUN_040605-T1	PTHR23262:SF176	keratin-associated protein 4-3	1.5e-10
LAMLU_FUN_031558-T1	PTHR24388:SF36	zinc finger protein 221-related	1.4e-05
LAMLU_FUN_014820-T1	PTHR12582:SF41	unc5c-like protein	9e-09
LAMLU_FUN_021453-T1	PTHR33606:SF5	protein ycii	0.00053
LAMLU_FUN_002587-T1	PTHR31192:SF3	sperm-specific family, class q	5.5e-10
LAMLU_FUN_027052-T1	PTHR24041:SF22	mucin-3a	9e-13
LAMLU_FUN_006436-T1	PTHR24230	g-protein coupled receptor	1.7e-10
LAMLU_FUN_013141-T1	PTHR12035:SF107	sialic acid-binding ig-like lectin 9	1.4e-05
LAMLU_FUN_040194-T1	PTHR22802:SF221	c-type lectin	4.2e-17
LAMLU_FUN_015893-T1	PTHR23202:SF27	verprolin 1, isoform g	6.2e-17
LAMLU_FUN_027249-T1	PTHR10340:SF13	sphingomyelinase phosphodiesterase c	3.4e-106
LAMLU_FUN_034449-T1	PTHR11547	arginine or creatine kinase	1.5e-11
LAMLU_FUN_013284-T1	PTHR42908:SF6	116 kda u5 small nuclear ribonucleoprotein component	4.7e-14
LAMLU_FUN_011660-T1	PTHR30332	probable general secretion pathway protein d	0.00077
LAMLU_FUN_018563-T1	PTHR24258:SF128	tequila, isoform g	4.6e-06
LAMLU_FUN_019809-T1	PTHR24023:SF959	collagen alpha-1(xviii) chain	9.4e-12
LAMLU_FUN_010951-T1	PTHR22599:SF54	mob kinase activator-like 1a-related	5.4e-05
LAMLU_FUN_008148-T1	PTHR13800	transient receptor potential cation channel, subfamily m, member 6	8e-132
LAMLU_FUN_036291-T1	PTHR21136:SF190	vesicle-associated membrane protein 728	8.3e-06
LAMLU_FUN_023529-T1	PTHR24373:SF277	chondroadherin	7.1e-11
LAMLU_FUN_023504-T1	PTHR23226:SF237	zinc finger protein 83	3.4e-158
LAMLU_FUN_012835-T1	PTHR46978:SF1	zinc knuckle (cchc-type) family protein	6.6e-05
LAMLU_FUN_032969-T1	PTHR21700:SF21	transthyretin-related family domain	2.2e-08
LAMLU_FUN_026279-T1	PTHR20898	uncharacterized	4.9e-05
LAMLU_FUN_013946-T1	PTHR35000:SF1	si:ch211-171h4.6	2.5e-10
LAMLU_FUN_024986-T1	PTHR12243:SF45	ld26477p	8.5e-09
LAMLU_FUN_030837-T1	PTHR37492:SF1	si:ch211-171h4.7-related	4.4e-08
LAMLU_FUN_003166-T1	PTHR11360:SF168	gh22266p	2e-14
LAMLU_FUN_012428-T1	PTHR13270	protein c20orf116-related	6.9e-12
LAMLU_FUN_007883-T1	PTHR47025:SF6	n-lysine methyltransferase	1.1e-06
LAMLU_FUN_015992-T1	PTHR14003:SF11	transcription factor yy2	1.5e-07
LAMLU_FUN_014117-T1	PTHR19924:SF28	wd repeat domain 77	1.5e-05
LAMLU_FUN_024670-T1	PTHR37492:SF1	si:ch211-171h4.7-related	3.8e-15
LAMLU_FUN_003252-T1	PTHR18945:SF837	acetylcholine receptor subunit beta-type lev-1	4.1e-05
LAMLU_FUN_014681-T1	PTHR13265:SF1	si:dkeyp-97b10.3	0.00023
LAMLU_FUN_037400-T1	PTHR22955	retrotransposon	0.00045
LAMLU_FUN_035681-T1	PTHR17571	urinary protein rup /acrosomal protein sp-10	6.4e-14
LAMLU_FUN_025541-T1	PTHR31294:SF14	keratin-associated protein 21-1-related	5e-10
LAMLU_FUN_036944-T1	PTHR31294:SF14	keratin-associated protein 21-1-related	1.7e-16
LAMLU_FUN_039120-T1	PTHR24418	tyrosine-protein kinase	2.6e-29
LAMLU_FUN_033327-T1	PTHR19433:SF72	t-cell receptor alpha chain c region	3.5e-10
LAMLU_FUN_038256-T1	PTHR36586:SF8	proline-rich extensin-like family protein	0.001
LAMLU_FUN_008840-T1	PTHR24393:SF69	mds1 and evi1 complex locus protein	1.6e-06
LAMLU_FUN_031502-T1	PTHR10155:SF11	suppressor of cytokine signaling 3	1.1e-08
LAMLU_FUN_028228-T1	PTHR18945:SF799	nicotinic acetylcholine receptor alpha7, isoform e	2.8e-06
LAMLU_FUN_013833-T1	PTHR23273:SF32	replication protein a 70 kda dna-binding subunit b	0.00013
LAMLU_FUN_027308-T1	PTHR22949:SF1	re27538p	7.6e-08
LAMLU_FUN_013280-T1	PTHR10334:SF344	at27079p-related	3.4e-22
LAMLU_FUN_001603-T1	PTHR23330:SF9	proline-rich protein 11	1.9e-05
LAMLU_FUN_001920-T1	PTHR11360:SF168	gh22266p	6.8e-50
LAMLU_FUN_039066-T1	PTHR45623:SF17	chromodomain-helicase-dna-binding protein 3-related	1.4e-20
LAMLU_FUN_031604-T1	PTHR22988:SF38	rho-associated protein kinase	6.7e-34
LAMLU_FUN_012372-T1	PTHR34961:SF1	transmembrane protein	6.1e-06
LAMLU_FUN_010118-T1	PTHR19277:SF157	b6	4.8e-06
LAMLU_FUN_039870-T1	PTHR47771:SF3	hdc01644	9.6e-06
LAMLU_FUN_038127-T1	PTHR24230	g-protein coupled receptor	3.7e-24
LAMLU_FUN_008814-T1	PTHR13817:SF108	cell adhesion molecule l1-like a	2.6e-27
LAMLU_FUN_033409-T1	PTHR11240:SF51	ribonuclease 2	7.1e-05
LAMLU_FUN_031637-T1	PTHR33203:SF40	oleosin	0.00014
LAMLU_FUN_000198-T1	PTHR46169:SF11	family with sequence similarity 60, member a, like-related	1.1e-06
LAMLU_FUN_020276-T1	PTHR12066	telomerase reverse transcriptase	2e-08
LAMLU_FUN_017490-T1	PTHR24041:SF25	si:ch211-196f2.3	1.1e-08
LAMLU_FUN_030475-T1	PTHR24393:SF56	zinc finger protein 784	1.2e-29
LAMLU_FUN_008175-T1	PTHR24637:SF331	collagen	9e-13
LAMLU_FUN_019533-T1	PTHR11125:SF8	protein rna-directed dna methylation 3	1.3e-05
LAMLU_FUN_026492-T1	PTHR19143	fibrinogen/tenascin/angiopoeitin	4.2e-59
LAMLU_FUN_001995-T1	PTHR16021:SF7	mansc domain-containing protein 1	7.2e-05
LAMLU_FUN_005610-T1	PTHR47641:SF3	vitelline membrane-like, isoform a	1.9e-11
LAMLU_FUN_011916-T1	PTHR19134:SF211	receptor-type tyrosine-protein phosphatase eta	5.5e-60
LAMLU_FUN_018331-T1	PTHR22883:SF226	palmitoyltransferase zdhhc24-related	0.00048
LAMLU_FUN_008283-T1	PTHR47641:SF3	vitelline membrane-like, isoform a	1.9e-07
LAMLU_FUN_005739-T1	PTHR22625:SF58	plexin-b	2.4e-76
LAMLU_FUN_019222-T1	PTHR23202	wasp interacting protein-related	2e-07
LAMLU_FUN_018443-T1	PTHR11544	cold shock domain containing proteins	3.3e-07
LAMLU_FUN_026898-T1	PTHR11461:SF204	serpin b6	5.8e-80
LAMLU_FUN_012330-T1	PTHR11984:SF32	gap junction delta-2 protein	8.1e-05
LAMLU_FUN_027027-T1	PTHR17384	p-selectin glycoprotein ligand-1	1.1e-16
LAMLU_FUN_008643-T1	PTHR18945:SF575	gamma-aminobutyric acid (gaba) a receptor, alpha 6a	3.4e-16
LAMLU_FUN_033870-T1	PTHR46045:SF8	serpentine receptor, class u	8.7e-08
LAMLU_FUN_029508-T1	PTHR11829	forkhead box protein	0.00036
LAMLU_FUN_008447-T1	PTHR15427:SF24	complement c1q tumor necrosis factor-related protein 7	4.2e-12
LAMLU_FUN_012855-T1	PTHR23304:SF159	si:ch211-272h9.5	3.7e-14
LAMLU_FUN_016945-T1	PTHR19229:SF189	atp binding cassette subfamily a member 3	3.7e-22
LAMLU_FUN_030802-T1	PTHR24637:SF284	collagen	4.1e-05
LAMLU_FUN_002110-T1	PTHR22933:SF35	fi17806p1	0.00021
LAMLU_FUN_004125-T1	PTHR19282:SF216	tetraspanin-1	2.1e-10
LAMLU_FUN_030230-T1	PTHR11202:SF1	protein enabled homolog	3.1e-07
LAMLU_FUN_033325-T1	PTHR22467:SF2	protein pbmucl2	9.6e-06
LAMLU_FUN_009726-T1	PTHR11215:SF1	upf0160 protein myg1, mitochondrial	2.5e-17
LAMLU_FUN_016136-T1	PTHR14168	tumor-associated calcium signal transducer	5.3e-05
LAMLU_FUN_039346-T1	PTHR11537:SF252	shaw-like, isoform c	0.00023
LAMLU_FUN_038128-T1	PTHR24230	g-protein coupled receptor	7.5e-15
LAMLU_FUN_010348-T1	PTHR10166	voltage-dependent calcium channel subunit alpha-2/delta-related	2.3e-11
LAMLU_FUN_032536-T1	PTHR19325:SF317	complement decay-accelerating factor	0.001
LAMLU_FUN_018224-T1	PTHR21210	uncharacterized	5.3e-11
LAMLU_FUN_024284-T1	PTHR22930:SF36	nuclease harbi1-related	1.4e-07
LAMLU_FUN_022400-T1	PTHR23355:SF44	dis3-like exonuclease 2	0.00077
LAMLU_FUN_016212-T1	PTHR22917	hemopexin domain-containing protein	2.2e-05
LAMLU_FUN_021212-T1	PTHR23262:SF182	keratin-associated protein 4-2	5.3e-05
LAMLU_FUN_021026-T1	PTHR19970:SF22	60s ribosomal protein l39-like	0.00018
LAMLU_FUN_022638-T1	PTHR19139:SF268	neurogenic protein big brain	1.5e-19
LAMLU_FUN_030840-T1	PTHR24384:SF188	zinc finger protein 519-related	2e-39
LAMLU_FUN_034210-T1	PTHR46292:SF3	coiled-coil domain-containing protein 102a	3.5e-06
LAMLU_FUN_035800-T1	PTHR23055:SF69	neuronal calcium sensor 2	2.2e-08
LAMLU_FUN_038692-T1	PTHR31294:SF14	keratin-associated protein 21-1-related	1.9e-16
LAMLU_FUN_013322-T1	PTHR22803:SF124	lectin type c	1.1e-12
LAMLU_FUN_020909-T1	PTHR24637:SF273	collagen	0.00037
LAMLU_FUN_017668-T1	PTHR13954:SF7	endoplasmic reticulum to nucleus-signaling 1	7.1e-16
LAMLU_FUN_011038-T1	PTHR23239:SF359	wu:fk65c09	4.7e-09
LAMLU_FUN_011713-T1	PTHR31192:SF4	sperm-specific family, class q	3.5e-06
LAMLU_FUN_028906-T1	PTHR10978	succinate dehydrogenase cytochrome b560 subunit	0.0001
LAMLU_FUN_033680-T1	PTHR20515:SF0	beta-defensin 103	0.0007
LAMLU_FUN_035651-T1	PTHR32246:SF84	protein src2 homolog	0.0002
LAMLU_FUN_025308-T1	PTHR46289:SF8	52 kda repressor of the inhibitor of the protein kinase	0.00013
LAMLU_FUN_022542-T1	PTHR24347:SF393	myosin, light chain kinase 5	3.4e-60
LAMLU_FUN_004179-T1	PTHR23261:SF33	ground-like (grd related)	0.00042
LAMLU_FUN_010349-T1	PTHR10166:SF40	vwfa and cache domain-containing protein 1	3e-12
LAMLU_FUN_005303-T1	PTHR46606:SF3	shootin-1	1.7e-07
LAMLU_FUN_039119-T1	PTHR24418:SF162	tyrosine-protein kinase abl	2.1e-83
LAMLU_FUN_037478-T1	PTHR23139	rna-binding protein	0.00013
LAMLU_FUN_035500-T1	PTHR22949:SF1	re27538p	1.2e-12
LAMLU_FUN_035223-T1	PTHR31495:SF23	peroxygenase 3-related	6.1e-22
LAMLU_FUN_002749-T1	PTHR45846:SF1	trna-dihydrouridine(47) synthase [nad(p)(+)]-like	2.1e-12
LAMLU_FUN_028413-T1	PTHR31294:SF14	keratin-associated protein 21-1-related	0.00023
LAMLU_FUN_000671-T1	PTHR21353:SF7	cardiotrophin-like cytokine factor 1	8.4e-05
LAMLU_FUN_024219-T1	PTHR35711:SF1	expressed protein	1.1e-06
LAMLU_FUN_015287-T1	PTHR19441:SF30	elafin	9.4e-06
LAMLU_FUN_006760-T1	PTHR11054	6-phosphogluconolactonase	0.00015
LAMLU_FUN_038472-T1	PTHR36916:SF3	si:ch211-263m18.4-related	8.5e-08
LAMLU_FUN_005411-T1	PTHR17571	urinary protein rup /acrosomal protein sp-10	4.1e-08
LAMLU_FUN_035213-T1	PTHR35365:SF11	lp04239p	1.8e-06
LAMLU_FUN_035179-T1	PTHR24264:SF43	hepatocyte growth factor activator	1.9e-10
LAMLU_FUN_006935-T1	PTHR13800	transient receptor potential cation channel, subfamily m, member 6	3.1e-97
LAMLU_FUN_001800-T1	PTHR24399:SF48	si:ch211-155e24.3-related	0.00023
LAMLU_FUN_009102-T1	PTHR15718:SF7	g protein-regulated inducer of neurite outgrowth 1	3.1e-08
LAMLU_FUN_030237-T1	PTHR20986:SF18	fmrf-like peptide	0.00018
LAMLU_FUN_017943-T1	PTHR21698:SF1	ip17715p	1.7e-14
LAMLU_FUN_031742-T1	PTHR11616:SF126	transporter	9.7e-37
LAMLU_FUN_040195-T1	PTHR20873	uncharacterized	1.7e-06
LAMLU_FUN_028889-T1	PTHR34834:SF3	gene, 39566-related	4.2e-08
LAMLU_FUN_001799-T1	PTHR17571	urinary protein rup /acrosomal protein sp-10	1.8e-08
LAMLU_FUN_000529-T1	PTHR11606	glutamate dehydrogenase	0.00011
LAMLU_FUN_024705-T1	PTHR24637:SF272	cuticle collagen 19	2.2e-09
LAMLU_FUN_014113-T1	PTHR24384:SF98	zinc finger protein 736	3.9e-20
LAMLU_FUN_012823-T1	PTHR20986:SF15	fmrfamide-like neuropeptides 13	8.9e-33
LAMLU_FUN_035245-T1	PTHR24637:SF331	collagen	1.8e-14
LAMLU_FUN_025198-T1	PTHR36299:SF1	re68446p	0.00083
LAMLU_FUN_030093-T1	PTHR45921:SF4	ip01054p	0.00021
LAMLU_FUN_034890-T1	PTHR23235:SF85	kruppel-like factor 18	8.1e-28
LAMLU_FUN_015261-T1	PTHR23301:SF74	eg:56g7.1 protein-related	3.3e-06
LAMLU_FUN_017059-T1	PTHR22571:SF25	hornerin	1.8e-16
LAMLU_FUN_027371-T1	PTHR21698	uncharacterized	6.9e-09
LAMLU_FUN_035596-T1	PTHR34524:SF3	calcyphosin-2	1.2e-06
LAMLU_FUN_018235-T1	PTHR23002	zinc finger cchc domain containing protein	1.3e-06
LAMLU_FUN_037708-T1	PTHR35365:SF11	lp04239p	8.2e-24
LAMLU_FUN_024910-T1	PTHR46280:SF3	pleckstrin homology domain-containing family f member 2-related	0.00051
LAMLU_FUN_030089-T1	PTHR45921:SF4	ip01054p	0.00021
LAMLU_FUN_030126-T1	PTHR45935:SF4	protein zbed8	2.8e-43
LAMLU_FUN_021594-T1	PTHR32285:SF173	protein trichome birefringence-like 40	0.00071
LAMLU_FUN_002658-T1	PTHR37492:SF1	si:ch211-171h4.7-related	7.6e-09
LAMLU_FUN_017696-T1	PTHR47641:SF3	vitelline membrane-like, isoform a	4.1e-74
LAMLU_FUN_018172-T1	PTHR11360:SF260	gon-2 extragenic modifier	1.8e-10
LAMLU_FUN_012688-T1	PTHR15718:SF7	g protein-regulated inducer of neurite outgrowth 1	3.6e-17
LAMLU_FUN_035785-T1	PTHR23131:SF0	endoribonuclease lactb2	0.00056
LAMLU_FUN_009246-T1	PTHR24228:SF59	neuropeptide receptor family	5.6e-30
LAMLU_FUN_038014-T1	PTHR23080:SF63	zgc:113019	0.0001
LAMLU_FUN_002644-T1	PTHR22802	c-type lectin superfamily member	4.4e-18
LAMLU_FUN_039014-T1	PTHR33088:SF28	protein pelpk1-related	1.2e-11
LAMLU_FUN_031230-T1	PTHR33154:SF28	hth-type transcriptional regulator ygav-related	0.0005
LAMLU_FUN_008259-T1	PTHR14136	uncharacterized	3.4e-17
LAMLU_FUN_018977-T1	PTHR22973:SF14	acyl-coenzyme a-binding domain-containing 3-related	0.00078
LAMLU_FUN_000307-T1	PTHR15672	camp-regulated phosphoprotein 21 related r3h domain containing protein	8e-05
LAMLU_FUN_036274-T1	PTHR14949:SF26	teratocarcinoma-derived growth factor 1	0.00092
LAMLU_FUN_021894-T1	PTHR24023:SF950	collagen-related	8.2e-21
LAMLU_FUN_016462-T1	PTHR12176:SF32	citrate synthase-lysine n-methyltransferase cskmt, mitochondrial	0.0007
LAMLU_FUN_031737-T1	PTHR15137	transcription initiation factor tfiid	2e-11
LAMLU_FUN_014479-T1	PTHR24637:SF331	collagen	1.3e-16
LAMLU_FUN_021031-T1	PTHR10896:SF59	beta-1,4-xylosyltransferase irx9-related	6.3e-26
LAMLU_FUN_009755-T1	PTHR46600:SF2	si:ch73-382f3.1	1.7e-05
LAMLU_FUN_027329-T1	PTHR46889:SF1	transposase insf for insertion sequence is3b	4e-09
LAMLU_FUN_036748-T1	PTHR45665:SF9	aquaporin-8	1.5e-24
LAMLU_FUN_030382-T1	PTHR12750:SF11	inositol hexakisphosphate and diphosphoinositol-pentakisphosphate kinase 1	0.00029
LAMLU_FUN_022699-T1	PTHR19229:SF139	atp-binding cassette, sub-family a (abc1), member 14	3.9e-14
LAMLU_FUN_032753-T1	PTHR19143:SF209	angiopoietin-related protein 6	1.1e-05
LAMLU_FUN_018847-T1	PTHR37000:SF4	mucin-22	4.4e-24
LAMLU_FUN_033578-T1	PTHR24096:SF359	4-coumarate--coa ligase 4	3.4e-16
LAMLU_FUN_030068-T1	PTHR11306:SF10	geo07678p1	0.001
LAMLU_FUN_034035-T1	PTHR23304	spot2-related	8.4e-28
LAMLU_FUN_002416-T1	PTHR11616:SF263	sodium- and chloride-dependent glycine transporter 1	2e-08
LAMLU_FUN_009863-T1	PTHR22802	c-type lectin superfamily member	0.001
LAMLU_FUN_017289-T1	PTHR10033:SF0	calsequestrin	1.1e-05
LAMLU_FUN_019114-T1	PTHR21523:SF6	mlt-ten (mlt-10) related	2.3e-23
LAMLU_FUN_033662-T1	PTHR24023:SF955	si:dkey-61l1.4	5.6e-06
LAMLU_FUN_038144-T1	PTHR22706:SF1	abnormal spindle microtubule assembly	1.2e-10
LAMLU_FUN_033625-T1	PTHR15348:SF1	at-rich interactive domain-containing protein 3a	0.00035
LAMLU_FUN_019237-T1	PTHR42908:SF6	116 kda u5 small nuclear ribonucleoprotein component	4.1e-17
LAMLU_FUN_003469-T1	PTHR23262:SF161	keratin-associated protein 4-12	3.4e-07
LAMLU_FUN_031358-T1	PTHR47102:SF2	protein bni1	1.7e-10
LAMLU_FUN_021926-T1	PTHR24023:SF533	collagen alpha-6(iv) chain	1.4e-05
LAMLU_FUN_020174-T1	PTHR47771:SF2	rh04334p-related	2.2e-12
LAMLU_FUN_031077-T1	PTHR35569:SF1	cyanamide hydratase ddi2-related	1.8e-06
LAMLU_FUN_034613-T1	PTHR13954	ire1-related	8.2e-33
LAMLU_FUN_034206-T1	PTHR46880:SF7	transmembrane protein c17orf113	8.3e-10
LAMLU_FUN_000156-T1	PTHR19143	fibrinogen/tenascin/angiopoeitin	3.4e-25
LAMLU_FUN_006426-T1	PTHR47173:SF3	protein dr1 homolog	0.00054
LAMLU_FUN_022855-T1	PTHR35365:SF11	lp04239p	4e-12
LAMLU_FUN_031715-T1	PTHR36586:SF8	proline-rich extensin-like family protein	3.7e-10
LAMLU_FUN_020310-T1	PTHR11808	trans-sulfuration enzyme family member	4.1e-05
LAMLU_FUN_011932-T1	PTHR34403:SF7	cerebellar degeneration-related antigen 1	7.4e-17
LAMLU_FUN_018806-T1	PTHR23301	chitin binding peritrophin-a	4e-07
LAMLU_FUN_028822-T1	PTHR23425:SF15	sperm protein associated with the nucleus on the x chromosome n2	5.2e-07
LAMLU_FUN_014818-T1	PTHR12582:SF41	unc5c-like protein	5.9e-09
LAMLU_FUN_005663-T1	PTHR20920:SF4	somatomedin b domain-containing 1	9.4e-07
LAMLU_FUN_007136-T1	PTHR22747	nucleoplasmin	0.00014
LAMLU_FUN_027491-T1	PTHR12308:SF51	anoctamin-8	0.00019
LAMLU_FUN_016220-T1	PTHR42883:SF2	zgc:136439	4.2e-07
LAMLU_FUN_033862-T1	PTHR19447:SF15	khdc3-like protein	0.0004
LAMLU_FUN_013334-T1	PTHR14136:SF17	btb/poz domain-containing protein	5.5e-07
LAMLU_FUN_021871-T1	PTHR14387	thada/death receptor interacting protein	5.5e-09
LAMLU_FUN_036969-T1	PTHR21698	uncharacterized	1.4e-25
LAMLU_FUN_005329-T1	PTHR12582	netrin receptor unc5	2e-10
LAMLU_FUN_013028-T1	PTHR11793:SF11	transcription factor 12	6.9e-10
LAMLU_FUN_022695-T1	PTHR19229	atp-binding cassette transporter subfamily a abca	1.2e-114
LAMLU_FUN_021418-T1	PTHR31246:SF17	microtubule-associated protein 70-2	0.00065
LAMLU_FUN_001571-T1	PTHR46599:SF5	piggybac transposable element-derived 4-related	3e-05
LAMLU_FUN_002073-T1	PTHR22804:SF42	aggrecan core protein	2e-07
LAMLU_FUN_006203-T1	PTHR14754:SF13	transcription elongation factor a protein-like 5	0.00031
LAMLU_FUN_036504-T1	PTHR33124:SF46	transcription factor bhlh150	0.00079
LAMLU_FUN_000564-T1	PTHR47771:SF3	hdc01644	2.9e-36
LAMLU_FUN_025414-T1	PTHR46289:SF8	52 kda repressor of the inhibitor of the protein kinase	4.5e-15
LAMLU_FUN_029407-T1	PTHR23304	spot2-related	1.6e-06
LAMLU_FUN_038037-T1	PTHR13055:SF12	ld40707p	4.5e-08
LAMLU_FUN_018386-T1	PTHR19317:SF39	pra1 family protein f1	7e-05
LAMLU_FUN_040085-T1	PTHR13723:SF41	a disintegrin and metalloproteinase with thrombospondin motifs 8	1.3e-11
LAMLU_FUN_022579-T1	PTHR18966	ionotropic glutamate receptor	1.2e-09
LAMLU_FUN_012764-T1	PTHR43523:SF2	glucose-1-phosphate adenylyltransferase	5.9e-15
LAMLU_FUN_008386-T1	PTHR31460:SF3	nhl domain-containing protein	8.6e-18
LAMLU_FUN_013229-T1	PTHR22588:SF5	collagen alpha-6(vi) chain	2.2e-11
LAMLU_FUN_030115-T1	PTHR45935:SF4	protein zbed8	8.4e-13
LAMLU_FUN_010256-T1	PTHR11215:SF1	upf0160 protein myg1, mitochondrial	7.2e-86
LAMLU_FUN_018804-T1	PTHR21505	uncharacterized	2.8e-09
LAMLU_FUN_033374-T1	PTHR12138:SF66	lmo7 downstream neighbor protein	6.8e-05
LAMLU_FUN_010622-T1	PTHR15549	paired immunoglobulin-like type 2 receptor	5.3e-06
LAMLU_FUN_014216-T1	PTHR36916:SF3	si:ch211-263m18.4-related	1.7e-15
LAMLU_FUN_032779-T1	PTHR23227	bucentaur related	2e-05
LAMLU_FUN_030868-T1	PTHR46289:SF8	52 kda repressor of the inhibitor of the protein kinase	6.8e-06
LAMLU_FUN_033723-T1	PTHR12889:SF0	gamma-secretase subunit aph-1	0.0004
LAMLU_FUN_009870-T1	PTHR11777	alanyl-trna synthetase	3.4e-38
LAMLU_FUN_010274-T1	PTHR24228:SF59	neuropeptide receptor family	4.2e-33
LAMLU_FUN_022457-T1	PTHR22802:SF221	c-type lectin	0.0002
LAMLU_FUN_015676-T1	PTHR24329:SF518	homeobox protein esx1	2.2e-08
LAMLU_FUN_010410-T1	PTHR10656	cell fate determining protein mab21-related	1.3e-10
LAMLU_FUN_014319-T1	PTHR11616	sodium/chloride dependent transporter	8.4e-101
LAMLU_FUN_007252-T1	PTHR23143:SF22	golgin subfamily a member 6-like protein 7	7.1e-15
LAMLU_FUN_009409-T1	PTHR10590	sodium/nucleoside cotransporter	2.8e-05
LAMLU_FUN_008976-T1	PTHR45048:SF1	wd repeat-containing protein 88	0.00077
LAMLU_FUN_030592-T1	PTHR28082:SF1	helper of tim protein 13	0.00011
LAMLU_FUN_010463-T1	PTHR24241	neuropeptide receptor-related g-protein coupled receptor	2.8e-24
LAMLU_FUN_011477-T1	PTHR33132:SF48	serine-rich protein-like protein	1.6e-12
LAMLU_FUN_000204-T1	PTHR32093:SF120	leucine-rich repeat extensin-like protein 3-related	0.00024
LAMLU_FUN_015177-T1	PTHR36586:SF6	extensin-1	0.001
LAMLU_FUN_006961-T1	PTHR24230	g-protein coupled receptor	5.2e-22
LAMLU_FUN_040743-T1	PTHR18945:SF783	acetylcholine receptor	3.6e-18
LAMLU_FUN_011128-T1	PTHR35365:SF11	lp04239p	1.2e-09
LAMLU_FUN_038208-T1	PTHR42687:SF5	l-threonine dehydrogenase 2	3.3e-15
LAMLU_FUN_020587-T1	PTHR22444	uncharacterized	7.2e-05
LAMLU_FUN_014153-T1	PTHR11042	eukaryotic translation initiation factor 2-alpha kinase eif2-alpha kinase -related	5e-99
LAMLU_FUN_037157-T1	PTHR12668:SF42	transmembrane protein 14c-related	2e-11
LAMLU_FUN_005478-T1	PTHR12320:SF1	protein phosphatase ptc7 homolog	6.2e-14
LAMLU_FUN_013211-T1	PTHR10334:SF344	at27079p-related	2.2e-12
LAMLU_FUN_018666-T1	PTHR23501:SF36	multidrug resistance protein mdtd-related	0.00081
LAMLU_FUN_021003-T1	PTHR11690	amiloride-sensitive sodium channel-related	1.1e-15
LAMLU_FUN_037552-T1	PTHR33052:SF19	duf4228 domain protein	7.4e-05
LAMLU_FUN_029544-T1	PTHR31458:SF2	polygalacturonase 1 beta-like protein 2	1.6e-07
LAMLU_FUN_027867-T1	PTHR33864:SF4	neuropeptide-like protein	1.4e-08
LAMLU_FUN_008508-T1	PTHR24247:SF223	histamine h1 receptor	5.3e-11
LAMLU_FUN_021947-T1	PTHR31388:SF129	peroxidase 54	0.00063
LAMLU_FUN_028940-T1	PTHR33193:SF36	family abc transporter, putative (duf3511)-related	0.00049
LAMLU_FUN_029240-T1	PTHR11945:SF476	agamous-like 58-related	1.8e-05
LAMLU_FUN_016999-T1	PTHR24023:SF914	otolin-1	2.8e-27
LAMLU_FUN_013564-T1	PTHR20956	heh2p	3e-41
LAMLU_FUN_021400-T1	PTHR23301:SF66	re09177p	3.1e-06
LAMLU_FUN_022101-T1	PTHR31059:SF4	hssa/b-like protein 31	1.6e-05
LAMLU_FUN_008513-T1	PTHR24247:SF223	histamine h1 receptor	2.6e-05
LAMLU_FUN_000938-T1	PTHR11814:SF55	sodium-independent sulfate anion transporter	3.7e-14
LAMLU_FUN_000595-T1	PTHR24023:SF950	collagen-related	8.7e-05
LAMLU_FUN_009701-T1	PTHR10730:SF47	glycosyltransferase 25 family member	2.3e-10
LAMLU_FUN_030736-T1	PTHR31851:SF43	glycine-rich protein family-related	0.00067
LAMLU_FUN_014872-T1	PTHR45908:SF1	lipase zk262.3	7.2e-05
LAMLU_FUN_008312-T1	PTHR18945:SF401	neuronal acetylcholine receptor subunit alpha-4	2.4e-10
LAMLU_FUN_036638-T1	PTHR24085:SF0	nuclear receptor subfamily 4 group a member 2	1.5e-05
LAMLU_FUN_025326-T1	PTHR33547:SF1	zgc:174862	7.7e-05
LAMLU_FUN_021763-T1	PTHR24114:SF37	leucine-rich repeat-containing protein 74b	5.5e-17
LAMLU_FUN_012311-T1	PTHR22654	g protein pathway suppressor 2	0.00065
LAMLU_FUN_015989-T1	PTHR12035:SF54	myelin-associated glycoprotein	0.00091
LAMLU_FUN_031719-T1	PTHR24230	g-protein coupled receptor	2.6e-28
LAMLU_FUN_017323-T1	PTHR10166	voltage-dependent calcium channel subunit alpha-2/delta-related	5.6e-18
LAMLU_FUN_000942-T1	PTHR24033:SF181	c-type lectin	4.3e-25
LAMLU_FUN_036298-T1	PTHR24256:SF329	mast cell protease-11	2.9e-05
LAMLU_FUN_025312-T1	PTHR10183:SF381	calpain-6	0.00029
LAMLU_FUN_028748-T1	PTHR30390:SF6	dnaa initiator-associating protein diaa	3.5e-18
LAMLU_FUN_028310-T1	PTHR15565:SF0	protein aatf	0.00021
LAMLU_FUN_022018-T1	PTHR34403:SF7	cerebellar degeneration-related antigen 1	4e-05
LAMLU_FUN_002006-T1	PTHR23348	periaxin/ahnak	2.1e-10
LAMLU_FUN_016329-T1	PTHR23267:SF120	immunoglobulin lambda variable 7-46	9.9e-06
LAMLU_FUN_026598-T1	PTHR34403:SF7	cerebellar degeneration-related antigen 1	1.2e-09
LAMLU_FUN_018719-T1	PTHR19325	complement component-related sushi domain-containing	4.1e-20
LAMLU_FUN_023567-T1	PTHR21567:SF9	clip-associating protein	0.001
LAMLU_FUN_030258-T1	PTHR30383	periplasmic broad-specificity esterase/lipase/protease	1.5e-05
LAMLU_FUN_022686-T1	PTHR19229	atp-binding cassette transporter subfamily a abca	7.5e-107
LAMLU_FUN_010629-T1	PTHR24243	g-protein coupled receptor	2.1e-22
LAMLU_FUN_015912-T1	PTHR24305:SF28	cytochrome p450 49a1-related	0.0002
LAMLU_FUN_001229-T1	PTHR19871	beta transducin-related protein	5.4e-25
LAMLU_FUN_027321-T1	PTHR45713:SF6	si:cabz01040626.2-related	1.3e-59
LAMLU_FUN_036326-T1	PTHR22936:SF73	rhomboid-like protein 2	1.4e-05
LAMLU_FUN_035942-T1	PTHR37409:SF2	si:ch73-160p18.3	5.7e-24
LAMLU_FUN_022692-T1	PTHR19229	atp-binding cassette transporter subfamily a abca	1.5e-65
LAMLU_FUN_032435-T1	PTHR22968	protein kinase c, mu	3.6e-09
LAMLU_FUN_034390-T1	PTHR47641:SF3	vitelline membrane-like, isoform a	4e-05
LAMLU_FUN_013210-T1	PTHR45691:SF5	excretory canal abnormal protein 6	7.9e-09
LAMLU_FUN_015828-T1	PTHR12172:SF0	cell cycle checkpoint protein rad17	0.00071
LAMLU_FUN_006755-T1	PTHR37000:SF4	mucin-22	5.6e-10
LAMLU_FUN_001746-T1	PTHR23301:SF68	ld20793p-related	0.00015
LAMLU_FUN_040620-T1	PTHR24056:SF92	cyclin-dependent kinase 8	1.1e-15
LAMLU_FUN_021441-T1	PTHR36916:SF3	si:ch211-263m18.4-related	3.9e-18
LAMLU_FUN_027924-T1	PTHR34403:SF7	cerebellar degeneration-related antigen 1	1e-14
LAMLU_FUN_026421-T1	PTHR11675:SF63	polypeptide n-acetylgalactosaminyltransferase	1.4e-12
LAMLU_FUN_013897-T1	PTHR11929:SF204	alpha 1,3 fucosyltransferase	1.2e-73
LAMLU_FUN_029749-T1	PTHR14136:SF17	btb/poz domain-containing protein	1e-14
LAMLU_FUN_040166-T1	PTHR15034:SF5	death domain-containing protein cradd	2.7e-16
LAMLU_FUN_016888-T1	PTHR11675:SF43	polypeptide n-acetylgalactosaminyltransferase 1	6.2e-65
LAMLU_FUN_035333-T1	PTHR12547:SF127	zinc finger ccch domain-containing protein 14	0.00035
LAMLU_FUN_002485-T1	PTHR22572	sugar-1-phosphate guanyl transferase	5.8e-14
LAMLU_FUN_035415-T1	PTHR24023:SF914	otolin-1	8.5e-56
LAMLU_FUN_015576-T1	PTHR14208:SF0	basic leucine zipper and w2 domain-containing protein 1	1.3e-27
LAMLU_FUN_036949-T1	PTHR15160:SF14	von hippel-lindau disease tumor suppressor	2.2e-23
LAMLU_FUN_005934-T1	PTHR23350:SF3	e3 ubiquitin-protein ligase topors	2e-05
LAMLU_FUN_033755-T1	PTHR19051:SF16	keratin-associated protein 13-2	1.1e-06
LAMLU_FUN_015015-T1	PTHR23002	zinc finger cchc domain containing protein	7.5e-07
LAMLU_FUN_002894-T1	PTHR15572:SF0	glutamine-rich protein-related	0.00098
LAMLU_FUN_035418-T1	PTHR45698:SF1	trace amine-associated receptor 19n	6.1e-68
LAMLU_FUN_025683-T1	PTHR22917	hemopexin domain-containing protein	3.9e-06
LAMLU_FUN_020624-T1	PTHR23505:SF67	protein spinster homolog 3	0.00018
LAMLU_FUN_031790-T1	PTHR19143	fibrinogen/tenascin/angiopoeitin	7.6e-45
LAMLU_FUN_037304-T1	PTHR10438	thioredoxin	4.1e-09
LAMLU_FUN_001034-T1	PTHR24023:SF918	collagen alpha-1(ix) chain	3.9e-07
LAMLU_FUN_001209-T1	PTHR13798:SF6	rna binding motif protein homolog	1.8e-07
LAMLU_FUN_035411-T1	PTHR22571:SF24	filaggrin-2	1.9e-09
LAMLU_FUN_038069-T1	PTHR46880:SF5	e3 sumo-protein ligase kiaa1586	1.6e-19
LAMLU_FUN_010731-T1	PTHR10110:SF98	sodium/hydrogen exchanger	9.6e-06
LAMLU_FUN_037044-T1	PTHR30383	periplasmic broad-specificity esterase/lipase/protease	8.5e-05
LAMLU_FUN_004335-T1	PTHR28145:SF1	12 kda heat shock protein	7.4e-07
LAMLU_FUN_035818-T1	PTHR46933:SF1	myb/sant-like dna-binding domain-containing protein 2	0.00045
LAMLU_FUN_024258-T1	PTHR24118:SF72	ankyrin repeat and socs box protein 16	2.1e-05
LAMLU_FUN_032699-T1	PTHR22948:SF18	tudor and kh domain-containing protein	0.00024
LAMLU_FUN_022689-T1	PTHR19229:SF117	atp-binding cassette sub-family a member 17	6.9e-16
LAMLU_FUN_035789-T1	PTHR12644:SF0	actin-related protein 2/3 complex subunit 5	5.4e-05
LAMLU_FUN_009583-T1	PTHR22747:SF18	geo09167p1-related	0.00079
LAMLU_FUN_006606-T1	PTHR15549	paired immunoglobulin-like type 2 receptor	2.3e-08
LAMLU_FUN_011702-T1	PTHR45622:SF13	ld13353p	8.3e-05
LAMLU_FUN_006117-T1	PTHR33222:SF9	protein curvature thylakoid 1b, chloroplastic	4.8e-05
LAMLU_FUN_006265-T1	PTHR14224	similar to preferentially expressed antigen in melanoma-like 3	2.6e-09
LAMLU_FUN_011216-T1	PTHR24339:SF37	e5	4.6e-13
LAMLU_FUN_037205-T1	PTHR46513:SF13	low-density lipoprotein receptor-related protein	8.1e-09
LAMLU_FUN_016516-T1	PTHR33203:SF40	oleosin	7e-09
LAMLU_FUN_025618-T1	PTHR44337:SF13	immunoglobulin superfamily member 23	0.00014
LAMLU_FUN_004419-T1	PTHR33285:SF27	phytosulfokines 3	0.00093
LAMLU_FUN_012308-T1	PTHR34403:SF7	cerebellar degeneration-related antigen 1	1.3e-26
LAMLU_FUN_030806-T1	PTHR12066	telomerase reverse transcriptase	0.0003
LAMLU_FUN_040534-T1	PTHR24023:SF845	collagen alpha-1(xxii) chain	2.2e-08
LAMLU_FUN_024712-T1	PTHR11908:SF86	aldehyde oxidase	9.8e-19
LAMLU_FUN_024608-T1	PTHR10068	bone marrow proteoglycan	8.1e-06
LAMLU_FUN_010445-T1	PTHR24110	centrosomal protein of 78 kda	6e-08
LAMLU_FUN_038890-T1	PTHR24230	g-protein coupled receptor	2.1e-25
LAMLU_FUN_009416-T1	PTHR11961	cytochrome c	2.7e-05
LAMLU_FUN_040380-T1	PTHR11219	teneurin and n-acetylglucosamine-1-phosphodiester alpha-n-acetylglucosaminidase	1.1e-25
LAMLU_FUN_015554-T1	PTHR23320	membrane-spanning 4-domains subfamily a ms4a -related	1.6e-09
LAMLU_FUN_027706-T1	PTHR11679:SF2	sec1 family domain-containing protein 1	1.6e-14
LAMLU_FUN_023904-T1	PTHR19282:SF24	uroplakin-1b	0.00063
LAMLU_FUN_031822-T1	PTHR14754:SF13	transcription elongation factor a protein-like 5	0.00014
LAMLU_FUN_028227-T1	PTHR18945:SF758	nicotinic acetylcholine receptor alpha3, isoform b-related	2.9e-07
LAMLU_FUN_034383-T1	PTHR10966:SF2	transcription initiation factor iia small chain homolog	7.7e-06
LAMLU_FUN_006740-T1	PTHR42693:SF8	n-acetylgalactosamine-6-sulfatase	5.4e-19
LAMLU_FUN_000996-T1	PTHR39408:SF1	mucin-21	0.00034
LAMLU_FUN_033482-T1	PTHR24637:SF331	collagen	3.4e-05
LAMLU_FUN_018204-T1	PTHR24393:SF39	si:ch211-166g5.4	0.00016
LAMLU_FUN_010117-T1	PTHR35365:SF11	lp04239p	1.2e-06
LAMLU_FUN_020018-T1	PTHR22802:SF221	c-type lectin	9.2e-09
LAMLU_FUN_023154-T1	PTHR47641:SF3	vitelline membrane-like, isoform a	2.1e-07
LAMLU_FUN_006312-T1	PTHR18976:SF11	apolipoprotein a-i	3e-09
LAMLU_FUN_017220-T1	PTHR10106:SF39	transmembrane ascorbate ferrireductase 2-related	2.3e-05
LAMLU_FUN_010271-T1	PTHR24230	g-protein coupled receptor	2.5e-27
LAMLU_FUN_025155-T1	PTHR11905:SF219	disintegrin and metalloproteinase domain-containing protein 1b	0.00018
LAMLU_FUN_012807-T1	PTHR13270:SF4	limpet, isoform k	1.5e-11
LAMLU_FUN_012388-T1	PTHR46880:SF5	e3 sumo-protein ligase kiaa1586	8.7e-26
LAMLU_FUN_017863-T1	PTHR36586:SF8	proline-rich extensin-like family protein	2.3e-17
LAMLU_FUN_022392-T1	PTHR11814:SF37	sulfate permease family	8.2e-07
LAMLU_FUN_027578-T1	PTHR22949:SF1	re27538p	5e-09
LAMLU_FUN_023259-T1	PTHR12192:SF2	glutathione-specific gamma-glutamylcyclotransferase 1	3.4e-30
LAMLU_FUN_009639-T1	PTHR24399:SF41	zinc finger protein gfi-1b	8.3e-32
LAMLU_FUN_039894-T1	PTHR33021:SF182	early nodulin-like protein 2	0.00064
LAMLU_FUN_032030-T1	PTHR31007:SF1	calcium/calmodulin-dependent protein kinase ii inhibitor 2	0.00033
LAMLU_FUN_038939-T1	PTHR12369:SF45	hexosyltransferase	0.00019
LAMLU_FUN_006986-T1	PTHR13954:SF7	endoplasmic reticulum to nucleus-signaling 1	0.00022
LAMLU_FUN_010920-T1	PTHR19229:SF98	atp-binding cassette sub-family a member 3	2.4e-30
LAMLU_FUN_015308-T1	PTHR13954:SF7	endoplasmic reticulum to nucleus-signaling 1	2.4e-11
LAMLU_FUN_002897-T1	PTHR46090:SF2	adp-ribosylation factor-like protein 13b	2.2e-05
LAMLU_FUN_012487-T1	PTHR15549:SF14	paired immunoglobulin-like type 2 receptor alpha	2.7e-05
LAMLU_FUN_023014-T1	PTHR10579:SF2	calcium-activated chloride channel regulator 4	1.2e-13
LAMLU_FUN_001361-T1	PTHR21698:SF1	ip17715p	2.3e-30
LAMLU_FUN_005192-T1	PTHR31607:SF15	protein, putative (duf1216)-related	2.4e-06
LAMLU_FUN_004298-T1	PTHR37409:SF5	riken cdna d130052b06 gene	8.1e-09
LAMLU_FUN_027903-T1	PTHR10110:SF98	sodium/hydrogen exchanger	1.8e-09
LAMLU_FUN_010083-T1	PTHR28584:SF1	family with sequence similarity 228, member a	0.00047
LAMLU_FUN_021664-T1	PTHR47641:SF3	vitelline membrane-like, isoform a	1.3e-19
LAMLU_FUN_017921-T1	PTHR22803:SF110	accessory gland protein acp29ab-related	6.1e-72
LAMLU_FUN_013975-T1	PTHR19134	protein-tyrosine phosphatase	1.3e-17
LAMLU_FUN_012715-T1	PTHR19818	zinc finger protein zic and gli	5.8e-06
LAMLU_FUN_027429-T1	PTHR20986:SF16	fmrfamide-like neuropeptides 7	1.1e-23
LAMLU_FUN_031056-T1	PTHR47641:SF3	vitelline membrane-like, isoform a	7.6e-10
LAMLU_FUN_039645-T1	PTHR46280:SF3	pleckstrin homology domain-containing family f member 2-related	7.8e-12
LAMLU_FUN_011082-T1	PTHR23263:SF41	small proline-rich protein 3	1e-11
LAMLU_FUN_037510-T1	PTHR12236:SF45	cuticular protein 50ca-related	0.00024
LAMLU_FUN_035006-T1	PTHR34629:SF1	proline-rich extensin-like protein epr1	1.5e-05
LAMLU_FUN_003859-T1	PTHR16021	mansc domain containing protein 1	3.4e-08
LAMLU_FUN_028606-T1	PTHR46513:SF13	low-density lipoprotein receptor-related protein	2e-14
LAMLU_FUN_032526-T1	PTHR19860:SF14	telomerase-associated protein 1	0.00021
LAMLU_FUN_012149-T1	PTHR33203:SF40	oleosin	5.4e-12
LAMLU_FUN_011831-T1	PTHR33088:SF28	protein pelpk1-related	1.8e-09
LAMLU_FUN_035227-T1	PTHR23143:SF20	golgin subfamily a member 6-like protein 1-related	3.2e-07
LAMLU_FUN_008680-T1	PTHR20003:SF4	mucin 11a	0.00047
LAMLU_FUN_017338-T1	PTHR13802:SF55	protein mesh	7.1e-09
LAMLU_FUN_008644-T1	PTHR18945:SF835	gamma-aminobutyric acid receptor alpha-like	8e-41
LAMLU_FUN_007015-T1	PTHR23277	nectin-related	3.8e-15
LAMLU_FUN_021109-T1	PTHR45935:SF4	protein zbed8	2.8e-18
LAMLU_FUN_039145-T1	PTHR23273	replication factor a 1, rfa1	1.9e-05
LAMLU_FUN_011101-T1	PTHR21567	clasp	0.00019
LAMLU_FUN_033180-T1	PTHR45752:SF6	leucine-rich repeat-containing protein 39	4.2e-14
LAMLU_FUN_014478-T1	PTHR14136:SF17	btb/poz domain-containing protein	0.00087
LAMLU_FUN_024412-T1	PTHR20003:SF4	mucin 11a	1.4e-06
LAMLU_FUN_032038-T1	PTHR46513:SF13	low-density lipoprotein receptor-related protein	1.3e-26
LAMLU_FUN_019850-T1	PTHR15124:SF17	selenoprotein v	6.3e-07

## Sheet: C-Siboglinidae_specific
gene_id	PANTHER family	PANTHER annotation	PANTHER score
RIFPA_jg14465.t4	PTHR24365:SF521	toll-like receptor 4	7.8e-39
RIFPA_jg10021.t1	PTHR12271:SF45	poly(a) rna polymerase gld-2	0.00012
LAMLU_FUN_037838-T1	PTHR12537:SF13	pumilio homology domain family member 4	0.00022
LAMLU_FUN_008273-T1	PTHR24114:SF30	leucine-rich repeat-containing protein 74a	2.7e-42
LAMLU_FUN_015971-T1	PTHR10006	mucin-1-related	3.6e-11
LAMLU_FUN_014487-T1	PTHR18945:SF783	acetylcholine receptor	1.2e-74
LAMLU_FUN_029062-T1	PTHR23186:SF4	gh22790p	2.1e-05
LAMLU_FUN_031304-T1	PTHR23202	wasp interacting protein-related	1.7e-07
RIFPA_jg27562.t3	PTHR46458:SF1	neuroglobin	7.4e-10
LAMLU_FUN_032898-T1	PTHR10173:SF37	methionine-r-sulfoxide reductase b2, mitochondrial	1.9e-21
LAMLU_FUN_034486-T1	PTHR11829	forkhead box protein	1.6e-51
LAMLU_FUN_021042-T1	PTHR23049:SF34	myosin regulatory light chain sqh	2.8e-07
RIFPA_jg13229.t6	PTHR18945:SF778	acetylcholine receptor subunit beta-like 2	4.9e-175
LAMLU_FUN_034333-T1	PTHR46458:SF1	neuroglobin	1.1e-14
LAMLU_FUN_006603-T1	PTHR19282:SF402	tetraspanin	0.00076
LAMLU_FUN_000522-T1	PTHR45713:SF6	si:cabz01040626.2-related	4.7e-42
LAMLU_FUN_029660-T1	PTHR24394:SF27	zinc finger protein 771	1e-44
LAMLU_FUN_034217-T1	PTHR45698:SF1	trace amine-associated receptor 19n	2.7e-78
RIFPA_jg1936.t1	PTHR10918	homer	1.1e-05
LAMLU_FUN_000429-T1	PTHR10527:SF3	fi21453p1	5.9e-41
LAMLU_FUN_015957-T1	PTHR24366:SF43	leucine-rich hev glycoprotein	3.4e-11
LAMLU_FUN_006884-T1	PTHR12262:SF1	cell differentiation family, rcd1-like protein	7.7e-07
LAMLU_FUN_001940-T1	PTHR24249:SF372	lp14436p	3.9e-09
LAMLU_FUN_017112-T1	PTHR30383:SF5	thioesterase 1/protease 1/lysophospholipase l1	0.00075
RIFPA_jg25044.t1	PTHR11537:SF246	potassium voltage-gated channel, shaw-related subfamily, member 4-related	2.2e-38
RIFPA_jg21854.t1	PTHR15568	ecotropic viral integration site 2a	0.0002
RIFPA_jg8481.t3	PTHR18945:SF778	acetylcholine receptor subunit beta-like 2	8.9e-32
RIFPA_jg19073.t1	PTHR24243:SF208	ethr, isoform a	1.4e-33
RIFPA_jg25628.t6	PTHR10454:SF216	at03047p-related	1.4e-57
LAMLU_FUN_038675-T1	PTHR22948	tudor domain containing protein	1.7e-06
RIFPA_jg348.t5	PTHR19277	pentraxin	9.2e-06
LAMLU_FUN_038342-T1	PTHR15416	camp-dependent protein kinase inhibitor/pki	2.5e-06
LAMLU_FUN_004221-T1	PTHR23202	wasp interacting protein-related	4.1e-05
LAMLU_FUN_005645-T1	PTHR24346	map/microtubule affinity-regulating kinase	9.2e-24
LAMLU_FUN_012185-T1	PTHR23247	ny-ren-41 antigen l15 -related	1.5e-16
LAMLU_FUN_000161-T1	PTHR19143	fibrinogen/tenascin/angiopoeitin	5.7e-42
RIFPA_jg6279.t2	PTHR46641:SF12	cnmamide receptor	1.8e-54
RIFPA_jg1630.t2	PTHR24113:SF5	ran gtpase-activating protein	5.5e-24
LAMLU_FUN_011931-T1	PTHR10590:SF4	sodium/nucleoside cotransporter	1.3e-55
LAMLU_FUN_010689-T1	PTHR24243	g-protein coupled receptor	1.3e-33
RIFPA_jg21063.t1	PTHR19300:SF52	beta4galnacta	5e-63
LAMLU_FUN_017395-T1	PTHR11177:SF332	chitinase, acidic.1	0.00013
LAMLU_FUN_025158-T1	PTHR24208:SF168	protein apterous	8.1e-70
LAMLU_FUN_007585-T1	PTHR24381:SF25	zinc finger protein 589	4.4e-106
LAMLU_FUN_035029-T1	PTHR19143	fibrinogen/tenascin/angiopoeitin	4.2e-20
RIFPA_jg19038.t3	PTHR12231	ctx-related type i transmembrane protein	3.2e-16
RIFPA_jg30422.t2	PTHR33420:SF11	type 1 fimbrin d-mannose specific adhesin	8.8e-14
RIFPA_jg28941.t2	PTHR31791:SF36	a_tm021b04.7 protein	4.5e-06
RIFPA_jg5007.t1	PTHR46641:SF12	cnmamide receptor	1.9e-26
LAMLU_FUN_000414-T1	PTHR42985:SF23	ld47995p-related	3.3e-90
LAMLU_FUN_024788-T1	PTHR10877:SF134	polycystic kidney disease protein 1-like 2	2.2e-152
LAMLU_FUN_003138-T1	PTHR23320:SF128	membrane-spanning 4-domains, subfamily a, member 17a.1-related	1.4e-17
RIFPA_jg4077.t2	PTHR24379:SF91	zinc finger protein 44	1e-145
LAMLU_FUN_001201-T1	PTHR11890:SF19	single ig il-1-related receptor	1.7e-09
LAMLU_FUN_000019-T1	PTHR24037:SF3	protein heg homolog 1	0.0006
RIFPA_jg11247.t4	PTHR19143	fibrinogen/tenascin/angiopoeitin	3.7e-133
RIFPA_jg17369.t6	PTHR11461:SF204	serpin b6	2.5e-30
RIFPA_jg31231.t1	PTHR21388	beta-defensin-related	0.0002
LAMLU_FUN_012032-T1	PTHR24248	adrenergic receptor-related g-protein coupled receptor	2.6e-40
LAMLU_FUN_015819-T1	PTHR46599:SF2	si:ch211-130m23.5	6e-11
LAMLU_FUN_038951-T1	PTHR23320:SF96	chandra protein-related	0.00021
LAMLU_FUN_024794-T1	PTHR10877	polycystin-related	3.7e-47
RIFPA_jg9705.t1	PTHR10015:SF206	heat shock factor protein	3.3e-14
LAMLU_FUN_008296-T1	PTHR12231	ctx-related type i transmembrane protein	1.8e-19
RIFPA_jg12898.t1	PTHR11920:SF450	fi12009p	1e-42
LAMLU_FUN_026543-T1	PTHR19143:SF360	gh13859p	8.9e-44
LAMLU_FUN_035762-T1	PTHR12280:SF20	pantothenate kinase 4	9.3e-42
LAMLU_FUN_007446-T1	PTHR45713:SF6	si:cabz01040626.2-related	8e-06
LAMLU_FUN_028410-T1	PTHR18945:SF783	acetylcholine receptor	9.9e-57
RIFPA_jg6936.t1	PTHR19134	protein-tyrosine phosphatase	5.6e-123
RIFPA_jg26387.t1	PTHR23320:SF128	membrane-spanning 4-domains, subfamily a, member 17a.1-related	5e-14
RIFPA_jg27348.t1	PTHR24399:SF14	zinc finger and btb domain-containing protein 26	4.7e-24
RIFPA_jg18960.t3	PTHR46176:SF3	protein fam76b	0.001
RIFPA_jg2986.t1	PTHR24230	g-protein coupled receptor	2.4e-21
LAMLU_FUN_024238-T1	PTHR24241	neuropeptide receptor-related g-protein coupled receptor	6.1e-27
RIFPA_jg13361.t2	PTHR46513:SF13	low-density lipoprotein receptor-related protein	3e-19
LAMLU_FUN_030200-T1	PTHR24365:SF521	toll-like receptor 4	1.6e-33
LAMLU_FUN_033438-T1	PTHR22847:SF685	si:ch211-154o6.3	0.00032
LAMLU_FUN_003081-T1	PTHR12582	netrin receptor unc5	8.6e-27
RIFPA_jg489.t1	PTHR19818:SF129	pair-rule protein odd-paired	0.00047
LAMLU_FUN_001970-T1	PTHR34078:SF1	transmembrane protein ddb_g0267530-related	0.00024
RIFPA_jg2334.t1	PTHR19134	protein-tyrosine phosphatase	2.2e-65
LAMLU_FUN_003137-T1	PTHR23320	membrane-spanning 4-domains subfamily a ms4a -related	8.6e-16
LAMLU_FUN_036741-T1	PTHR12316	ninjurin-related	1.8e-13
RIFPA_jg26385.t2	PTHR23320	membrane-spanning 4-domains subfamily a ms4a -related	4.2e-16
RIFPA_jg25553.t4	PTHR45713:SF6	si:cabz01040626.2-related	1.7e-29
RIFPA_jg2043.t1	PTHR23334:SF21	ccaat/enhancer-binding protein beta	2.9e-31
RIFPA_jg10795.t3	PTHR19143	fibrinogen/tenascin/angiopoeitin	2.8e-20
LAMLU_FUN_012352-T1	PTHR23050:SF345	calmodulin-like protein 6	2.5e-47
LAMLU_FUN_024307-T1	PTHR19143	fibrinogen/tenascin/angiopoeitin	2.3e-17
LAMLU_FUN_039877-T1	PTHR44281:SF2	spindle assembly abnormal protein 6 homolog	3.7e-05
LAMLU_FUN_017982-T1	PTHR11360	monocarboxylate transporter	2.6e-19
RIFPA_jg17202.t1	PTHR31395:SF14	protein shisa-5	1.2e-05
RIFPA_jg29580.t1	PTHR18945:SF832	chrna7-fam7a fusion protein-related	1.5e-52
RIFPA_jg4022.t1	PTHR10270:SF161	sox domain-containing protein dichaete-related	1.2e-44
LAMLU_FUN_012797-T1	PTHR39069:SF1	ecdysone-inducible gene e1, isoform a	1.6e-52
LAMLU_FUN_020652-T1	PTHR45690:SF15	nacht, lrr and pyd domains-containing protein 3	2e-46
LAMLU_FUN_023985-T1	PTHR10671	epithelial membrane protein-related	4.5e-12
RIFPA_jg17698.t1	PTHR11362:SF28	phosphatidylethanolamine binding protein 1	5.4e-23
LAMLU_FUN_011820-T1	PTHR44324:SF3	si:dkey-202c14.3	7.8e-19
LAMLU_FUN_032348-T1	PTHR19134	protein-tyrosine phosphatase	1e-45
LAMLU_FUN_009791-T1	PTHR24253:SF107	corin, isoform b	1.5e-51
RIFPA_jg4829.t2	PTHR12916	cytochrome c oxidase polypeptide vic-2	2.1e-31
RIFPA_jg4566.t1	PTHR15572:SF0	glutamine-rich protein-related	3.2e-07
RIFPA_jg1629.t1	PTHR24113:SF5	ran gtpase-activating protein	2.4e-11
RIFPA_jg18430.t2	PTHR12226:SF2	mannose-p-dolichol utilization defect 1 protein	4.9e-11
RIFPA_jg5564.t1	PTHR11848:SF39	bone morphogenetic protein 10	9.6e-41
LAMLU_FUN_040513-T1	PTHR11640:SF31	nephrosis 1, congenital, finnish type (nephrin)-related	1.2e-11
RIFPA_jg14248.t1	PTHR28532:SF1	geo13458p1	2.7e-26
LAMLU_FUN_016595-T1	PTHR24390:SF140	zinc finger protein 660	1.8e-64
LAMLU_FUN_031647-T1	PTHR31294:SF14	keratin-associated protein 21-1-related	5.4e-17
LAMLU_FUN_028446-T1	PTHR24377:SF646	b-cell lymphoma 6 protein homolog	2.9e-28
RIFPA_jg2021.t1	PTHR45828:SF9	si:dkey-251i10.2	2e-08
LAMLU_FUN_038331-T1	PTHR31513:SF1	ephrin type-b receptor	3.9e-17
RIFPA_jg23015.t1	PTHR46513:SF13	low-density lipoprotein receptor-related protein	6.6e-27
LAMLU_FUN_000593-T1	PTHR16861	glycoprotein 38	5.6e-06
LAMLU_FUN_015603-T1	PTHR19134	protein-tyrosine phosphatase	8.4e-147
RIFPA_jg20132.t2	PTHR11861	melanocyte protein pmel 17-related	1.7e-33
RIFPA_jg8248.t1	PTHR15549	paired immunoglobulin-like type 2 receptor	1.1e-11
LAMLU_FUN_013512-T1	PTHR11640:SF31	nephrosis 1, congenital, finnish type (nephrin)-related	2.1e-11
RIFPA_jg10513.t4	PTHR22991	uncharacterized	4.2e-41
LAMLU_FUN_010645-T1	PTHR23351	fos transcription factor-related	3.9e-06
RIFPA_jg6732.t1	PTHR45640:SF8	re23625p	8e-23
RIFPA_jg8510.t1	PTHR10590	sodium/nucleoside cotransporter	1e-37
RIFPA_jg2333.t3	PTHR19134:SF477	receptor-type tyrosine-protein phosphatase	6.8e-92
RIFPA_jg5023.t1	PTHR10003:SF71	superoxide dismutase [cu-zn]	8.8e-97
LAMLU_FUN_036540-T1	PTHR45695:SF5	si:dkey-1h24.2	1.7e-09
LAMLU_FUN_026976-T1	PTHR24248	adrenergic receptor-related g-protein coupled receptor	6.3e-16
RIFPA_jg17415.t1	PTHR24365:SF26	toll-like receptor 18	4.7e-08
RIFPA_jg17196.t1	PTHR46641:SF12	cnmamide receptor	3.1e-25
RIFPA_jg21817.t2	PTHR18945:SF477	acetylcholine receptor subunit beta	4e-05
LAMLU_FUN_013841-T1	PTHR16830:SF12	si:ch211-188c16.1-related	7.7e-14
LAMLU_FUN_025454-T1	PTHR11119:SF3	nucleobase-ascorbate transporter 2	3.8e-22
LAMLU_FUN_039263-T1	PTHR24049:SF1	protein crumbs homolog 1	1.6e-125
LAMLU_FUN_010290-T1	PTHR42757:SF32	protein amalgam	5.1e-12
LAMLU_FUN_004384-T1	PTHR43671:SF24	serine/threonine-protein kinase nek11	2.7e-50
LAMLU_FUN_028272-T1	PTHR23301	chitin binding peritrophin-a	2.3e-11
RIFPA_jg24735.t1	PTHR19134	protein-tyrosine phosphatase	1.5e-118
RIFPA_jg10801.t1	PTHR19143	fibrinogen/tenascin/angiopoeitin	5.2e-32
RIFPA_jg23036.t1	PTHR45713:SF6	si:cabz01040626.2-related	8.6e-17
RIFPA_jg12880.t1	PTHR22803:SF110	accessory gland protein acp29ab-related	2.6e-55
LAMLU_FUN_021916-T1	PTHR10671	epithelial membrane protein-related	1.5e-13
LAMLU_FUN_005990-T1	PTHR45828:SF9	si:dkey-251i10.2	1.3e-07
RIFPA_jg8455.t1	PTHR45645:SF33	zinc metalloproteinase nas-39	6.6e-06
RIFPA_jg20377.t1	PTHR24376:SF126	zinc finger protein 197	3.2e-58
LAMLU_FUN_030081-T1	PTHR11195	destabilase-related	4.2e-21
RIFPA_jg461.t1	PTHR19134	protein-tyrosine phosphatase	1.1e-129
LAMLU_FUN_026975-T1	PTHR24249:SF372	lp14436p	9.8e-07
LAMLU_FUN_034982-T1	PTHR45713:SF6	si:cabz01040626.2-related	0.00047
RIFPA_jg14161.t3	PTHR22747:SF28	nucleophosmin	0.00042
LAMLU_FUN_009840-T1	PTHR15241:SF3	transformer-2 protein homolog alpha	7e-05
LAMLU_FUN_015279-T1	PTHR15431:SF4	lish domain-containing protein fopnl	3.3e-11
LAMLU_FUN_032001-T1	PTHR14948	ng5	1.1e-11
LAMLU_FUN_022153-T1	PTHR31558:SF17	family protein, putative (duf1336)-related	5.2e-05
LAMLU_FUN_008669-T1	PTHR21700:SF49	transthyretin-related family domain	0.00018
LAMLU_FUN_028331-T1	PTHR18945:SF783	acetylcholine receptor	2.8e-38
LAMLU_FUN_034952-T1	PTHR46641:SF12	cnmamide receptor	5.4e-21
RIFPA_jg15675.t1	PTHR37209:SF1	classical arabinogalactan protein 9	2.9e-11
LAMLU_FUN_029348-T1	PTHR21698:SF1	ip17715p	5.1e-05
LAMLU_FUN_012355-T1	PTHR14304	p30 dbc protein	9.5e-05
RIFPA_jg28476.t1	PTHR11537:SF252	shaw-like, isoform c	5.4e-83
LAMLU_FUN_004310-T1	PTHR19143	fibrinogen/tenascin/angiopoeitin	2.4e-19
LAMLU_FUN_006844-T1	PTHR45713:SF6	si:cabz01040626.2-related	4.6e-11
LAMLU_FUN_025022-T1	PTHR11471	tumor necrosis factor family member	1e-13
RIFPA_jg14747.t3	PTHR24104:SF25	e3 ubiquitin-protein ligase trim71	9e-54
RIFPA_jg23903.t2	PTHR12619:SF25	transcription factor rfx4	2.7e-69
RIFPA_jg11142.t2	PTHR10559	transcobalamin-1/gastric intrinsic factor	5.3e-12
LAMLU_FUN_038268-T1	PTHR31395:SF14	protein shisa-5	0.00032
LAMLU_FUN_034221-T1	PTHR45698:SF1	trace amine-associated receptor 19n	8.2e-35
RIFPA_jg31685.t1	PTHR46513:SF13	low-density lipoprotein receptor-related protein	6.1e-09
LAMLU_FUN_022190-T1	PTHR24113:SF5	ran gtpase-activating protein	2.5e-27
LAMLU_FUN_031371-T1	PTHR23261	groundhog-related	6.3e-05
LAMLU_FUN_027646-T1	PTHR36788:SF2	defensin-like protein 181-related	6.6e-05
LAMLU_FUN_018811-T1	PTHR13723	adamts a disintegrin and metalloprotease with thrombospondin motifs protease	3.7e-22
LAMLU_FUN_002305-T1	PTHR19143:SF360	gh13859p	6e-40
LAMLU_FUN_040058-T1	PTHR37000:SF4	mucin-22	9.5e-82
LAMLU_FUN_019369-T1	PTHR10877:SF134	polycystic kidney disease protein 1-like 2	3.1e-167
LAMLU_FUN_004842-T1	PTHR11177:SF332	chitinase, acidic.1	0.00019
RIFPA_jg23956.t1	PTHR22897:SF21	sulfhydryl oxidase 1	0.00014
RIFPA_jg17355.t2	PTHR11461:SF204	serpin b6	6.4e-17
LAMLU_FUN_039460-T1	PTHR10334:SF344	at27079p-related	1.7e-36
RIFPA_jg2944.t2	PTHR28019:SF2	cell membrane protein ylr413w-related	0.00044
RIFPA_jg17361.t1	PTHR11461:SF204	serpin b6	1.1e-20
LAMLU_FUN_038780-T1	PTHR20986	fmrfamide-related peptides	3.1e-23
RIFPA_jg30248.t2	PTHR11289	breast cancer type 2 susceptibility protein brca2	5.6e-37
RIFPA_jg17418.t1	PTHR24365:SF26	toll-like receptor 18	1.9e-05
LAMLU_FUN_021834-T1	PTHR22055:SF6	pdgfa-associated protein 1b	0.00067
LAMLU_FUN_010547-T1	PTHR15549	paired immunoglobulin-like type 2 receptor	4e-10
LAMLU_FUN_030984-T1	PTHR13270:SF4	limpet, isoform k	9.4e-15
LAMLU_FUN_011663-T1	PTHR11905:SF230	adam metalloprotease	6.7e-11
LAMLU_FUN_011934-T1	PTHR10590	sodium/nucleoside cotransporter	1.2e-18
LAMLU_FUN_027205-T1	PTHR23050:SF345	calmodulin-like protein 6	1.3e-188
LAMLU_FUN_017853-T1	PTHR22906:SF11	properdin	2.8e-09
LAMLU_FUN_021827-T1	PTHR23195:SF7	yeats domain-containing protein 2	4.6e-07
RIFPA_jg2987.t1	PTHR24230	g-protein coupled receptor	3.7e-25
RIFPA_jg23279.t1	PTHR11640:SF112	neuromusculin, isoform e	8.3e-15
LAMLU_FUN_004132-T1	PTHR22730	prominin prom protein	4.2e-30
RIFPA_jg31577.t4	PTHR34403:SF7	cerebellar degeneration-related antigen 1	1.6e-25
RIFPA_jg10922.t1	PTHR11660:SF57	ferroportin	1.2e-66
RIFPA_jg20144.t1	PTHR10454:SF216	at03047p-related	4e-24
LAMLU_FUN_013857-T1	PTHR19143	fibrinogen/tenascin/angiopoeitin	6.2e-41
RIFPA_jg2247.t3	PTHR11177:SF332	chitinase, acidic.1	2.1e-05
LAMLU_FUN_028721-T1	PTHR21284:SF12	eg:80h7.2 protein	2.7e-05
RIFPA_jg10083.t3	PTHR37000:SF4	mucin-22	1.8e-14
RIFPA_jg10363.t3	PTHR23351	fos transcription factor-related	2.6e-23
RIFPA_jg10919.t4	PTHR24377:SF248	zinc finger protein 1 homolog	4.8e-90
RIFPA_jg1887.t1	PTHR10006	mucin-1-related	2.3e-10
RIFPA_jg15437.t1	PTHR47415:SF1	protein fam47b	3e-38
RIFPA_jg19089.t3	PTHR24208:SF80	lim/homeobox protein lhx2	8.8e-88
RIFPA_jg7807.t2	PTHR23213:SF342	formin-like protein 5	5.2e-08
LAMLU_FUN_035327-T1	PTHR13954:SF7	endoplasmic reticulum to nucleus-signaling 1	2.6e-22
RIFPA_jg5014.t1	PTHR10270	sox transcription factor	4e-18
LAMLU_FUN_005493-T1	PTHR10877:SF134	polycystic kidney disease protein 1-like 2	1.2e-62
RIFPA_jg18718.t1	PTHR46513:SF13	low-density lipoprotein receptor-related protein	3.6e-26
RIFPA_jg10926.t10	PTHR10166	voltage-dependent calcium channel subunit alpha-2/delta-related	4.6e-46
RIFPA_jg14299.t3	PTHR13723	adamts a disintegrin and metalloprotease with thrombospondin motifs protease	1.7e-25
RIFPA_jg24711.t3	PTHR22168	tmem26 protein	4.7e-22
LAMLU_FUN_029197-T1	PTHR13954	ire1-related	5.3e-44
RIFPA_jg22696.t1	PTHR24044:SF320	delta-like protein 4	2.7e-20
RIFPA_jg23235.t3	PTHR10522	gonadoliberin	0.00024
LAMLU_FUN_037192-T1	PTHR24365:SF521	toll-like receptor 4	3.2e-34
LAMLU_FUN_035267-T1	PTHR11920:SF450	fi12009p	6.8e-40
RIFPA_jg27168.t2	PTHR18034	cell cycle control protein cwf22-related	0.00016
LAMLU_FUN_030369-T1	PTHR10827	reticulocalbin	5.6e-05
LAMLU_FUN_040514-T1	PTHR15549	paired immunoglobulin-like type 2 receptor	1e-12
LAMLU_FUN_019513-T1	PTHR22948:SF15	tudor domain-containing protein 6	4.8e-06
LAMLU_FUN_015309-T1	PTHR13954	ire1-related	7.5e-27
RIFPA_jg7890.t1	PTHR20986:SF17	fmrfamide-like neuropeptide 18-related	5.1e-06
LAMLU_FUN_029040-T1	PTHR46513:SF13	low-density lipoprotein receptor-related protein	1.6e-24
RIFPA_jg8009.t2	PTHR23247	ny-ren-41 antigen l15 -related	2.1e-06
RIFPA_jg21197.t1	PTHR23050:SF347	geo12020p1	9.7e-28
RIFPA_jg22102.t2	PTHR23261:SF22	ground-like (grd related)	2.7e-07
LAMLU_FUN_028924-T1	PTHR19229	atp-binding cassette transporter subfamily a abca	1.3e-214
LAMLU_FUN_026045-T1	PTHR11177	chitinase	7e-135
LAMLU_FUN_009220-T1	PTHR12035:SF107	sialic acid-binding ig-like lectin 9	0.00034
LAMLU_FUN_039660-T1	PTHR28584:SF1	family with sequence similarity 228, member a	3.7e-17
LAMLU_FUN_039662-T1	PTHR28584:SF1	family with sequence similarity 228, member a	1.9e-12
LAMLU_FUN_000155-T1	PTHR19143	fibrinogen/tenascin/angiopoeitin	2.3e-75
RIFPA_jg25873.t1	PTHR10459:SF60	poly [adp-ribose] polymerase 2	2.2e-32
LAMLU_FUN_002637-T1	PTHR14948	ng5	3.8e-16
RIFPA_jg25362.t1	PTHR11267:SF106	t-related protein	1.3e-52
LAMLU_FUN_024334-T1	PTHR31909:SF3	chromosome 20 open reading frame 85	2.5e-08
LAMLU_FUN_018940-T1	PTHR10218:SF314	g protein alpha s subunit	1e-07
RIFPA_jg29963.t2	PTHR24416:SF349	tyrosine-protein kinase ryk	1.1e-05
LAMLU_FUN_020500-T1	PTHR39369:SF6	lin-24 (twenty-four) like	5.9e-31
LAMLU_FUN_003316-T1	PTHR22948	tudor domain containing protein	1.9e-18
LAMLU_FUN_002706-T1	PTHR45775:SF1	rad, gem/kir family member 3, isoform e	5.7e-11
RIFPA_jg17966.t1	PTHR24243:SF214	g-protein coupled receptor 19-related	1.5e-15
RIFPA_jg27472.t1	PTHR24404:SF61	ip01184p	0.00052
LAMLU_FUN_038553-T1	PTHR31294:SF14	keratin-associated protein 21-1-related	5.4e-30
RIFPA_jg11755.t1	PTHR45713:SF6	si:cabz01040626.2-related	2.1e-43
LAMLU_FUN_011578-T1	PTHR14453	parp/zinc finger ccch type domain containing protein	5.9e-129
LAMLU_FUN_037325-T1	PTHR24376:SF157	transcriptional repressor ctcf	6.9e-150
LAMLU_FUN_028719-T1	PTHR10671	epithelial membrane protein-related	5.8e-10
LAMLU_FUN_004067-T1	PTHR13285	acyltransferase	0.0007
LAMLU_FUN_002957-T1	PTHR24113:SF5	ran gtpase-activating protein	1e-05
LAMLU_FUN_007273-T1	PTHR11920:SF450	fi12009p	1.5e-20
RIFPA_jg29981.t1	PTHR10006	mucin-1-related	4.3e-06
LAMLU_FUN_023109-T1	PTHR45713:SF6	si:cabz01040626.2-related	3.7e-44
RIFPA_jg26965.t1	PTHR10869:SF151	fi16820p1-related	3.3e-21
RIFPA_jg27849.t1	PTHR24033:SF186	protein eyes shut homolog	1.3e-09
RIFPA_jg26188.t1	PTHR10556	3-oxo-5-alpha-steroid 4-dehydrogenase	1.3e-36
RIFPA_jg21777.t1	PTHR13140:SF356	unconventional myosin-vb	6.7e-06
LAMLU_FUN_027570-T1	PTHR19229	atp-binding cassette transporter subfamily a abca	0
RIFPA_jg4825.t2	PTHR22883:SF280	protein s-acyltransferase 5-related	0.00031
LAMLU_FUN_032199-T1	PTHR24230	g-protein coupled receptor	3.1e-28
LAMLU_FUN_018812-T1	PTHR23301	chitin binding peritrophin-a	1.6e-10
RIFPA_jg31727.t2	PTHR24126:SF33	26s proteasome non-atpase regulatory subunit 10-related	2.3e-50
RIFPA_jg10806.t2	PTHR23192:SF33	myocilin	0.00026
LAMLU_FUN_026229-T1	PTHR45713:SF6	si:cabz01040626.2-related	7e-10
RIFPA_jg14971.t1	PTHR15919	dapper-related	0.00039
RIFPA_jg21302.t2	PTHR13265:SF1	si:dkeyp-97b10.3	1.5e-05
LAMLU_FUN_009315-T1	PTHR24390:SF67	gh23506p-related	8.3e-188
RIFPA_jg15800.t1	PTHR10574:SF303	si:dkey-202e22.2	1.5e-07
RIFPA_jg7048.t1	PTHR24246	olfactory receptor and adenosine receptor	5.5e-06
RIFPA_jg28439.t2	PTHR24121	no mechanoreceptor potential c, isoform d-related	1.3e-101
RIFPA_jg14294.t2	PTHR22906	properdin	5e-18
LAMLU_FUN_028782-T1	PTHR24115:SF400	kinesin-like protein kif16b	9.6e-64
RIFPA_jg10049.t1	PTHR18945:SF430	acetylcholine receptor subunit alpha-like 2	4.5e-07
LAMLU_FUN_009729-T1	PTHR24113:SF5	ran gtpase-activating protein	2.2e-41
RIFPA_jg14298.t2	PTHR22588	uncharacterized	7.1e-16
LAMLU_FUN_025309-T1	PTHR15443	zona pellucida binding protein sp38	4e-08
LAMLU_FUN_035389-T1	PTHR23110:SF10	transcription factor gaga	1.6e-09
LAMLU_FUN_007695-T1	PTHR13954	ire1-related	2.3e-16
LAMLU_FUN_005558-T1	PTHR24384:SF126	im:7143333-related	5.9e-113
LAMLU_FUN_000858-T1	PTHR15076	cd99/mic2 protein related	5.7e-09
LAMLU_FUN_010544-T1	PTHR23213	formin-related	1.3e-06
LAMLU_FUN_036928-T1	PTHR23055:SF91	neurocalcin homolog	1.3e-53
LAMLU_FUN_029982-T1	PTHR24246	olfactory receptor and adenosine receptor	6.7e-44
LAMLU_FUN_000465-T1	PTHR24110	centrosomal protein of 78 kda	2.5e-07
LAMLU_FUN_031920-T1	PTHR11861:SF11	transmembrane glycoprotein nmb	0.00026
LAMLU_FUN_022860-T1	PTHR23201	extensin, proline-rich protein	0.00059
RIFPA_jg4833.t1	PTHR14768	upf0338 protein	2.1e-10
LAMLU_FUN_012910-T1	PTHR24161:SF21	ankyrin repeat domain-containing protein 35	2.9e-08
LAMLU_FUN_011995-T1	PTHR23226	zinc finger protein	4.3e-58
LAMLU_FUN_039546-T1	PTHR46341:SF1	protein fam84a	0.0002
RIFPA_jg25551.t2	PTHR13265:SF1	si:dkeyp-97b10.3	6.1e-05
RIFPA_jg23820.t1	PTHR23202	wasp interacting protein-related	9.4e-10
LAMLU_FUN_030265-T1	PTHR19277:SF157	b6	2.5e-07
RIFPA_jg14746.t1	PTHR19143:SF327	protein scabrous	5.2e-46
LAMLU_FUN_027317-T1	PTHR19325:SF501	furrowed, isoform a	1.2e-21
LAMLU_FUN_009387-T1	PTHR12231	ctx-related type i transmembrane protein	2.4e-10
LAMLU_FUN_018965-T1	PTHR19134:SF477	receptor-type tyrosine-protein phosphatase	4.9e-92
LAMLU_FUN_034536-T1	PTHR21559:SF21	dystroglycan, isoform d	2.9e-06
LAMLU_FUN_013521-T1	PTHR15549	paired immunoglobulin-like type 2 receptor	4.1e-16
LAMLU_FUN_021572-T1	PTHR45616:SF38	keratin, type ii cytoskeletal 3	0.00051
RIFPA_jg7051.t2	PTHR15124	selenoprotein w	0.00015
RIFPA_jg10022.t1	PTHR24041:SF22	mucin-3a	5.3e-08
LAMLU_FUN_033801-T1	PTHR15549	paired immunoglobulin-like type 2 receptor	5.3e-08
RIFPA_jg25456.t2	PTHR11920:SF461	guanylate cyclase 2g	9e-98
LAMLU_FUN_002386-T1	PTHR45857:SF4	multiple wing hairs, isoform c	0.00027
RIFPA_jg14210.t1	PTHR24348	serine/threonine-protein kinase unc-51-related	4.5e-18
RIFPA_jg15342.t1	PTHR14196	odd-skipped - related	9.1e-64
LAMLU_FUN_025325-T1	PTHR12619:SF29	transcription factor rfx4	6.3e-30
RIFPA_jg29439.t1	PTHR19143	fibrinogen/tenascin/angiopoeitin	5.1e-29
LAMLU_FUN_039418-T1	PTHR47741	coiled coil domain-containing protein 8, ccdc8	7.9e-16
RIFPA_jg18528.t1	PTHR11920:SF450	fi12009p	2.5e-31
LAMLU_FUN_000421-T1	PTHR46652:SF3	leucine-rich repeat and iq domain-containing protein 1	2.1e-45
LAMLU_FUN_032019-T1	PTHR19282:SF286	fi23944p1-related	8.9e-09
LAMLU_FUN_017651-T1	PTHR22802:SF195	cd209 molecule-related	6.6e-16
RIFPA_jg2622.t1	PTHR11422:SF0	t-cell surface glycoprotein cd4	1.4e-09
RIFPA_jg18231.t1	PTHR12316	ninjurin-related	2.4e-09
RIFPA_jg17357.t1	PTHR11461:SF39	thyroxine-binding globulin	2e-07
LAMLU_FUN_011148-T1	PTHR14948	ng5	9.7e-05
LAMLU_FUN_026441-T1	PTHR20967	uncharacterized	1.2e-08
RIFPA_jg2870.t1	PTHR11920:SF450	fi12009p	3e-45
LAMLU_FUN_040185-T1	PTHR24180:SF15	26s proteasome regulatory subunit p28-related	2.4e-110
LAMLU_FUN_021002-T1	PTHR31967:SF13	groundhog (hedgehog-like family)	0.001
RIFPA_jg15145.t2	PTHR12080:SF91	si:ch211-132g1.3-related	0.0007
LAMLU_FUN_023698-T1	PTHR45698:SF1	trace amine-associated receptor 19n	4.1e-16
LAMLU_FUN_029137-T1	PTHR22730	prominin prom protein	1.1e-11
RIFPA_jg18356.t1	PTHR24243	g-protein coupled receptor	2.2e-119
LAMLU_FUN_000383-T1	PTHR23169	envoplakin	6.2e-11
LAMLU_FUN_032021-T1	PTHR19282:SF286	fi23944p1-related	1.4e-14
LAMLU_FUN_037772-T1	PTHR23202	wasp interacting protein-related	1.8e-09
LAMLU_FUN_028118-T1	PTHR19959	kinesin light chain	2.4e-14
LAMLU_FUN_014024-T1	PTHR14499	potassium channel tetramerization domain-containing	9.6e-38
LAMLU_FUN_024862-T1	PTHR19143	fibrinogen/tenascin/angiopoeitin	1.7e-41
RIFPA_jg25546.t1	PTHR12916	cytochrome c oxidase polypeptide vic-2	8.8e-17
LAMLU_FUN_027443-T1	PTHR18843:SF7	si:dkeyp-82a1.6-related	0.00058
RIFPA_jg27950.t1	PTHR24384:SF207	si:dkey-1b17.6	2.2e-101
LAMLU_FUN_027464-T1	PTHR11267:SF106	t-related protein	2.6e-47
RIFPA_jg23281.t4	PTHR11640:SF31	nephrosis 1, congenital, finnish type (nephrin)-related	2.9e-12
RIFPA_jg4371.t3	PTHR18034	cell cycle control protein cwf22-related	8.9e-09
RIFPA_jg22463.t2	PTHR45713:SF6	si:cabz01040626.2-related	3.5e-11
LAMLU_FUN_000343-T1	PTHR12000:SF3	legumain	2.7e-30
LAMLU_FUN_037266-T1	PTHR18945:SF783	acetylcholine receptor	1.1e-54
RIFPA_jg16700.t1	PTHR20986	fmrfamide-related peptides	3.2e-23
RIFPA_jg8377.t1	PTHR20967	uncharacterized	1.6e-06
RIFPA_jg3030.t1	PTHR11360	monocarboxylate transporter	8.8e-32
RIFPA_jg5336.t1	PTHR10877:SF185	polycystic kidney disease and receptor for egg jelly-related protein	8.8e-08
RIFPA_jg25560.t2	PTHR19143	fibrinogen/tenascin/angiopoeitin	9.9e-100
LAMLU_FUN_008451-T1	PTHR45713:SF6	si:cabz01040626.2-related	1.7e-07
LAMLU_FUN_026052-T1	PTHR11177:SF332	chitinase, acidic.1	3.5e-31
LAMLU_FUN_009313-T1	PTHR24404	zinc finger protein	3.4e-93
LAMLU_FUN_001744-T1	PTHR23301	chitin binding peritrophin-a	8.1e-16
LAMLU_FUN_032586-T1	PTHR23261:SF22	ground-like (grd related)	1.6e-06
RIFPA_jg21629.t1	PTHR22730	prominin prom protein	1.2e-53
RIFPA_jg17422.t1	PTHR24365:SF521	toll-like receptor 4	6.9e-41
LAMLU_FUN_011996-T1	PTHR22552:SF14	fip (fungus-induced protein) related	3.9e-06
RIFPA_jg31522.t1	PTHR22802:SF195	cd209 molecule-related	8.9e-11
RIFPA_jg7113.t1	PTHR23320	membrane-spanning 4-domains subfamily a ms4a -related	4.3e-10
RIFPA_jg29412.t4	PTHR11360	monocarboxylate transporter	2.9e-92
LAMLU_FUN_037263-T1	PTHR18945:SF783	acetylcholine receptor	7.6e-56
LAMLU_FUN_040022-T1	PTHR46458:SF2	globin related	9.7e-09
RIFPA_jg5783.t1	PTHR10006	mucin-1-related	5.5e-21
RIFPA_jg26504.t1	PTHR46175:SF6	adagio protein 2	0.00035
LAMLU_FUN_001619-T1	PTHR45713:SF6	si:cabz01040626.2-related	4.9e-35
LAMLU_FUN_008667-T1	PTHR11339:SF371	mucin-5ac	3.2e-11
LAMLU_FUN_030194-T1	PTHR24365:SF521	toll-like receptor 4	5.6e-51
LAMLU_FUN_019373-T1	PTHR10877	polycystin-related	1.8e-40
LAMLU_FUN_029734-T1	PTHR23196:SF1	pax-interacting protein 1	1.5e-16
RIFPA_jg23126.t2	PTHR24390:SF65	krueppel homolog 1-related	1.3e-42
LAMLU_FUN_007875-T1	PTHR22948:SF29	fi20010p1-related	7.9e-13
LAMLU_FUN_003238-T1	PTHR12366	aspartyl/asparaginyl beta-hydroxylase	2.8e-05
LAMLU_FUN_017817-T1	PTHR15549	paired immunoglobulin-like type 2 receptor	3.6e-07
RIFPA_jg6301.t1	PTHR19282:SF428	tetraspanin 68c, isoform a	5.5e-05
RIFPA_jg4603.t3	PTHR21567:SF30	clip-associating protein 2	1.3e-20
LAMLU_FUN_020501-T1	PTHR39369:SF6	lin-24 (twenty-four) like	2.8e-30
LAMLU_FUN_003306-T1	PTHR45640:SF8	re23625p	1.2e-22
LAMLU_FUN_001874-T1	PTHR10270:SF161	sox domain-containing protein dichaete-related	2.7e-17
LAMLU_FUN_004502-T1	PTHR39110:SF2	transmembrane protein	7.5e-07
LAMLU_FUN_035533-T1	PTHR10454:SF216	at03047p-related	2.6e-54
RIFPA_jg13295.t2	PTHR11360	monocarboxylate transporter	3.9e-68
RIFPA_jg16213.t3	PTHR46780:SF9	si:ch211-12h2.6-related	2.9e-08
LAMLU_FUN_024199-T1	PTHR19143	fibrinogen/tenascin/angiopoeitin	3.2e-19
LAMLU_FUN_013990-T1	PTHR47537:SF2	cubilin	9.6e-06
LAMLU_FUN_039685-T1	PTHR34200:SF2	transmembrane protein	4.7e-05
RIFPA_jg22668.t3	PTHR10656:SF70	protein mab-21-like	1.3e-12
LAMLU_FUN_031267-T1	PTHR24243:SF211	neuropeptide receptor family	1.1e-18
LAMLU_FUN_028408-T1	PTHR18945:SF477	acetylcholine receptor subunit beta	8e-14
RIFPA_jg19074.t1	PTHR24243	g-protein coupled receptor	1.9e-66
RIFPA_jg13261.t2	PTHR13802:SF43	sushi domain-containing protein 2	2.2e-07
LAMLU_FUN_010342-T1	PTHR24034:SF121	si:dkey-163f14.6	3.5e-11
LAMLU_FUN_017390-T1	PTHR24041:SF25	si:ch211-196f2.3	9.1e-12
LAMLU_FUN_010558-T1	PTHR13954	ire1-related	1.1e-24
LAMLU_FUN_016093-T1	PTHR22917	hemopexin domain-containing protein	1.5e-07
RIFPA_jg25358.t1	PTHR11267:SF106	t-related protein	1.1e-16
LAMLU_FUN_008902-T1	PTHR12424	tweety-related	3.8e-05
RIFPA_jg13285.t1	PTHR13802	mucin 4-related	2.1e-10
LAMLU_FUN_030889-T1	PTHR24365:SF521	toll-like receptor 4	1.3e-50
RIFPA_jg31039.t1	PTHR31802:SF3	32 kda heat shock protein	1.2e-05
RIFPA_jg6633.t2	PTHR24403:SF67	enhancer of variegation 3-9-related	5.9e-07
LAMLU_FUN_032831-T1	PTHR24246	olfactory receptor and adenosine receptor	5e-31
RIFPA_jg5187.t1	PTHR23282	apical endosomal glycoprotein precursor.	5.9e-52
RIFPA_jg1552.t1	PTHR46641:SF12	cnmamide receptor	1.3e-41
RIFPA_jg5304.t5	PTHR24339:SF37	e5	2.1e-53
LAMLU_FUN_017557-T1	PTHR15076	cd99/mic2 protein related	5.8e-05
LAMLU_FUN_029096-T1	PTHR23248:SF40	phospholipid scramblase	8.2e-18
LAMLU_FUN_014873-T1	PTHR12582	netrin receptor unc5	2.3e-07
LAMLU_FUN_025704-T1	PTHR24390:SF67	gh23506p-related	5.3e-24
RIFPA_jg1306.t1	PTHR14429:SF24	fibrosin-1-related	1.1e-08
RIFPA_jg26976.t2	PTHR20986:SF18	fmrf-like peptide	1e-09
LAMLU_FUN_016581-T1	PTHR13802:SF52	lp19846p-related	8.4e-13
LAMLU_FUN_020387-T1	PTHR11362:SF28	phosphatidylethanolamine binding protein 1	5e-22
RIFPA_jg28357.t3	PTHR33590:SF2	protein fam186a	7.8e-151
LAMLU_FUN_036501-T1	PTHR19372:SF7	sulfite oxidase, mitochondrial	1.2e-51
RIFPA_jg27802.t1	PTHR24407:SF10	zinc finger protein 766-related	5.7e-49
LAMLU_FUN_032889-T1	PTHR20986	fmrfamide-related peptides	1.7e-07
RIFPA_jg14301.t4	PTHR24020:SF16	cartilage matrix protein	5.8e-20
LAMLU_FUN_024201-T1	PTHR46641:SF12	cnmamide receptor	1.8e-20
RIFPA_jg19303.t1	PTHR23320	membrane-spanning 4-domains subfamily a ms4a -related	1.1e-22
RIFPA_jg31555.t1	PTHR19959	kinesin light chain	1.2e-12
LAMLU_FUN_028873-T1	PTHR14074:SF31	atp-dependent rna helicase ddx58-related	1.4e-24
RIFPA_jg19104.t2	PTHR15549:SF6	protein skg6	3.4e-14
RIFPA_jg24430.t1	PTHR19134	protein-tyrosine phosphatase	1.9e-113
LAMLU_FUN_019649-T1	PTHR24178:SF9	ankyrin repeat and socs box protein 3	2.2e-205
LAMLU_FUN_037919-T1	PTHR15549:SF6	protein skg6	0.00013
RIFPA_jg15806.t3	PTHR19134	protein-tyrosine phosphatase	1.8e-123
LAMLU_FUN_001499-T1	PTHR25466:SF1	programmed cell death 1 ligand 2	1e-11
RIFPA_jg7805.t1	PTHR31294:SF14	keratin-associated protein 21-1-related	8.3e-07
RIFPA_jg6011.t3	PTHR23050:SF345	calmodulin-like protein 6	2.9e-46
RIFPA_jg25357.t1	PTHR11267	t-box protein-related	2.7e-50
LAMLU_FUN_013333-T1	PTHR24365:SF521	toll-like receptor 4	3.3e-50
LAMLU_FUN_013345-T1	PTHR24365:SF521	toll-like receptor 4	1.7e-51
LAMLU_FUN_004123-T1	PTHR19282:SF283	tetraspanin-21	3e-09
RIFPA_jg22764.t1	PTHR24327:SF29	homeobox protein ventx	5.9e-14
RIFPA_jg2339.t1	PTHR24035:SF130	multiple epidermal growth factor-like domains protein 10	4.1e-23
RIFPA_jg10828.t1	PTHR12606:SF30	sentrin-specific protease 1	6.2e-31
LAMLU_FUN_032202-T1	PTHR24230	g-protein coupled receptor	7.4e-28
LAMLU_FUN_010748-T1	PTHR12673:SF80	rac guanyl-nucleotide exchange factor	5.1e-07
LAMLU_FUN_023820-T1	PTHR23334	ccaat/enhancer binding protein	6.4e-34
LAMLU_FUN_020777-T1	PTHR11929:SF184	alpha-(1,3)-fucosyltransferase c	3.5e-14
LAMLU_FUN_035390-T1	PTHR24384:SF88	zinc finger protein 724-related	1.2e-62
LAMLU_FUN_038299-T1	PTHR11362:SF28	phosphatidylethanolamine binding protein 1	8.3e-24
LAMLU_FUN_017114-T1	PTHR19143	fibrinogen/tenascin/angiopoeitin	1e-45
RIFPA_jg31245.t1	PTHR20515:SF0	beta-defensin 103	0.00022
LAMLU_FUN_031557-T1	PTHR22809:SF1	methyltransferase-like protein 6	9e-10
LAMLU_FUN_003251-T1	PTHR18945:SF832	chrna7-fam7a fusion protein-related	6.9e-40
RIFPA_jg25558.t2	PTHR19143	fibrinogen/tenascin/angiopoeitin	0
RIFPA_jg8323.t1	PTHR43670:SF34	hsp20-like chaperones superfamily protein	5.5e-07
LAMLU_FUN_019141-T1	PTHR14453	parp/zinc finger ccch type domain containing protein	2.5e-54
RIFPA_jg18513.t3	PTHR19282:SF437	gh01773p-related	2e-17
RIFPA_jg13245.t2	PTHR19441:SF23	wap four-disulfide core domain protein 18	5.6e-08
RIFPA_jg27221.t2	PTHR23050:SF362	calcium-binding protein cml16-related	2.5e-33
LAMLU_FUN_008074-T1	PTHR11861	melanocyte protein pmel 17-related	4e-27
RIFPA_jg29995.t4	PTHR11988:SF42	protein giant	7.4e-39
LAMLU_FUN_037265-T1	PTHR18945:SF75	neuronal acetylcholine receptor subunit beta-3	2.1e-10
LAMLU_FUN_031341-T1	PTHR12316:SF19	ninjurin-1	1.2e-08
RIFPA_jg22461.t1	PTHR23320	membrane-spanning 4-domains subfamily a ms4a -related	1.3e-15
RIFPA_jg17413.t1	PTHR24365:SF26	toll-like receptor 18	9.2e-07
LAMLU_FUN_014688-T1	PTHR24023:SF569	collagen alpha-1(i) chain	1.1e-10
LAMLU_FUN_003118-T1	PTHR15332	uncharacterized	1.5e-10
LAMLU_FUN_008884-T1	PTHR46608:SF1	t-cell immunoglobulin and mucin domain-containing protein 4	0.0002
RIFPA_jg8146.t1	PTHR23349	basic helix-loop-helix transcription factor, twist	3.5e-24
RIFPA_jg17356.t1	PTHR11461:SF145	alpha-1-antichymotrypsin	4.9e-08
LAMLU_FUN_009219-T1	PTHR10688:SF4	tudor/pwwp/mbt superfamily protein	0.00071
RIFPA_jg28742.t2	PTHR11920:SF450	fi12009p	6.2e-95
RIFPA_jg29002.t2	PTHR23282	apical endosomal glycoprotein precursor.	9.5e-50
RIFPA_jg27525.t2	PTHR31513:SF1	ephrin type-b receptor	1.1e-22
LAMLU_FUN_017816-T1	PTHR23213	formin-related	1.2e-06
LAMLU_FUN_022258-T1	PTHR14136	uncharacterized	1.7e-11
LAMLU_FUN_034473-T1	PTHR24347:SF412	calcium/calmodulin dependent protein kinase i	1.7e-16
LAMLU_FUN_002640-T1	PTHR19143:SF222	angiopoietin-related protein 3	3.8e-31
LAMLU_FUN_030585-T1	PTHR24230	g-protein coupled receptor	1.3e-26
RIFPA_jg3068.t2	PTHR24044:SF320	delta-like protein 4	2.6e-20
RIFPA_jg10805.t1	PTHR19143	fibrinogen/tenascin/angiopoeitin	5.6e-33
RIFPA_jg19091.t1	PTHR11640:SF31	nephrosis 1, congenital, finnish type (nephrin)-related	2.7e-07
RIFPA_jg27933.t1	PTHR37534:SF21	transcriptional activator protein uga3	0.00047
RIFPA_jg30052.t4	PTHR19282:SF402	tetraspanin	5.9e-16
LAMLU_FUN_033655-T1	PTHR20515:SF0	beta-defensin 103	0.00022
RIFPA_jg7594.t1	PTHR10155:SF5	suppressor of cytokine signaling 7	2e-92
LAMLU_FUN_027547-T1	PTHR12854	ataxin 2-related	5.6e-05
RIFPA_jg22169.t1	PTHR19143	fibrinogen/tenascin/angiopoeitin	8.9e-48
LAMLU_FUN_012233-T1	PTHR14136:SF17	btb/poz domain-containing protein	5.8e-05
RIFPA_jg7884.t1	PTHR19282:SF261	tetraspanin-14	6.1e-12
LAMLU_FUN_036983-T1	PTHR18945:SF430	acetylcholine receptor subunit alpha-like 2	2.3e-06
RIFPA_jg18832.t4	PTHR16305:SF28	adenylate cyclase type 10	8.6e-13
LAMLU_FUN_016465-T1	PTHR24246	olfactory receptor and adenosine receptor	4.8e-43
RIFPA_jg24189.t1	PTHR24356:SF347	protein kinase c delta type homolog-related	5e-158
RIFPA_jg28582.t3	PTHR10454:SF216	at03047p-related	1.1e-66
RIFPA_jg2255.t1	PTHR23257:SF737	serine/threonine-protein kinase ddb_g0267686-related	0.00073
RIFPA_jg5796.t1	PTHR24114:SF30	leucine-rich repeat-containing protein 74a	3e-70
RIFPA_jg29402.t5	PTHR19441	whey acdic protein wap	1e-19
LAMLU_FUN_018605-T1	PTHR24238	g-protein coupled receptor	4.7e-20
LAMLU_FUN_021927-T1	PTHR10671	epithelial membrane protein-related	1.7e-13
LAMLU_FUN_017131-T1	PTHR11360	monocarboxylate transporter	1.7e-87
RIFPA_jg20292.t2	PTHR24339:SF30	lateral muscles scarcer, isoform b	5.3e-08
RIFPA_jg32149.t1	PTHR24049:SF22	drosophila crumbs homolog	7.5e-33
LAMLU_FUN_001921-T1	PTHR19143:SF327	protein scabrous	1e-25
LAMLU_FUN_031881-T1	PTHR24373	slit related leucine-rich repeat neuronal protein	9.3e-24
RIFPA_jg23775.t1	PTHR45713:SF6	si:cabz01040626.2-related	4.2e-36
LAMLU_FUN_007219-T1	PTHR24180:SF15	26s proteasome regulatory subunit p28-related	4.2e-64
RIFPA_jg25034.t1	PTHR24238	g-protein coupled receptor	1.1e-37
LAMLU_FUN_009998-T1	PTHR15332	uncharacterized	0.00051
LAMLU_FUN_021643-T1	PTHR23226	zinc finger protein	3.9e-110
LAMLU_FUN_004228-T1	PTHR22791	uncharacterized	0.00011
RIFPA_jg23957.t1	PTHR22897:SF21	sulfhydryl oxidase 1	0.00018
RIFPA_jg6462.t1	PTHR14224	similar to preferentially expressed antigen in melanoma-like 3	4.8e-23
RIFPA_jg10569.t1	PTHR45698:SF1	trace amine-associated receptor 19n	4.2e-38
RIFPA_jg15030.t2	PTHR10877:SF134	polycystic kidney disease protein 1-like 2	7.2e-12
LAMLU_FUN_034528-T1	PTHR11848:SF39	bone morphogenetic protein 10	1.6e-48
LAMLU_FUN_020173-T1	PTHR24107:SF2	map-homologous protein 1	9e-14
LAMLU_FUN_026290-T1	PTHR10159:SF495	puckered, isoform a	1.5e-43
LAMLU_FUN_030192-T1	PTHR24373	slit related leucine-rich repeat neuronal protein	2.5e-39
RIFPA_jg25033.t1	PTHR45713:SF6	si:cabz01040626.2-related	8.3e-18
RIFPA_jg7470.t2	PTHR10590:SF4	sodium/nucleoside cotransporter	6.8e-39
LAMLU_FUN_001747-T1	PTHR23301:SF68	ld20793p-related	1.9e-12
LAMLU_FUN_009296-T1	PTHR10006	mucin-1-related	7e-09
LAMLU_FUN_000174-T1	PTHR11339:SF371	mucin-5ac	2.3e-13
LAMLU_FUN_004737-T1	PTHR24113:SF5	ran gtpase-activating protein	9.4e-45
RIFPA_jg28780.t2	PTHR23233	zinc finger protein	1.1e-18
LAMLU_FUN_001956-T1	PTHR24246	olfactory receptor and adenosine receptor	9.1e-37
LAMLU_FUN_003257-T1	PTHR28532:SF1	geo13458p1	9.4e-23
RIFPA_jg29172.t3	PTHR23147:SF82	serine/arginine-rich splicing factor 6	0.00093
RIFPA_jg27554.t3	PTHR33562:SF2	crooked-related	6.2e-19
RIFPA_jg1909.t2	PTHR22902	ph domain-containing	3.1e-07
RIFPA_jg22859.t2	PTHR13270:SF4	limpet, isoform k	1.1e-10
RIFPA_jg15033.t1	PTHR22906	properdin	4.3e-15
LAMLU_FUN_002262-T1	PTHR14482	chromosome 12 orf 43 homolog	1.1e-18
LAMLU_FUN_030983-T1	PTHR19282:SF159	tetraspanin-15	0.00068
LAMLU_FUN_024332-T1	PTHR31909:SF3	chromosome 20 open reading frame 85	5.7e-10
LAMLU_FUN_019173-T1	PTHR24365:SF521	toll-like receptor 4	1.1e-56
RIFPA_jg20858.t2	PTHR46513:SF13	low-density lipoprotein receptor-related protein	2.3e-24
LAMLU_FUN_005313-T1	PTHR45713:SF6	si:cabz01040626.2-related	2e-15
LAMLU_FUN_025342-T1	PTHR24410:SF17	gh09976p	7.2e-13
LAMLU_FUN_022998-T1	PTHR10590:SF4	sodium/nucleoside cotransporter	5.3e-35
LAMLU_FUN_004549-T1	PTHR10671	epithelial membrane protein-related	7.7e-07
LAMLU_FUN_001067-T1	PTHR20967	uncharacterized	7.6e-07
LAMLU_FUN_006331-T1	PTHR24418	tyrosine-protein kinase	1.1e-89
LAMLU_FUN_034434-T1	PTHR19143	fibrinogen/tenascin/angiopoeitin	4.5e-31
RIFPA_jg26794.t1	PTHR45713:SF6	si:cabz01040626.2-related	1.6e-09
LAMLU_FUN_020362-T1	PTHR22948	tudor domain containing protein	1.5e-09
RIFPA_jg29807.t2	PTHR17357	gm2 ganglioside activator protein	2.2e-08
RIFPA_jg2337.t1	PTHR24261:SF13	plasminogen	1.9e-10
RIFPA_jg12181.t3	PTHR19134:SF477	receptor-type tyrosine-protein phosphatase	1.3e-74
LAMLU_FUN_022475-T1	PTHR24193:SF76	ga-binding protein subunit beta-1	1.9e-61
RIFPA_jg11703.t1	PTHR14948:SF37	riken cdna 2200002j24 gene	2e-05
RIFPA_jg25354.t1	PTHR11267:SF129	lp04777p-related	1.5e-14
LAMLU_FUN_011819-T1	PTHR44324:SF3	si:dkey-202c14.3	7.3e-12
RIFPA_jg3309.t3	PTHR13244	zinc finger mynd domain containing protein 10	2.6e-06
RIFPA_jg2340.t2	PTHR19134	protein-tyrosine phosphatase	2.1e-126
RIFPA_jg22261.t2	PTHR11461:SF211	accessory gland protein acp76a-related	5.5e-56
RIFPA_jg9462.t2	PTHR24006:SF727	ubiquitin carboxyl-terminal hydrolase 42	5.4e-05
LAMLU_FUN_012599-T1	PTHR23123:SF31	lysine (k)-specific demethylase 2aa	4e-07
RIFPA_jg21750.t1	PTHR10527:SF3	fi21453p1	2.7e-36
LAMLU_FUN_018797-T1	PTHR22906	properdin	1e-23
LAMLU_FUN_010502-T1	PTHR31548:SF3	clarin-3	0.00039
LAMLU_FUN_026227-T1	PTHR45713:SF6	si:cabz01040626.2-related	1.4e-39
RIFPA_jg28024.t1	PTHR19143:SF327	protein scabrous	5.8e-39
LAMLU_FUN_034975-T1	PTHR19143	fibrinogen/tenascin/angiopoeitin	2.9e-35
RIFPA_jg16047.t4	PTHR11177	chitinase	9.3e-159
LAMLU_FUN_000700-T1	PTHR24408:SF38	mep-1, isoform a-related	3.1e-11
LAMLU_FUN_002158-T1	PTHR10258	calcium-activated potassium channel subunit beta	0.00031
LAMLU_FUN_029984-T1	PTHR24246	olfactory receptor and adenosine receptor	1.1e-49
RIFPA_jg10196.t1	PTHR12582:SF41	unc5c-like protein	8.2e-20
LAMLU_FUN_015697-T1	PTHR19143	fibrinogen/tenascin/angiopoeitin	2.5e-29
LAMLU_FUN_030586-T1	PTHR24230	g-protein coupled receptor	1.9e-11
RIFPA_jg2799.t2	PTHR19134:SF477	receptor-type tyrosine-protein phosphatase	2.9e-31
RIFPA_jg30858.t2	PTHR19372:SF7	sulfite oxidase, mitochondrial	1.6e-54
LAMLU_FUN_023569-T1	PTHR24243	g-protein coupled receptor	1.9e-28
LAMLU_FUN_015624-T1	PTHR11360	monocarboxylate transporter	3.1e-42
LAMLU_FUN_009837-T1	PTHR26451:SF843	olfactory receptor	4.2e-06
LAMLU_FUN_024785-T1	PTHR10877:SF134	polycystic kidney disease protein 1-like 2	2.3e-54
RIFPA_jg23883.t1	PTHR11471	tumor necrosis factor family member	8.7e-12
LAMLU_FUN_029600-T1	PTHR33562:SF2	crooked-related	6.3e-11
LAMLU_FUN_036258-T1	PTHR23202	wasp interacting protein-related	9.9e-06
RIFPA_jg31570.t2	PTHR11829	forkhead box protein	4.2e-53
LAMLU_FUN_018002-T1	PTHR22948	tudor domain containing protein	6.3e-13
LAMLU_FUN_010548-T1	PTHR22802:SF221	c-type lectin	2.1e-10
LAMLU_FUN_022957-T1	PTHR31395:SF14	protein shisa-5	1.8e-08
RIFPA_jg2133.t1	PTHR19143:SF327	protein scabrous	8.6e-31
RIFPA_jg20491.t2	PTHR14168:SF5	tumor-associated calcium signal transducer 2	0.00042
LAMLU_FUN_006091-T1	PTHR23282:SF130	wu:fb63a08	2.1e-05
LAMLU_FUN_007452-T1	PTHR23320	membrane-spanning 4-domains subfamily a ms4a -related	8e-10
RIFPA_jg2227.t3	PTHR11306	niemann pick type c2 protein npc2-related	0.00051
LAMLU_FUN_015606-T1	PTHR13954:SF6	inositol-requiring enzyme-1	3.1e-14
RIFPA_jg2901.t2	PTHR10827:SF51	45 kda calcium-binding protein	0.00094
LAMLU_FUN_004131-T1	PTHR22730:SF4	prominin 2	7.4e-19
RIFPA_jg17583.t3	PTHR46458:SF1	neuroglobin	6.1e-09
LAMLU_FUN_008713-T1	PTHR35855:SF3	skn-1 dependent zygotic transcript	9e-05
LAMLU_FUN_007576-T1	PTHR24178:SF9	ankyrin repeat and socs box protein 3	1.3e-99
RIFPA_jg14223.t2	PTHR14136:SF17	btb/poz domain-containing protein	0.0002
RIFPA_jg29992.t1	PTHR24376:SF131	zinc finger protein 467	5.3e-220
RIFPA_jg16097.t1	PTHR45698:SF1	trace amine-associated receptor 19n	3.5e-78
LAMLU_FUN_001932-T1	PTHR11640:SF122	si:dkey-24p1.1	1.6e-07
RIFPA_jg27758.t1	PTHR19134:SF483	protein tyrosine phosphatase 4e, isoform a-related	1.1e-21
RIFPA_jg5439.t6	PTHR19229	atp-binding cassette transporter subfamily a abca	1.1e-220
RIFPA_jg958.t1	PTHR21243:SF17	nucleoporin nup159	5.9e-31
LAMLU_FUN_037016-T1	PTHR21388:SF9	beta-defensin 1	0.00077
LAMLU_FUN_024796-T1	PTHR10877	polycystin-related	3.8e-93
RIFPA_jg1406.t2	PTHR24346	map/microtubule affinity-regulating kinase	5.3e-45
LAMLU_FUN_027864-T1	PTHR24365:SF521	toll-like receptor 4	3.9e-60
RIFPA_jg27000.t4	PTHR11690:SF126	acid-sensing ion channel 5	6.4e-18
RIFPA_jg20432.t3	PTHR24044:SF441	neurogenic locus protein delta	1e-11
LAMLU_FUN_009666-T1	PTHR46458:SF2	globin related	1.9e-06
RIFPA_jg17360.t3	PTHR23304	spot2-related	3.2e-06
RIFPA_jg7226.t1	PTHR23320	membrane-spanning 4-domains subfamily a ms4a -related	4e-19
RIFPA_jg3393.t2	PTHR31915:SF4	calcium-binding and coiled-coil domain-containing protein 2	5.4e-10
RIFPA_jg31485.t6	PTHR11711:SF186	adp ribosylation factor-like 4, isoform b	3.7e-86
LAMLU_FUN_007793-T1	PTHR14003	transcriptional repressor protein yy	2.3e-16
LAMLU_FUN_031949-T1	PTHR10006	mucin-1-related	5.6e-11
LAMLU_FUN_020775-T1	PTHR11929:SF204	alpha 1,3 fucosyltransferase	2.5e-20
RIFPA_jg21557.t1	PTHR24246	olfactory receptor and adenosine receptor	5.4e-32
LAMLU_FUN_013520-T1	PTHR46780:SF4	protein eva-1 homolog c	5.7e-07
LAMLU_FUN_026091-T1	PTHR12420:SF36	phd finger protein 7	0.00097
LAMLU_FUN_032833-T1	PTHR24243:SF208	ethr, isoform a	1.5e-11
RIFPA_jg7882.t1	PTHR19282:SF395	tetraspanin-2a	6.4e-05
RIFPA_jg162.t1	PTHR45690:SF15	nacht, lrr and pyd domains-containing protein 3	4.8e-50
RIFPA_jg25359.t1	PTHR11267:SF129	lp04777p-related	6.8e-34
RIFPA_jg23423.t3	PTHR24320:SF178	dehydrogenase/reductase sdr family member on chromosome x	2.4e-09
LAMLU_FUN_035387-T1	PTHR24410:SF17	gh09976p	5.4e-10
RIFPA_jg16086.t1	PTHR12420:SF15	phd finger protein 6	5.9e-21
RIFPA_jg8767.t1	PTHR36586:SF6	extensin-1	9.4e-21
LAMLU_FUN_005276-T1	PTHR45921:SF4	ip01054p	6.6e-06
LAMLU_FUN_013907-T1	PTHR13954:SF7	endoplasmic reticulum to nucleus-signaling 1	0.00016
RIFPA_jg1467.t2	PTHR24230:SF75	corazonin receptor, isoform b	2.2e-05
LAMLU_FUN_024428-T1	PTHR13954	ire1-related	9e-17
LAMLU_FUN_023984-T1	PTHR10671	epithelial membrane protein-related	1.3e-13
RIFPA_jg7896.t1	PTHR45698:SF1	trace amine-associated receptor 19n	1.8e-05
RIFPA_jg13355.t3	PTHR46513:SF13	low-density lipoprotein receptor-related protein	4.1e-17
LAMLU_FUN_034987-T1	PTHR45713:SF6	si:cabz01040626.2-related	2.2e-17
RIFPA_jg30448.t1	PTHR12320:SF54	myb domain-containing protein	0.00013
RIFPA_jg10675.t1	PTHR33562:SF2	crooked-related	2.2e-10
RIFPA_jg2990.t1	PTHR24230	g-protein coupled receptor	1.6e-15
LAMLU_FUN_002018-T1	PTHR19143	fibrinogen/tenascin/angiopoeitin	8e-38
RIFPA_jg7296.t2	PTHR12231	ctx-related type i transmembrane protein	6.1e-08
RIFPA_jg31060.t2	PTHR22991	uncharacterized	3.3e-07
LAMLU_FUN_012806-T1	PTHR19143	fibrinogen/tenascin/angiopoeitin	6.6e-27
RIFPA_jg4060.t1	PTHR24230	g-protein coupled receptor	2.3e-24
RIFPA_jg2449.t1	PTHR46641:SF12	cnmamide receptor	7.3e-31
LAMLU_FUN_023699-T1	PTHR46641:SF12	cnmamide receptor	4e-56
RIFPA_jg19820.t1	PTHR45636:SF7	paired box pox-neuro protein-related	1.3e-78
LAMLU_FUN_034924-T1	PTHR24228:SF29	g-protein coupled receptor moody	0.00071
LAMLU_FUN_025513-T1	PTHR15077	fas-associating death domain-containing protein fadd	5e-22
LAMLU_FUN_023350-T1	PTHR47327:SF1	re15579p	4.5e-05
RIFPA_jg27754.t5	PTHR19134	protein-tyrosine phosphatase	3.5e-96
LAMLU_FUN_001941-T1	PTHR24249:SF372	lp14436p	3e-09
RIFPA_jg7734.t3	PTHR23282	apical endosomal glycoprotein precursor.	5.9e-50
RIFPA_jg20806.t1	PTHR33444:SF2	si:dkey-19b23.12-related	1.1e-07
RIFPA_jg7901.t1	PTHR11461:SF186	serpin b4	1.2e-68
LAMLU_FUN_022970-T1	PTHR24361:SF805	serine/threonine-protein kinase pak-1	0.00082
RIFPA_jg9914.t1	PTHR11360	monocarboxylate transporter	3.3e-93
LAMLU_FUN_023696-T1	PTHR46641:SF12	cnmamide receptor	1.7e-07
LAMLU_FUN_020594-T1	PTHR15572:SF2	brd4-interacting chromatin-remodeling complex-associated protein-like	0.00079
LAMLU_FUN_038891-T1	PTHR45713:SF6	si:cabz01040626.2-related	7.7e-27
LAMLU_FUN_018529-T1	PTHR19143	fibrinogen/tenascin/angiopoeitin	5.4e-33
RIFPA_jg11852.t1	PTHR31909:SF3	chromosome 20 open reading frame 85	3.7e-11
LAMLU_FUN_027154-T1	PTHR24373	slit related leucine-rich repeat neuronal protein	3.3e-57
LAMLU_FUN_028322-T1	PTHR18945:SF796	nicotinic acetylcholine receptor alpha6, isoform e	4.1e-55
RIFPA_jg2541.t2	PTHR20934:SF0	transcription elongation factor 1 homolog	0.00089
LAMLU_FUN_016593-T1	PTHR24390:SF140	zinc finger protein 660	1.8e-64
LAMLU_FUN_033659-T1	PTHR13802	mucin 4-related	1.2e-12
LAMLU_FUN_027623-T1	PTHR13814:SF6	alpha-2-hs-glycoprotein	0.00092
RIFPA_jg25692.t3	PTHR24270:SF14	lrp x(cross)-hybridizing	6.3e-41
RIFPA_jg6937.t1	PTHR13817:SF11	bent, isoform f	6.2e-07
LAMLU_FUN_021502-T1	PTHR24418:SF269	tyrosine-protein kinase styk1	1.1e-36
LAMLU_FUN_031788-T1	PTHR21567:SF30	clip-associating protein 2	1e-13
LAMLU_FUN_030253-T1	PTHR19277	pentraxin	1.3e-06
RIFPA_jg16791.t4	PTHR24365:SF521	toll-like receptor 4	1.6e-60
RIFPA_jg3662.t2	PTHR16209:SF5	ww domain-binding protein 1	1.8e-07
LAMLU_FUN_011473-T1	PTHR14399	p53-induced protein related	1.5e-06
LAMLU_FUN_007939-T1	PTHR46641:SF12	cnmamide receptor	3.2e-56
RIFPA_jg11288.t2	PTHR46780:SF9	si:ch211-12h2.6-related	8.3e-13
RIFPA_jg13360.t1	PTHR46513:SF13	low-density lipoprotein receptor-related protein	2.1e-31
LAMLU_FUN_014803-T1	PTHR12231:SF220	lachesin	5.5e-07
LAMLU_FUN_021568-T1	PTHR24404:SF61	ip01184p	1.4e-81
LAMLU_FUN_037474-T1	PTHR20967	uncharacterized	1.4e-06
LAMLU_FUN_035195-T1	PTHR24044:SF320	delta-like protein 4	8.5e-19
LAMLU_FUN_025587-T1	PTHR24379:SF87	zinc finger y-chromosomal protein 2-related	1.3e-101
RIFPA_jg14237.t1	PTHR11461:SF204	serpin b6	2.1e-29
RIFPA_jg463.t2	PTHR19134	protein-tyrosine phosphatase	4.2e-130
LAMLU_FUN_038457-T1	PTHR19143:SF327	protein scabrous	1.1e-23
RIFPA_jg25875.t4	PTHR19134	protein-tyrosine phosphatase	7.5e-115
RIFPA_jg20204.t1	PTHR12916:SF4	neurogenic locus notch homolog protein 1-related	5.3e-39
RIFPA_jg7474.t1	PTHR31294:SF14	keratin-associated protein 21-1-related	2.3e-05
RIFPA_jg1542.t1	PTHR23320	membrane-spanning 4-domains subfamily a ms4a -related	4.6e-14
LAMLU_FUN_027407-T1	PTHR12207:SF21	immunoglobulin superfamily member 3	0.00062
RIFPA_jg16161.t2	PTHR24347:SF412	calcium/calmodulin dependent protein kinase i	4.5e-26
RIFPA_jg3441.t4	PTHR32093:SF115	leucine-rich repeat extensin-like protein 2	5.5e-05
LAMLU_FUN_002955-T1	PTHR15124:SF17	selenoprotein v	0.00037
LAMLU_FUN_026532-T1	PTHR24114:SF30	leucine-rich repeat-containing protein 74a	3.6e-52
LAMLU_FUN_019140-T1	PTHR23055:SF172	neuronal calcium sensor family	1.7e-44
RIFPA_jg24503.t2	PTHR22730	prominin prom protein	1.5e-58
LAMLU_FUN_017135-T1	PTHR18945:SF385	neuronal acetylcholine receptor subunit beta-4	1.8e-09
LAMLU_FUN_038392-T1	PTHR24243	g-protein coupled receptor	4.5e-45
RIFPA_jg2600.t2	PTHR12231	ctx-related type i transmembrane protein	3.7e-30
LAMLU_FUN_018795-T1	PTHR24373	slit related leucine-rich repeat neuronal protein	1.1e-56
LAMLU_FUN_035777-T1	PTHR47641:SF3	vitelline membrane-like, isoform a	2.5e-19
RIFPA_jg16024.t2	PTHR28145:SF1	12 kda heat shock protein	5.2e-10
LAMLU_FUN_022716-T1	PTHR24348:SF44	serine/threonine-protein kinase ddb_g0278901-related	1.3e-32
RIFPA_jg25001.t2	PTHR14499	potassium channel tetramerization domain-containing	7.2e-37
RIFPA_jg10810.t1	PTHR19143:SF360	gh13859p	4.5e-34
LAMLU_FUN_000623-T1	PTHR24373	slit related leucine-rich repeat neuronal protein	2.2e-59
LAMLU_FUN_017399-T1	PTHR24178:SF9	ankyrin repeat and socs box protein 3	2.4e-49
RIFPA_jg12770.t1	PTHR24044:SF419	si:ch73-281k2.5	8.2e-18
LAMLU_FUN_011217-T1	PTHR24346	map/microtubule affinity-regulating kinase	1.4e-20
RIFPA_jg29440.t1	PTHR19143	fibrinogen/tenascin/angiopoeitin	1.1e-28
LAMLU_FUN_011087-T1	PTHR45713:SF6	si:cabz01040626.2-related	6.2e-12
LAMLU_FUN_014720-T1	PTHR13270:SF4	limpet, isoform k	2.4e-24
LAMLU_FUN_030387-T1	PTHR45857:SF2	formin-like protein 1	3.1e-05
RIFPA_jg12120.t4	PTHR34491:SF3	holocentric chromosome binding protein-related	1.2e-09
RIFPA_jg11854.t1	PTHR31909:SF3	chromosome 20 open reading frame 85	3e-19
LAMLU_FUN_040079-T1	PTHR45713:SF6	si:cabz01040626.2-related	8.3e-19
RIFPA_jg18612.t2	PTHR45789:SF2	fi18025p1	3.4e-24
LAMLU_FUN_034596-T1	PTHR19441:SF81	wap four-disulfide core domain 2	1.1e-05
LAMLU_FUN_032836-T1	PTHR11920:SF450	fi12009p	1.6e-115
LAMLU_FUN_031921-T1	PTHR15549	paired immunoglobulin-like type 2 receptor	5.4e-05
LAMLU_FUN_007284-T1	PTHR13886	jnk/sapk-associated protein	8.2e-05
RIFPA_jg26994.t2	PTHR11675:SF43	polypeptide n-acetylgalactosaminyltransferase 1	5.4e-131
LAMLU_FUN_012769-T1	PTHR45713:SF6	si:cabz01040626.2-related	1.6e-35
RIFPA_jg5300.t2	PTHR10877:SF134	polycystic kidney disease protein 1-like 2	5.1e-44
LAMLU_FUN_038190-T1	PTHR24230	g-protein coupled receptor	1.5e-26
RIFPA_jg18809.t1	PTHR23301:SF58	ld43683p-related	1.4e-08
LAMLU_FUN_025953-T1	PTHR45636:SF7	paired box pox-neuro protein-related	7.7e-78
LAMLU_FUN_039523-T1	PTHR46641:SF12	cnmamide receptor	7.1e-40
RIFPA_jg27612.t1	PTHR23055:SF172	neuronal calcium sensor family	8.7e-47
LAMLU_FUN_025167-T1	PTHR46415:SF3	dcc-interacting protein 13-alpha	0.00037
RIFPA_jg23283.t2	PTHR42757:SF32	protein amalgam	6.9e-16
RIFPA_jg14355.t4	PTHR46641:SF12	cnmamide receptor	3.5e-38
LAMLU_FUN_037413-T1	PTHR24390:SF128	zinc finger and btb domain containing 45	4.3e-16
RIFPA_jg30027.t3	PTHR45706:SF1	pez, isoform a	1.6e-17
LAMLU_FUN_024150-T1	PTHR24246	olfactory receptor and adenosine receptor	1.3e-27
RIFPA_jg29654.t1	PTHR19143	fibrinogen/tenascin/angiopoeitin	6e-32
RIFPA_jg25356.t1	PTHR11267:SF106	t-related protein	8.2e-54
LAMLU_FUN_026830-T1	PTHR11920:SF450	fi12009p	3.3e-76
LAMLU_FUN_009165-T1	PTHR10454:SF216	at03047p-related	1.6e-25
RIFPA_jg22622.t4	PTHR15549	paired immunoglobulin-like type 2 receptor	4.1e-08
RIFPA_jg464.t1	PTHR19134	protein-tyrosine phosphatase	7.6e-124
LAMLU_FUN_005026-T1	PTHR46458:SF1	neuroglobin	3.1e-17
LAMLU_FUN_023953-T1	PTHR22948:SF29	fi20010p1-related	7.1e-05
LAMLU_FUN_012805-T1	PTHR19143:SF327	protein scabrous	2.7e-28
LAMLU_FUN_039730-T1	PTHR47327:SF3	cuticlin-like-related	3.1e-05
RIFPA_jg10651.t2	PTHR14002:SF27	cub and zona pellucida-like domain-containing protein 1	1.5e-11
LAMLU_FUN_022455-T1	PTHR19143	fibrinogen/tenascin/angiopoeitin	2.1e-32
RIFPA_jg25420.t5	PTHR14136	uncharacterized	6.6e-29
RIFPA_jg5050.t1	PTHR11829:SF340	forkhead box protein h1	1.7e-24
LAMLU_FUN_008222-T1	PTHR11920:SF450	fi12009p	2.7e-25
LAMLU_FUN_033649-T1	PTHR11920:SF461	guanylate cyclase 2g	1.1e-34
RIFPA_jg17531.t1	PTHR19143:SF225	microfibril-associated glycoprotein 4	4.9e-17
LAMLU_FUN_027364-T1	PTHR46641:SF12	cnmamide receptor	3.6e-13
LAMLU_FUN_013738-T1	PTHR44240:SF3	dnaj domain (prokaryotic heat shock protein)	2.6e-34
RIFPA_jg13307.t1	PTHR13318	uncharacterized	6.3e-09
LAMLU_FUN_021613-T1	PTHR45712:SF15	leucine-rich repeat transmembrane protein flrt1	9.2e-05
RIFPA_jg13233.t1	PTHR18945:SF778	acetylcholine receptor subunit beta-like 2	1.1e-78
RIFPA_jg28710.t2	PTHR47139:SF1	tumor necrosis factor receptor superfamily member 9	1.9e-12
LAMLU_FUN_031644-T1	PTHR24106:SF152	nlr family member x1	1.2e-08
LAMLU_FUN_016390-T1	PTHR11920:SF450	fi12009p	3.2e-33
LAMLU_FUN_033651-T1	PTHR11920:SF461	guanylate cyclase 2g	2.2e-110
LAMLU_FUN_002269-T1	PTHR10006	mucin-1-related	3.8e-18
RIFPA_jg24501.t1	PTHR23320	membrane-spanning 4-domains subfamily a ms4a -related	8.8e-19
LAMLU_FUN_021259-T1	PTHR24047:SF28	hl01444p-related	1.3e-08
LAMLU_FUN_024782-T1	PTHR10877	polycystin-related	5.4e-47
LAMLU_FUN_009470-T1	PTHR12628	polycomb-like transcription factor	7.2e-08
RIFPA_jg29597.t2	PTHR24399:SF44	zinc finger protein 22	2.7e-49
LAMLU_FUN_033045-T1	PTHR15090:SF6	sequestosome related	0.00062
LAMLU_FUN_035832-T1	PTHR24379:SF87	zinc finger y-chromosomal protein 2-related	5.1e-07
RIFPA_jg4778.t1	PTHR23050:SF345	calmodulin-like protein 6	9.4e-168
RIFPA_jg16325.t1	PTHR24173:SF44	ankyrin repeat and socs box protein 13	1.2e-33
LAMLU_FUN_040239-T1	PTHR23349	basic helix-loop-helix transcription factor, twist	1.3e-23
LAMLU_FUN_008901-T1	PTHR45713:SF6	si:cabz01040626.2-related	1.8e-12
LAMLU_FUN_038630-T1	PTHR17357	gm2 ganglioside activator protein	9.3e-07
RIFPA_jg13322.t2	PTHR14453	parp/zinc finger ccch type domain containing protein	1.2e-73
LAMLU_FUN_008736-T1	PTHR23048:SF0	fi08416p-related	1.5e-25
LAMLU_FUN_021826-T1	PTHR23195:SF7	yeats domain-containing protein 2	2e-10
RIFPA_jg27755.t1	PTHR19134:SF477	receptor-type tyrosine-protein phosphatase	3.3e-131
LAMLU_FUN_000630-T1	PTHR24365	toll-like receptor	5.3e-29
RIFPA_jg16546.t2	PTHR20967	uncharacterized	2.4e-09
RIFPA_jg27467.t8	PTHR21623	speriolin-binding factor	8.9e-10
RIFPA_jg499.t1	PTHR12920:SF4	geo03726p1	0.00036
RIFPA_jg28996.t2	PTHR24637:SF331	collagen	1.2e-36
LAMLU_FUN_034537-T1	PTHR15549	paired immunoglobulin-like type 2 receptor	4.6e-08
RIFPA_jg16559.t2	PTHR11675:SF43	polypeptide n-acetylgalactosaminyltransferase 1	3e-94
LAMLU_FUN_040623-T1	PTHR11306:SF0	phosphatidylglycerol/phosphatidylinositol transfer protein	2.7e-05
RIFPA_jg31519.t2	PTHR22802:SF341	c-type lectin domain family 10 member a	7.2e-10
LAMLU_FUN_020734-T1	PTHR24243:SF214	g-protein coupled receptor 19-related	0.00093
RIFPA_jg24117.t1	PTHR23281	merlin/moesin/ezrin/radixin	1.9e-74
RIFPA_jg10366.t1	PTHR23351	fos transcription factor-related	9.7e-14
RIFPA_jg10105.t1	PTHR10570	t-cell surface glycoprotein cd3 gamma chain / delta chain	0.00093
RIFPA_jg5190.t1	PTHR23282	apical endosomal glycoprotein precursor.	3.4e-49
LAMLU_FUN_023446-T1	PTHR23277:SF106	si:ch211-222f23.6	1.6e-26
LAMLU_FUN_021682-T1	PTHR45698:SF1	trace amine-associated receptor 19n	9.1e-37
RIFPA_jg350.t1	PTHR11362	phosphatidylethanolamine-binding protein	2.6e-18
RIFPA_jg6933.t4	PTHR19134	protein-tyrosine phosphatase	3.1e-123
RIFPA_jg24213.t1	PTHR45713:SF6	si:cabz01040626.2-related	2.3e-09
LAMLU_FUN_018957-T1	PTHR19300:SF52	beta4galnacta	2.1e-68
LAMLU_FUN_026306-T1	PTHR22906	properdin	3.5e-13
RIFPA_jg22491.t1	PTHR14948	ng5	5.4e-11
LAMLU_FUN_004743-T1	PTHR18945:SF799	nicotinic acetylcholine receptor alpha7, isoform e	2.1e-51
LAMLU_FUN_028332-T1	PTHR18945:SF751	si:ch211-39a7.1	2.1e-28
RIFPA_jg6249.t1	PTHR23243	suprabasal-specific protein suprabasin	6.6e-05
LAMLU_FUN_018419-T1	PTHR45842:SF3	leucine-rich repeat and fibronectin type-iii domain-containing protein 4	1.3e-07
RIFPA_jg20031.t1	PTHR38742:SF2	p17/29c-like protein ddb_g0287399	1.1e-06
RIFPA_jg7821.t1	PTHR46780:SF9	si:ch211-12h2.6-related	1e-05
LAMLU_FUN_017129-T1	PTHR11360:SF260	gon-2 extragenic modifier	3.1e-23
LAMLU_FUN_014484-T1	PTHR18945:SF783	acetylcholine receptor	1.2e-34
LAMLU_FUN_031451-T1	PTHR14240:SF1	protein fantom	0.00033
LAMLU_FUN_018354-T1	PTHR19143:SF346	ficolin-1-related	1.6e-21
LAMLU_FUN_014602-T1	PTHR11289	breast cancer type 2 susceptibility protein brca2	2.3e-107
RIFPA_jg18530.t2	PTHR11920:SF450	fi12009p	1.8e-28
RIFPA_jg6741.t3	PTHR10671	epithelial membrane protein-related	6.3e-11
RIFPA_jg17405.t3	PTHR15549	paired immunoglobulin-like type 2 receptor	1.7e-10
LAMLU_FUN_032965-T1	PTHR31802:SF3	32 kda heat shock protein	7.4e-07
LAMLU_FUN_020072-T1	PTHR24033:SF151	notch 2	1.6e-44
RIFPA_jg6630.t7	PTHR18945:SF783	acetylcholine receptor	2.9e-78
RIFPA_jg26234.t2	PTHR44324:SF3	si:dkey-202c14.3	1.4e-41
RIFPA_jg25002.t1	PTHR14499	potassium channel tetramerization domain-containing	6.2e-38
RIFPA_jg17984.t1	PTHR46560:SF2	dusky-like, isoform a	0.00019
LAMLU_FUN_014407-T1	PTHR22168	tmem26 protein	1.1e-19
RIFPA_jg12439.t1	PTHR31964:SF113	adenine nucleotide alpha hydrolases-like superfamily protein	4.3e-25
LAMLU_FUN_022896-T1	PTHR24409:SF314	im:7147486-related	1.3e-06
LAMLU_FUN_034220-T1	PTHR45698:SF1	trace amine-associated receptor 19n	2.2e-76
LAMLU_FUN_030122-T1	PTHR24418:SF269	tyrosine-protein kinase styk1	2.2e-29
LAMLU_FUN_034218-T1	PTHR45698:SF1	trace amine-associated receptor 19n	6.9e-84
LAMLU_FUN_018649-T1	PTHR13802	mucin 4-related	2.3e-10
LAMLU_FUN_021533-T1	PTHR10333	inhibitor of growth protein	0.00053
LAMLU_FUN_023507-T1	PTHR45713:SF6	si:cabz01040626.2-related	1.9e-07
LAMLU_FUN_019798-T1	PTHR10877:SF134	polycystic kidney disease protein 1-like 2	9.5e-08
RIFPA_jg1071.t4	PTHR24113:SF5	ran gtpase-activating protein	3.4e-06
RIFPA_jg23426.t1	PTHR24328:SF1	homeobox protein mox-2	6.8e-36
RIFPA_jg30221.t2	PTHR46330:SF6	hematopoietic death receptor-related	1.4e-07
LAMLU_FUN_021820-T1	PTHR23050:SF224	calmodulin-like protein 5	1.1e-16
RIFPA_jg25690.t1	PTHR46513:SF13	low-density lipoprotein receptor-related protein	4.8e-25
LAMLU_FUN_008316-T1	PTHR22802:SF195	cd209 molecule-related	2.9e-07
LAMLU_FUN_022078-T1	PTHR24404:SF59	zinc finger protein 853-related	8.5e-50
RIFPA_jg4724.t2	PTHR19282:SF379	tetraspanin-17	3.6e-11
RIFPA_jg29637.t2	PTHR20986	fmrfamide-related peptides	1.4e-06
LAMLU_FUN_032080-T1	PTHR18945:SF783	acetylcholine receptor	1.2e-38
RIFPA_jg24090.t1	PTHR14949:SF35	egf-like-domain, multiple 7	4.8e-31
LAMLU_FUN_023770-T1	PTHR42757:SF32	protein amalgam	7.3e-19
RIFPA_jg24295.t2	PTHR11506	lysosome-associated membrane glycoprotein	9.9e-05
LAMLU_FUN_020474-T1	PTHR13484	fip1-like 1 protein	1.9e-13
RIFPA_jg16425.t3	PTHR46007:SF1	mediator of rna polymerase ii transcription subunit 12	1.1e-23
RIFPA_jg29866.t3	PTHR45713:SF6	si:cabz01040626.2-related	1.3e-17
RIFPA_jg22462.t1	PTHR23320	membrane-spanning 4-domains subfamily a ms4a -related	2.1e-05
RIFPA_jg26995.t1	PTHR11675:SF43	polypeptide n-acetylgalactosaminyltransferase 1	8.8e-48
LAMLU_FUN_000643-T1	PTHR24113:SF5	ran gtpase-activating protein	8.7e-17
RIFPA_jg3398.t1	PTHR23195:SF7	yeats domain-containing protein 2	3.2e-21
LAMLU_FUN_009668-T1	PTHR46458:SF1	neuroglobin	1.5e-05
RIFPA_jg21675.t1	PTHR24249	histamine receptor-related g-protein coupled receptor	5.6e-26
LAMLU_FUN_015079-T1	PTHR45676:SF73	e3 ubiquitin-protein ligase ring1	0.00067
LAMLU_FUN_028273-T1	PTHR23301	chitin binding peritrophin-a	0.00038
RIFPA_jg10864.t2	PTHR46513:SF13	low-density lipoprotein receptor-related protein	1.4e-15
LAMLU_FUN_022985-T1	PTHR24390:SF144	expressed sequence ai854703	6e-25
LAMLU_FUN_017998-T1	PTHR24365:SF521	toll-like receptor 4	2.5e-33
LAMLU_FUN_028833-T1	PTHR13802	mucin 4-related	3.6e-12
LAMLU_FUN_007541-T1	PTHR19969:SF14	dreadlocks, isoform b	3e-18
LAMLU_FUN_023673-T1	PTHR36299:SF3	fi03431p	1.3e-06
RIFPA_jg615.t3	PTHR11920:SF461	guanylate cyclase 2g	1.1e-112
LAMLU_FUN_021043-T1	PTHR23050:SF347	geo12020p1	1e-30
LAMLU_FUN_040208-T1	PTHR24243:SF214	g-protein coupled receptor 19-related	4.6e-47
LAMLU_FUN_023443-T1	PTHR11920:SF476	si:ch211-215j19.12	0.00011
LAMLU_FUN_036321-T1	PTHR11360	monocarboxylate transporter	2.4e-87
RIFPA_jg10369.t5	PTHR23351	fos transcription factor-related	2e-16
RIFPA_jg23771.t3	PTHR45713:SF6	si:cabz01040626.2-related	1.2e-39
RIFPA_jg9627.t1	PTHR13800	transient receptor potential cation channel, subfamily m, member 6	3.4e-13
RIFPA_jg25181.t5	PTHR15932	ubiquitin interaction motif-containing protein 1	1.9e-06
RIFPA_jg10033.t1	PTHR18945:SF832	chrna7-fam7a fusion protein-related	3.4e-24
RIFPA_jg7952.t7	PTHR20859	interferon/interleukin receptor	9.9e-06
LAMLU_FUN_033242-T1	PTHR10159	dual specificity protein phosphatase	1.9e-29
RIFPA_jg30695.t1	PTHR44027:SF7	dnaj homolog subfamily c member 5 homolog	0.00025
RIFPA_jg2331.t1	PTHR19134:SF477	receptor-type tyrosine-protein phosphatase	1.9e-174
LAMLU_FUN_023525-T1	PTHR24044:SF411	sushi, nidogen and egf-like domain-containing protein 1	2.7e-51
LAMLU_FUN_008820-T1	PTHR11145	tumor necrosis factor-related	1.1e-36
LAMLU_FUN_023584-T1	PTHR46513:SF13	low-density lipoprotein receptor-related protein	2.7e-23
LAMLU_FUN_034627-T1	PTHR12231:SF246	roundabout 1, isoform a	1.3e-06
RIFPA_jg31587.t2	PTHR46780:SF9	si:ch211-12h2.6-related	3.1e-14
LAMLU_FUN_007993-T1	PTHR42757:SF32	protein amalgam	1.5e-13
RIFPA_jg12619.t1	PTHR11003	potassium channel, subfamily k	8.6e-45
RIFPA_jg15700.t5	PTHR19229	atp-binding cassette transporter subfamily a abca	0
RIFPA_jg20449.t1	PTHR10459:SF66	poly [adp-ribose] polymerase 3	4.2e-37
RIFPA_jg7881.t1	PTHR19282:SF39	leukocyte surface antigen cd53	3.4e-16
RIFPA_jg26196.t1	PTHR31395:SF14	protein shisa-5	8.3e-07
LAMLU_FUN_021919-T1	PTHR10671	epithelial membrane protein-related	3.1e-12
LAMLU_FUN_025228-T1	PTHR24637:SF331	collagen	1.3e-08
LAMLU_FUN_031122-T1	PTHR19143	fibrinogen/tenascin/angiopoeitin	4.6e-48
LAMLU_FUN_011596-T1	PTHR12080	signaling lymphocytic activation molecule	9.7e-12
LAMLU_FUN_016687-T1	PTHR14885:SF1	cilia- and flagella-associated protein 43	8.1e-05
LAMLU_FUN_019728-T1	PTHR10454:SF216	at03047p-related	3.1e-39
RIFPA_jg21555.t1	PTHR24243	g-protein coupled receptor	6.3e-31
LAMLU_FUN_036571-T1	PTHR19143:SF327	protein scabrous	7.8e-48
LAMLU_FUN_033939-T1	PTHR24178:SF9	ankyrin repeat and socs box protein 3	5.9e-80
RIFPA_jg13262.t1	PTHR46513:SF6	nidogen-1	1.1e-06
LAMLU_FUN_014476-T1	PTHR19282:SF393	ld03691p-related	3.1e-05
LAMLU_FUN_025249-T1	PTHR15549	paired immunoglobulin-like type 2 receptor	6.8e-11
RIFPA_jg12117.t1	PTHR12916:SF4	neurogenic locus notch homolog protein 1-related	1.1e-12
LAMLU_FUN_019090-T1	PTHR19282:SF438	tetraspanin-12	1.1e-05
LAMLU_FUN_006613-T1	PTHR11537:SF252	shaw-like, isoform c	3.4e-36
LAMLU_FUN_024521-T1	PTHR45713:SF6	si:cabz01040626.2-related	2.3e-44
LAMLU_FUN_036213-T1	PTHR10006	mucin-1-related	6.9e-08
LAMLU_FUN_011906-T1	PTHR24125:SF0	ankyrin repeat and death domain-containing protein 1a	1.2e-08
RIFPA_jg11754.t1	PTHR13802:SF43	sushi domain-containing protein 2	4.6e-05
RIFPA_jg5159.t1	PTHR22949:SF1	re27538p	1.8e-97
LAMLU_FUN_007584-T1	PTHR42985:SF23	ld47995p-related	4.3e-12
LAMLU_FUN_016765-T1	PTHR11360	monocarboxylate transporter	2.4e-64
RIFPA_jg4836.t1	PTHR19143	fibrinogen/tenascin/angiopoeitin	6.6e-35
RIFPA_jg1465.t1	PTHR24246	olfactory receptor and adenosine receptor	3e-35
RIFPA_jg22976.t1	PTHR35000:SF1	si:ch211-171h4.6	4.4e-06
LAMLU_FUN_040517-T1	PTHR16861	glycoprotein 38	1.4e-08
LAMLU_FUN_039519-T1	PTHR24243	g-protein coupled receptor	7.1e-20
LAMLU_FUN_030838-T1	PTHR11461	serine protease inhibitor, serpin	4.9e-58
LAMLU_FUN_013519-T1	PTHR15549	paired immunoglobulin-like type 2 receptor	1.5e-06
RIFPA_jg17848.t2	PTHR24246	olfactory receptor and adenosine receptor	7.5e-28
LAMLU_FUN_031914-T1	PTHR24100:SF121	si:ch73-1f23.1-related	1.1e-05
LAMLU_FUN_040371-T1	PTHR19143	fibrinogen/tenascin/angiopoeitin	1.3e-27
LAMLU_FUN_032300-T1	PTHR18945:SF832	chrna7-fam7a fusion protein-related	1.4e-42
LAMLU_FUN_012645-T1	PTHR31283:SF11	ekc/keops complex subunit lage3	0.00045
LAMLU_FUN_005149-T1	PTHR33895:SF5	humanin-like 4	3.7e-06
LAMLU_FUN_005491-T1	PTHR10877:SF134	polycystic kidney disease protein 1-like 2	6.6e-81
LAMLU_FUN_033315-T1	PTHR42643:SF13	ionotropic receptor 40a-related	3.2e-16
LAMLU_FUN_039664-T1	PTHR28584:SF1	family with sequence similarity 228, member a	1.1e-11
RIFPA_jg25284.t2	PTHR14399	p53-induced protein related	5.5e-15
RIFPA_jg25570.t1	PTHR42757:SF32	protein amalgam	1.3e-08
LAMLU_FUN_001202-T1	PTHR11890:SF19	single ig il-1-related receptor	9.6e-08
RIFPA_jg16557.t1	PTHR11675:SF43	polypeptide n-acetylgalactosaminyltransferase 1	1.3e-95
RIFPA_jg3849.t2	PTHR10159	dual specificity protein phosphatase	2.8e-24
RIFPA_jg21556.t1	PTHR24246	olfactory receptor and adenosine receptor	9.9e-31
LAMLU_FUN_008819-T1	PTHR14499	potassium channel tetramerization domain-containing	6.5e-37
LAMLU_FUN_038965-T1	PTHR23281	merlin/moesin/ezrin/radixin	1.3e-83
LAMLU_FUN_021821-T1	PTHR31915:SF4	calcium-binding and coiled-coil domain-containing protein 2	6.1e-12
RIFPA_jg21684.t2	PTHR42985:SF2	sodium-dependent multivitamin transporter	1e-25
LAMLU_FUN_038072-T1	PTHR28145:SF1	12 kda heat shock protein	2.6e-08
LAMLU_FUN_036937-T1	PTHR47327:SF1	re15579p	8.6e-05
RIFPA_jg26889.t5	PTHR14948	ng5	4.2e-16
LAMLU_FUN_028720-T1	PTHR10671	epithelial membrane protein-related	1.9e-15
LAMLU_FUN_023096-T1	PTHR10405	spindlin	8e-12
RIFPA_jg6823.t1	PTHR22988	myotonic dystrophy s/t kinase-related	1.1e-05
RIFPA_jg30651.t2	PTHR12231:SF250	re42927p-related	1e-10
LAMLU_FUN_016870-T1	PTHR43599:SF3	si:dkey-261j15.2-related	2e-15
LAMLU_FUN_038197-T1	PTHR24230	g-protein coupled receptor	4.5e-23
LAMLU_FUN_032500-T1	PTHR23351	fos transcription factor-related	1.7e-15
RIFPA_jg26715.t2	PTHR19282	tetraspanin	6.4e-14
RIFPA_jg24446.t1	PTHR23147:SF3	serine/arginine-rich splicing factor 12	0.00083
RIFPA_jg29443.t1	PTHR19143	fibrinogen/tenascin/angiopoeitin	8.5e-24
LAMLU_FUN_014582-T1	PTHR46780:SF9	si:ch211-12h2.6-related	6.9e-36
RIFPA_jg11220.t1	PTHR45874:SF4	homeobox protein abdominal-b	4.4e-34
LAMLU_FUN_038906-T1	PTHR33864:SF4	neuropeptide-like protein	8.1e-28
RIFPA_jg17781.t1	PTHR19143:SF327	protein scabrous	2.4e-28
LAMLU_FUN_003107-T1	PTHR23176:SF12	rho gtpase-activating protein gact	0.00063
LAMLU_FUN_003783-T1	PTHR45713:SF6	si:cabz01040626.2-related	3.5e-62
LAMLU_FUN_002778-T1	PTHR13265:SF1	si:dkeyp-97b10.3	3.9e-11
RIFPA_jg31744.t3	PTHR10257:SF59	serine/threonine protein phosphatase 2a 57 kda regulatory subunit b' kappa isoform	6.5e-17
RIFPA_jg21559.t1	PTHR24230	g-protein coupled receptor	1.5e-12
LAMLU_FUN_002189-T1	PTHR11639:SF69	protein s100-p	0.00095
LAMLU_FUN_033775-T1	PTHR24103:SF631	tripartite motif-containing protein 35	1.2e-18
LAMLU_FUN_021655-T1	PTHR24088:SF2	28s ribosomal protein s17, mitochondrial-related	0.00064
LAMLU_FUN_017430-T1	PTHR12231	ctx-related type i transmembrane protein	3.1e-13
LAMLU_FUN_029264-T1	PTHR18921:SF2	thyroid receptor-interacting protein 11	3.7e-05
LAMLU_FUN_029264-T1	PTHR18921	myosin heavy chain - related	3.7e-05
LAMLU_FUN_023889-T1	PTHR15549:SF6	protein skg6	8.1e-12
RIFPA_jg21544.t1	PTHR24346	map/microtubule affinity-regulating kinase	5.7e-52
RIFPA_jg10953.t1	PTHR45828:SF11	defense protein l(2)34fc	3e-09
LAMLU_FUN_010387-T1	PTHR24347:SF412	calcium/calmodulin dependent protein kinase i	6.8e-32
LAMLU_FUN_009683-T1	PTHR45690:SF12	nacht, lrr and pyd domains-containing protein 4b	2.2e-07
RIFPA_jg29289.t1	PTHR23263:SF122	late cornified envelope protein 1b	2.7e-06
RIFPA_jg12614.t3	PTHR11360	monocarboxylate transporter	5.9e-61
RIFPA_jg30053.t2	PTHR19282:SF431	tetraspanin-17	5e-24
LAMLU_FUN_036633-T1	PTHR24034:SF59	re68558p	2.7e-87
LAMLU_FUN_038193-T1	PTHR24230	g-protein coupled receptor	4.2e-24
RIFPA_jg17365.t1	PTHR11461:SF204	serpin b6	2.2e-27
LAMLU_FUN_000175-T1	PTHR47415:SF4	protein fam47a-related	4.6e-07
LAMLU_FUN_006459-T1	PTHR10634:SF67	an1-type zinc finger protein 3	0.0001
LAMLU_FUN_027826-T1	PTHR16021:SF7	mansc domain-containing protein 1	1e-06
RIFPA_jg2257.t1	PTHR23257:SF737	serine/threonine-protein kinase ddb_g0267686-related	0.00073
LAMLU_FUN_027411-T1	PTHR11660:SF57	ferroportin	3.5e-68
RIFPA_jg29133.t2	PTHR13802:SF55	protein mesh	2e-05
RIFPA_jg4409.t1	PTHR12661	peter pan-related	8.5e-06
LAMLU_FUN_005911-T1	PTHR24136:SF15	sowah (drosophila) homolog	2e-09
LAMLU_FUN_017020-T1	PTHR43670:SF34	hsp20-like chaperones superfamily protein	4.8e-11
LAMLU_FUN_038196-T1	PTHR24230	g-protein coupled receptor	3.6e-39
LAMLU_FUN_011324-T1	PTHR16083	leucine rich repeat containing protein	7.8e-76
LAMLU_FUN_022110-T1	PTHR15549:SF6	protein skg6	1.1e-06
RIFPA_jg27491.t2	PTHR24173:SF16	ankyrin repeat domain-containing protein 24	5.2e-41
LAMLU_FUN_009756-T1	PTHR21541	btb poz domain containing 12	2.4e-10
LAMLU_FUN_008315-T1	PTHR22802	c-type lectin superfamily member	2.8e-09
LAMLU_FUN_007895-T1	PTHR22803:SF116	regenerating islet-derived protein 4	1.2e-17
RIFPA_jg4673.t2	PTHR11195	destabilase-related	1.2e-18
LAMLU_FUN_008085-T1	PTHR13140	myosin	1.2e-13
LAMLU_FUN_012965-T1	PTHR23261:SF68	ground-like (grd related)	0.00031
RIFPA_jg26871.t1	PTHR19441:SF22	wap four-disulfide core domain protein 13	0.00074
LAMLU_FUN_003164-T1	PTHR14224:SF27	leucine-rich repeat-containing protein 14b	0.00028
LAMLU_FUN_018314-T1	PTHR24348:SF44	serine/threonine-protein kinase ddb_g0278901-related	2.9e-39
LAMLU_FUN_014687-T1	PTHR24023:SF569	collagen alpha-1(i) chain	7.5e-11
LAMLU_FUN_026420-T1	PTHR11675:SF43	polypeptide n-acetylgalactosaminyltransferase 1	8.2e-57
LAMLU_FUN_002156-T1	PTHR24023:SF959	collagen alpha-1(xviii) chain	1.1e-05
RIFPA_jg22630.t2	PTHR22802	c-type lectin superfamily member	2e-15
RIFPA_jg30810.t2	PTHR45713:SF6	si:cabz01040626.2-related	4.1e-15
RIFPA_jg11617.t5	PTHR16631:SF24	family 17 glucosidase scw11-related	4.2e-15
LAMLU_FUN_009520-T1	PTHR14499	potassium channel tetramerization domain-containing	7.1e-39
LAMLU_FUN_024197-T1	PTHR46641:SF12	cnmamide receptor	1.9e-19
LAMLU_FUN_031789-T1	PTHR21567:SF28	clip-associating protein 1	6.4e-39
LAMLU_FUN_015890-T1	PTHR13954:SF7	endoplasmic reticulum to nucleus-signaling 1	8e-25
LAMLU_FUN_025847-T1	PTHR43384:SF6	septum site-determining protein mind homolog, chloroplastic-related	0.00019
LAMLU_FUN_033919-T1	PTHR24399:SF9	zinc finger protein 572	2.6e-68
LAMLU_FUN_036784-T1	PTHR15583	interleukin-17 receptor	0.00027
LAMLU_FUN_013381-T1	PTHR24256:SF140	serine protease 45	0.001
RIFPA_jg17396.t3	PTHR15549:SF1	paired immunoglobulin-like type 2 receptor alpha	2.4e-06
LAMLU_FUN_033768-T1	PTHR15549	paired immunoglobulin-like type 2 receptor	5.1e-15
LAMLU_FUN_012281-T1	PTHR19282:SF216	tetraspanin-1	6.2e-07
RIFPA_jg25767.t1	PTHR24384:SF189	ckii-alpha subunit interactor-1-related	6.2e-13
RIFPA_jg19260.t3	PTHR13771:SF9	intercellular adhesion molecule 3	1.5e-06
RIFPA_jg24600.t2	PTHR24243:SF208	ethr, isoform a	0.00071
LAMLU_FUN_013522-T1	PTHR23198:SF6	nuclear pore complex protein nup98-nup96	3.4e-11
RIFPA_jg10811.t1	PTHR19143	fibrinogen/tenascin/angiopoeitin	7.9e-34
LAMLU_FUN_001931-T1	PTHR11640:SF122	si:dkey-24p1.1	3.5e-05
LAMLU_FUN_030196-T1	PTHR24373	slit related leucine-rich repeat neuronal protein	1.7e-45
RIFPA_jg29479.t3	PTHR24033:SF151	notch 2	9.2e-56
RIFPA_jg19452.t1	PTHR24241	neuropeptide receptor-related g-protein coupled receptor	6.5e-18
LAMLU_FUN_006304-T1	PTHR24373	slit related leucine-rich repeat neuronal protein	3.8e-49
LAMLU_FUN_018608-T1	PTHR21567:SF30	clip-associating protein 2	3.2e-20
RIFPA_jg31114.t1	PTHR15225	interferon-induced protein 35/nmi n-myc/stat interacting protein	1.3e-05
LAMLU_FUN_013859-T1	PTHR19143:SF327	protein scabrous	1.2e-40
RIFPA_jg4837.t1	PTHR19143:SF327	protein scabrous	2.8e-43
RIFPA_jg7826.t2	PTHR15549:SF6	protein skg6	1e-07
LAMLU_FUN_000629-T1	PTHR24373	slit related leucine-rich repeat neuronal protein	3.5e-31
RIFPA_jg12211.t3	PTHR45690:SF15	nacht, lrr and pyd domains-containing protein 3	7.1e-45
LAMLU_FUN_002833-T1	PTHR33562:SF2	crooked-related	6.2e-13
LAMLU_FUN_002036-T1	PTHR23048:SF0	fi08416p-related	1.1e-23
RIFPA_jg3533.t3	PTHR46513:SF13	low-density lipoprotein receptor-related protein	4.9e-19
LAMLU_FUN_038194-T1	PTHR24230	g-protein coupled receptor	1e-24
LAMLU_FUN_010170-T1	PTHR10343	5'-amp-activated protein kinase , beta subunit	0.00012
RIFPA_jg9290.t1	PTHR24381:SF25	zinc finger protein 589	2.2e-62
RIFPA_jg13122.t2	PTHR11102:SF70	protein sel-1 homolog 1	3.4e-58
RIFPA_jg5357.t1	PTHR19282:SF379	tetraspanin-17	2.7e-10
LAMLU_FUN_026974-T1	PTHR24246	olfactory receptor and adenosine receptor	9.2e-29
LAMLU_FUN_033656-T1	PTHR17178	secretory granule proteoglycan core protein	0.0004
LAMLU_FUN_014007-T1	PTHR45713:SF6	si:cabz01040626.2-related	5.3e-10
RIFPA_jg20804.t1	PTHR10336:SF25	1-phosphatidylinositol 4,5-bisphosphate phosphodiesterase gamma-2	1.6e-13
RIFPA_jg27931.t1	PTHR45691:SF6	protein diaphanous	7e-12
LAMLU_FUN_038512-T1	PTHR10127:SF790	zinc metalloproteinase nas-37	2.4e-47
LAMLU_FUN_015666-T1	PTHR10903:SF109	si:ch211-254c8.3-related	1.6e-05
RIFPA_jg3935.t1	PTHR24343:SF345	testis-specific serine/threonine-protein kinase 4	5.8e-69
LAMLU_FUN_011202-T1	PTHR13800	transient receptor potential cation channel, subfamily m, member 6	1.8e-14
RIFPA_jg28675.t2	PTHR33562:SF2	crooked-related	2.2e-11
LAMLU_FUN_033214-T1	PTHR24211:SF22	testin ortholog	0.00015
RIFPA_jg12485.t3	PTHR11920:SF450	fi12009p	1.4e-30
RIFPA_jg10223.t2	PTHR46513:SF13	low-density lipoprotein receptor-related protein	6.1e-29
LAMLU_FUN_031306-T1	PTHR13270:SF4	limpet, isoform k	3.5e-19
RIFPA_jg17427.t3	PTHR24365:SF524	toll-like receptor 3	3.4e-15
LAMLU_FUN_009557-T1	PTHR46641:SF12	cnmamide receptor	3.7e-56
RIFPA_jg25861.t1	PTHR23348:SF42	periaxin	7.7e-05
RIFPA_jg23850.t1	PTHR45713:SF6	si:cabz01040626.2-related	3.2e-09
LAMLU_FUN_030793-T1	PTHR14949:SF35	egf-like-domain, multiple 7	1.7e-29
LAMLU_FUN_024439-T1	PTHR13802	mucin 4-related	6.8e-12
RIFPA_jg2995.t2	PTHR24230	g-protein coupled receptor	8.2e-16
RIFPA_jg17162.t2	PTHR12247	lethal 3 malignant brain tumor-related	2.7e-06
LAMLU_FUN_023286-T1	PTHR46513:SF13	low-density lipoprotein receptor-related protein	1.1e-21
LAMLU_FUN_028419-T1	PTHR18945:SF430	acetylcholine receptor subunit alpha-like 2	5.7e-61
LAMLU_FUN_030322-T1	PTHR21210	uncharacterized	2.1e-27
LAMLU_FUN_012019-T1	PTHR19277:SF157	b6	1.6e-10
LAMLU_FUN_005591-T1	PTHR15124:SF17	selenoprotein v	6.1e-11
LAMLU_FUN_037877-T1	PTHR13800	transient receptor potential cation channel, subfamily m, member 6	8.3e-14
LAMLU_FUN_036823-T1	PTHR23050:SF345	calmodulin-like protein 6	5.6e-18
LAMLU_FUN_000696-T1	PTHR24346:SF30	non-specific serine/threonine protein kinase	3.7e-66
LAMLU_FUN_007900-T1	PTHR11690:SF248	pickpocket 17, isoform a	6e-18
LAMLU_FUN_036316-T1	PTHR11360:SF86	re60337p	3.8e-22
RIFPA_jg1661.t3	PTHR23226:SF241	si:dkey-34m19.3	6.8e-144
RIFPA_jg3796.t3	PTHR24365:SF524	toll-like receptor 3	4.9e-08
LAMLU_FUN_037942-T1	PTHR15361:SF4	rad51-associated protein 1	6.3e-23
LAMLU_FUN_032537-T1	PTHR22917	hemopexin domain-containing protein	7.5e-06
LAMLU_FUN_001475-T1	PTHR46130:SF1	pappalysin-2	0.00067
LAMLU_FUN_011992-T1	PTHR10877:SF134	polycystic kidney disease protein 1-like 2	2e-06
LAMLU_FUN_036364-T1	PTHR31797:SF3	extracellular matrix protein a-related	0.00074
RIFPA_jg18233.t2	PTHR12316	ninjurin-related	2.5e-12
RIFPA_jg9818.t1	PTHR19338:SF7	mitochondrial import inner membrane translocase subunit tim8 b	5.1e-38
RIFPA_jg9285.t2	PTHR24381:SF25	zinc finger protein 589	7.2e-103
LAMLU_FUN_007999-T1	PTHR14224	similar to preferentially expressed antigen in melanoma-like 3	8.6e-26
LAMLU_FUN_011145-T1	PTHR23509:SF32	phospholipase ddhd1	1.2e-39
LAMLU_FUN_023769-T1	PTHR42757:SF32	protein amalgam	5.7e-08
LAMLU_FUN_033111-T1	PTHR11461:SF39	thyroxine-binding globulin	2.3e-07
RIFPA_jg1550.t1	PTHR46641:SF12	cnmamide receptor	1.3e-40
LAMLU_FUN_040271-T1	PTHR45710:SF8	c-type lectin domain family 2 member b	1e-09
RIFPA_jg18160.t1	PTHR45808:SF10	si:ch1073-272j17.3-related	0.00082
LAMLU_FUN_039445-T1	PTHR13954	ire1-related	5e-37
RIFPA_jg2027.t2	PTHR45828:SF9	si:dkey-251i10.2	2.8e-09
RIFPA_jg15717.t3	PTHR28584:SF1	family with sequence similarity 228, member a	2.9e-44
RIFPA_jg26713.t1	PTHR19282:SF286	fi23944p1-related	8.6e-16
LAMLU_FUN_022259-T1	PTHR22802:SF221	c-type lectin	2.5e-09
LAMLU_FUN_011862-T1	PTHR24372	glycoprotein hormone receptor	1.2e-46
LAMLU_FUN_028837-T1	PTHR14949	egf-like-domain, multiple 7, 8	1.1e-21
RIFPA_jg14730.t3	PTHR19143	fibrinogen/tenascin/angiopoeitin	3.8e-33
LAMLU_FUN_035543-T1	PTHR20986:SF18	fmrf-like peptide	6.4e-10
LAMLU_FUN_028963-T1	PTHR46780:SF8	si:ch1073-75o15.4-related	0.00067
RIFPA_jg12051.t1	PTHR45854:SF5	un-named sa1614	0.00032
LAMLU_FUN_016590-T1	PTHR24113:SF5	ran gtpase-activating protein	1.8e-11
RIFPA_jg25105.t1	PTHR31395:SF14	protein shisa-5	1.2e-05
RIFPA_jg28513.t2	PTHR45921:SF4	ip01054p	1.4e-10
LAMLU_FUN_012367-T1	PTHR13265:SF1	si:dkeyp-97b10.3	2.2e-12
LAMLU_FUN_002565-T1	PTHR47881	tumor necrosis factor receptor subfamily member 4	0.00075
LAMLU_FUN_037431-T1	PTHR11640:SF122	si:dkey-24p1.1	1.7e-05
LAMLU_FUN_024641-T1	PTHR19818	zinc finger protein zic and gli	9.9e-11
LAMLU_FUN_010180-T1	PTHR22948	tudor domain containing protein	2.3e-25
LAMLU_FUN_032140-T1	PTHR21377:SF1	protein fam210a	2e-22
RIFPA_jg12041.t5	PTHR15715:SF18	centrosomal protein of 170 kda protein b	5e-10
LAMLU_FUN_019621-T1	PTHR12245	spry domain containing socs box protein	2.6e-10
RIFPA_jg1408.t4	PTHR24346:SF30	non-specific serine/threonine protein kinase	7.1e-78
RIFPA_jg31865.t1	PTHR11360	monocarboxylate transporter	1e-14
RIFPA_jg13315.t2	PTHR45855:SF23	transcription factor une10	3.9e-05
RIFPA_jg26660.t2	PTHR12280:SF20	pantothenate kinase 4	5.6e-48
LAMLU_FUN_006748-T1	PTHR10083:SF217	tissue factor pathway inhibitor 2	3.8e-42
LAMLU_FUN_022350-T1	PTHR45698:SF1	trace amine-associated receptor 19n	4.4e-36
LAMLU_FUN_032026-T1	PTHR24113:SF5	ran gtpase-activating protein	3.3e-10
RIFPA_jg25360.t1	PTHR11267:SF88	t-box brain protein 1	3.8e-12
RIFPA_jg21524.t2	PTHR23301	chitin binding peritrophin-a	8.1e-24
LAMLU_FUN_033780-T1	PTHR45615:SF16	myosin-9	8.5e-53
LAMLU_FUN_023766-T1	PTHR42757:SF32	protein amalgam	4.3e-10
RIFPA_jg7906.t3	PTHR11461:SF211	accessory gland protein acp76a-related	4.2e-63
LAMLU_FUN_002466-T1	PTHR45690:SF13	nacht, lrr and pyd domains-containing protein 9	5e-05
LAMLU_FUN_020019-T1	PTHR31802:SF3	32 kda heat shock protein	4.5e-06
LAMLU_FUN_014767-T1	PTHR45713:SF6	si:cabz01040626.2-related	4.4e-20
LAMLU_FUN_010286-T1	PTHR42757:SF32	protein amalgam	6.3e-20
RIFPA_jg32078.t1	PTHR10682:SF31	nuclear poly(a) polymerase 2	0.00098
RIFPA_jg6621.t7	PTHR45713:SF6	si:cabz01040626.2-related	3.2e-18
RIFPA_jg29405.t3	PTHR10083	kunitz-type protease inhibitor-related	3.3e-135
LAMLU_FUN_037475-T1	PTHR26452:SF232	olfactory receptor 9i1	4e-05
RIFPA_jg2755.t4	PTHR23202:SF34	re12101p	3.4e-33
RIFPA_jg2046.t1	PTHR24418	tyrosine-protein kinase	5e-39
LAMLU_FUN_020635-T1	PTHR24246	olfactory receptor and adenosine receptor	2.1e-33
RIFPA_jg15225.t1	PTHR22948:SF29	fi20010p1-related	4.4e-25
RIFPA_jg3032.t1	PTHR11360	monocarboxylate transporter	1.3e-37
LAMLU_FUN_018810-T1	PTHR24020:SF14	matrilin-4	1.6e-16
LAMLU_FUN_009971-T1	PTHR45615:SF23	myosin-11	3e-30
LAMLU_FUN_017556-T1	PTHR15549:SF6	protein skg6	4.3e-10
LAMLU_FUN_039965-T1	PTHR10522	gonadoliberin	5.6e-05
LAMLU_FUN_022578-T1	PTHR42643:SF13	ionotropic receptor 40a-related	1.7e-23
RIFPA_jg16081.t2	PTHR10129	transcription factor maf	2.8e-46
RIFPA_jg27282.t5	PTHR13265:SF1	si:dkeyp-97b10.3	2.1e-05
RIFPA_jg10835.t1	PTHR10877:SF183	polycystic kidney disease 1a-related	3.6e-15
LAMLU_FUN_021924-T1	PTHR10671	epithelial membrane protein-related	7.6e-13
LAMLU_FUN_026911-T1	PTHR19282:SF437	gh01773p-related	1.3e-17
LAMLU_FUN_012756-T1	PTHR45713:SF6	si:cabz01040626.2-related	5.6e-34
LAMLU_FUN_040520-T1	PTHR11640:SF31	nephrosis 1, congenital, finnish type (nephrin)-related	8.1e-10
LAMLU_FUN_007581-T1	PTHR42985:SF23	ld47995p-related	2.8e-40
RIFPA_jg18682.t1	PTHR45713:SF6	si:cabz01040626.2-related	3.3e-17
RIFPA_jg1474.t1	PTHR10877	polycystin-related	5.5e-06
LAMLU_FUN_024442-T1	PTHR22948	tudor domain containing protein	1.1e-28
LAMLU_FUN_030721-T1	PTHR12280:SF20	pantothenate kinase 4	1.8e-51
LAMLU_FUN_020475-T1	PTHR22028:SF5	coiled-coil domain-containing protein 191	0.00031
RIFPA_jg27757.t2	PTHR19134:SF477	receptor-type tyrosine-protein phosphatase	3.6e-122
RIFPA_jg20623.t1	PTHR18945:SF75	neuronal acetylcholine receptor subunit beta-3	2.3e-73
RIFPA_jg16028.t3	PTHR28145:SF1	12 kda heat shock protein	8e-16
LAMLU_FUN_013362-T1	PTHR42985:SF23	ld47995p-related	6.3e-143
LAMLU_FUN_022388-T1	PTHR23320	membrane-spanning 4-domains subfamily a ms4a -related	1.5e-17
RIFPA_jg5993.t3	PTHR45713:SF6	si:cabz01040626.2-related	2.7e-20
RIFPA_jg18886.t4	PTHR42757:SF32	protein amalgam	4.6e-31
LAMLU_FUN_035283-T1	PTHR46289:SF8	52 kda repressor of the inhibitor of the protein kinase	4.1e-13
LAMLU_FUN_027314-T1	PTHR11177:SF332	chitinase, acidic.1	0.00018
LAMLU_FUN_012678-T1	PTHR24329:SF373	rhox homeobox family member 1	6.1e-30
RIFPA_jg16090.t1	PTHR24327:SF29	homeobox protein ventx	0.0006
LAMLU_FUN_028718-T1	PTHR10671:SF32	epithelial membrane protein 2	5.9e-05
LAMLU_FUN_039421-T1	PTHR47641:SF3	vitelline membrane-like, isoform a	7.9e-11
LAMLU_FUN_028731-T1	PTHR22948	tudor domain containing protein	5.9e-12
LAMLU_FUN_025693-T1	PTHR24390:SF142	gh10523p-related	2.3e-23
RIFPA_jg3027.t1	PTHR11360	monocarboxylate transporter	2.5e-25
LAMLU_FUN_038592-T1	PTHR10459:SF66	poly [adp-ribose] polymerase 3	1.2e-15
RIFPA_jg12107.t1	PTHR23509:SF32	phospholipase ddhd1	7.8e-38
LAMLU_FUN_017454-T1	PTHR24113:SF5	ran gtpase-activating protein	1.2e-17
LAMLU_FUN_021088-T1	PTHR10877	polycystin-related	2.8e-64
LAMLU_FUN_001476-T1	PTHR24113:SF5	ran gtpase-activating protein	4.9e-12
LAMLU_FUN_003174-T1	PTHR18902:SF24	nuclear mitotic apparatus protein 1	2.2e-06
RIFPA_jg460.t3	PTHR18945:SF778	acetylcholine receptor subunit beta-like 2	7e-66
LAMLU_FUN_018570-T1	PTHR11177:SF332	chitinase, acidic.1	0.00078
RIFPA_jg19235.t1	PTHR19143	fibrinogen/tenascin/angiopoeitin	7.8e-48
RIFPA_jg4840.t2	PTHR19143	fibrinogen/tenascin/angiopoeitin	6.7e-21
RIFPA_jg17897.t1	PTHR42757:SF32	protein amalgam	1.4e-25
LAMLU_FUN_008599-T1	PTHR24113:SF5	ran gtpase-activating protein	6.6e-10
LAMLU_FUN_026411-T1	PTHR10877	polycystin-related	9.4e-53
LAMLU_FUN_035024-T1	PTHR12226:SF2	mannose-p-dolichol utilization defect 1 protein	4.6e-25
RIFPA_jg25876.t2	PTHR10459	dna ligase	2.4e-16
LAMLU_FUN_030589-T1	PTHR24230	g-protein coupled receptor	5.5e-28
RIFPA_jg18020.t3	PTHR22803:SF128	cd302 antigen	1.2e-22
LAMLU_FUN_016530-T1	PTHR13869	myelin p0 related	0.00014
RIFPA_jg29929.t2	PTHR45713:SF6	si:cabz01040626.2-related	9.2e-22
RIFPA_jg2999.t1	PTHR24230	g-protein coupled receptor	5.8e-28
RIFPA_jg17063.t1	PTHR46513:SF13	low-density lipoprotein receptor-related protein	0.00016
RIFPA_jg6920.t1	PTHR24270:SF16	very low-density lipoprotein receptor	0.00028
RIFPA_jg6631.t1	PTHR24346:SF30	non-specific serine/threonine protein kinase	6.6e-70
LAMLU_FUN_030591-T1	PTHR24230	g-protein coupled receptor	1.6e-33
RIFPA_jg26349.t2	PTHR24404	zinc finger protein	5e-98
LAMLU_FUN_021917-T1	PTHR10671	epithelial membrane protein-related	6.2e-08
RIFPA_jg11855.t1	PTHR31909:SF3	chromosome 20 open reading frame 85	9e-14
LAMLU_FUN_021055-T1	PTHR14224:SF9	leucine-rich repeat-containing protein 14	1.4e-07
LAMLU_FUN_027185-T1	PTHR25466:SF1	programmed cell death 1 ligand 2	3.1e-08
RIFPA_jg27563.t2	PTHR46458:SF1	neuroglobin	8.2e-09
LAMLU_FUN_010621-T1	PTHR11675:SF23	n-acetylgalactosaminyltransferase 4-related	0.00095
RIFPA_jg14464.t3	PTHR24365	toll-like receptor	1.3e-33
LAMLU_FUN_010299-T1	PTHR24020:SF16	cartilage matrix protein	1.8e-41
LAMLU_FUN_026973-T1	PTHR24246	olfactory receptor and adenosine receptor	1.5e-29
RIFPA_jg14126.t2	PTHR24123	ankyrin	9.8e-275
LAMLU_FUN_021672-T1	PTHR45698:SF1	trace amine-associated receptor 19n	1.8e-08
LAMLU_FUN_033113-T1	PTHR11461	serine protease inhibitor, serpin	3.9e-26
LAMLU_FUN_018189-T1	PTHR22948	tudor domain containing protein	5e-20
LAMLU_FUN_022721-T1	PTHR24113:SF5	ran gtpase-activating protein	1.2e-12
RIFPA_jg13458.t10	PTHR11215:SF1	upf0160 protein myg1, mitochondrial	1e-58
RIFPA_jg16120.t8	PTHR12262:SF1	cell differentiation family, rcd1-like protein	1.1e-08
RIFPA_jg17700.t2	PTHR11362:SF70	phosphatidylethanolamine-binding protein 4	4.6e-11
RIFPA_jg8678.t1	PTHR11988	thyrotroph embryonic factor related	2.2e-05
RIFPA_jg25877.t2	PTHR45713:SF6	si:cabz01040626.2-related	2.9e-22
LAMLU_FUN_013372-T1	PTHR12582	netrin receptor unc5	1e-09
LAMLU_FUN_025484-T1	PTHR31475:SF5	upf0462 protein c4orf33 homolog	1.7e-14
RIFPA_jg25878.t1	PTHR19134	protein-tyrosine phosphatase	2.1e-16
RIFPA_jg26503.t1	PTHR19143:SF327	protein scabrous	4.9e-26
LAMLU_FUN_006303-T1	PTHR45617:SF82	protein artichoke	3.1e-11
LAMLU_FUN_023173-T1	PTHR14948:SF37	riken cdna 2200002j24 gene	2.1e-05
LAMLU_FUN_002350-T1	PTHR11920:SF450	fi12009p	2.3e-18
LAMLU_FUN_004868-T1	PTHR21096	uncharacterized	0.00038
LAMLU_FUN_025779-T1	PTHR24373	slit related leucine-rich repeat neuronal protein	2e-56
RIFPA_jg8518.t1	PTHR24113:SF5	ran gtpase-activating protein	0.00088
LAMLU_FUN_019735-T1	PTHR42757:SF32	protein amalgam	3.9e-10
RIFPA_jg25385.t5	PTHR24230	g-protein coupled receptor	2.6e-29
LAMLU_FUN_016296-T1	PTHR13954	ire1-related	1.4e-18
RIFPA_jg27295.t1	PTHR23159:SF17	rootletin-related	5.7e-06
LAMLU_FUN_014331-T1	PTHR11920:SF450	fi12009p	4.2e-11
LAMLU_FUN_014221-T1	PTHR15332	uncharacterized	4.4e-29
LAMLU_FUN_029204-T1	PTHR14429:SF24	fibrosin-1-related	7e-08
LAMLU_FUN_015846-T1	PTHR46150:SF3	rho gtpase-activating protein 100f	1e-79
LAMLU_FUN_017054-T1	PTHR13954:SF25	inactive serine/threonine-protein kinase/endoribonuclease ire1-like-related	2.2e-05
RIFPA_jg12827.t2	PTHR13802:SF43	sushi domain-containing protein 2	4.7e-26
RIFPA_jg21578.t1	PTHR13954	ire1-related	1.6e-19
RIFPA_jg18480.t1	PTHR23202	wasp interacting protein-related	1.6e-09
LAMLU_FUN_030496-T1	PTHR24356:SF347	protein kinase c delta type homolog-related	3.8e-162
RIFPA_jg27082.t2	PTHR15361:SF4	rad51-associated protein 1	4.5e-21
LAMLU_FUN_023697-T1	PTHR46641:SF12	cnmamide receptor	1.7e-55
LAMLU_FUN_030914-T1	PTHR10656	cell fate determining protein mab21-related	1.8e-13
LAMLU_FUN_021915-T1	PTHR10671	epithelial membrane protein-related	1.2e-12
LAMLU_FUN_005073-T1	PTHR31964:SF113	adenine nucleotide alpha hydrolases-like superfamily protein	9.9e-20
LAMLU_FUN_023577-T1	PTHR11920:SF450	fi12009p	2.3e-20
RIFPA_jg22772.t2	PTHR24178:SF9	ankyrin repeat and socs box protein 3	2.2e-68
RIFPA_jg26026.t1	PTHR34834:SF3	gene, 39566-related	1.1e-05
LAMLU_FUN_012260-T1	PTHR24189:SF55	iq motif and ankyrin repeat domain-containing protein loc642574-related	5.7e-62
LAMLU_FUN_024076-T1	PTHR45640:SF13	heat shock protein 67b3	0.00057
LAMLU_FUN_038195-T1	PTHR24230	g-protein coupled receptor	5.1e-24
LAMLU_FUN_017873-T1	PTHR45713:SF6	si:cabz01040626.2-related	5e-08
LAMLU_FUN_014486-T1	PTHR18945:SF778	acetylcholine receptor subunit beta-like 2	5.1e-32
RIFPA_jg6857.t1	PTHR45627:SF1	adenylate cyclase type 8	1.5e-114
LAMLU_FUN_015847-T1	PTHR10015:SF206	heat shock factor protein	3.4e-12
RIFPA_jg24824.t1	PTHR11339:SF269	mucin-5b	6.6e-05
LAMLU_FUN_000152-T1	PTHR19143	fibrinogen/tenascin/angiopoeitin	0
LAMLU_FUN_028420-T1	PTHR18945:SF783	acetylcholine receptor	1.4e-69
RIFPA_jg997.t2	PTHR11360	monocarboxylate transporter	3.4e-82
LAMLU_FUN_009834-T1	PTHR26451:SF843	olfactory receptor	0.00089
RIFPA_jg9474.t1	PTHR24248	adrenergic receptor-related g-protein coupled receptor	2.3e-65
LAMLU_FUN_032149-T1	PTHR10459	dna ligase	3.7e-32
RIFPA_jg3760.t1	PTHR14482	chromosome 12 orf 43 homolog	7.5e-18
LAMLU_FUN_000737-T1	PTHR13954:SF7	endoplasmic reticulum to nucleus-signaling 1	3.4e-19
LAMLU_FUN_023444-T1	PTHR11920:SF450	fi12009p	1.7e-05
RIFPA_jg21995.t1	PTHR34153:SF2	si:ch211-262h13.3-related	8e-09
LAMLU_FUN_033941-T1	PTHR24118:SF40	i kappa b homolog	2.9e-92
RIFPA_jg29448.t1	PTHR14949	egf-like-domain, multiple 7, 8	8.4e-36
LAMLU_FUN_039623-T1	PTHR10003:SF71	superoxide dismutase [cu-zn]	2.4e-58
RIFPA_jg23704.t1	PTHR18945:SF766	glutamate-gated chloride channel	4.5e-10
LAMLU_FUN_030845-T1	PTHR21549:SF0	coiled-coil domain-containing protein 112	1.1e-05
LAMLU_FUN_004664-T1	PTHR22902:SF20	family with sequence similarity 109 member a	2.5e-06
LAMLU_FUN_014474-T1	PTHR19282:SF377	tetraspanin	2.8e-10
RIFPA_jg31729.t1	PTHR23097:SF185	si:dkeyp-61b2.1-related	0.00043
LAMLU_FUN_026573-T1	PTHR14948:SF37	riken cdna 2200002j24 gene	8.3e-10
RIFPA_jg10291.t1	PTHR23282	apical endosomal glycoprotein precursor.	2.6e-06
LAMLU_FUN_006670-T1	PTHR22802:SF221	c-type lectin	1.7e-07
LAMLU_FUN_028101-T1	PTHR22730:SF4	prominin 2	3.9e-08
LAMLU_FUN_010075-T1	PTHR46641:SF12	cnmamide receptor	2.5e-28
LAMLU_FUN_028723-T1	PTHR14399	p53-induced protein related	7.5e-12
LAMLU_FUN_003554-T1	PTHR23220:SF118	integrin alpha-m	0.00072
LAMLU_FUN_021086-T1	PTHR10877:SF134	polycystic kidney disease protein 1-like 2	1.5e-110
RIFPA_jg19479.t4	PTHR11920:SF450	fi12009p	7e-42
RIFPA_jg9316.t1	PTHR23247	ny-ren-41 antigen l15 -related	2.1e-26
RIFPA_jg27347.t1	PTHR24394:SF27	zinc finger protein 771	1.9e-91
RIFPA_jg22464.t1	PTHR45713:SF6	si:cabz01040626.2-related	2.1e-24
RIFPA_jg2585.t2	PTHR18945:SF778	acetylcholine receptor subunit beta-like 2	3.7e-70
LAMLU_FUN_017052-T1	PTHR12231:SF229	contactin-4	5.8e-05
LAMLU_FUN_019095-T1	PTHR19143	fibrinogen/tenascin/angiopoeitin	1.4e-36
RIFPA_jg12083.t1	PTHR24114:SF30	leucine-rich repeat-containing protein 74a	3.8e-89
RIFPA_jg10566.t1	PTHR12245	spry domain containing socs box protein	4.1e-52
LAMLU_FUN_032345-T1	PTHR45713:SF6	si:cabz01040626.2-related	9.4e-22
RIFPA_jg3767.t1	PTHR24113:SF5	ran gtpase-activating protein	5.4e-26
LAMLU_FUN_007437-T1	PTHR28307:SF2	protein pal1	0.00098
LAMLU_FUN_012500-T1	PTHR12231	ctx-related type i transmembrane protein	0.00012
LAMLU_FUN_037162-T1	PTHR23507:SF1	zgc:174356	9.5e-41
LAMLU_FUN_008310-T1	PTHR24241	neuropeptide receptor-related g-protein coupled receptor	2e-14
LAMLU_FUN_032496-T1	PTHR23351	fos transcription factor-related	4.9e-19
LAMLU_FUN_033208-T1	PTHR17571	urinary protein rup /acrosomal protein sp-10	5.6e-05
LAMLU_FUN_024436-T1	PTHR45713:SF6	si:cabz01040626.2-related	3.7e-16
LAMLU_FUN_028329-T1	PTHR18945:SF783	acetylcholine receptor	9.6e-46
LAMLU_FUN_025436-T1	PTHR45623:SF9	chromodomain-helicase-dna-binding protein 3	0.00017
LAMLU_FUN_032530-T1	PTHR10891:SF822	calcium-binding ef-hand domain-containing protein-related	5.3e-05
LAMLU_FUN_033109-T1	PTHR11461:SF145	alpha-1-antichymotrypsin	6.5e-09
RIFPA_jg13230.t2	PTHR18945:SF778	acetylcholine receptor subunit beta-like 2	1.4e-44
RIFPA_jg15716.t3	PTHR28584:SF1	family with sequence similarity 228, member a	1.2e-20
RIFPA_jg1533.t1	PTHR47327:SF1	re15579p	3.7e-14
LAMLU_FUN_013143-T1	PTHR13265:SF1	si:dkeyp-97b10.3	3.5e-08
LAMLU_FUN_013385-T1	PTHR11929:SF204	alpha 1,3 fucosyltransferase	7.4e-19
LAMLU_FUN_008600-T1	PTHR23163:SF0	e3 ubiquitin-protein ligase bre1	5e-06
LAMLU_FUN_007063-T1	PTHR24113:SF5	ran gtpase-activating protein	5.5e-16
LAMLU_FUN_012364-T1	PTHR46513:SF13	low-density lipoprotein receptor-related protein	1.7e-22
RIFPA_jg11246.t1	PTHR21567:SF28	clip-associating protein 1	8.9e-52
LAMLU_FUN_015069-T1	PTHR10643	kinetochore protein ndc80	2.9e-05
LAMLU_FUN_002360-T1	PTHR34794:SF3	vq motif-containing protein 29	0.00015
RIFPA_jg6335.t3	PTHR11920:SF450	fi12009p	9e-70
LAMLU_FUN_025210-T1	PTHR16515:SF28	zinc finger protein 711	2.9e-63
LAMLU_FUN_020783-T1	PTHR21257:SF37	lamin-b receptor	0.00074
RIFPA_jg19187.t3	PTHR23277:SF109	poliovirus receptor	5.2e-19
LAMLU_FUN_005466-T1	PTHR11920:SF461	guanylate cyclase 2g	3.8e-55
RIFPA_jg25347.t1	PTHR23263:SF41	small proline-rich protein 3	6.1e-88
LAMLU_FUN_028327-T1	PTHR18945:SF783	acetylcholine receptor	2.6e-18
RIFPA_jg28944.t1	PTHR12199:SF4	interphotoreceptor matrix proteoglycan 2	3.5e-06
RIFPA_jg17072.t1	PTHR12161:SF13	regulator of vps4 activity in the mvb pathway protein	1.7e-12
RIFPA_jg13282.t4	PTHR13265:SF1	si:dkeyp-97b10.3	1.5e-05
LAMLU_FUN_012804-T1	PTHR19143	fibrinogen/tenascin/angiopoeitin	2.7e-27
LAMLU_FUN_027337-T1	PTHR11360	monocarboxylate transporter	3.1e-77
LAMLU_FUN_020538-T1	PTHR24343:SF345	testis-specific serine/threonine-protein kinase 4	1.8e-58
RIFPA_jg1240.t2	PTHR18945:SF832	chrna7-fam7a fusion protein-related	2.5e-79
LAMLU_FUN_013869-T1	PTHR24247	5-hydroxytryptamine receptor	1.5e-16
LAMLU_FUN_024333-T1	PTHR31909:SF3	chromosome 20 open reading frame 85	2.9e-13
LAMLU_FUN_009969-T1	PTHR45615:SF16	myosin-9	7.9e-43
RIFPA_jg10032.t2	PTHR18945:SF783	acetylcholine receptor	1.1e-75
RIFPA_jg13683.t5	PTHR23048:SF0	fi08416p-related	1.7e-25
RIFPA_jg29438.t1	PTHR23147:SF82	serine/arginine-rich splicing factor 6	2.2e-05
LAMLU_FUN_038413-T1	PTHR46641:SF12	cnmamide receptor	1.5e-15
LAMLU_FUN_017680-T1	PTHR13802:SF43	sushi domain-containing protein 2	1.8e-33
LAMLU_FUN_004845-T1	PTHR11177:SF332	chitinase, acidic.1	0.00052
LAMLU_FUN_025412-T1	PTHR46513:SF13	low-density lipoprotein receptor-related protein	1.6e-25
LAMLU_FUN_007434-T1	PTHR24365:SF521	toll-like receptor 4	4.1e-53
RIFPA_jg22075.t1	PTHR10258	calcium-activated potassium channel subunit beta	8.5e-10
LAMLU_FUN_010998-T1	PTHR10869:SF151	fi16820p1-related	3.9e-09
RIFPA_jg3923.t1	PTHR24221:SF415	abc transporter b family member 13-related	0.00046
RIFPA_jg3065.t2	PTHR11501	microtubule-associated protein	3e-82
RIFPA_jg8621.t3	PTHR19282:SF402	tetraspanin	3.8e-10
RIFPA_jg9412.t1	PTHR46566:SF1	1-phosphofructokinase	0.0005
LAMLU_FUN_033503-T1	PTHR23226:SF239	zinc finger protein 829	1.4e-92
RIFPA_jg9286.t2	PTHR24393:SF73	zinc finger protein 668	5.3e-168
RIFPA_jg13231.t5	PTHR18945:SF778	acetylcholine receptor subunit beta-like 2	6.3e-61
LAMLU_FUN_019239-T1	PTHR24373	slit related leucine-rich repeat neuronal protein	2.2e-20
RIFPA_jg785.t1	PTHR24247	5-hydroxytryptamine receptor	9.4e-41
RIFPA_jg10738.t1	PTHR13627	fukutin related protein	1.8e-08
LAMLU_FUN_004433-T1	PTHR23097:SF185	si:dkeyp-61b2.1-related	2.9e-21
RIFPA_jg26123.t2	PTHR24637:SF331	collagen	3.2e-269
LAMLU_FUN_034259-T1	PTHR15932	ubiquitin interaction motif-containing protein 1	5.2e-11
LAMLU_FUN_036984-T1	PTHR18945:SF783	acetylcholine receptor	2e-49
RIFPA_jg25352.t1	PTHR11267:SF116	t-box transcription factor tbx22	1e-09
RIFPA_jg12953.t2	PTHR22988:SF38	rho-associated protein kinase	6.7e-06
RIFPA_jg30588.t3	PTHR24243:SF211	neuropeptide receptor family	3.2e-24
LAMLU_FUN_003147-T1	PTHR24134:SF1	ankyrin repeat and socs box protein 8	7.8e-93
RIFPA_jg18563.t1	PTHR24348:SF44	serine/threonine-protein kinase ddb_g0278901-related	3.8e-41
LAMLU_FUN_005350-T1	PTHR44281:SF2	spindle assembly abnormal protein 6 homolog	3.7e-08
RIFPA_jg12136.t1	PTHR46513:SF13	low-density lipoprotein receptor-related protein	2.3e-20
RIFPA_jg29117.t1	PTHR11675:SF101	polypeptide n-acetylgalactosaminyltransferase 1	0.00019
LAMLU_FUN_025156-T1	PTHR23304:SF159	si:ch211-272h9.5	2e-15
LAMLU_FUN_000624-T1	PTHR24365:SF521	toll-like receptor 4	4e-60
RIFPA_jg25874.t3	PTHR19134	protein-tyrosine phosphatase	1.6e-88
RIFPA_jg4125.t1	PTHR24258	serine protease-related	2.3e-07
LAMLU_FUN_000531-T1	PTHR45713:SF6	si:cabz01040626.2-related	4.7e-38
LAMLU_FUN_009316-T1	PTHR23226:SF209	zinc finger and scan domain-containing protein 32	4.2e-142
LAMLU_FUN_009272-T1	PTHR33562:SF13	geo08095p1	3.3e-07
LAMLU_FUN_026086-T1	PTHR10129	transcription factor maf	6.7e-47
LAMLU_FUN_034979-T1	PTHR11973:SF15	basal cell adhesion molecule	9.7e-06
RIFPA_jg8964.t3	PTHR15549	paired immunoglobulin-like type 2 receptor	2.7e-07
RIFPA_jg25605.t1	PTHR10459:SF66	poly [adp-ribose] polymerase 3	2.4e-31
LAMLU_FUN_030201-T1	PTHR24365:SF521	toll-like receptor 4	8.4e-50
LAMLU_FUN_029954-T1	PTHR19143	fibrinogen/tenascin/angiopoeitin	8.1e-32
RIFPA_jg2809.t2	PTHR24178:SF9	ankyrin repeat and socs box protein 3	1.5e-83
LAMLU_FUN_028412-T1	PTHR18945:SF783	acetylcholine receptor	1.2e-43
RIFPA_jg28467.t1	PTHR10083	kunitz-type protease inhibitor-related	8.7e-52
LAMLU_FUN_022170-T1	PTHR24033:SF151	notch 2	4.5e-108
LAMLU_FUN_040111-T1	PTHR13627	fukutin related protein	7.3e-08
RIFPA_jg5775.t10	PTHR10829:SF48	drebrin-like protein	1.4e-16
RIFPA_jg22699.t1	PTHR24044:SF320	delta-like protein 4	1.6e-21
RIFPA_jg20714.t1	PTHR13265:SF1	si:dkeyp-97b10.3	9.6e-12
LAMLU_FUN_010945-T1	PTHR12245:SF15	si:ch1073-228j22.2	9.6e-06
LAMLU_FUN_018106-T1	PTHR45713:SF6	si:cabz01040626.2-related	2.2e-14
LAMLU_FUN_021537-T1	PTHR11920:SF450	fi12009p	7.2e-23
LAMLU_FUN_028323-T1	PTHR18945:SF783	acetylcholine receptor	6.1e-37
RIFPA_jg16054.t3	PTHR11177	chitinase	3.5e-45
RIFPA_jg351.t2	PTHR19277:SF157	b6	1.1e-11
RIFPA_jg21978.t1	PTHR23507:SF1	zgc:174356	1.9e-45
RIFPA_jg614.t2	PTHR11920:SF461	guanylate cyclase 2g	1.3e-73
LAMLU_FUN_032418-T1	PTHR44324:SF3	si:dkey-202c14.3	1.2e-18
LAMLU_FUN_010129-T1	PTHR13428	inner nuclear membrane protein man1 lem domain containing protein	0.00097
RIFPA_jg12109.t3	PTHR14948	ng5	6.6e-27
LAMLU_FUN_026693-T1	PTHR34078:SF1	transmembrane protein ddb_g0267530-related	2.3e-05
RIFPA_jg1239.t1	PTHR18945:SF783	acetylcholine receptor	1.7e-69
RIFPA_jg834.t1	PTHR14949	egf-like-domain, multiple 7, 8	3e-31
LAMLU_FUN_026089-T1	PTHR12420:SF4	phd finger protein 11	4.9e-08
RIFPA_jg22203.t3	PTHR14136:SF17	btb/poz domain-containing protein	1.9e-41
RIFPA_jg9287.t1	PTHR23226:SF167	crol alpha-related	2.8e-121
RIFPA_jg20387.t2	PTHR46007:SF1	mediator of rna polymerase ii transcription subunit 12	7.3e-09
LAMLU_FUN_027091-T1	PTHR11461:SF204	serpin b6	6.7e-50
LAMLU_FUN_000272-T1	PTHR44170:SF15	neuronal cell adhesion molecule	6.5e-34
RIFPA_jg17417.t1	PTHR24365:SF26	toll-like receptor 18	8.1e-08
LAMLU_FUN_027107-T1	PTHR31964:SF113	adenine nucleotide alpha hydrolases-like superfamily protein	4e-23
LAMLU_FUN_039521-T1	PTHR46641:SF12	cnmamide receptor	2e-38
RIFPA_jg6992.t2	PTHR15151:SF22	tnf superfamily member 12	5.3e-05
RIFPA_jg2998.t2	PTHR24230	g-protein coupled receptor	1.1e-27
LAMLU_FUN_009537-T1	PTHR24377:SF613	zinc finger protein 599	0.00084
LAMLU_FUN_037264-T1	PTHR18945:SF783	acetylcholine receptor	1.4e-40
LAMLU_FUN_039098-T1	PTHR15549	paired immunoglobulin-like type 2 receptor	5e-07
LAMLU_FUN_016240-T1	PTHR19134	protein-tyrosine phosphatase	1.3e-108
LAMLU_FUN_018513-T1	PTHR24248:SF2	g-protein coupled receptor 101-related	3.2e-15
RIFPA_jg2341.t1	PTHR19134	protein-tyrosine phosphatase	1.9e-123
RIFPA_jg10710.t1	PTHR24399:SF44	zinc finger protein 22	7.8e-108
LAMLU_FUN_032204-T1	PTHR24230	g-protein coupled receptor	1.5e-26
LAMLU_FUN_039245-T1	PTHR43096:SF10	dnaj homolog 1, mitochondrial-related	2.3e-31
LAMLU_FUN_036853-T1	PTHR12002:SF180	claudin-related	8.5e-05
LAMLU_FUN_024892-T1	PTHR24349:SF288	calcium-dependent protein kinase 28	0.00014
RIFPA_jg24458.t1	PTHR12353:SF1	disks large-associated protein 5	7.3e-15
LAMLU_FUN_018104-T1	PTHR45713:SF6	si:cabz01040626.2-related	1.2e-41
LAMLU_FUN_034481-T1	PTHR24347:SF412	calcium/calmodulin dependent protein kinase i	2e-30
LAMLU_FUN_011427-T1	PTHR15549	paired immunoglobulin-like type 2 receptor	2.8e-07
RIFPA_jg21683.t1	PTHR42985:SF23	ld47995p-related	3.7e-40
LAMLU_FUN_004736-T1	PTHR24113:SF5	ran gtpase-activating protein	8.6e-20
LAMLU_FUN_017752-T1	PTHR24408:SF38	mep-1, isoform a-related	2.6e-07
LAMLU_FUN_028326-T1	PTHR18945:SF783	acetylcholine receptor	9.6e-51
LAMLU_FUN_000318-T1	PTHR45713:SF6	si:cabz01040626.2-related	2.4e-18
RIFPA_jg30563.t2	PTHR24238	g-protein coupled receptor	1.2e-36
RIFPA_jg25548.t4	PTHR13265:SF1	si:dkeyp-97b10.3	0.00038
LAMLU_FUN_008837-T1	PTHR31513:SF1	ephrin type-b receptor	1.4e-16
RIFPA_jg24979.t1	PTHR33955:SF2	transmembrane protein 52	0.0002
LAMLU_FUN_025359-T1	PTHR24244:SF2	neuropeptide s receptor	5.2e-06
RIFPA_jg23702.t3	PTHR18945	neurotransmitter gated ion channel	1.7e-09
RIFPA_jg2490.t1	PTHR24246	olfactory receptor and adenosine receptor	3.8e-26
LAMLU_FUN_010618-T1	PTHR11675:SF43	polypeptide n-acetylgalactosaminyltransferase 1	4.9e-96
LAMLU_FUN_007984-T1	PTHR11640:SF31	nephrosis 1, congenital, finnish type (nephrin)-related	4.9e-15
RIFPA_jg31433.t1	PTHR45636:SF7	paired box pox-neuro protein-related	1.8e-38
LAMLU_FUN_027184-T1	PTHR42757:SF32	protein amalgam	1.7e-25
LAMLU_FUN_001775-T1	PTHR34629:SF1	proline-rich extensin-like protein epr1	4.3e-05
LAMLU_FUN_004566-T1	PTHR19143	fibrinogen/tenascin/angiopoeitin	3.2e-35
RIFPA_jg22171.t1	PTHR14037:SF4	mammaglobin-a	0.0007
RIFPA_jg12588.t1	PTHR11360	monocarboxylate transporter	1.7e-28
RIFPA_jg2332.t4	PTHR19134:SF477	receptor-type tyrosine-protein phosphatase	6e-131
LAMLU_FUN_036315-T1	PTHR11360	monocarboxylate transporter	1.1e-46
LAMLU_FUN_021509-T1	PTHR46123:SF4	mix-type homeobox gene 1-related	6.8e-24
LAMLU_FUN_037461-T1	PTHR43658:SF4	17-beta-hydroxysteroid dehydrogenase 14	4.5e-11
RIFPA_jg25532.t4	PTHR39654:SF3	leucine rich repeat containing 75a	7.7e-06
LAMLU_FUN_039824-T1	PTHR43941:SF1	structural maintenance of chromosomes protein 2	3.5e-07
RIFPA_jg6753.t1	PTHR14596:SF67	zinc finger protein yer130c	4.3e-10
LAMLU_FUN_011861-T1	PTHR46641:SF12	cnmamide receptor	2.2e-56
RIFPA_jg31250.t2	PTHR10671	epithelial membrane protein-related	9.2e-14
RIFPA_jg27910.t1	PTHR10036	cd59 glycoprotein	5.8e-06
LAMLU_FUN_004466-T1	PTHR24113:SF5	ran gtpase-activating protein	3e-17
RIFPA_jg12132.t2	PTHR46513:SF13	low-density lipoprotein receptor-related protein	4.5e-30
RIFPA_jg9643.t3	PTHR19134	protein-tyrosine phosphatase	2.7e-127
LAMLU_FUN_009608-T1	PTHR10006	mucin-1-related	3.9e-07
LAMLU_FUN_040511-T1	PTHR42757:SF32	protein amalgam	5e-10
RIFPA_jg9363.t3	PTHR19143	fibrinogen/tenascin/angiopoeitin	1.9e-36
RIFPA_jg4935.t1	PTHR24044:SF441	neurogenic locus protein delta	4.1e-12
LAMLU_FUN_008201-T1	PTHR24419:SF23	interleukin-1 receptor-associated kinase 4	2e-14
LAMLU_FUN_024911-T1	PTHR38742:SF2	p17/29c-like protein ddb_g0287399	0.00018
RIFPA_jg25349.t1	PTHR11267:SF171	t-box 16	7.6e-12
LAMLU_FUN_024194-T1	PTHR46641:SF12	cnmamide receptor	1.4e-21
RIFPA_jg28884.t3	PTHR10218:SF314	g protein alpha s subunit	3.2e-07
LAMLU_FUN_026778-T1	PTHR22948	tudor domain containing protein	8e-30
LAMLU_FUN_031374-T1	PTHR12084	nuclear pore glycoprotein p62-related	2.7e-07
LAMLU_FUN_029230-T1	PTHR24409:SF331	zinc finger and btb domain-containing protein 17	1.8e-32
LAMLU_FUN_039786-T1	PTHR24033:SF151	notch 2	1.1e-62
LAMLU_FUN_031791-T1	PTHR19143	fibrinogen/tenascin/angiopoeitin	3.1e-74
RIFPA_jg12757.t1	PTHR12316	ninjurin-related	2.3e-10
LAMLU_FUN_014960-T1	PTHR11537:SF252	shaw-like, isoform c	1.2e-81
LAMLU_FUN_038629-T1	PTHR11306:SF0	phosphatidylglycerol/phosphatidylinositol transfer protein	0.00048
LAMLU_FUN_006279-T1	PTHR44305:SF12	tyrosine-protein kinase c03b1.5-related	3e-08
LAMLU_FUN_014481-T1	PTHR20986	fmrfamide-related peptides	1.2e-08
LAMLU_FUN_000746-T1	PTHR12977:SF12	histone-lysine n-methyltransferase kmt5b	2.7e-05
RIFPA_jg5121.t2	PTHR22730	prominin prom protein	3.4e-62
LAMLU_FUN_002543-T1	PTHR10556	3-oxo-5-alpha-steroid 4-dehydrogenase	8.7e-36
RIFPA_jg11034.t1	PTHR25466:SF1	programmed cell death 1 ligand 2	3.5e-11
LAMLU_FUN_030529-T1	PTHR23246:SF16	gh12359p	9.4e-07
LAMLU_FUN_021393-T1	PTHR19282:SF380	tetraspanin-8	2.2e-05
RIFPA_jg944.t1	PTHR24023:SF880	collagen alpha-1(x) chain	3.1e-05
LAMLU_FUN_038189-T1	PTHR10898	mitochondrial import inner membrane translocase subunit tim9	0.00023
LAMLU_FUN_008318-T1	PTHR15549	paired immunoglobulin-like type 2 receptor	4.2e-05
RIFPA_jg6302.t1	PTHR11920:SF450	fi12009p	4.2e-25
LAMLU_FUN_033940-T1	PTHR24118:SF40	i kappa b homolog	2.9e-83
LAMLU_FUN_000714-T1	PTHR10127:SF790	zinc metalloproteinase nas-37	1.3e-76
RIFPA_jg15565.t1	PTHR31553:SF1	nf-kappa-b essential modulator	2.9e-05
LAMLU_FUN_007338-T1	PTHR11920:SF450	fi12009p	1.3e-27
LAMLU_FUN_020339-T1	PTHR12276:SF45	fi19443p1	7e-05
LAMLU_FUN_010656-T1	PTHR10877:SF134	polycystic kidney disease protein 1-like 2	1.1e-10
RIFPA_jg21307.t2	PTHR24409:SF364	az2	4.9e-13
LAMLU_FUN_014649-T1	PTHR23233	zinc finger protein	2.7e-17
LAMLU_FUN_030761-T1	PTHR18945:SF410	acetylcholine receptor subunit alpha-type des-2	0.00075
RIFPA_jg3392.t1	PTHR23050	calcium binding protein	1.4e-21
RIFPA_jg2997.t1	PTHR24230	g-protein coupled receptor	2.4e-23
RIFPA_jg23647.t1	PTHR19143:SF327	protein scabrous	2.5e-32
LAMLU_FUN_029316-T1	PTHR24346:SF30	non-specific serine/threonine protein kinase	2.8e-32
RIFPA_jg13247.t2	PTHR12460:SF0	regulation of nuclear pre-mrna domain-containing protein 2	1.4e-08
RIFPA_jg22577.t2	PTHR16083	leucine rich repeat containing protein	1.4e-68
RIFPA_jg11356.t3	PTHR13484	fip1-like 1 protein	2.5e-08
RIFPA_jg7812.t2	PTHR23213	formin-related	1.6e-05
LAMLU_FUN_027645-T1	PTHR36788:SF2	defensin-like protein 181-related	4.9e-05
LAMLU_FUN_040562-T1	PTHR45713:SF6	si:cabz01040626.2-related	2.3e-71
RIFPA_jg21435.t1	PTHR10127:SF790	zinc metalloproteinase nas-37	6e-67
LAMLU_FUN_013601-T1	PTHR15715:SF18	centrosomal protein of 170 kda protein b	9.8e-06
LAMLU_FUN_014391-T1	PTHR12582:SF4	netrin receptor unc5a	0.00062
RIFPA_jg26442.t2	PTHR12916:SF4	neurogenic locus notch homolog protein 1-related	6e-105
LAMLU_FUN_010620-T1	PTHR11675	n-acetylgalactosaminyltransferase	3.7e-54
RIFPA_jg24738.t2	PTHR10159:SF495	puckered, isoform a	1.8e-44
RIFPA_jg3538.t2	PTHR46513:SF13	low-density lipoprotein receptor-related protein	9.3e-36
RIFPA_jg31444.t1	PTHR13814	fetuin	1.8e-05
RIFPA_jg24842.t1	PTHR24418	tyrosine-protein kinase	3.9e-59
RIFPA_jg14304.t3	PTHR11339:SF371	mucin-5ac	6.6e-22
LAMLU_FUN_007946-T1	PTHR46641:SF12	cnmamide receptor	4.6e-47
RIFPA_jg26546.t3	PTHR22979:SF3	zinc finger protein 512b	1.1e-05
RIFPA_jg12528.t1	PTHR24373	slit related leucine-rich repeat neuronal protein	1.2e-20
LAMLU_FUN_018108-T1	PTHR45713:SF6	si:cabz01040626.2-related	8.9e-37
RIFPA_jg12558.t1	PTHR31964:SF113	adenine nucleotide alpha hydrolases-like superfamily protein	1.4e-26
RIFPA_jg2626.t2	PTHR12320:SF1	protein phosphatase ptc7 homolog	2.1e-12
LAMLU_FUN_005797-T1	PTHR10985:SF77	protein deadpan-related	1.9e-13
LAMLU_FUN_000680-T1	PTHR11360:SF260	gon-2 extragenic modifier	5.7e-14
LAMLU_FUN_031042-T1	PTHR31865:SF26	putative (duf1685)-related	0.00072
LAMLU_FUN_030204-T1	PTHR24373	slit related leucine-rich repeat neuronal protein	3e-44
RIFPA_jg27614.t2	PTHR23055:SF91	neurocalcin homolog	4.9e-53
LAMLU_FUN_017164-T1	PTHR24113:SF5	ran gtpase-activating protein	1.2e-21
LAMLU_FUN_034492-T1	PTHR46780:SF9	si:ch211-12h2.6-related	1.1e-30
LAMLU_FUN_012170-T1	PTHR19143	fibrinogen/tenascin/angiopoeitin	1e-46
LAMLU_FUN_000862-T1	PTHR22802:SF221	c-type lectin	1.2e-10
RIFPA_jg4763.t1	PTHR43671:SF24	serine/threonine-protein kinase nek11	1.1e-48
RIFPA_jg5563.t1	PTHR11848:SF157	growth/differentiation factor 2	3.1e-06
LAMLU_FUN_008888-T1	PTHR19143	fibrinogen/tenascin/angiopoeitin	1.6e-33
RIFPA_jg6791.t3	PTHR24037:SF7	mucin 13b, cell surface-associated-related	3e-06
RIFPA_jg10735.t1	PTHR24365:SF521	toll-like receptor 4	8.7e-23
LAMLU_FUN_007843-T1	PTHR19143:SF327	protein scabrous	1e-41
LAMLU_FUN_006994-T1	PTHR31395:SF14	protein shisa-5	0.00014
RIFPA_jg30092.t1	PTHR15315	ring finger protein 41, 151	7.1e-05
LAMLU_FUN_039590-T1	PTHR31964:SF113	adenine nucleotide alpha hydrolases-like superfamily protein	2.3e-24
RIFPA_jg28394.t1	PTHR33864:SF4	neuropeptide-like protein	1.4e-59
LAMLU_FUN_034648-T1	PTHR33914:SF3	protein breaking of asymmetry in the stomatal lineage	0.0007
LAMLU_FUN_023178-T1	PTHR15549:SF6	protein skg6	8.7e-05
LAMLU_FUN_030864-T1	PTHR24107:SF2	map-homologous protein 1	5.7e-26
