# Supplementary material for: Novel Insights on Obligate Symbiont Lifestyle and Adaptation to Chemosynthetic Environment as Revealed by the Giant Tubeworm Genome
Source: Mol Biol Evol. 2021 Dec 6;39(1):msab347. doi: 10.1093/molbev/msab347 (PMC8789280; doi:10.1093/molbev/msab347)
Supplement: msab347_Supplementary_Data [file msab347_supplementary_data.zip › Supplementary_Table6.xlsx]

## Sheet: A-PFAM_quantification_Lopho
	Lingula_anatina	Bathymodiolus_platifrons	Helobdella_robusta	Chrysomallon_squamiferum	Notospermus_geniculatus	Crassostrea_gigas	Octopus_bimaculoides	Capitella_teleta	Modiolus_philippinarum	Riftia_pachyptila_full	Schistosoma_mansoni	Biomphalaria_glabrata	Echinococcus_multilocularis	Schmidtea_mediterranea	Riftia_pachyptila	Lottia_gigantea	Patinopecten_yessoensis	Phoronis_australis	Lamellibrachia_luymesi
1-cysPrx_C	5	3	3	4	6	3	4	4	4	8	5	3	3	4	2	3	4	3	4
14-3-3	4	5	8	3	18	4	4	2	7	4	5	4	6	9	2	4	5	6	2
2-Hacid_dh	7	7	2	5	7	8	11	4	8	6	1	7	2	5	4	7	7	6	4
2-Hacid_dh_C	10	8	3	5	12	13	12	5	9	8	1	10	3	7	5	9	10	6	4
2-oxoacid_dh	5	4	4	4	7	4	5	7	3	10	4	6	3	5	4	3	5	5	4
2-oxogl_dehyd_N	1	1	1	1	1	1	1	3	0	2	1	1	1	1	1	2	1	1	1
2Fe-2S_thioredx	3	1	1	2	1	1	1	1	1	2	1	1	1	1	1	1	1	1	1
2OG-FeII_Oxy	19	7	0	1	6	5	0	6	12	8	0	0	0	0	4	7	6	10	4
2OG-FeII_Oxy_2	8	4	4	7	5	5	7	7	6	14	2	7	2	6	5	8	6	7	6
2OG-FeII_Oxy_3	17	11	6	7	9	11	7	14	14	19	1	8	1	2	5	14	12	7	6
2OG-FeII_Oxy_4	1	1	1	0	2	1	1	1	0	2	1	1	1	1	1	1	1	1	1
2_5_RNA_ligase2	0	0	1	0	0	0	0	1	0	0	0	0	0	0	0	1	0	0	0
3-HAO	1	1	1	1	1	1	0	1	0	0	0	2	0	1	0	1	1	2	0
3-PAP	1	1	0	1	1	1	1	0	0	2	0	1	0	0	1	1	1	1	1
3Beta_HSD	5	10	2	4	5	5	1	4	8	12	0	5	0	0	7	3	5	4	4
3HCDH	7	7	2	6	5	4	3	9	7	16	0	6	1	3	4	5	6	6	4
3HCDH_N	9	8	3	7	5	6	4	12	8	18	0	8	1	4	5	6	7	7	5
40S_S4_C	1	1	0	1	2	1	1	1	1	1	1	1	1	1	1	1	2	1	1
40S_SA_C	2	1	1	1	2	1	2	2	1	1	0	1	0	0	1	1	1	1	1
4F5	1	0	1	2	0	0	2	1	2	0	2	1	2	1	0	1	2	1	1
4HBT	2	2	2	1	3	2	0	8	2	1	0	1	0	1	1	1	3	2	1
4HBT_2	2	1	0	0	1	1	1	2	3	2	0	0	0	0	1	1	2	0	1
4HBT_3	1	1	1	0	0	1	2	1	1	0	1	2	0	3	0	2	1	0	0
4_1_CTD	1	1	1	1	0	1	1	1	0	5	0	1	0	0	1	0	1	1	0
5-FTHF_cyc-lig	1	2	4	2	2	2	1	3	2	2	1	2	1	2	1	2	2	2	1
5-nucleotidase	1	0	0	0	0	0	0	0	0	0	0	0	0	0	0	0	0	1	0
53-BP1_Tudor	1	1	0	1	0	1	1	1	1	3	0	1	1	0	1	1	1	1	0
5_3_exonuc	0	0	0	0	0	2	0	1	0	0	0	2	0	0	0	0	0	0	0
5_3_exonuc_N	0	0	0	0	0	2	0	1	0	0	0	2	0	0	0	0	0	0	0
5_nucleotid	5	6	2	2	6	5	5	3	6	16	2	4	3	3	4	5	4	3	5
5_nucleotid_C	14	4	6	3	9	4	2	3	3	15	1	3	0	1	7	3	3	2	4
60KD_IMP	4	2	3	2	3	1	2	2	1	5	2	2	2	4	2	2	3	1	2
6PF2K	0	1	3	1	2	1	1	1	1	4	1	1	1	2	1	1	1	1	1
6PGD	2	1	2	1	1	1	1	1	1	2	1	1	1	5	1	1	1	1	1
7TM_GPCR_Srsx	0	0	0	0	2	0	0	1	0	0	0	2	0	0	0	0	0	0	1
7TM_GPCR_Srt	0	0	0	0	0	0	0	0	0	0	0	2	0	0	0	0	0	0	0
7TM_GPCR_Srw	22	23	25	4	23	29	18	41	22	18	7	172	5	26	14	19	25	14	11
7TM_GPCR_Srx	2	0	0	0	2	1	0	4	0	0	0	39	0	2	0	0	0	0	0
7TM_transglut	0	0	0	0	0	0	0	1	0	0	0	0	0	0	0	0	0	0	0
7tm_1	419	441	193	135	409	368	238	963	485	527	88	480	50	300	308	282	403	187	631
7tm_2	46	49	26	28	52	62	83	38	57	76	6	69	2	24	27	59	47	48	55
7tm_3	47	14	9	16	55	14	19	51	17	70	3	32	2	10	26	17	17	18	32
7tm_6	0	0	0	0	0	0	0	0	0	0	0	1	0	0	0	2	0	0	0
7tm_7	7	1	1	2	9	3	2	10	5	0	0	4	0	0	0	10	4	4	0
A1_Propeptide	1	0	0	0	3	0	0	0	0	0	0	1	0	0	0	0	0	0	0
A2M	13	13	8	8	10	9	7	10	13	33	2	11	2	5	10	13	7	11	10
A2M_BRD	13	13	9	7	11	6	7	14	10	31	1	12	1	3	10	12	8	10	12
A2M_recep	13	11	9	10	8	9	7	10	17	30	2	10	2	5	9	11	8	10	9
AAA	57	38	39	32	57	42	38	42	34	95	34	50	31	60	35	38	40	42	38
AAA_11	29	22	6	18	27	22	10	19	23	45	3	22	3	18	16	13	24	16	23
AAA_12	23	24	7	17	26	18	12	18	27	43	3	19	3	22	13	12	20	17	20
AAA_13	2	0	0	0	1	0	0	0	1	3	0	1	0	1	1	0	3	0	0
AAA_14	0	0	0	0	0	0	0	0	0	0	0	1	0	1	0	1	0	0	0
AAA_16	9	9	2	3	7	5	2	8	2	18	3	3	3	3	6	6	9	7	10
AAA_17	0	0	0	1	0	0	1	0	0	0	0	0	0	0	0	0	0	0	0
AAA_18	3	1	2	2	2	1	2	4	1	2	3	2	1	2	2	2	1	3	1
AAA_19	1	1	0	0	2	1	1	1	1	1	0	0	0	0	0	1	1	1	1
AAA_2	3	2	3	2	3	4	2	2	2	8	2	3	1	4	2	2	3	2	2
AAA_21	1	1	0	0	2	0	0	0	2	2	0	0	0	0	0	0	0	1	3
AAA_22	1	1	2	3	3	0	0	1	1	1	1	2	1	4	1	0	2	2	1
AAA_23	4	1	1	1	2	3	2	2	1	3	1	1	1	1	1	2	3	2	1
AAA_25	2	1	1	1	2	1	1	2	2	2	1	2	1	1	1	1	1	1	1
AAA_26	0	0	0	0	0	0	0	3	0	0	0	0	0	0	0	0	0	0	0
AAA_28	2	1	2	1	1	2	0	1	1	2	0	0	0	0	1	1	1	3	1
AAA_29	0	1	0	0	0	0	0	0	0	0	0	0	0	0	0	0	0	0	0
AAA_30	2	1	1	0	9	1	0	0	4	2	0	0	0	1	1	1	1	0	3
AAA_31	0	5	0	0	0	0	0	1	0	0	0	0	0	0	0	0	0	0	0
AAA_33	7	8	4	5	6	8	7	6	7	11	3	9	5	5	4	7	6	3	5
AAA_34	3	2	1	2	4	3	2	2	3	6	1	1	1	4	3	2	2	2	4
AAA_5	7	5	4	2	17	3	2	4	8	11	2	5	1	2	2	3	4	6	5
AAA_6	29	19	16	16	33	18	20	16	19	61	12	31	16	25	19	19	18	22	18
AAA_7	29	20	16	15	30	18	15	16	19	60	12	25	15	24	19	17	18	21	18
AAA_8	28	21	17	19	32	22	14	16	23	61	12	24	15	23	19	17	18	23	18
AAA_9	32	25	17	17	35	19	16	17	19	64	13	30	15	21	21	19	20	23	18
AAA_PrkA	0	0	0	0	0	0	0	1	0	0	0	0	0	0	0	0	0	1	0
AAA_assoc_2	2	0	2	2	0	0	1	1	0	3	0	0	0	0	1	2	1	0	1
AAA_lid_1	22	16	13	14	27	14	13	13	16	46	10	19	13	18	15	14	15	18	11
AAA_lid_10	2	2	1	0	4	2	1	2	2	5	2	2	1	1	2	3	2	2	2
AAA_lid_11	24	18	17	18	30	19	14	16	18	51	13	26	15	21	15	16	17	19	16
AAA_lid_3	30	19	20	19	36	23	20	23	14	53	18	24	17	38	21	21	22	23	17
AAA_lid_5	2	1	1	0	1	1	1	1	2	4	1	1	1	1	1	1	1	1	1
AAA_lid_7	2	1	0	0	6	2	1	1	3	4	1	1	1	1	1	1	1	1	2
AAL_decarboxy	0	0	0	0	0	0	0	1	0	0	0	0	0	0	0	0	0	0	0
AAR2	1	1	1	1	5	1	1	1	1	2	1	1	1	1	1	1	1	1	1
AARP2CN	3	2	2	2	3	2	2	2	3	3	1	3	1	1	2	2	2	2	2
AAT	1	0	0	0	1	0	2	2	0	0	0	2	0	0	0	2	4	1	0
AATF-Che1	1	0	1	1	2	1	1	1	1	2	0	1	0	0	1	1	1	1	1
AATase	1	0	0	0	0	0	0	0	0	0	0	0	0	0	0	0	0	3	0
AA_kinase	3	2	0	2	1	1	1	1	2	9	1	3	0	1	3	2	1	3	2
AA_permease	6	6	11	7	9	5	6	6	8	11	2	6	2	6	4	7	7	4	6
AA_permease_2	17	19	12	25	34	15	19	38	23	25	9	31	9	12	9	22	18	14	12
AA_permease_C	12	1	2	4	12	2	5	2	3	7	4	3	2	5	3	1	3	3	2
AA_permease_N	1	1	2	1	0	1	2	1	2	2	0	1	0	0	1	1	1	1	1
ABA_GPCR	2	1	1	1	2	0	1	1	1	2	1	1	1	1	1	1	1	1	1
ABC1	5	3	3	3	6	3	3	5	3	11	2	2	2	3	3	3	4	4	4
ABC2_membrane	13	10	8	2	12	13	5	18	9	6	3	13	3	4	2	9	17	4	3
ABC2_membrane_3	21	13	5	13	15	10	5	7	16	73	3	27	1	9	17	5	10	9	27
ABC_export	0	0	0	0	0	0	0	1	0	0	0	0	0	0	0	0	0	0	0
ABC_membrane	41	33	20	25	33	30	25	48	40	103	10	53	14	24	31	22	30	38	58
ABC_membrane_2	3	3	3	3	4	3	3	3	1	5	0	3	0	4	2	3	3	3	2
ABC_tran	80	63	46	44	72	61	34	87	69	195	21	117	22	60	51	48	66	64	98
ABC_tran_Xtn	4	3	2	1	3	2	3	4	3	5	4	3	2	10	2	2	3	3	3
ABC_trans_CmpB	2	2	1	2	1	2	2	1	2	2	0	0	0	0	1	1	1	1	1
ABC_trans_aux	0	0	0	0	0	0	0	1	0	0	0	0	0	0	0	0	0	0	0
ABC_transp_aux	1	1	1	1	1	1	1	1	1	3	1	1	0	1	1	1	0	1	1
ABG_transport	0	0	0	0	0	0	0	1	0	0	0	0	0	0	0	0	0	0	0
ABM	2	0	0	0	1	0	0	1	0	0	0	0	0	0	0	0	0	1	0
ACAS_N	5	3	2	4	5	4	3	4	2	6	1	4	1	11	3	4	4	4	1
ACBP	8	3	6	6	10	4	5	8	2	15	3	4	3	6	8	5	5	4	6
ACC_central	3	1	1	1	2	3	1	1	0	8	1	1	1	2	2	1	1	1	1
ACOX	8	4	3	4	5	7	2	9	8	4	0	2	0	2	1	4	7	7	2
ACPS	2	1	1	1	2	0	1	2	1	3	1	1	1	1	1	1	1	1	1
ACP_syn_III	0	0	1	0	0	0	0	0	0	0	0	1	0	0	0	0	0	0	0
ACP_syn_III_C	0	0	0	0	0	0	0	0	0	0	0	1	0	0	0	0	0	0	0
ACR_tran	0	0	0	0	0	0	0	11	0	0	0	0	0	0	0	0	0	0	0
ACT	2	0	1	2	0	3	1	2	1	1	0	3	0	0	1	4	1	1	1
ACT_7	1	0	0	0	0	0	0	0	0	0	0	0	0	0	0	0	0	1	0
AC_N	9	2	0	2	7	3	3	5	5	8	0	4	1	2	5	4	4	7	5
AChE_tetra	1	0	0	0	1	1	0	0	0	0	0	1	0	0	0	0	1	1	0
AD	2	1	1	1	1	0	1	1	1	2	1	2	1	1	1	1	1	1	1
ADAM17_MPD	1	0	0	1	2	1	1	3	2	5	0	7	0	1	2	2	3	6	3
ADAM_CR	5	2	18	2	9	1	2	2	2	4	2	2	2	4	2	2	2	11	1
ADAM_CR_2	16	25	26	15	40	21	14	6	22	20	2	30	1	1	7	31	23	18	10
ADAM_spacer1	10	6	2	5	10	10	10	7	7	19	0	8	0	0	7	11	10	8	8
ADD_ATRX	1	1	3	0	1	1	1	1	1	4	1	1	1	1	1	1	1	1	1
ADD_DNMT3	1	0	1	1	0	1	1	1	0	3	0	0	0	0	1	1	1	2	1
ADH_N	43	13	6	9	23	8	6	20	11	25	4	16	2	4	11	17	15	23	14
ADH_N_2	8	3	1	1	7	3	2	2	5	3	0	4	0	0	1	2	8	1	1
ADH_zinc_N	49	17	5	12	22	12	9	22	24	26	4	17	1	4	10	17	23	27	13
ADH_zinc_N_2	8	3	3	2	7	2	3	5	1	6	2	3	2	1	3	3	2	3	4
ADIP	1	1	1	1	1	1	1	1	1	2	1	1	0	1	1	1	1	1	1
ADK	15	9	9	11	16	9	10	10	11	24	9	8	5	18	7	12	7	8	8
ADK_lid	2	2	2	2	2	1	2	2	3	3	2	2	1	2	2	2	2	2	2
ADP_PFK_GK	4	2	2	2	2	2	2	2	2	4	0	1	1	2	2	2	2	4	2
ADP_ribosyl_GH	13	7	4	6	14	11	5	9	8	12	1	8	1	1	3	6	10	5	6
ADPrib_exo_Tox	0	0	0	0	0	0	0	0	2	0	0	0	0	0	0	0	0	0	0
ADSL_C	1	1	1	1	1	1	1	1	0	2	1	1	1	1	1	1	2	1	1
AF-4	3	0	0	1	1	1	1	1	1	3	0	1	0	0	1	1	1	1	1
AFG1_ATPase	1	1	1	1	2	1	1	1	1	3	1	1	0	2	1	1	1	1	0
AGTRAP	1	0	0	1	3	0	1	1	0	2	0	1	0	0	1	1	1	1	1
AHD	1	1	5	1	1	1	0	0	1	2	0	1	0	0	1	0	1	1	1
AHSA1	1	1	1	1	1	1	1	1	0	1	1	1	1	1	1	1	0	1	1
AI-2E_transport	1	1	0	1	1	1	1	2	0	2	0	0	0	1	1	1	0	1	1
AICARFT_IMPCHas	2	1	1	1	2	1	1	1	1	3	0	2	0	1	1	1	1	2	1
AIF_C	2	1	1	0	3	1	1	1	0	3	1	1	0	1	1	1	1	1	1
AIG1	28	44	0	5	0	28	0	0	61	3	0	112	0	0	1	22	30	1	0
AIG2_2	1	1	1	0	2	1	2	1	0	1	1	3	0	2	1	3	2	2	1
AIP3	2	1	3	2	3	2	1	1	2	5	1	2	2	1	2	3	2	2	2
AIRC	2	1	1	1	2	1	1	2	0	1	0	1	0	1	1	1	1	1	1
AIRS	2	1	3	2	4	2	2	3	1	7	0	2	1	3	2	2	2	2	2
AIRS_C	3	2	4	3	4	3	3	6	3	12	1	3	1	4	3	3	3	5	3
AKAP28	1	1	0	1	1	1	1	1	1	2	1	1	1	2	1	1	1	1	1
AKAP2_C	0	1	0	0	0	0	1	1	0	0	0	1	0	0	0	0	0	0	0
AKAP7_NLS	5	2	3	3	5	3	3	3	3	7	2	5	2	1	3	3	4	3	3
ALAD	2	1	1	1	1	1	1	2	1	2	1	1	1	1	1	1	1	1	1
ALG11_N	1	1	1	1	1	1	1	1	1	3	1	1	1	1	1	1	1	1	1
ALG3	1	1	1	1	2	1	1	1	1	3	1	1	1	1	1	1	1	1	1
ALIX_LYPXL_bnd	3	1	3	1	5	3	1	8	2	10	3	3	2	3	2	2	1	2	2
ALMS_motif	2	0	0	1	2	1	1	1	1	3	0	1	0	1	1	1	1	2	1
ALO	4	3	0	1	4	0	0	1	3	1	0	1	0	0	0	2	0	0	3
ALS2CR11	2	0	0	0	1	0	0	0	0	5	0	0	0	0	2	0	0	1	0
ALS2CR8	9	3	0	0	17	7	1	19	13	9	0	1	0	0	2	3	3	1	2
AMMECR1	1	1	1	0	1	1	1	1	1	2	1	1	1	2	1	1	1	1	1
AMOP	16	7	4	7	3	9	3	2	6	51	0	1	0	0	22	3	5	7	23
AMP-binding	56	27	23	26	61	43	33	56	58	98	13	50	10	27	29	35	56	34	49
AMP-binding_C	28	13	11	16	29	16	17	36	26	51	1	16	1	13	18	19	28	18	24
AMPK1_CBM	2	3	3	2	4	2	2	0	3	3	3	2	2	4	1	2	2	1	1
AMPKBI	1	1	3	1	1	1	1	0	0	3	2	1	2	4	1	1	1	1	1
AMP_N	3	1	2	2	4	1	2	2	1	6	2	2	3	2	2	2	2	3	2
ANAPC1	2	0	0	0	2	0	1	1	0	0	0	0	1	0	0	1	1	1	0
ANAPC10	5	4	2	5	7	6	4	3	5	9	1	5	1	1	3	5	3	4	6
ANAPC15	2	1	1	1	1	1	1	1	0	1	0	1	0	0	1	1	0	1	1
ANAPC16	2	0	0	0	0	0	0	0	0	0	0	0	0	0	0	0	0	0	0
ANAPC2	2	1	1	1	2	1	1	1	1	3	1	1	1	0	1	1	1	1	1
ANAPC3	3	4	4	4	4	4	5	5	4	8	4	3	2	4	4	5	6	3	5
ANAPC4	1	1	1	1	2	1	1	1	1	4	1	1	1	1	2	2	1	1	1
ANAPC4_WD40	9	12	3	7	11	8	4	9	7	9	2	4	1	3	5	6	7	9	4
ANAPC5	2	1	0	1	2	0	1	1	0	2	0	1	0	0	1	1	1	1	1
ANAPC8	1	1	1	1	1	1	1	2	1	1	1	1	1	1	1	1	1	1	1
ANAPC_CDC26	2	1	0	1	0	1	1	1	1	0	0	0	0	0	0	1	1	0	0
ANF_receptor	74	45	38	40	112	55	50	99	50	180	8	81	12	38	58	59	50	48	81
ANKH	1	0	0	0	0	0	0	0	0	0	0	0	0	0	0	0	0	4	0
ANTH	3	2	4	2	4	2	2	2	2	6	3	2	4	3	2	2	2	2	2
AOX	3	1	0	2	0	1	0	3	1	5	0	2	0	0	2	1	1	2	1
AP-5_subunit_s1	0	1	0	0	1	1	1	1	1	2	0	1	0	0	1	1	2	0	1
AP1AR	2	0	1	1	1	1	1	1	1	3	0	1	0	0	1	1	1	1	1
AP3B1_C	2	1	1	1	2	1	1	1	1	2	1	1	1	1	1	1	1	1	1
AP3D1	1	1	1	1	2	1	2	1	1	3	1	1	1	1	1	1	1	2	1
AP4E_app_platf	0	0	0	0	0	0	0	1	0	0	0	0	0	0	0	0	0	0	0
APAF1_C	2	1	0	1	2	1	1	1	1	3	1	0	1	1	1	1	1	3	1
APC1_C	1	0	0	1	2	1	1	1	0	3	0	1	0	0	1	1	1	1	0
APCDDC	2	1	1	1	1	1	2	1	1	2	0	2	0	0	1	0	1	1	2
APC_N_CC	1	0	0	0	0	1	0	1	0	3	0	1	0	0	0	1	0	0	1
APC_r	1	1	1	0	2	1	1	0	1	6	0	2	0	0	1	0	1	1	1
APC_rep	1	1	1	1	2	1	1	1	1	6	0	2	0	2	1	1	1	1	1
APG12	1	0	1	1	1	0	1	1	1	1	1	1	1	0	1	1	1	1	1
APG5	2	1	1	1	1	1	1	1	1	3	1	1	1	1	1	1	1	1	1
APG6	2	1	1	1	2	1	1	1	1	2	1	1	1	1	1	1	1	1	1
APG6_N	3	1	1	1	2	1	1	1	1	2	1	3	1	1	1	1	1	1	1
APG9	2	1	1	1	1	4	1	1	1	2	1	1	1	1	1	1	1	1	1
APH	6	5	2	5	16	7	2	4	7	4	0	4	0	1	2	4	6	5	4
API5	2	1	2	1	2	1	1	1	2	3	1	1	1	1	1	1	1	1	1
APOBEC3	5	0	0	0	0	0	0	0	0	0	0	0	0	0	0	0	0	0	0
APOBEC4	0	1	0	0	0	0	0	0	0	0	0	0	0	0	0	0	0	0	1
APOBEC_N	0	0	0	0	2	2	0	0	1	0	0	0	0	0	0	0	1	0	1
APP_Cu_bd	2	0	3	0	1	0	1	1	1	1	0	1	0	2	1	1	1	1	1
APP_E2	2	0	3	0	2	0	1	1	1	2	1	1	0	2	1	1	1	1	1
APP_N	2	0	3	0	2	0	1	1	1	1	1	1	0	1	1	1	1	1	1
APP_amyloid	2	0	2	0	1	1	0	1	1	2	0	1	0	0	1	1	1	0	1
APS_kinase	1	1	2	2	2	1	1	1	1	3	1	1	1	1	1	1	1	1	1
AP_endonuc_2	2	1	2	2	5	4	1	3	1	4	0	2	0	1	2	3	2	2	2
ARA70	1	1	0	1	1	1	0	1	1	0	0	1	0	0	0	1	0	1	1
ARD	4	1	2	1	2	1	1	4	2	3	0	1	0	1	2	1	1	1	2
ARF7EP_C	1	1	0	1	4	1	3	1	1	1	1	1	1	2	1	1	1	1	1
ARGLU	1	1	1	1	2	1	1	1	1	5	2	1	2	2	1	2	1	1	1
ARID	10	6	9	5	14	7	6	7	6	26	7	6	6	8	8	6	8	8	7
ARL2_Bind_BART	4	1	2	3	2	2	2	2	2	3	2	2	1	1	2	2	2	2	2
ARL6IP6	0	0	0	0	1	0	0	0	0	1	0	0	0	0	1	0	0	1	1
AROS	2	0	1	1	0	1	0	2	0	1	0	1	0	0	1	1	1	1	1
ARPC4	2	1	1	1	1	1	1	1	0	3	1	1	1	1	1	1	1	2	1
ARS2	3	4	1	1	2	1	1	1	1	4	2	1	2	2	1	1	1	1	1
ART	0	0	1	0	0	1	0	0	1	0	0	0	0	0	0	0	1	0	0
ARTD15_N	1	1	1	1	1	1	1	1	1	1	0	1	0	0	1	1	1	3	1
ASC	66	20	93	16	148	22	6	91	34	92	12	32	15	77	37	31	19	35	80
ASCH	1	1	1	1	2	1	1	1	1	1	1	1	2	1	1	1	1	1	1
ASD2	1	1	1	1	1	1	2	1	1	6	0	1	0	0	1	1	1	1	1
ASF1_hist_chap	1	1	1	1	1	1	1	1	1	3	1	1	1	1	1	1	1	1	1
ASH	3	2	1	1	8	3	1	1	2	7	0	3	1	0	3	3	2	2	1
ASL_C2	1	1	1	1	2	1	2	2	0	4	0	1	0	1	1	1	1	1	1
ASXH	1	0	3	1	1	1	1	0	1	1	1	1	1	2	1	1	1	1	1
ATAD4	0	0	1	0	0	0	0	0	0	1	0	0	0	0	1	0	0	0	0
ATE_C	1	1	1	1	1	1	1	1	1	3	1	1	5	1	1	1	2	1	1
ATE_N	1	1	1	1	1	1	1	1	1	3	1	1	5	1	1	1	1	1	1
ATG101	2	1	1	1	2	1	1	1	0	2	3	1	1	1	1	1	1	1	1
ATG11	1	1	1	0	2	1	1	1	1	2	0	1	1	1	1	1	1	1	1
ATG13	1	1	0	1	1	1	1	1	1	1	0	0	0	0	1	1	1	2	1
ATG16	2	1	2	1	1	1	3	1	0	4	0	3	1	0	3	1	2	3	4
ATG27	7	2	0	0	5	1	1	2	2	0	0	2	0	1	0	4	8	2	0
ATG7_N	2	1	1	1	2	2	1	1	1	3	1	1	1	1	1	1	1	1	1
ATG_C	2	1	2	1	3	1	3	2	2	5	2	2	1	2	0	2	3	2	0
ATP-cone	2	1	1	1	1	2	1	1	1	1	1	1	1	1	1	1	1	1	1
ATP-grasp	0	0	0	0	0	0	0	1	0	0	0	0	0	0	0	0	0	0	0
ATP-grasp_2	6	2	3	3	5	3	3	3	1	8	3	3	2	3	3	3	3	3	2
ATP-grasp_3	3	0	1	0	0	0	0	0	0	0	0	0	0	0	0	0	0	1	0
ATP-grasp_4	0	4	0	0	2	3	1	0	7	0	0	0	0	0	0	2	2	4	0
ATP-gua_Ptrans	3	4	0	2	17	3	2	3	9	14	1	8	0	6	6	5	4	3	6
ATP-gua_PtransN	3	3	0	5	13	5	2	2	8	14	1	5	0	6	6	5	4	4	6
ATP-sulfurylase	2	1	2	2	2	1	1	1	1	3	1	1	1	1	1	1	1	1	1
ATP-synt	2	3	1	2	2	3	1	3	1	3	1	2	1	1	0	1	1	1	1
ATP-synt_A	0	0	2	0	0	0	0	2	0	0	0	0	0	0	0	0	0	0	0
ATP-synt_C	3	4	5	3	5	2	3	4	2	5	4	3	4	4	3	3	4	3	3
ATP-synt_D	1	1	1	1	1	1	1	2	1	3	1	1	1	2	1	1	1	1	1
ATP-synt_DE	0	0	0	0	0	0	0	1	0	0	0	0	0	0	0	0	0	0	0
ATP-synt_DE_N	1	1	1	1	2	1	1	2	1	3	1	2	1	1	1	1	1	1	1
ATP-synt_E	2	0	0	1	2	1	1	0	0	2	1	1	1	2	1	0	0	1	1
ATP-synt_Eps	0	1	1	1	0	1	1	2	1	0	1	0	1	0	0	0	1	0	0
ATP-synt_F	2	1	1	0	2	1	1	1	1	3	1	1	0	0	2	1	1	1	1
ATP-synt_F6	2	0	1	1	2	0	1	1	1	2	1	1	1	1	1	1	1	1	1
ATP-synt_G	2	1	1	1	2	0	1	1	1	1	1	1	1	1	1	1	1	1	1
ATP-synt_S1	2	1	1	1	3	1	1	1	2	3	2	1	1	2	1	1	1	1	1
ATP-synt_ab	6	4	5	3	6	4	4	6	4	7	4	8	4	4	4	4	4	5	4
ATP-synt_ab_C	1	1	1	1	1	2	1	1	1	1	1	2	1	1	1	1	1	1	1
ATP-synt_ab_N	7	4	5	2	4	3	4	5	3	6	4	5	4	4	4	4	4	4	4
ATP-synt_ab_Xtn	2	1	1	0	1	1	1	1	1	1	1	1	1	1	1	1	1	1	1
ATP11	2	1	1	1	0	0	1	1	1	1	0	1	0	0	1	0	1	1	1
ATP12	1	1	1	1	1	1	1	1	1	2	1	1	1	1	1	1	1	1	1
ATP_Ca_trans_C	1	1	2	1	0	1	1	1	1	0	1	1	1	5	0	0	1	1	0
ATP_bind_1	3	3	3	3	6	3	4	3	3	8	3	3	3	7	3	3	3	4	3
ATP_bind_2	0	0	0	0	0	0	0	1	0	0	0	0	0	0	0	0	0	0	0
ATP_bind_3	3	1	1	2	5	2	2	3	0	4	2	1	2	1	1	2	2	2	2
ATP_synt_H	1	1	2	0	2	1	1	1	0	0	2	1	1	1	0	1	1	0	0
ATP_synth_reg	0	0	0	0	0	0	1	0	1	1	1	0	1	0	1	0	0	1	0
ATPase-cat_bd	0	0	0	0	0	0	0	1	0	0	0	0	0	0	0	0	0	0	0
ATPase_2	0	0	1	1	2	1	0	0	1	0	1	0	0	2	0	2	1	0	0
ATPgrasp_N	0	2	0	0	0	2	2	0	7	0	0	0	0	0	0	0	1	0	0
ATPgrasp_Ter	0	1	0	0	0	0	1	0	3	0	0	0	0	0	0	0	1	3	0
ATPgrasp_TupA	0	0	0	0	0	0	0	0	1	0	0	0	0	0	0	0	0	0	0
ATS3	0	0	0	0	0	0	0	0	0	2	0	0	0	0	1	0	0	0	1
AWS	4	3	2	3	5	3	2	3	1	11	2	3	2	3	3	2	3	3	3
AXH	3	2	3	1	3	2	2	1	2	7	1	1	2	2	2	1	2	2	3
AXIN1_TNKS_BD	1	1	0	1	2	1	0	1	1	3	0	1	0	0	1	0	1	0	1
AZUL	2	1	1	1	2	0	1	1	1	2	1	1	0	0	1	1	1	2	1
A_deamin	6	6	5	6	7	5	4	5	8	12	0	8	0	4	4	5	7	7	3
A_deaminase	8	6	7	4	6	7	5	6	13	19	3	12	2	7	7	6	5	4	8
A_deaminase_N	3	1	0	1	1	1	1	0	2	0	0	9	0	0	0	2	2	1	3
Aa_trans	24	14	10	8	34	15	15	19	13	27	4	13	3	13	9	8	15	20	12
AbLIM_anchor	0	1	0	0	1	0	0	0	0	0	0	0	0	0	0	0	0	0	0
AbfB	13	0	0	0	0	0	0	0	0	20	0	0	0	0	8	0	0	0	9
Abhydro_lipase	2	2	0	1	2	1	1	0	2	2	2	2	0	7	1	1	1	0	0
Abhydrolase_1	23	16	9	10	15	14	13	25	15	24	2	20	6	6	10	17	16	17	10
Abhydrolase_2	2	2	2	1	2	2	2	3	3	12	2	1	2	1	3	2	2	3	2
Abhydrolase_3	20	10	6	6	14	12	7	10	14	23	2	10	1	3	10	12	14	6	18
Abhydrolase_4	0	1	0	0	0	0	0	0	0	0	0	0	0	0	0	0	0	0	0
Abhydrolase_5	2	1	0	0	0	0	1	0	4	0	0	1	0	0	0	2	1	3	0
Abhydrolase_6	8	2	3	3	8	2	5	7	4	10	1	4	3	2	5	3	3	4	7
Abi_HHR	1	1	1	1	2	1	2	1	0	2	1	1	1	1	1	1	1	2	1
Acatn	2	1	2	1	2	1	2	2	2	1	4	1	1	2	1	1	1	1	1
AcetDehyd-dimer	0	0	0	0	0	1	0	1	0	0	0	0	0	0	0	0	0	0	0
Acetate_kinase	0	0	0	0	0	0	0	1	0	0	0	0	0	0	0	0	0	0	0
AcetylCoA_hyd_C	4	3	1	0	2	2	1	1	2	3	1	0	6	1	1	1	0	2	1
AcetylCoA_hydro	4	3	1	0	1	2	1	1	2	3	1	0	4	1	1	1	0	3	1
Acetyltransf_1	48	17	11	11	27	13	13	29	12	29	7	12	9	19	13	17	19	20	17
Acetyltransf_10	3	3	1	1	2	3	0	5	4	3	0	3	2	2	2	1	2	0	1
Acetyltransf_13	1	1	1	1	1	1	1	1	0	1	1	1	1	0	1	1	1	2	1
Acetyltransf_16	2	1	1	0	2	1	1	1	1	1	1	1	1	1	1	1	1	1	1
Acetyltransf_18	22	1	0	0	6	3	0	8	1	4	0	0	0	0	2	0	7	5	4
Acetyltransf_2	7	0	0	1	2	0	0	0	0	0	0	3	0	0	0	3	0	0	0
Acetyltransf_3	2	1	1	1	2	1	1	2	1	3	1	1	1	0	0	1	1	1	1
Acetyltransf_7	0	1	0	1	3	1	1	1	7	0	0	0	0	0	0	0	1	0	0
Acetyltransf_CG	1	1	0	1	2	0	1	1	1	2	0	1	0	0	1	0	1	2	0
Acid_PPase	1	1	0	1	1	2	1	1	1	3	2	1	1	2	1	1	2	1	2
Aconitase	3	2	2	2	4	2	3	3	2	10	1	2	1	1	2	2	2	2	2
Aconitase_C	3	2	2	1	3	2	2	2	1	6	1	3	1	1	2	2	2	2	2
Actin	14	33	16	18	17	44	24	25	40	37	16	25	22	33	17	20	29	12	16
Activator_LAG-3	0	0	1	0	0	0	0	0	0	0	0	0	0	0	0	0	0	1	0
Activin_recp	3	1	2	1	6	3	0	3	2	13	0	1	0	0	4	2	2	2	5
Acyl-ACP_TE	2	4	1	0	0	3	0	9	21	6	0	3	0	0	3	2	14	0	3
Acyl-CoA_dh_1	24	11	8	9	19	11	10	20	12	21	1	14	1	11	10	12	16	11	8
Acyl-CoA_dh_C	0	0	0	0	0	0	0	1	0	0	0	0	0	0	0	0	0	0	0
Acyl-CoA_dh_M	21	13	9	15	20	15	11	26	16	22	1	13	1	12	9	16	21	16	10
Acyl-CoA_dh_N	21	8	7	9	15	9	9	18	9	20	1	11	1	10	9	11	13	10	8
Acyl-CoA_ox_N	3	2	2	2	2	4	1	5	4	3	0	1	0	0	1	2	6	2	2
Acyl_transf_1	12	9	2	7	6	6	2	7	13	10	1	6	1	2	4	7	8	7	18
Acyl_transf_3	10	4	0	4	13	5	4	8	16	5	2	13	0	0	3	6	20	12	3
Acylphosphatase	1	0	1	1	1	2	3	1	1	2	1	1	1	1	1	2	1	1	1
Acyltransf_C	2	3	4	4	5	4	4	5	3	8	2	4	1	5	5	5	4	4	4
Acyltransferase	13	10	11	10	18	12	11	16	7	23	6	10	8	12	11	13	10	12	10
Ada3	1	1	1	0	1	1	1	1	1	2	1	1	1	1	1	1	1	1	1
Adap_comp_sub	11	8	5	7	12	6	7	10	8	14	5	8	5	7	6	6	7	7	7
Adaptin_N	21	9	10	10	18	9	9	13	9	22	7	10	9	7	9	9	9	11	11
Adaptin_binding	2	1	0	1	2	1	0	0	1	3	1	1	1	0	1	1	0	1	1
Adeno_E3_CR2	0	1	0	0	0	0	0	1	0	3	0	1	0	0	1	1	0	0	0
AdenylateSensor	1	0	3	1	1	1	0	1	0	5	1	1	1	1	1	1	1	1	1
Adenylsucc_synt	2	1	1	1	2	1	1	1	1	3	1	2	1	1	1	1	1	2	2
Adipokin_hormo	0	0	0	1	0	0	0	1	0	0	0	0	0	0	0	0	0	0	0
AdoHcyase	3	2	3	2	5	3	2	4	1	6	2	3	1	4	2	2	2	2	3
AdoHcyase_NAD	3	2	3	2	3	3	2	3	1	5	2	2	1	4	2	2	2	2	3
AdoMet_MTase	2	2	1	0	2	1	1	1	0	2	1	1	0	1	1	1	1	1	3
Aerolysin	0	0	0	0	0	0	0	0	0	0	0	25	0	0	0	0	0	0	0
Agenet	1	0	0	0	0	0	0	0	0	3	0	0	0	0	1	0	0	1	1
Aha1_N	1	1	1	1	2	1	1	1	0	1	1	1	1	1	1	1	1	1	1
AhpC-TSA	6	2	3	5	6	3	4	4	3	10	7	6	3	4	3	4	4	4	4
AhpC-TSA_2	5	3	1	2	7	2	1	3	4	3	1	3	1	1	3	1	4	3	2
AidB_N	1	1	0	1	2	1	1	1	1	0	0	0	0	1	0	1	1	0	0
Aida_C2	1	1	0	1	2	1	0	1	1	3	0	0	0	0	1	0	1	1	2
Aida_N	1	1	0	1	1	1	0	0	1	3	0	0	0	0	1	0	1	1	1
AlaDh_PNT_C	1	2	1	1	2	2	1	3	2	2	1	1	1	2	1	1	2	1	1
AlaDh_PNT_N	4	2	2	2	3	3	2	3	2	4	1	3	1	2	2	2	2	2	2
Ala_racemase_C	0	0	0	0	0	0	0	3	0	5	0	0	0	0	1	1	0	0	7
Ala_racemase_N	1	2	1	3	4	1	1	7	1	13	1	3	1	1	4	3	2	2	9
AlbA_2	5	7	0	3	4	2	2	2	7	4	0	4	0	0	2	3	3	7	3
Alba	3	2	2	1	3	1	3	2	2	4	1	2	1	1	2	1	1	1	1
Ald_Xan_dh_C	11	2	2	5	11	5	0	6	4	7	0	14	0	0	3	6	8	5	15
Ald_Xan_dh_C2	11	4	2	5	19	5	0	10	8	8	0	21	0	0	3	8	9	7	25
Aldedh	27	16	12	15	28	22	15	28	18	41	10	20	6	14	15	16	16	17	13
Aldo_ket_red	25	14	7	9	25	13	5	21	29	19	3	12	16	6	7	20	28	23	8
Aldolase	0	0	0	0	0	0	0	2	0	0	0	0	0	0	0	0	0	0	0
Aldolase_II	7	2	3	2	7	2	2	1	10	2	3	3	3	5	1	2	2	4	1
Aldose_epim	5	4	2	2	5	9	3	4	4	4	0	6	1	1	2	3	3	4	2
Alg14	2	1	1	1	2	0	1	1	1	3	1	1	1	1	1	1	1	1	1
Alg6_Alg8	4	2	2	3	2	1	3	2	2	5	2	3	2	2	2	2	2	2	2
Alk_phosphatase	4	8	2	6	10	8	3	11	14	12	3	10	4	2	3	2	10	4	8
Alkyl_sulf_C	1	2	0	0	0	2	0	3	2	0	0	0	0	0	0	1	3	1	0
Alkyl_sulf_dimr	1	3	0	0	0	2	0	10	2	0	0	0	0	0	0	1	3	2	0
Allantoicase	1	1	0	0	2	1	1	1	1	3	0	0	0	0	1	0	1	1	1
Alpha-2-MRAP_C	2	1	0	1	1	1	2	0	1	2	0	1	0	0	1	1	1	1	1
Alpha-2-MRAP_N	1	1	0	1	1	1	0	0	1	2	0	1	0	0	1	1	1	1	1
Alpha-amylase	13	8	4	4	6	14	3	14	10	9	6	17	3	4	5	9	9	10	5
Alpha-amylase_C	3	3	1	3	3	3	1	4	2	2	1	7	1	2	1	3	2	2	1
Alpha-mann_mid	7	5	3	3	12	7	5	5	8	11	4	7	2	5	5	6	9	4	3
Alpha_GJ	0	0	1	0	0	0	0	0	0	0	0	0	0	0	0	0	0	0	0
Alpha_L_fucos	6	16	4	7	4	11	6	20	16	6	1	11	1	1	2	15	13	3	2
Alpha_adaptinC2	5	3	6	3	4	5	4	4	1	11	4	3	4	5	4	3	4	4	3
Alpha_adaptin_C	1	0	2	1	1	1	1	1	0	1	1	1	1	1	1	1	1	1	1
Alpha_kinase	7	4	2	5	3	4	4	1	4	1	2	6	1	4	1	8	8	1	1
Amastin	0	0	0	0	0	0	0	1	0	0	0	0	0	0	0	0	0	0	0
Amidase	20	5	2	6	12	9	8	10	6	6	4	10	4	7	2	4	8	5	6
Amidase_2	13	20	0	5	7	8	5	6	8	22	0	9	0	5	10	6	6	1	13
Amidinotransf	2	1	3	1	1	2	0	1	0	0	0	1	1	0	0	2	1	3	1
Amidohydro_1	13	9	5	7	12	8	4	10	7	21	5	7	3	6	6	7	9	8	8
Amidohydro_2	4	1	1	2	2	2	0	6	1	0	1	1	1	1	0	1	2	1	0
Amidohydro_3	1	3	2	0	0	2	1	3	3	0	0	2	0	0	0	0	1	1	0
Amino_oxidase	26	12	6	20	20	18	11	24	33	13	4	18	3	11	6	10	24	12	7
Aminotran_1_2	40	17	13	17	34	19	18	23	16	38	8	20	9	14	12	21	20	16	14
Aminotran_3	6	8	4	5	12	7	4	12	8	14	1	7	2	4	5	5	6	5	6
Aminotran_4	1	1	2	1	1	1	1	3	1	3	0	3	0	1	2	1	2	1	2
Aminotran_5	16	8	5	8	18	14	8	19	14	28	1	15	2	9	10	13	17	14	12
Ammonium_transp	6	12	3	8	17	7	5	12	7	12	0	12	0	4	7	8	9	12	10
Amnionless	5	2	1	4	3	1	1	1	0	8	0	1	0	1	2	2	1	3	1
An_peroxidase	20	37	1	11	6	38	19	11	49	14	1	20	1	1	5	23	25	14	6
Anemone_cytotox	1	2	0	0	0	1	0	0	2	0	0	0	0	0	0	0	3	0	0
Angiomotin_C	2	1	0	0	1	1	1	0	1	1	0	1	0	0	1	1	1	1	1
Anillin	2	1	4	1	3	2	2	2	3	4	1	1	1	0	2	2	2	2	1
Anillin_N	1	1	0	1	1	1	0	0	1	0	0	1	0	0	0	0	1	1	1
Ank	4	7	1	6	9	5	9	8	10	8	2	13	1	4	4	4	2	7	0
AnkUBD	1	1	0	1	2	1	1	1	1	2	0	1	0	1	1	1	1	1	1
Ank_2	322	439	127	169	405	281	194	346	395	576	63	346	70	253	226	144	269	198	227
Ank_3	1	3	1	0	0	0	1	1	2	0	0	0	0	1	0	0	2	1	1
Ank_4	71	109	19	44	84	50	54	53	93	118	14	71	17	50	47	22	40	48	52
Ank_5	35	65	11	24	47	24	25	50	53	67	6	51	7	25	27	21	24	21	26
AnmK	0	2	0	0	2	1	0	1	2	3	0	1	0	0	1	1	1	1	1
Annexin	9	10	6	7	19	12	7	13	9	24	14	11	13	3	9	15	8	11	5
Anoct_dimer	5	4	4	3	11	5	5	4	3	33	2	5	2	7	7	4	5	4	7
Anoctamin	7	9	6	9	15	7	8	8	7	47	4	7	4	8	11	6	10	8	11
Anp1	2	1	2	0	5	2	2	3	1	0	0	0	0	0	0	1	1	1	0
Anticodon_1	9	5	7	5	9	6	7	8	7	11	6	6	6	7	5	7	5	8	6
Antistasin	4	12	15	5	14	6	1	31	8	28	0	20	0	0	10	7	3	5	21
ApbA	0	0	0	0	0	0	0	1	0	0	0	0	0	0	0	0	0	0	0
ApbA_C	0	0	0	0	0	0	0	1	0	0	0	0	0	0	0	0	0	0	0
ApbE	0	0	0	0	0	0	0	1	0	0	0	0	0	0	0	0	0	0	0
Apc13p	1	1	1	1	2	2	1	1	1	3	0	0	0	0	1	1	1	0	1
ApeC	2	13	2	2	8	14	1	6	9	3	1	14	1	2	1	6	7	1	1
Aph-1	1	1	1	1	1	0	1	1	1	3	1	1	1	3	1	1	1	1	1
ApoL	15	2	1	0	12	11	0	0	4	0	0	0	0	0	0	4	4	3	0
ApoLp-III	0	0	0	0	0	0	0	0	0	1	0	0	0	0	0	0	1	0	2
ApoO	2	1	1	1	2	0	1	1	1	2	1	1	1	1	1	1	0	1	1
Apolipo_F	0	0	0	0	2	0	0	0	2	0	0	0	0	0	0	0	0	0	0
Apolipoprotein	4	2	2	1	3	0	1	2	4	25	0	3	0	0	15	6	9	0	10
Apt1	1	1	1	1	1	1	1	1	0	5	1	1	1	1	2	1	1	1	1
Apyrase	1	1	2	1	2	1	1	1	1	1	0	1	0	0	1	0	1	1	1
Aquarius_N	2	1	1	1	2	1	1	1	1	3	1	1	1	2	1	1	1	1	1
Arb2	0	0	0	0	1	1	1	0	0	2	0	0	0	0	0	0	0	0	1
Archease	3	1	1	0	2	2	1	2	1	3	1	1	1	1	1	1	1	1	1
Arf	33	20	17	18	32	30	22	24	26	38	12	22	12	30	19	24	32	22	19
ArfGap	15	7	15	6	15	10	9	10	8	32	9	12	9	15	10	10	10	10	10
Arfaptin	7	4	7	4	5	1	3	4	3	8	3	4	3	6	3	4	3	3	3
Arg_repressor	0	0	0	0	0	0	0	1	0	0	0	0	0	0	0	0	0	0	0
Arg_repressor_C	0	0	0	0	0	0	0	1	0	0	0	0	0	0	0	0	0	0	0
Arg_tRNA_synt_N	2	1	1	1	2	1	1	2	0	3	0	1	1	1	1	1	1	1	1
Arginase	4	2	1	3	5	2	2	6	2	5	1	5	2	3	2	4	2	4	5
Arginosuc_synth	2	1	1	1	2	1	1	3	2	4	0	1	0	2	1	1	1	6	1
ArgoL1	1	1	1	1	4	2	2	1	1	3	1	1	1	1	1	1	1	1	1
ArgoL2	1	1	2	1	3	2	2	1	1	3	1	1	1	2	1	1	1	1	1
ArgoMid	2	1	2	1	4	2	2	1	1	3	1	1	1	1	1	1	1	1	1
ArgoN	2	1	2	2	5	2	2	1	0	5	3	1	2	2	2	1	1	2	2
Arm	14	11	12	11	16	12	10	10	11	26	6	13	5	4	8	13	10	11	9
Arm_2	1	0	1	1	1	1	1	1	1	3	0	1	1	0	2	1	1	1	1
Arm_3	3	4	3	3	5	4	3	3	2	9	2	3	2	3	3	3	4	3	1
Arm_APC_u3	0	0	0	0	0	0	0	1	0	0	0	0	0	0	0	0	0	0	0
Arm_vescicular	1	0	1	0	0	1	1	1	1	2	1	1	1	1	1	1	1	1	1
Armet	2	1	1	1	2	0	1	1	1	1	1	2	1	0	1	1	1	1	1
Arrestin_C	13	12	10	10	21	18	13	17	17	19	6	17	4	8	10	16	16	11	9
Arrestin_N	13	12	8	11	20	20	11	19	21	20	5	18	2	5	9	18	16	10	10
ArsA_ATPase	2	1	1	1	2	1	1	1	2	2	1	1	1	1	0	1	1	1	2
ArsC	0	0	0	0	0	0	0	1	0	0	0	0	0	0	0	0	0	0	0
ArsP_1	1	0	0	0	0	0	0	0	0	0	0	0	0	0	0	0	0	0	0
Arv1	2	1	1	1	2	0	1	1	1	1	1	1	1	2	1	1	0	1	1
Arylesterase	2	2	1	1	2	3	1	6	5	6	0	4	0	0	1	1	3	1	6
Ashwin	1	1	0	0	1	1	1	1	1	1	0	1	0	0	1	1	1	1	1
AsnA	0	0	0	0	0	0	0	0	0	0	1	0	0	0	0	0	0	0	0
AsnC_trans_reg	0	0	0	0	0	0	0	2	0	0	0	0	0	0	0	0	0	0	0
Asn_synthase	5	2	1	2	4	2	1	4	5	4	1	2	1	3	1	3	4	1	2
Asp	3	3	2	2	6	2	2	2	2	4	10	5	1	2	2	5	2	4	2
Asp_Arg_Hydrox	3	1	0	1	4	1	2	2	2	3	0	2	0	0	2	2	2	2	2
Asp_Glu_race	0	0	0	0	0	0	0	2	0	0	0	0	0	0	0	0	0	0	0
Asp_protease	1	1	0	1	3	1	1	0	1	3	1	1	1	3	2	0	1	2	2
Asp_protease_2	5	1	0	0	18	0	0	2	2	0	0	0	0	0	0	0	2	1	1
Asparaginase	7	3	1	1	2	4	1	4	5	6	1	3	2	2	3	1	2	1	3
Asparaginase_2	9	6	3	5	7	4	4	7	6	11	2	4	2	2	3	3	4	3	4
Asparaginase_C	6	1	1	1	2	4	1	3	4	6	1	2	2	2	3	0	1	1	2
AstE_AspA	0	0	0	0	0	0	0	3	0	0	0	0	0	0	0	0	0	0	0
Astacin	53	24	5	15	57	49	16	24	25	58	2	28	2	18	22	20	38	81	24
Atg14	4	1	2	2	3	2	3	2	2	5	0	2	0	2	2	2	3	2	4
Atg8	7	2	4	4	6	4	4	4	3	7	2	3	2	2	4	5	4	3	4
Atrophin-1	1	1	0	2	2	1	2	1	1	3	0	1	0	0	1	0	1	1	1
Atthog	2	1	1	1	1	1	1	1	1	2	0	1	0	0	1	2	1	1	1
AtuA	1	1	0	0	2	2	1	1	1	0	0	1	0	1	0	1	1	1	0
Atx10homo_assoc	1	1	1	1	2	1	1	1	0	3	0	0	0	1	1	1	1	2	1
Auto_anti-p27	1	1	1	1	1	2	0	1	1	1	1	1	1	1	1	1	1	1	1
Autophagy_C	2	1	1	1	1	1	0	1	0	1	1	1	1	1	0	1	1	1	0
Autophagy_N	1	1	1	1	1	1	1	1	1	2	1	1	1	1	1	1	1	1	1
Autophagy_act_C	2	2	1	2	2	2	1	3	2	4	2	2	2	2	2	2	2	2	2
Autotransporter	0	0	0	0	0	0	0	1	0	0	0	0	0	0	0	0	0	0	0
Auts2	1	1	1	0	2	1	1	1	1	3	0	1	0	0	1	1	1	1	1
Avidin	0	1	0	0	0	0	3	3	10	5	0	0	0	0	2	0	0	1	1
Avl9	1	1	1	2	1	2	1	2	1	4	1	1	1	2	2	1	1	1	2
Ax_dynein_light	4	2	2	2	4	2	2	2	2	3	1	2	3	7	2	2	1	2	2
Axin_b-cat_bind	1	1	0	1	1	1	1	1	1	3	1	1	1	0	1	0	1	1	1
B-block_TFIIIC	2	1	1	0	2	1	1	0	1	2	0	0	0	2	1	0	1	0	1
B12-binding	2	1	2	2	3	2	1	3	0	4	0	3	0	2	2	2	2	2	2
B12-binding_2	1	0	1	1	1	1	1	2	0	3	0	1	0	1	1	1	1	1	0
B12D	1	1	1	3	3	1	2	2	10	2	0	1	0	1	2	2	0	4	2
B2-adapt-app_C	1	1	2	1	1	1	1	1	2	1	1	1	1	2	1	1	1	1	0
B3_4	3	0	2	2	4	2	1	3	2	4	1	1	1	1	2	2	2	1	1
B5	2	0	1	0	2	0	1	2	0	1	1	0	1	1	0	1	1	1	1
B56	2	2	7	2	2	3	2	3	2	8	3	3	3	6	2	2	2	2	2
B9-C2	3	3	2	3	4	4	3	4	5	5	3	4	0	3	3	3	3	4	3
BAAT_C	4	2	1	1	3	3	5	2	6	0	0	3	0	0	0	1	8	3	0
BACK	69	105	68	37	76	48	35	233	86	121	14	119	10	15	58	46	67	44	15
BAF	1	1	1	2	1	5	2	3	1	32	1	1	1	2	16	4	1	4	23
BAF250_C	1	1	2	1	2	1	1	1	1	4	1	1	1	2	1	1	1	1	1
BAG	4	2	2	2	3	2	1	1	1	2	3	1	1	1	1	1	2	2	1
BAG6	1	1	1	1	1	0	1	0	1	4	0	1	0	0	1	1	0	1	1
BAH	12	7	7	5	13	7	9	7	4	19	5	7	5	5	7	6	8	8	7
BAMBI	1	1	0	1	1	1	0	1	1	2	0	1	0	0	1	1	1	2	1
BAR	8	8	12	2	11	5	6	6	6	14	5	6	5	10	6	6	7	7	6
BAR_3	6	5	4	2	8	3	4	4	4	13	3	4	2	3	5	4	4	4	4
BAR_3_WASP_bdg	1	1	3	1	2	1	1	1	1	2	1	1	0	2	1	1	1	1	1
BAT2_N	1	1	2	1	1	0	1	1	1	2	1	1	1	1	1	1	0	1	1
BBE	4	2	0	2	0	1	0	0	4	0	0	1	0	0	0	3	1	2	0
BBIP10	1	1	1	1	2	1	1	2	1	2	1	0	0	0	2	0	1	0	1
BBL5	1	1	1	1	1	2	2	1	0	2	1	1	0	1	1	1	1	1	1
BBS1	1	1	1	1	2	1	2	1	1	3	1	1	0	1	1	1	1	1	1
BBS2_C	3	1	1	2	2	1	1	1	0	2	1	1	0	3	1	1	1	2	1
BBS2_Mid	2	1	1	1	2	1	1	1	1	2	1	1	0	2	1	1	1	1	1
BBS2_N	2	1	1	1	2	1	1	1	1	2	1	0	0	2	1	1	1	1	1
BC10	0	0	1	1	0	0	1	1	1	0	1	0	1	0	0	1	1	0	0
BCAS2	2	1	1	1	2	1	1	1	1	1	1	0	1	1	1	1	1	1	1
BCAS3	1	1	1	1	1	1	1	1	1	2	0	2	2	0	1	1	1	1	1
BCCT	0	0	0	0	0	0	0	1	0	0	0	0	0	0	0	0	0	0	0
BCDHK_Adom3	4	1	5	2	3	2	2	2	1	4	2	2	1	3	2	2	2	2	2
BCIP	1	1	1	1	2	1	1	2	1	3	1	1	1	1	1	1	1	1	1
BCL9	1	1	0	0	1	0	0	1	1	2	0	0	0	0	1	1	1	1	1
BCL_N	1	1	1	1	0	1	1	1	0	1	1	1	1	1	1	1	0	1	1
BCNT	2	1	1	0	1	0	1	1	1	1	1	1	1	1	1	1	0	1	1
BCS1_N	1	1	1	1	0	1	1	1	1	2	2	1	1	1	1	1	1	1	1
BEN	3	26	1	1	21	7	2	1	13	2	0	2	0	0	0	1	3	0	2
BESS	0	0	0	0	5	0	0	1	0	0	0	1	0	0	0	0	0	0	1
BET	1	0	4	1	2	1	1	1	0	4	1	1	1	4	1	1	1	1	1
BH3	2	1	0	0	2	1	1	1	1	2	0	0	0	0	1	1	1	0	1
BH4	0	1	0	0	0	1	0	0	2	0	0	0	0	0	0	1	1	0	0
BHD_1	2	0	0	1	2	1	0	1	1	4	2	1	1	1	1	1	1	1	1
BHD_2	2	0	0	1	2	1	1	1	1	4	2	1	1	1	1	1	1	1	1
BHD_3	2	1	2	1	2	1	1	1	1	4	2	1	1	1	1	1	1	1	1
BING4CT	3	1	1	1	1	1	1	2	1	2	1	1	1	1	1	1	1	1	1
BIR	34	119	1	44	26	45	13	24	85	45	3	85	2	14	19	23	54	6	36
BIRC6	1	1	0	0	1	1	1	1	1	6	0	1	0	0	1	1	1	1	1
BK_channel_a	2	3	13	1	5	4	3	4	2	11	3	6	3	9	3	5	5	2	3
BLACT_WH	1	1	1	1	1	0	1	2	0	2	0	1	0	0	1	0	1	1	1
BLM10_mid	1	1	1	1	2	1	1	1	0	5	1	2	0	1	1	1	1	1	2
BLOC1S3	1	1	1	0	1	2	1	1	0	2	0	1	0	0	1	1	1	2	1
BLOC1_2	2	1	1	1	2	1	2	1	1	2	1	1	1	1	1	1	1	1	2
BNIP2	1	1	1	1	2	1	1	1	1	2	0	1	0	0	1	1	1	1	1
BNIP3	1	1	0	1	2	2	1	1	1	3	0	1	0	0	1	1	1	1	1
BNR_2	1	0	0	0	0	1	0	1	1	0	0	0	0	0	0	0	0	0	0
BOP1NT	2	1	1	1	2	1	1	1	0	3	1	1	1	1	1	1	1	1	1
BORA_N	1	1	1	1	1	1	1	1	1	3	1	1	1	1	1	1	1	1	1
BORCS6	2	1	1	1	2	1	1	2	1	2	1	2	1	1	1	1	2	1	1
BORCS7	1	1	0	1	2	0	1	1	1	1	0	0	0	1	1	0	0	1	1
BORCS8	1	1	1	1	2	0	1	1	1	3	1	1	1	1	1	1	1	1	1
BP28CT	2	1	1	0	1	1	1	1	1	4	0	1	0	0	1	1	1	1	1
BPD_transp_1	0	0	0	0	0	3	0	9	0	0	0	0	0	0	0	0	0	0	0
BPD_transp_2	0	0	0	0	0	0	0	3	0	0	0	0	0	0	0	0	0	0	0
BPL_C	1	0	1	1	2	0	1	1	1	2	0	1	0	1	1	1	1	1	1
BPL_LplA_LipB	3	1	2	3	4	1	3	2	0	5	1	3	2	2	2	2	2	1	2
BPL_N	1	2	0	1	2	0	2	1	2	1	1	2	1	1	1	2	5	0	1
BPS	1	0	0	0	0	0	0	1	0	2	0	0	0	0	1	0	0	1	1
BRAP2	1	1	1	1	2	1	1	1	1	3	1	2	0	1	1	1	1	1	1
BRCA-2_OB1	1	1	1	0	1	1	1	1	1	4	1	1	1	1	0	0	1	0	1
BRCA-2_OB3	2	1	1	1	1	1	1	0	0	4	0	1	0	1	0	0	1	0	1
BRCA-2_helical	1	1	1	1	1	1	1	1	1	4	1	1	1	1	0	1	1	0	1
BRCA2	2	0	1	0	0	1	1	1	1	2	0	0	0	1	1	0	1	0	1
BRCC36_C	1	1	1	1	1	1	1	1	1	2	0	1	0	0	1	1	1	1	1
BRCT	8	6	6	4	13	5	5	7	8	23	2	8	1	5	5	4	7	9	5
BRCT_2	11	5	4	6	16	10	6	5	7	20	5	5	5	8	7	6	8	11	6
BRCT_3	1	1	0	1	1	1	1	1	1	3	0	1	0	0	1	1	1	1	1
BRD4_CDT	1	2	0	0	1	1	1	1	0	4	0	1	0	0	1	1	1	1	1
BRE	2	1	1	1	3	1	1	1	0	2	0	1	0	0	1	1	1	1	1
BRE1	2	1	0	1	2	1	1	1	1	2	1	1	0	2	1	0	1	1	1
BRF1	2	1	1	1	1	1	1	0	0	2	1	1	1	1	1	1	1	1	1
BRICHOS	23	0	3	2	4	1	1	2	1	15	0	1	0	0	8	5	1	3	11
BRK	4	2	3	2	7	2	3	2	2	13	3	3	6	0	3	1	3	3	3
BRO1	6	4	4	4	9	4	4	4	6	18	4	4	6	5	4	4	4	4	4
BROMI	3	3	3	1	2	1	3	1	3	4	1	2	0	1	1	1	1	1	1
BSD	4	3	3	2	4	3	3	3	2	6	2	3	2	3	3	3	3	5	3
BSMAP	1	1	0	1	2	1	1	1	2	3	1	1	0	0	1	0	1	1	1
BTB	108	173	49	63	114	99	67	322	143	232	15	140	18	25	107	75	114	65	75
BTB_2	46	60	33	25	54	36	22	28	85	43	16	26	11	58	24	33	47	30	27
BTB_3	1	1	1	1	1	1	1	1	1	2	1	1	1	1	1	1	1	1	1
BTD	1	1	2	1	1	1	1	1	1	3	1	1	1	1	1	1	1	1	1
BTG	3	3	3	2	4	2	2	4	3	5	1	3	1	2	3	3	3	3	3
BTHB	2	0	2	0	2	0	0	1	0	3	0	0	0	0	1	0	0	2	0
BTK	2	1	1	2	3	1	3	1	0	0	1	3	1	1	0	2	2	4	0
BTRD1	0	0	1	0	0	0	0	1	0	2	0	0	0	0	1	0	0	0	1
BUD22	3	1	1	0	2	2	1	1	1	3	0	0	1	0	1	0	1	1	1
Bac_DNA_binding	0	0	0	0	0	0	0	1	0	0	0	0	0	0	0	0	0	0	0
Bac_DnaA	0	0	0	0	0	0	0	0	0	0	0	2	0	0	0	0	0	0	0
Bac_DnaA_C	0	0	0	0	0	0	0	0	0	0	0	1	0	0	0	0	0	0	0
Bac_GDH	0	0	0	0	0	0	0	1	0	0	0	1	0	0	0	0	0	0	0
Bac_export_1	0	0	0	0	0	0	0	1	0	0	0	0	0	0	0	0	0	0	0
Bac_export_2	0	0	0	0	0	0	0	1	0	0	0	0	0	0	0	0	0	0	0
Bac_surface_Ag	2	1	1	1	2	0	1	1	0	3	1	1	1	1	1	1	1	2	1
Bacillus_HBL	1	0	0	0	1	0	0	0	0	0	0	0	0	0	0	0	0	0	0
Bactofilin	0	0	1	0	0	1	0	0	0	2	0	1	0	0	1	0	1	0	0
Baculo_F	3	0	1	0	2	0	0	10	1	0	0	0	0	0	0	6	1	0	0
Baculo_PEP_C	0	0	0	0	2	0	0	0	1	2	0	1	0	0	1	1	3	1	1
Band_3_cyto	7	6	6	4	4	6	4	8	9	14	2	8	3	5	3	4	5	2	4
Band_7	10	20	16	10	18	13	9	13	15	29	14	10	14	25	16	11	16	15	14
Band_7_C	1	1	1	1	1	1	1	1	1	2	1	1	1	1	1	1	1	1	1
Bap31	1	1	1	1	1	2	2	1	1	3	1	1	1	1	1	1	1	1	2
Bap31_Bap29_C	1	1	1	1	1	2	2	1	2	3	1	1	1	0	1	1	1	1	1
Baseplate_J	0	0	0	0	0	0	0	1	0	0	0	0	0	0	0	0	0	0	0
Basic	1	1	0	0	3	1	1	1	1	2	1	1	1	1	1	1	1	1	1
Bax1-I	6	5	8	4	10	6	4	6	5	14	5	7	4	8	6	5	5	5	6
Bcl-2	9	9	9	9	12	7	5	13	7	15	4	10	3	12	8	7	6	8	8
Bclx_interact	1	1	0	1	1	0	0	1	1	0	0	0	0	0	0	1	0	0	0
BcrAD_BadFG	2	1	1	1	2	1	1	1	1	2	1	0	1	0	1	1	1	2	1
Beach	7	6	5	5	10	6	6	6	6	25	5	5	5	5	6	8	6	6	5
Bestrophin	5	1	8	1	4	1	1	1	1	8	5	5	7	22	2	1	1	3	2
Beta-Casp	5	2	3	3	6	2	4	5	2	10	3	2	3	4	2	4	3	4	2
Beta-TrCP_D	1	1	1	1	2	1	1	1	1	1	1	1	2	1	1	1	1	1	1
Beta-lactamase	20	19	6	16	21	25	12	15	17	34	2	12	1	5	16	9	9	22	19
BetaGal_dom4_5	2	0	0	0	0	0	0	0	0	1	0	0	0	0	1	0	0	0	0
Beta_elim_lyase	1	1	0	1	5	2	5	2	1	4	0	1	0	0	2	1	1	2	1
Beta_helix	4	11	2	4	1	3	1	2	11	28	2	2	0	2	12	4	3	4	16
BicD	2	1	4	1	2	1	1	1	1	3	1	1	1	1	2	1	1	2	1
Big_2	1	0	0	1	2	0	1	0	0	2	0	1	0	0	1	1	0	0	0
Big_7	0	1	0	0	0	0	0	1	0	0	0	0	0	0	0	0	0	0	0
Big_9	4	0	0	5	2	0	1	4	0	24	0	0	0	0	7	0	2	0	9
Bile_Hydr_Trans	4	1	1	1	3	4	3	2	10	0	0	1	0	0	0	1	8	4	0
Biliv-reduc_cat	0	0	0	0	0	0	0	1	0	0	0	0	0	0	0	0	0	0	0
Bin3	1	1	3	1	1	1	1	2	1	2	1	1	1	1	2	1	1	2	2
Biopterin_H	4	4	3	4	7	4	3	4	4	5	2	3	1	3	3	4	3	3	4
Biotin_carb_C	6	4	3	5	6	4	4	8	4	12	3	4	2	5	4	5	4	6	4
Biotin_carb_N	5	4	4	4	5	4	4	8	1	12	3	5	2	5	3	4	4	4	4
Biotin_lipoyl	12	6	9	9	9	7	8	12	7	19	7	8	5	10	6	8	9	9	9
Biotin_lipoyl_2	0	0	0	0	0	0	0	4	0	0	0	0	0	0	0	0	0	0	0
BolA	4	3	3	2	4	2	3	4	3	6	3	2	2	2	3	3	3	3	2
Borealin	2	1	0	0	0	1	1	1	1	3	0	0	0	0	1	1	1	2	1
Borrelia_P83	0	0	0	0	0	0	0	1	0	0	0	0	0	0	0	0	0	0	0
Branch	16	15	7	11	20	14	11	24	37	21	6	15	6	23	9	20	10	8	10
Bravo_FIGEY	7	3	5	3	3	3	2	2	2	9	2	2	2	3	2	1	2	5	3
Brix	8	5	5	4	8	6	5	4	5	11	6	4	5	6	5	5	5	6	5
BrkDBD	0	9	0	0	6	0	2	0	0	0	0	1	0	1	0	1	1	0	0
Bromo_TP	5	3	3	3	3	4	2	3	2	6	1	2	1	3	3	3	3	2	3
Bromodomain	30	20	31	16	35	20	21	24	16	80	17	24	15	25	25	21	23	24	21
BtpA	2	0	0	1	2	1	1	1	1	3	0	1	0	1	1	1	1	1	1
Btz	2	2	1	1	3	2	1	1	1	7	2	1	1	1	2	1	1	1	1
Bud13	2	0	1	1	1	1	1	1	1	3	1	1	1	1	1	0	0	1	1
Bystin	1	1	1	1	2	1	3	1	1	4	1	1	1	1	1	1	1	1	1
C-C_Bond_Lyase	0	0	0	0	0	0	0	1	0	0	0	0	0	1	0	0	0	0	0
C1-set	0	0	0	0	0	0	0	0	1	2	0	0	0	0	1	0	0	0	0
C12orf66_like	2	1	1	0	1	1	1	1	1	7	1	2	1	2	1	2	1	1	2
C1_1	35	20	23	13	39	21	19	21	15	78	19	23	13	24	18	21	23	26	24
C1_4	2	1	1	1	1	1	1	2	1	2	1	1	1	0	1	1	1	1	1
C1q	21	386	8	6	3	318	4	24	410	6	1	34	2	1	2	6	126	5	3
C2	87	59	72	51	105	67	57	68	59	203	34	64	27	76	66	67	66	78	64
C2-C2_1	1	1	0	1	2	1	1	0	1	2	1	1	1	1	0	1	1	2	2
C2-set_2	15	84	2	28	6	10	2	3	28	33	1	2	2	4	11	3	14	9	26
C4	5	3	3	3	4	7	3	4	2	5	4	2	4	6	3	4	2	6	4
C5-epim_C	4	1	2	1	2	2	1	3	1	2	1	2	1	1	1	1	1	1	1
C5HCH	2	1	1	1	1	1	1	1	1	5	1	1	1	2	1	1	1	1	1
C6_DPF	2	1	1	1	2	1	1	1	1	0	1	2	1	0	0	0	1	1	1
C8	17	11	5	3	20	7	25	23	19	24	0	5	0	4	6	6	13	16	13
C9orf72-like	2	1	1	1	1	1	1	1	1	2	0	1	0	1	1	1	2	1	1
CAAP1	1	0	1	0	1	0	1	0	0	1	0	1	0	0	1	1	1	1	0
CABIT	7	9	1	6	3	13	8	4	8	17	0	10	0	0	8	8	13	3	5
CAC1F_C	0	1	1	1	1	1	1	1	1	3	0	0	0	0	1	1	1	0	0
CAF-1_p150	0	0	1	0	0	0	0	1	0	2	0	1	0	0	1	0	0	1	1
CAF1	5	4	5	4	5	4	4	7	3	12	1	3	1	5	4	4	4	7	5
CAF1-p150_C2	1	0	1	0	0	1	1	1	1	2	0	1	0	0	1	0	1	1	1
CAF1A	1	0	1	0	1	1	1	1	0	2	3	1	1	1	1	0	1	1	1
CAF1C_H4-bd	2	1	2	2	3	2	2	2	1	2	3	0	3	5	1	2	2	3	2
CALCOCO1	1	1	0	0	1	0	0	0	0	0	0	0	0	1	0	0	0	0	0
CALM_bind	2	1	0	1	2	0	1	1	0	5	0	1	0	0	1	1	1	1	1
CAML	2	0	0	0	1	0	1	1	0	1	0	0	0	0	1	1	1	1	0
CAMSAP_CC1	1	1	0	0	2	1	0	1	1	5	0	1	0	0	1	0	1	1	1
CAMSAP_CH	1	1	1	0	2	1	1	2	1	5	0	3	0	0	1	1	1	1	2
CAMSAP_CKK	1	1	2	7	1	1	1	1	1	5	2	1	0	2	1	1	1	1	1
CAP	32	27	22	20	49	24	15	19	22	63	37	27	22	72	23	17	21	31	21
CAP-ZIP_m	2	1	0	1	2	2	1	1	0	3	0	1	0	0	0	1	1	1	1
CAP_C	1	0	1	1	1	1	1	1	0	2	1	1	1	2	1	1	1	1	1
CAP_GLY	16	8	9	11	22	12	10	16	9	40	6	14	5	20	15	11	14	13	14
CAP_N	1	0	1	1	2	1	1	1	0	6	2	1	2	2	2	1	1	1	2
CARD	122	82	7	23	19	24	14	161	69	67	2	32	2	4	31	21	38	45	34
CARD_2	13	9	0	8	13	8	2	3	2	5	1	9	0	0	2	4	4	6	6
CARM1	1	0	0	1	1	0	0	0	1	0	0	0	0	0	0	0	0	0	0
CARMIL_C	2	1	0	1	2	1	1	1	0	3	0	1	0	1	1	2	1	1	2
CASP_C	1	1	1	0	2	1	1	1	1	3	1	2	1	1	0	1	2	1	2
CAS_C	2	1	1	1	1	1	1	2	1	2	0	1	0	1	1	1	1	1	1
CAS_CSE1	1	1	1	1	2	1	2	1	1	2	1	1	2	1	1	1	1	1	1
CATSPERB	2	0	0	0	2	0	0	0	0	3	0	0	0	0	1	0	0	1	1
CATSPERD	6	0	0	0	3	0	0	0	0	8	0	0	0	0	0	0	0	2	0
CATSPERG	1	0	0	0	2	0	0	0	0	3	0	0	0	0	1	0	0	1	2
CBAH	3	2	1	3	3	1	1	1	1	3	0	3	0	0	2	3	2	2	2
CBF	5	3	3	3	4	4	3	3	3	6	3	3	3	2	3	3	3	3	3
CBFB_NFYA	4	1	1	2	4	2	2	2	2	7	1	2	1	3	2	2	2	1	2
CBFD_NFYB_HMF	10	7	9	3	8	6	9	6	6	12	7	6	7	7	6	7	6	7	7
CBF_beta	1	1	1	1	2	1	2	1	1	3	0	1	0	1	1	1	1	1	1
CBM39	2	1	0	0	2	2	0	0	2	0	0	0	0	0	0	1	0	3	0
CBM9_1	1	0	0	0	0	0	0	0	0	0	0	0	0	0	0	2	1	0	0
CBM9_2	0	0	0	0	0	0	0	0	0	0	0	0	0	0	0	1	0	0	0
CBM_14	96	49	8	60	0	51	50	55	40	178	0	62	0	0	76	73	41	8	72
CBM_2	3	1	0	0	3	0	0	0	3	0	0	5	0	0	0	1	2	1	0
CBM_20	2	1	0	4	3	2	1	0	2	3	0	3	1	1	0	9	1	1	2
CBM_21	3	2	5	1	2	2	2	3	2	2	4	2	2	6	2	1	2	2	3
CBM_48	1	1	1	1	1	1	0	1	1	2	0	1	1	2	1	1	1	1	1
CBM_4_9	6	1	0	3	0	2	0	1	5	0	0	2	0	0	0	1	7	2	0
CBM_5_12_2	0	0	0	0	0	0	0	1	0	0	0	0	0	0	0	0	0	0	0
CBM_6	0	0	0	0	0	1	0	0	0	0	0	0	0	0	0	1	0	0	0
CBS	10	4	8	4	10	3	5	5	2	5	4	7	3	7	3	6	3	5	3
CBX7_C	3	1	1	1	1	2	1	1	1	1	0	0	1	0	1	0	1	1	1
CC190	0	0	0	0	0	1	0	0	0	0	0	0	0	0	0	0	0	0	0
CC2-LZ	11	3	3	1	4	2	2	2	4	4	0	2	0	0	2	1	3	3	4
CC2D2AN-C2	2	1	0	1	1	1	1	1	1	4	1	1	0	1	1	1	1	1	1
CCAP	0	0	0	0	0	0	0	1	0	0	0	0	0	0	0	0	0	0	0
CCCAP	4	2	1	1	4	1	0	1	2	8	0	3	0	0	2	0	2	2	2
CCD48	0	0	0	0	2	0	0	0	0	0	0	0	0	0	0	0	0	0	0
CCDC-167	1	0	0	0	1	0	1	0	0	1	0	0	0	0	1	0	0	1	1
CCDC106	1	0	0	0	0	0	0	0	0	0	0	0	0	0	0	0	0	0	0
CCDC117	0	0	0	0	1	0	1	1	1	2	0	1	0	0	1	1	0	1	1
CCDC14	1	1	0	1	2	1	1	1	2	3	0	0	1	0	1	1	1	1	1
CCDC142	2	0	0	1	2	1	1	1	1	3	0	1	0	2	1	1	1	1	1
CCDC144C	1	1	0	1	3	0	0	0	1	6	0	1	0	0	1	0	1	2	1
CCDC154	1	0	0	1	2	1	1	0	1	1	0	1	1	1	1	0	1	1	1
CCDC158	2	1	0	1	1	1	0	0	1	5	0	2	0	0	1	0	1	1	1
CCDC23	1	0	0	1	2	1	1	1	0	3	0	1	0	0	1	1	1	1	1
CCDC24	1	1	0	0	3	1	1	1	0	1	0	1	0	1	1	1	1	1	1
CCDC32	1	0	0	1	1	0	1	1	0	3	0	1	0	0	1	1	1	1	1
CCDC50_N	1	1	1	0	2	1	1	2	0	4	0	1	0	0	2	1	1	1	2
CCDC53	2	1	1	0	2	1	1	1	1	2	0	1	0	2	0	1	0	1	1
CCDC66	1	0	0	1	1	1	1	2	1	3	1	1	0	1	1	1	1	1	1
CCDC73	2	0	0	1	3	0	1	0	0	3	0	0	0	0	1	1	1	1	1
CCDC74_C	2	1	1	1	2	1	1	2	1	2	0	1	0	0	1	0	1	1	1
CCDC84	2	1	1	0	1	2	1	1	0	9	0	2	0	0	2	1	0	1	1
CCDC85	1	1	1	1	2	1	1	1	1	1	0	1	0	0	1	1	1	1	1
CCDC92	3	2	2	2	3	2	1	3	2	2	1	2	0	3	2	1	2	2	2
CCM2_C	1	1	1	1	2	1	3	1	0	2	0	1	0	1	1	1	1	1	1
CCSAP	1	1	0	0	1	1	0	1	1	3	0	1	0	1	1	1	1	1	1
CCSMST1	1	1	1	0	2	0	1	1	0	3	0	0	1	1	1	0	1	1	1
CD20	24	2	4	2	42	2	0	22	1	26	0	2	0	13	11	1	4	9	8
CD225	21	17	4	7	16	29	15	15	9	29	0	18	0	4	14	20	15	12	19
CD36	2	3	1	4	3	3	2	4	6	8	4	9	6	2	3	2	5	3	3
CDC24_OB3	0	4	0	0	0	0	0	0	0	0	0	1	0	0	0	0	0	0	0
CDC27	2	1	1	0	2	1	1	1	1	2	1	1	1	0	1	1	1	1	1
CDC37_C	1	1	1	1	1	1	1	1	1	2	1	1	1	1	1	1	1	1	0
CDC37_M	1	1	1	1	1	1	1	1	0	2	1	1	1	1	1	1	1	1	3
CDC37_N	1	1	1	1	1	0	1	1	1	2	1	1	1	1	1	1	1	1	1
CDC45	1	4	3	1	1	0	3	1	1	2	1	3	1	1	1	2	1	1	1
CDC48_2	1	1	2	1	1	1	1	2	1	3	1	2	1	3	1	1	1	2	2
CDC48_N	2	2	3	1	3	2	1	2	1	3	1	1	1	3	2	1	2	2	2
CDC50	1	2	4	1	2	1	1	1	1	2	2	1	1	7	1	1	1	1	1
CDC73_C	2	0	1	1	2	1	1	1	1	2	1	1	1	1	1	1	1	1	1
CDC73_N	1	1	1	1	2	1	1	1	1	2	1	1	1	1	1	1	1	2	2
CDH1_2_SANT_HL1	1	1	1	1	1	1	1	1	1	2	1	1	1	1	1	1	1	1	1
CDI	1	1	4	1	1	0	1	1	1	2	0	1	0	0	1	1	1	1	1
CDK2AP	0	0	0	0	1	0	1	1	1	2	1	1	1	1	1	1	1	2	1
CDK5_activator	1	1	2	1	1	0	1	1	1	1	1	1	1	1	1	1	1	1	1
CDKN3	2	0	0	1	1	1	0	1	0	2	0	1	0	0	1	1	1	1	1
CDO_I	1	1	1	2	2	3	2	3	1	1	1	13	0	1	1	1	2	1	1
CDP-OH_P_transf	10	5	4	8	9	4	4	7	4	9	4	5	3	4	4	5	5	5	5
CDT1	1	1	0	1	1	1	1	0	1	3	1	3	1	2	1	0	1	1	1
CDT1_C	1	1	0	1	1	0	1	0	1	3	1	0	1	1	1	0	1	1	1
CDV3	1	1	1	1	2	2	1	2	0	1	0	1	0	1	1	1	1	1	1
CEBP1_N	1	1	1	0	0	1	1	1	1	3	0	1	0	0	1	2	1	1	1
CEBP_ZZ	1	1	4	1	3	2	2	2	2	6	4	2	2	2	2	2	2	3	2
CECR6_TMEM121	6	2	0	0	2	6	4	1	2	1	0	5	0	0	1	1	3	1	1
CENP-B_N	0	3	3	1	17	0	9	0	9	5	0	6	0	11	2	2	1	0	7
CENP-B_dimeris	0	0	0	0	0	0	1	0	0	0	0	0	0	0	0	0	0	0	0
CENP-C_C	1	1	2	0	2	1	1	1	1	2	0	1	0	0	1	1	2	1	2
CENP-F_C_Rb_bdg	2	0	0	0	2	0	0	0	0	0	0	0	0	0	0	0	0	1	0
CENP-F_N	0	1	0	1	0	1	0	0	0	6	0	0	0	0	0	0	1	0	0
CENP-F_leu_zip	2	0	0	1	4	0	0	1	4	3	0	1	1	0	2	1	2	0	0
CENP-H	1	1	0	1	1	1	1	1	1	1	0	1	0	0	1	0	1	1	3
CENP-I	4	1	0	1	2	1	1	2	2	3	0	1	0	0	1	0	2	1	1
CENP-K	2	0	0	0	2	1	1	1	0	2	0	1	0	0	1	0	1	1	2
CENP-L	2	1	0	1	2	1	1	1	1	2	0	1	0	0	1	0	1	1	1
CENP-M	2	1	0	1	1	1	1	1	0	2	0	1	0	0	1	0	1	1	1
CENP-N	2	0	0	0	2	0	0	1	1	2	0	1	0	0	1	0	1	2	1
CENP-O	0	0	0	0	1	0	0	0	0	3	0	0	0	0	1	0	1	0	1
CENP-P	1	1	0	1	2	1	1	0	0	3	0	1	0	0	1	0	1	1	1
CENP-S	2	1	1	1	1	1	0	0	0	2	1	1	1	0	1	1	2	1	1
CENP-T_C	4	4	8	6	2	8	12	26	6	2	3	3	12	7	1	15	1	1	3
CENP-U	1	0	0	0	1	0	0	1	0	0	0	0	0	0	0	0	0	1	0
CENP-W	1	0	0	1	1	0	0	0	0	0	0	1	0	0	0	0	1	0	0
CENP-X	2	1	0	1	2	0	0	1	0	1	0	1	1	0	1	0	1	1	1
CEP170_C	1	1	0	0	1	0	0	0	0	0	0	0	0	0	0	1	0	0	0
CEP19	1	1	1	1	2	2	1	1	1	2	1	1	1	1	1	2	1	1	1
CEP209_CC5	1	1	0	0	2	1	1	0	1	3	1	1	1	1	1	0	1	1	1
CEP44	2	1	0	0	1	1	1	2	1	4	2	0	1	1	1	1	1	1	1
CEP63	1	1	1	1	2	1	1	1	1	3	1	0	0	1	1	0	1	1	1
CEP76-C2	2	1	0	2	2	1	1	1	2	3	1	1	0	1	1	1	1	2	1
CFAP91	1	1	1	1	2	1	1	1	1	3	1	1	1	2	1	1	1	1	1
CFC	1	0	0	1	1	1	1	1	0	3	0	1	0	0	1	3	1	0	1
CFIA_Pcf11	0	0	1	0	0	0	0	0	0	0	0	0	0	0	0	0	0	0	0
CG-1	1	1	1	1	1	1	2	2	1	4	1	1	0	1	1	0	1	1	1
CGI-121	1	1	1	1	2	1	1	1	1	2	1	1	0	1	1	1	1	1	1
CH	42	30	57	28	55	34	29	36	29	109	29	42	34	54	33	41	37	40	34
CHAT	13	2	0	1	4	2	1	0	2	5	0	2	0	0	2	2	2	2	2
CHB_HEX	4	8	2	5	0	8	3	3	6	12	0	7	0	0	3	4	7	3	5
CHB_HEX_C	4	6	2	3	0	6	3	3	4	12	0	6	0	0	3	4	4	3	7
CHB_HEX_C_1	1	2	0	0	0	1	1	2	1	2	2	2	2	1	1	1	2	1	2
CHCH	2	0	4	3	2	1	2	3	1	4	0	4	0	1	3	2	2	4	3
CHD5	1	1	1	1	2	0	1	1	1	2	0	1	1	1	0	1	0	1	1
CHDCT2	2	1	1	0	2	1	1	2	1	11	2	1	2	2	3	1	1	1	3
CHDNT	4	1	0	1	2	1	1	1	1	12	1	1	1	1	3	1	1	1	2
CHGN	7	4	0	11	7	2	9	6	3	5	0	5	0	1	3	7	3	11	3
CHIP_TPR_N	1	1	1	1	1	0	1	1	1	1	1	1	1	1	1	1	1	2	1
CHORD	2	1	1	1	2	1	1	1	1	1	1	1	1	1	1	1	1	1	1
CHRD	1	0	0	0	2	1	1	0	0	0	0	0	0	0	0	1	0	0	0
CH_2	4	4	2	4	6	5	3	5	5	7	2	4	1	3	4	4	4	4	4
CI-B14_5a	1	0	1	2	1	1	1	1	1	1	1	1	1	0	1	1	1	1	1
CIA30	1	1	1	1	1	1	1	1	1	3	4	2	1	1	1	1	1	1	1
CIAPIN1	1	0	1	1	2	1	1	1	0	3	1	1	1	1	1	1	1	2	1
CIDE-N	6	2	0	3	17	5	4	2	5	2	0	2	0	0	2	3	4	2	2
CIMR	2	2	1	1	3	1	3	2	2	0	0	1	0	0	0	0	1	1	0
CK1gamma_C	1	1	1	0	2	2	0	1	1	4	0	1	0	0	1	1	1	1	0
CK2S	2	1	0	1	1	1	1	0	1	2	0	1	0	0	1	1	1	1	1
CKAP2_C	2	0	0	0	1	1	0	1	1	2	0	1	0	0	1	0	1	1	0
CKS	3	1	1	2	2	2	2	3	1	2	1	2	1	0	2	1	0	3	1
CK_II_beta	1	1	1	1	1	1	1	1	1	2	1	1	1	3	1	1	1	1	1
CLAMP	5	1	0	2	5	2	6	2	2	9	1	2	0	2	3	2	3	3	3
CLASP_N	6	3	4	3	7	3	3	5	2	15	2	4	2	6	5	3	3	5	6
CLCA	15	3	0	1	21	2	0	17	1	34	0	1	0	3	12	3	2	15	33
CLIP1_ZNF	1	1	2	0	2	1	0	1	1	2	1	1	1	1	0	1	1	1	1
CLN3	6	3	1	3	5	4	1	1	2	4	1	3	1	1	1	1	2	3	1
CLN5	1	1	0	1	0	1	0	0	1	0	0	1	0	1	0	1	1	1	0
CLN6	1	1	0	1	0	1	0	0	1	0	0	2	0	1	0	1	1	1	0
CLP1_N	1	1	2	1	1	1	1	1	1	2	1	1	1	4	1	1	1	1	1
CLP1_P	2	2	3	2	3	2	2	2	2	5	2	2	2	5	2	2	2	2	2
CLPTM1	3	2	2	2	5	2	2	2	2	3	2	3	2	2	2	2	2	2	2
CLP_protease	1	1	1	1	1	0	1	2	1	3	1	2	1	3	1	1	2	1	1
CLTH	4	4	4	3	5	5	2	4	3	8	5	4	5	3	4	4	4	3	4
CLU	1	1	1	1	1	1	1	1	1	2	1	1	1	1	1	1	1	1	1
CLU_N	1	1	1	1	1	1	1	1	1	2	1	1	1	1	1	1	1	1	1
CLZ	1	1	2	2	1	2	1	1	2	5	1	1	1	5	1	2	2	1	5
CMAS	1	0	0	0	1	1	0	1	1	0	0	1	0	0	0	1	1	0	0
CMD	1	1	0	0	3	1	0	1	1	0	0	5	0	0	0	0	1	0	0
CMS1	1	1	1	1	2	1	1	1	1	2	0	1	0	0	1	1	1	1	0
CM_2	0	0	0	0	2	0	0	0	0	0	0	0	0	0	0	0	0	0	0
CNDH2_C	1	1	1	1	2	1	1	1	0	3	0	1	0	0	1	1	1	2	2
CNDH2_M	1	1	0	1	0	1	1	1	0	3	0	0	0	0	1	1	1	0	0
CNDH2_N	1	1	1	1	1	1	1	1	0	3	0	1	0	0	1	1	1	1	1
CNH	9	6	7	5	12	7	7	6	5	24	7	7	5	10	8	7	7	7	8
CNOT11	1	1	1	1	1	0	1	1	1	2	2	1	1	1	1	1	1	1	1
CNOT1_CAF1_bind	1	1	1	1	2	1	1	1	1	2	2	1	2	4	1	1	1	1	1
CNOT1_HEAT	1	1	1	1	2	1	1	1	1	2	0	1	0	0	1	1	1	1	1
CNOT1_TTP_bind	1	1	1	1	2	1	1	1	1	2	1	1	1	2	1	1	1	1	1
CNPase	1	2	1	1	3	2	1	1	1	0	1	1	1	5	0	1	0	1	0
CNRIP1	1	1	1	0	1	1	1	1	1	2	0	0	0	0	1	1	1	1	0
CN_hydrolase	11	11	4	9	7	6	7	7	11	21	4	6	2	6	8	7	9	6	12
COBRA1	1	1	1	1	2	1	1	2	1	3	1	1	1	1	2	1	2	1	1
COE1_DBD	1	1	3	1	1	1	2	1	1	6	1	1	2	1	1	1	1	1	2
COE1_HLH	1	1	2	1	1	1	1	1	1	5	1	1	1	1	1	1	1	1	1
COG2	2	1	1	1	2	1	1	2	1	4	1	1	1	1	1	1	1	1	0
COG4	2	1	1	1	2	1	1	1	1	2	7	1	1	1	1	1	1	1	1
COG5	3	1	1	1	1	1	1	2	1	5	1	1	2	1	2	1	1	1	2
COG6	2	0	1	1	2	1	1	1	2	3	1	3	1	1	1	1	1	1	1
COG7	2	1	1	1	3	1	1	1	1	5	1	1	0	1	2	1	1	1	2
COLFI	6	3	6	2	3	3	3	2	3	5	6	3	6	11	2	3	3	3	4
COMMD1_N	1	1	0	1	1	0	1	1	1	1	0	1	0	0	1	1	2	1	1
COMM_domain	12	8	5	8	13	4	9	8	7	15	0	10	0	5	10	10	10	9	9
COMP	1	0	0	0	1	0	0	0	2	2	0	1	0	0	1	0	0	0	1
COMPASS-Shg1	2	1	1	1	1	1	1	1	1	4	1	1	1	1	1	1	1	1	1
COP-gamma_platf	2	1	1	1	2	1	1	1	1	2	1	1	1	1	1	1	1	1	1
COPIIcoated_ERV	7	3	3	3	4	2	3	6	4	5	2	3	2	2	2	4	3	4	2
COPI_C	2	0	1	1	2	1	1	2	1	1	1	1	1	1	1	1	1	1	1
COQ7	2	0	1	1	1	1	1	2	1	3	1	1	1	1	1	1	0	1	1
COQ9	1	1	1	1	0	1	1	1	0	2	1	1	1	1	1	1	1	1	1
COR	43	172	2	5	22	15	6	7	66	32	1	9	1	3	11	5	56	17	9
COX1	0	0	0	0	0	0	2	2	3	0	1	1	0	0	0	0	0	0	0
COX14	0	0	0	0	0	0	1	0	0	3	0	0	0	0	1	0	0	0	1
COX15-CtaA	1	1	1	2	2	1	1	1	2	2	1	1	1	2	1	1	1	1	1
COX16	1	1	0	1	2	0	1	0	0	2	0	1	0	0	1	1	0	1	1
COX17	2	0	2	0	1	0	1	0	0	0	1	0	1	0	0	1	1	1	0
COX2	0	0	0	0	0	0	2	2	0	0	1	1	1	0	0	0	0	0	0
COX2_TM	0	0	1	0	0	0	0	2	0	0	0	1	0	0	0	0	0	0	0
COX3	0	0	2	0	0	0	1	1	0	0	0	0	0	0	0	0	0	0	0
COX4	1	1	1	1	2	0	2	2	1	4	1	2	1	1	2	2	1	2	0
COX5A	1	1	1	1	1	1	1	2	2	2	1	1	1	1	1	1	1	1	1
COX5B	1	1	1	1	2	2	2	1	1	2	0	1	2	1	1	1	1	1	1
COX6A	0	1	1	1	2	0	1	2	1	4	0	1	0	1	0	0	0	2	3
COX6B	2	2	2	1	2	1	2	3	2	2	3	3	0	4	1	2	1	3	2
COX6C	0	1	1	1	2	0	1	0	1	4	0	0	1	2	2	0	0	0	2
COX7C	0	1	1	1	1	0	1	0	0	1	0	2	0	2	0	0	1	1	0
COX7a	0	0	1	0	0	0	1	0	0	0	0	1	0	0	0	0	0	2	0
COX8	0	0	0	1	0	0	1	0	1	2	0	0	0	0	2	0	0	0	2
CO_deh_flav_C	13	2	2	4	11	3	0	6	4	7	0	13	0	0	3	6	8	4	14
COesterase	34	43	27	24	54	42	22	53	74	29	6	31	7	13	11	26	50	26	12
CP2	3	2	5	1	4	2	2	2	2	5	1	2	1	0	2	2	2	2	2
CPBP	2	2	1	1	1	0	1	3	1	3	1	1	1	1	1	2	2	1	0
CPG4	2	0	1	0	0	0	0	0	0	0	0	0	0	0	0	0	0	0	0
CPL	2	1	1	0	1	2	1	1	0	2	1	1	1	1	1	1	1	1	1
CPSF100_C	1	0	1	0	2	0	2	1	0	2	1	1	1	1	1	1	1	1	0
CPSF73-100_C	1	1	1	1	2	1	1	2	1	3	1	1	1	3	1	1	1	1	1
CPSF_A	4	3	3	3	6	3	3	3	6	11	3	3	3	3	3	3	3	3	3
CPSase_L_D2	11	5	5	8	8	5	6	11	4	18	4	10	2	7	6	6	5	8	6
CPSase_L_D3	4	1	1	2	2	1	2	2	0	5	1	3	0	2	2	2	1	2	2
CPSase_sm_chain	4	1	1	2	2	1	2	2	1	5	1	2	0	2	2	2	1	2	2
CPT_N	2	1	0	1	2	1	1	1	1	5	0	1	0	2	1	1	1	1	1
CR6_interact	1	1	1	0	1	1	1	1	1	2	1	1	1	1	1	1	1	1	1
CRAL_TRIO	14	12	8	9	27	8	11	22	13	30	8	15	9	12	12	8	9	11	16
CRAL_TRIO_2	8	3	5	5	9	5	6	5	3	8	3	4	2	6	4	4	5	5	5
CRAL_TRIO_N	4	4	0	3	2	2	4	2	5	4	0	1	0	1	1	4	3	3	1
CREPT	2	2	2	2	3	2	1	3	2	4	1	1	1	2	1	2	2	2	2
CRF-BP	1	1	0	1	2	1	1	1	1	2	0	0	0	0	1	1	1	2	1
CRIC_ras_sig	2	1	0	1	1	1	1	1	1	2	0	1	0	0	1	1	1	1	1
CRIM	1	1	0	1	2	1	1	1	1	3	1	1	1	1	1	1	1	1	1
CRM1_C	2	1	1	1	1	1	1	1	1	4	1	1	1	1	1	1	1	1	1
CRM1_repeat	2	1	1	1	1	1	1	1	1	3	1	1	1	1	1	1	1	1	1
CRM1_repeat_2	2	1	1	1	1	1	1	1	1	3	1	1	1	1	1	1	1	1	1
CRM1_repeat_3	2	1	1	1	1	1	1	1	1	3	1	1	1	1	1	1	1	1	1
CRS1_YhbY	0	0	0	0	0	0	0	1	0	0	0	0	0	0	0	0	0	0	0
CRT-like	2	2	0	0	0	3	0	2	3	3	0	1	0	0	1	2	2	1	0
CS	14	7	8	8	18	8	6	8	7	19	8	9	5	5	9	10	8	10	8
CSD	6	4	8	3	5	4	5	22	2	7	4	6	2	15	4	4	4	4	3
CSN4_RPN5_eIF3a	1	1	1	1	1	1	1	1	1	2	1	1	0	0	1	1	1	1	1
CSN5_C	1	1	1	1	2	1	1	1	0	1	1	1	1	1	1	1	1	1	1
CSN7a_helixI	2	1	1	1	2	2	1	1	0	3	0	0	0	0	1	1	1	1	1
CSN8_PSD8_EIF3K	5	3	3	3	5	2	3	3	2	4	3	3	3	3	3	3	3	3	2
CSRNP_N	1	2	2	1	2	1	1	1	2	1	1	1	2	2	1	1	1	1	1
CSTF1_dimer	2	1	1	1	2	1	1	1	1	2	1	1	1	1	1	1	1	1	1
CSTF2_hinge	2	1	1	1	1	1	1	1	1	2	1	1	1	3	1	0	1	1	1
CSTF_C	3	1	1	0	1	1	1	1	1	2	1	1	1	2	1	0	1	1	1
CTC1	1	2	0	3	2	2	1	0	3	2	0	1	0	0	1	1	3	1	2
CTD	2	2	0	0	0	0	0	1	0	4	0	1	0	0	3	2	2	0	3
CTD_bind	6	4	8	3	6	5	4	7	1	12	4	5	4	6	3	5	5	5	5
CTF_NFI	1	0	0	0	0	1	0	0	1	3	0	0	0	0	0	0	0	1	1
CTNNB1_binding	1	1	1	0	2	1	0	1	1	5	0	0	0	0	1	1	0	1	1
CTNNBL	1	1	1	1	1	1	1	1	0	2	1	1	1	1	1	1	1	1	1
CTP_synth_N	3	1	1	1	1	1	1	2	1	2	1	3	1	1	1	1	1	1	1
CTP_transf_1	2	1	1	1	2	1	1	1	1	2	1	1	1	1	1	1	1	1	1
CTP_transf_like	10	2	4	4	20	3	5	4	4	14	4	5	2	7	5	4	6	7	8
CTU2	1	1	0	1	2	1	1	1	1	3	1	0	1	1	1	1	1	1	0
CT_C_D	0	0	0	0	0	0	0	1	0	0	0	0	0	0	0	0	0	0	0
CUB	135	74	30	36	86	77	28	74	64	269	8	90	5	12	94	64	80	125	127
CUE	7	5	3	3	6	6	5	5	5	13	1	4	0	1	5	5	5	6	5
CUT	4	3	11	2	4	3	2	3	3	7	3	2	3	6	2	3	3	3	2
CUTL	1	0	1	0	1	1	0	0	0	0	0	0	0	0	0	0	1	1	0
CWC25	3	1	1	1	2	1	1	0	0	0	1	1	1	0	0	0	1	1	1
CX9C	2	0	0	0	1	0	2	1	0	0	0	1	0	0	0	1	0	1	0
CYSTM	0	1	0	0	0	0	0	0	0	0	0	0	0	0	0	0	0	0	0
CYTH	3	2	1	2	2	2	2	3	1	2	0	3	0	0	1	2	2	2	1
CYYR1	1	1	0	0	2	3	0	0	2	0	0	0	0	0	0	0	3	1	0
CaKB	3	0	4	0	4	0	0	13	0	8	2	0	4	5	4	0	0	0	5
CaMBD	3	3	2	1	3	6	3	2	4	4	3	1	1	8	2	3	5	3	2
CaMKII_AD	1	1	2	0	4	1	1	1	1	4	1	1	1	3	1	1	1	2	1
CaM_bdg_C0	1	0	0	0	2	1	1	1	0	4	0	1	0	2	1	1	1	1	0
Ca_chan_IQ	2	2	6	2	2	2	2	1	2	8	3	3	4	6	2	2	2	2	2
Ca_hom_mod	1	0	0	0	0	0	0	2	0	2	0	0	0	0	1	0	0	0	1
CactinC_cactus	1	1	1	1	1	1	1	1	0	2	1	1	1	2	1	1	1	1	1
Cactin_mid	1	1	1	1	1	1	1	1	1	2	1	1	1	2	1	1	1	1	2
Cadherin	47	88	81	65	58	72	200	64	72	167	40	85	38	86	57	63	53	20	68
Cadherin-like	1	1	0	1	3	1	0	1	3	5	0	1	0	2	2	1	2	2	1
Cadherin_2	1	15	14	11	2	16	67	15	14	32	5	11	9	20	17	13	14	1	18
Cadherin_3	6	5	2	4	7	5	3	3	4	14	2	3	1	2	5	4	4	5	5
Cadherin_4	0	0	0	0	0	0	0	4	0	0	0	0	0	0	0	0	0	0	0
Cadherin_C	4	5	2	1	3	4	2	2	1	7	0	2	0	4	2	1	1	2	1
CagX	0	0	0	0	0	0	0	0	0	0	0	1	0	0	0	0	0	0	0
Calcipressin	2	1	2	1	2	1	2	1	0	2	1	1	1	2	1	1	1	1	1
Calpain_III	13	12	12	11	16	16	10	15	10	46	7	13	6	12	15	8	14	13	16
Calponin	8	6	7	6	10	5	5	5	5	10	3	5	4	5	3	4	6	5	5
Calreticulin	3	2	3	2	3	4	2	3	2	8	2	2	3	6	2	2	2	3	2
Calsarcin	0	0	0	0	1	0	0	0	0	0	0	0	0	0	0	1	1	0	0
Calsequestrin	0	0	0	0	6	0	0	0	0	0	0	0	0	0	0	0	0	0	0
Calx-beta	12	12	1	11	13	11	5	6	13	22	1	6	1	6	10	9	20	11	9
Caprin-1_C	2	0	0	0	0	0	0	0	0	0	0	0	0	0	0	1	0	0	0
Caprin-1_dimer	2	1	1	1	1	1	1	1	1	1	0	1	0	0	1	1	1	1	1
Caps_synth	1	0	0	0	0	0	0	0	0	0	0	0	0	0	0	0	0	0	0
Capsule_synth	0	0	0	0	0	0	0	1	0	0	0	0	0	0	0	0	0	0	0
Carb_anhydrase	9	27	24	20	16	29	15	13	40	25	5	20	4	10	10	17	18	10	17
Carb_kinase	2	0	1	1	2	0	1	1	1	3	1	1	1	1	1	1	1	1	1
CarbopepD_reg_2	0	1	0	0	2	0	2	0	0	2	0	0	0	0	1	2	1	0	1
Carboxyl_trans	8	5	3	4	9	12	4	7	6	13	2	5	2	3	4	4	4	5	5
CarboxypepD_reg	4	1	4	5	8	4	4	4	4	20	2	4	0	4	7	2	4	2	10
Carm_PH	1	0	1	1	1	1	0	1	0	3	0	1	0	0	1	1	0	1	0
Carn_acyltransf	16	9	1	6	15	8	8	11	9	25	1	8	3	12	7	7	8	9	13
Cas1_AcylT	3	4	1	1	2	1	1	2	1	5	1	4	1	1	2	2	1	1	2
Casc1	0	0	0	0	0	0	1	1	0	2	0	1	0	0	1	0	0	0	1
Casc1_N	1	1	0	1	1	1	1	1	1	2	1	1	1	1	1	1	1	1	1
Caskin-tail	0	0	0	0	1	0	0	0	0	4	0	0	0	0	1	0	0	1	1
Cast	2	1	1	1	8	1	3	1	1	8	1	1	2	1	2	3	1	1	2
Castor1_N	1	0	0	0	0	0	0	0	0	0	0	0	0	0	0	0	0	1	0
Catalase	1	1	2	1	1	3	1	1	1	0	0	3	0	2	0	1	2	2	0
Catalase-rel	1	1	2	1	1	3	1	1	1	0	0	3	0	2	0	1	2	1	0
CathepsinC_exc	1	1	1	1	1	2	0	1	1	2	1	1	0	2	1	2	1	1	1
Cation_ATPase	11	7	23	6	11	7	8	9	7	23	9	14	11	25	6	9	8	8	6
Cation_ATPase_C	7	3	23	4	7	4	4	5	3	14	8	10	7	16	4	5	5	4	3
Cation_ATPase_N	5	5	22	5	5	6	7	5	2	12	7	9	7	15	4	6	7	5	4
Cation_efflux	14	7	13	9	13	8	8	9	5	28	6	10	6	10	9	10	11	13	9
Cauli_VI	9	3	1	1	5	1	1	0	0	1	1	0	1	1	1	0	1	1	1
Caveolin	10	20	0	8	6	22	1	5	23	4	0	6	0	5	2	7	22	10	2
Cbl_N	1	0	3	1	1	1	1	0	0	2	1	1	1	2	0	0	0	1	1
Cbl_N2	1	1	3	1	2	1	1	0	1	2	1	1	2	2	1	1	1	1	1
Cbl_N3	1	1	3	1	1	1	1	0	1	2	1	1	2	3	1	1	1	1	1
Ccdc124	1	1	1	1	1	1	1	1	1	1	1	0	2	2	1	1	1	1	1
Cdc6_C	2	2	2	1	3	2	2	2	2	5	2	2	2	1	2	2	2	2	2
Cellulase	1	0	1	0	5	0	0	2	11	2	12	2	1	3	1	0	1	1	1
Cep57_CLD	1	1	1	2	2	1	1	1	1	4	0	1	0	0	2	1	1	1	2
Cep57_CLD_2	0	0	0	0	0	0	0	0	0	0	0	1	0	0	0	0	0	0	1
Cep57_MT_bd	1	1	0	2	2	2	1	1	1	4	0	1	0	0	2	1	1	1	1
Ceramidase	3	1	0	1	7	1	0	4	0	7	0	2	0	1	3	0	1	1	4
Ceramidase_alk	3	1	1	1	2	1	0	2	1	0	1	1	1	1	0	1	1	1	0
Ceramidse_alk_C	2	1	1	1	2	1	0	2	1	0	1	1	1	1	0	1	1	1	0
Cg6151-P	1	0	2	1	2	1	1	1	0	1	1	1	0	0	1	1	1	1	1
Cgr1	1	0	0	1	1	0	1	1	0	2	1	0	1	0	1	0	1	1	1
ChAPs	0	0	0	0	0	0	0	0	0	0	0	0	0	1	0	0	0	0	0
ChaC	3	2	2	2	3	4	2	2	1	10	0	1	1	4	4	2	2	2	3
Chalcone_3	0	0	0	0	0	0	0	1	0	0	0	0	0	0	0	0	0	0	0
CheR	0	0	0	0	0	0	0	1	0	0	0	0	0	0	0	0	0	0	0
ChiC	0	0	0	0	0	0	0	1	0	0	0	0	0	0	0	0	0	0	0
Chibby	1	1	1	1	2	0	1	0	1	3	1	1	1	4	1	1	1	1	1
Chitin_synth_2	31	22	2	16	0	18	13	6	21	26	0	9	0	0	8	13	13	6	6
ChlI	0	0	0	0	0	0	0	1	0	0	0	0	0	0	0	0	0	0	0
Chlorophyllase2	1	2	0	0	0	1	0	0	1	0	0	4	0	0	0	1	1	1	0
Chol_subst-bind	0	0	0	0	0	1	0	0	0	0	0	0	0	0	0	0	0	0	0
Choline_kinase	6	1	2	2	67	2	2	6	4	7	3	3	2	3	3	2	2	2	5
Choline_transpo	3	6	2	9	8	4	5	5	8	18	2	5	1	3	6	6	6	2	6
Chor_lyase	0	0	0	0	0	0	0	1	0	0	0	0	0	0	0	0	0	0	0
Chorein_N	8	4	5	1	11	6	6	7	5	16	4	6	2	4	4	5	6	6	6
Chorismate_synt	0	0	0	0	0	0	0	1	0	0	0	0	0	0	0	0	0	0	0
Chromo	16	10	7	9	60	8	7	7	40	26	9	9	7	14	10	5	10	13	8
Chromo_2	1	0	1	0	2	1	1	1	1	5	1	0	0	0	1	0	1	1	1
Chromo_shadow	2	0	0	0	2	1	2	1	0	1	1	1	2	4	1	1	2	1	1
Chromosome_seg	1	1	1	1	2	1	1	1	1	2	1	1	1	1	1	1	0	1	1
ChuX_HutX	0	0	0	0	0	0	0	1	0	0	0	0	0	0	0	0	0	0	0
Churchill	1	0	0	1	1	0	1	2	0	0	0	1	0	0	0	1	0	2	0
CiPC	0	0	0	0	2	0	1	1	0	0	0	1	0	0	0	1	1	0	0
Cid2	1	1	1	1	1	1	1	1	1	2	1	1	1	1	1	1	1	1	1
CinA	0	0	0	0	0	0	0	2	0	0	0	0	0	0	0	0	0	0	0
Cir_N	3	1	2	1	3	1	1	3	1	4	2	2	1	2	2	2	1	2	2
CitMHS	6	2	1	2	1	1	1	1	1	0	0	1	0	1	0	3	2	2	0
Citrate_bind	2	1	1	1	3	1	1	1	1	3	1	1	0	2	1	1	1	1	0
Citrate_synt	2	2	2	2	2	3	2	2	2	5	2	2	1	2	2	2	2	2	1
Clat_adaptor_s	9	5	12	9	12	9	7	10	10	21	6	10	10	11	6	7	9	7	8
Clathrin	8	6	4	4	11	5	6	7	5	10	4	7	2	5	4	8	7	7	6
Clathrin-link	1	1	1	1	1	1	1	1	0	3	1	1	1	1	1	1	1	1	1
Clathrin_H_link	2	2	1	1	3	3	2	2	1	4	1	2	1	2	2	2	2	2	2
Clathrin_bdg	1	0	0	1	1	1	1	1	1	3	0	1	0	0	1	1	1	1	1
Clathrin_lg_ch	2	1	1	1	1	1	1	1	1	1	2	1	2	2	1	1	1	1	0
Clathrin_propel	1	1	1	1	2	1	1	1	0	3	1	1	1	1	1	1	1	1	1
Claudin_2	11	9	16	9	12	16	8	16	17	20	7	14	3	9	12	9	10	6	11
Claudin_3	0	0	0	0	0	1	0	1	2	2	0	6	0	0	1	1	1	0	1
Clc-like	0	0	0	0	0	0	0	0	0	0	0	0	0	0	0	0	1	0	0
Clp1	1	1	2	1	1	1	1	1	0	2	1	1	1	3	1	1	1	1	1
ClpB_D2-small	3	2	3	2	4	4	2	4	1	5	2	3	1	4	1	2	3	2	2
ClpS	1	1	1	0	0	1	1	1	0	4	1	1	1	1	1	1	1	1	1
Cluap1	1	1	2	1	3	1	1	1	2	3	1	1	2	1	1	1	1	1	1
Cmc1	2	2	2	1	2	2	2	1	0	2	1	2	1	1	2	1	1	2	2
CmcI	0	0	0	0	5	0	0	0	0	0	0	0	0	0	0	0	0	0	0
Cmyb_C	1	1	0	1	1	1	1	0	1	2	0	0	0	0	1	0	1	1	1
Cnd1	2	3	2	1	4	2	2	2	3	5	2	3	1	2	2	4	2	2	2
Cnd1_N	2	1	1	1	2	1	1	1	1	3	1	1	1	1	1	1	1	2	2
Cnd2	1	1	1	1	2	1	1	1	1	3	1	1	1	3	1	1	1	1	1
Cnd3	1	1	1	0	1	1	1	1	1	3	1	1	1	1	1	1	1	1	1
Cnl2_NKP2	2	0	0	0	1	0	0	0	0	0	0	0	0	0	0	0	0	0	0
Cnn_1N	1	2	1	1	2	1	1	1	1	3	0	1	0	1	1	0	1	1	1
CoA_binding	3	2	2	2	4	2	2	2	2	6	1	2	1	2	2	2	2	2	1
CoA_trans	1	2	1	1	2	2	0	4	2	14	0	2	0	2	5	1	1	1	1
CoA_transf_3	3	2	1	2	4	2	2	2	3	5	0	2	0	2	1	2	2	2	1
Coa1	1	1	1	1	0	0	1	1	1	1	0	1	0	0	0	1	2	1	1
CoaE	6	2	1	2	2	2	2	2	2	4	1	3	2	2	2	2	2	3	2
Coatamer_beta_C	4	1	1	1	2	1	1	1	1	2	1	1	1	1	1	1	1	1	1
Coatomer_E	1	1	1	1	1	0	1	2	1	3	2	1	1	1	1	1	1	1	1
Coatomer_WDAD	2	2	2	3	3	4	4	2	2	4	2	3	2	2	2	2	2	2	3
Coatomer_b_Cpla	4	1	1	1	2	1	1	1	1	2	1	1	1	1	1	1	1	1	1
Coatomer_g_Cpla	2	1	1	1	2	1	1	1	1	2	1	1	1	1	1	1	1	1	1
CobW_C	1	1	1	1	1	1	1	0	0	5	1	1	1	1	1	2	1	1	1
Cob_adeno_trans	1	1	1	1	2	0	1	1	1	5	0	1	0	1	1	1	1	1	1
Cobalamin_bind	11	3	0	0	0	0	0	1	1	0	0	0	0	0	0	0	4	0	0
Cobl	0	0	0	0	1	0	1	0	0	6	0	1	0	0	1	0	0	1	1
Codanin-1_C	2	1	0	0	2	1	1	1	1	4	0	0	0	0	1	1	1	1	1
Cofilin_ADF	18	6	9	7	21	10	5	11	3	17	6	10	5	7	8	6	7	13	7
Cohesin_HEAT	1	1	1	0	1	1	2	1	1	5	2	1	1	2	1	1	1	1	1
Cohesin_load	1	2	1	1	2	1	1	1	2	3	1	1	1	1	1	1	1	2	1
Coiled-coil_56	0	0	0	0	2	0	1	0	0	1	0	1	1	0	1	0	0	1	1
Coilin_N	1	1	1	1	0	0	1	1	1	1	0	0	0	0	0	0	1	1	1
Col_cuticle_N	0	0	0	0	0	0	0	0	0	0	0	2	0	0	0	0	0	0	0
Colipase-like	0	0	0	0	0	0	0	0	0	2	0	0	0	0	1	0	0	0	0
Collagen	94	42	109	18	34	31	29	101	55	189	11	30	10	18	105	28	35	36	57
Collagen_mid	0	0	0	0	0	0	0	0	0	4	0	0	0	0	3	0	1	1	0
Complex1_30kDa	1	1	1	1	2	1	1	2	1	3	1	1	1	1	1	1	1	1	1
Complex1_49kDa	1	1	1	1	1	1	1	1	1	5	1	2	1	1	2	1	1	1	3
Complex1_51K	1	1	1	1	2	1	1	1	1	1	1	2	1	1	1	1	1	1	1
Complex1_LYR	7	6	5	7	13	5	6	6	7	7	3	5	8	5	7	8	9	7	7
Complex1_LYR_2	1	1	1	2	3	1	1	1	1	0	3	1	1	1	0	1	0	1	1
Condensation	12	4	0	2	1	2	0	0	5	0	0	1	0	0	0	3	5	5	0
Condensin2nSMC	2	0	1	1	2	1	1	1	0	1	0	1	0	0	1	1	1	1	1
Connexin	1	0	1	0	0	0	0	0	0	0	0	0	0	0	0	0	0	0	0
Conotoxin	0	0	0	0	3	0	0	0	0	0	0	0	0	0	0	0	0	0	0
Cons_hypoth95	0	0	0	0	0	0	0	0	0	0	0	1	0	0	0	0	0	0	0
Consortin_C	2	0	0	0	2	0	0	0	0	0	0	0	0	0	0	0	0	0	0
Copine	11	6	5	7	9	8	6	6	6	20	2	7	2	7	8	9	7	8	8
Coprogen_oxidas	1	1	1	1	1	1	2	3	2	6	1	1	1	1	1	1	1	1	1
Coq4	1	1	1	1	2	2	1	1	1	3	5	2	0	1	1	1	1	1	2
Cor1	2	1	0	2	4	1	2	0	0	5	0	1	0	0	2	1	2	1	2
CorA	0	0	0	0	0	0	0	0	0	2	0	0	0	0	1	0	0	0	0
Cornichon	3	2	2	2	4	2	3	2	2	4	0	3	1	1	2	2	1	2	2
Cornifin	3	2	0	0	0	0	2	9	2	43	0	7	0	0	23	5	9	0	9
CortBP2	1	1	1	1	2	1	0	0	1	3	1	1	1	2	1	1	1	1	1
Costars	1	2	1	2	2	0	1	1	2	2	0	2	0	0	1	4	2	1	1
CpeT	0	0	0	0	0	0	1	0	0	0	0	6	0	0	0	1	1	0	0
Cpn10	1	1	1	1	1	0	1	1	1	1	1	1	1	1	1	1	1	1	1
Cpn60_TCP1	19	13	12	12	22	14	13	16	15	33	11	15	10	20	13	13	13	13	13
Creatinase_N	3	1	1	0	7	3	2	3	2	6	1	3	1	1	2	2	2	4	2
Creatinase_N_2	2	3	1	2	4	3	2	4	3	6	1	3	1	1	2	2	4	2	2
Creb_binding	2	2	0	0	1	1	0	1	1	6	0	0	0	0	1	0	0	1	1
Cript	1	1	1	1	1	1	1	1	0	1	1	1	1	1	1	1	1	1	1
Crystall	0	0	0	0	0	0	0	0	0	0	0	0	0	0	0	0	5	0	0
Crystallin	0	0	0	0	0	0	0	0	0	2	0	0	0	0	0	0	0	0	0
Cse1	2	1	1	1	3	1	1	1	3	3	1	1	1	1	1	1	1	2	1
CsrA	0	0	0	0	0	0	0	1	0	0	0	0	0	0	0	0	0	0	0
CstA	0	0	0	0	0	0	0	1	0	0	0	0	0	0	0	0	0	0	0
CstA_5TM	0	0	0	0	0	0	0	1	0	0	0	0	0	0	0	0	0	0	0
CtaG_Cox11	1	1	1	0	1	1	1	2	0	2	1	1	1	1	1	1	1	1	1
Ctf8	0	1	1	0	2	1	1	0	1	2	1	1	0	1	1	1	1	1	1
Ctr	12	3	4	3	8	3	6	6	3	6	1	6	1	4	3	3	5	3	5
Cu-oxidase	20	15	0	4	6	30	6	7	21	16	0	10	0	0	6	6	25	4	9
Cu-oxidase_2	25	18	0	7	6	29	9	5	24	15	0	12	0	0	5	9	26	6	11
Cu-oxidase_3	23	16	0	4	5	31	11	6	21	14	0	12	0	0	5	9	28	5	8
Cu-oxidase_4	1	1	0	2	0	1	1	1	1	0	0	1	0	0	0	0	1	1	0
Cu2_monoox_C	25	26	2	3	14	15	7	3	30	9	3	21	1	3	3	15	25	17	4
Cu2_monooxygen	21	20	3	3	12	16	7	3	24	5	3	28	1	3	1	15	25	17	3
Cu_amine_oxid	10	7	0	5	2	10	3	0	11	0	1	22	1	1	0	9	10	4	0
Cu_amine_oxidN2	7	5	0	4	2	4	3	0	8	0	0	5	0	0	0	3	6	5	0
Cu_amine_oxidN3	0	0	0	1	0	1	0	0	1	0	0	2	0	0	0	1	1	0	0
Cul7	2	1	0	1	2	1	1	1	0	3	0	1	0	0	1	1	1	1	1
Cullin	11	9	8	7	14	9	10	8	7	27	8	7	7	9	6	7	7	7	10
Cullin_Nedd8	6	4	6	5	10	6	4	5	2	13	6	4	5	6	3	5	5	6	5
Cullin_binding	4	3	2	3	3	2	3	1	3	6	1	4	1	1	3	2	3	3	3
Cupin_2	1	9	0	2	0	0	1	1	1	2	1	2	2	0	1	1	1	1	1
Cupin_4	1	1	1	0	2	1	1	1	1	1	1	1	0	0	1	1	1	2	1
Cupin_5	4	1	0	0	0	0	0	0	3	2	0	0	0	0	1	1	0	1	1
Cupin_8	37	17	11	14	20	17	8	20	14	41	2	9	1	8	19	20	15	19	20
Cut8	1	2	0	0	0	1	0	1	0	0	0	0	0	0	0	1	0	0	0
CutA1	1	1	1	1	2	1	1	1	0	1	1	1	0	1	1	1	0	1	1
CutC	2	1	1	1	2	0	1	2	2	0	0	1	0	1	0	1	1	1	0
CwfJ_C_1	3	2	2	2	4	2	2	2	2	4	2	2	2	2	2	2	2	2	2
CwfJ_C_2	3	2	2	1	2	2	2	2	1	4	2	2	2	2	2	2	2	2	2
Cwf_Cwc_15	1	1	1	1	2	0	3	2	2	2	1	1	1	1	1	1	1	1	1
CxC1	0	0	0	0	0	0	0	9	0	0	0	0	0	0	0	1	0	1	0
CxC2	0	0	0	0	6	0	0	2	0	0	0	0	0	0	0	0	0	2	0
CxC3	0	0	0	0	3	1	0	0	0	0	0	0	0	0	0	0	0	0	0
CxC4	0	1	0	0	2	0	0	2	0	0	0	0	0	0	0	0	0	1	0
CxC5	0	0	0	0	1	1	0	0	1	0	0	0	0	0	0	0	0	1	0
CybS	3	1	1	1	0	1	1	2	1	2	1	1	1	1	2	1	1	1	2
Cyclase	5	5	0	0	15	5	0	0	13	0	0	11	0	0	0	2	5	3	0
Cyclin	1	0	0	0	1	0	0	1	0	0	2	0	1	1	0	1	1	0	0
Cyclin_C	13	9	10	8	10	10	11	9	9	17	2	8	9	7	8	8	6	9	9
Cyclin_C_2	4	2	2	1	4	3	2	2	2	2	2	2	2	0	0	1	1	2	2
Cyclin_N	26	21	19	18	23	20	22	21	19	49	11	16	23	20	17	19	17	22	19
Cyclin_N2	2	1	0	1	1	1	0	0	0	1	0	0	0	0	1	1	1	1	1
Cys_Met_Meta_PP	3	2	3	2	2	2	1	4	5	1	1	3	0	1	1	2	2	2	3
Cys_box	0	0	0	0	0	0	0	0	0	0	0	0	0	0	0	0	0	1	0
Cys_knot	2	2	0	3	2	2	4	5	2	3	0	2	0	0	1	1	1	4	1
Cys_rich_FGFR	1	3	2	1	3	1	1	1	0	6	0	3	0	2	2	1	1	1	2
Cystatin	3	6	8	3	8	4	1	2	5	4	2	6	1	2	4	2	2	3	3
Cyt-b5	20	12	12	8	19	13	8	20	10	36	5	9	4	7	19	13	12	14	18
Cyt_bd_oxida_I	0	0	0	0	0	0	0	1	0	0	0	1	0	0	0	0	0	0	0
Cyto_heme_lyase	2	1	1	1	2	1	1	1	2	3	1	1	1	2	2	1	1	1	2
CytochromB561_N	2	1	1	1	2	1	2	1	2	4	1	1	1	1	1	1	1	1	1
Cytochrom_B558a	1	0	1	1	2	1	1	0	0	1	0	1	0	0	1	1	1	1	1
Cytochrom_B561	11	7	2	7	5	8	4	8	7	8	3	13	3	5	4	8	9	4	6
Cytochrom_B_C	0	0	0	0	0	0	2	1	0	0	1	1	0	0	0	0	0	0	0
Cytochrom_C	0	1	1	1	5	1	1	1	1	5	1	2	1	1	2	1	1	1	5
Cytochrom_C1	1	1	1	1	1	1	1	2	2	1	1	1	1	1	1	1	1	2	1
Cytochrom_D1	1	0	0	0	0	0	0	0	0	2	0	0	0	0	1	0	1	1	0
Cytochrom_NNT	0	0	0	0	0	0	0	1	0	0	0	0	0	0	0	0	0	0	0
Cytochrome_B	0	0	3	0	0	0	1	0	0	0	1	0	0	0	0	0	0	0	0
D-ser_dehydrat	0	1	0	1	2	0	0	4	1	5	0	2	0	0	2	1	1	1	1
D123	5	1	1	2	2	0	1	1	1	5	1	3	1	1	2	1	2	2	3
DAD	1	1	1	1	0	1	1	2	1	1	1	0	1	1	1	1	1	0	0
DAG1	3	1	3	1	4	1	2	2	1	2	0	2	0	2	1	1	1	4	2
DAGAT	2	1	3	1	3	1	4	3	1	2	2	2	0	2	1	1	1	1	1
DAGK_acc	6	5	5	5	8	6	6	6	4	19	3	4	3	7	5	4	5	6	5
DAGK_cat	11	8	7	7	12	12	11	11	18	25	5	11	5	11	7	9	16	15	9
DAG_kinase_N	2	1	0	0	2	1	1	1	1	3	0	1	0	1	1	1	1	1	0
DAHP_synth_1	0	0	0	0	0	0	0	1	0	0	0	0	0	0	0	0	0	0	0
DAHP_synth_2	0	0	0	0	0	0	0	1	0	0	0	0	0	0	0	0	0	0	0
DALR_1	4	2	2	1	6	2	3	4	1	8	2	3	2	3	3	3	3	3	3
DALR_2	0	0	0	1	0	1	0	1	0	0	0	1	0	0	0	0	0	0	0
DAN	3	0	2	2	3	1	1	2	0	5	0	1	0	0	3	2	2	2	2
DAO	31	16	8	9	35	21	10	24	25	34	5	14	2	16	14	13	22	22	15
DAO_C	1	1	1	1	2	1	1	2	1	3	1	1	1	3	1	1	1	1	1
DAP	1	1	0	0	2	1	1	1	1	1	1	1	1	1	1	1	1	1	1
DAP3	1	2	1	1	2	1	1	1	0	3	1	1	1	1	1	1	1	1	1
DAP_epimerase	1	0	0	0	0	0	0	2	0	0	0	1	0	0	0	1	0	0	0
DASH_Spc34	0	0	1	0	0	0	0	0	0	0	0	0	0	0	0	0	0	0	0
DAZAP2	3	0	1	1	2	1	1	1	1	0	0	1	0	1	0	1	1	1	0
DB	1	1	0	0	3	2	0	2	0	2	0	0	0	0	1	1	1	1	1
DBB	1	3	0	2	1	5	0	1	2	4	0	2	0	0	1	2	3	1	2
DBC1	1	1	0	1	2	1	1	1	1	4	2	1	1	2	1	1	1	1	1
DBINO	2	1	1	1	2	1	1	1	2	5	1	2	1	1	1	1	1	1	1
DBP10CT	1	0	1	1	1	0	1	1	0	2	1	1	1	1	1	1	1	1	1
DBR1	1	1	1	1	2	1	1	1	1	2	1	1	1	1	1	2	1	1	1
DCAF15_WD40	1	1	0	1	1	1	1	1	1	3	0	1	0	0	1	1	1	1	1
DCAF17	2	1	1	1	2	1	1	1	2	5	0	1	0	0	1	1	1	1	2
DCB	4	2	2	1	4	2	3	3	4	6	2	2	2	2	2	2	3	2	2
DCP1	1	0	2	0	1	1	1	1	0	3	1	0	1	3	1	1	1	1	2
DCP2	1	1	3	1	1	1	0	1	0	3	1	1	1	5	1	1	1	1	0
DCX	9	6	10	4	11	9	4	7	5	16	2	4	1	13	5	4	7	5	4
DC_STAMP	4	4	3	0	2	4	2	3	6	7	3	3	2	2	3	4	5	5	4
DDA1	1	1	0	1	2	0	2	1	1	2	0	1	0	0	1	1	1	1	1
DDDD	0	1	1	1	0	0	1	1	2	0	2	0	1	2	0	2	1	0	0
DDE_1	4	16	35	1	100	2	3	35	37	16	1	22	1	17	6	9	4	3	5
DDE_3	1	20	0	0	45	3	5	1	15	1	0	0	0	19	1	2	0	2	1
DDE_Tnp_1_4	0	0	0	0	0	0	0	1	0	0	0	0	0	0	0	0	0	0	0
DDE_Tnp_1_7	13	27	3	0	36	1	67	5	27	31	0	25	0	25	19	3	0	21	16
DDE_Tnp_4	64	92	1	1	284	49	3	26	25	3	0	6	0	0	2	24	8	25	5
DDE_Tnp_IS1595	1	1	19	0	32	0	164	5	3	0	0	4	0	6	0	2	0	5	0
DDHD	4	3	2	4	4	3	3	3	2	7	4	3	4	5	4	3	2	3	3
DDOST_48kD	2	1	1	2	2	0	1	1	1	2	1	2	1	1	1	1	1	1	1
DDRGK	1	1	1	1	2	1	2	1	1	2	1	2	1	1	1	1	1	1	1
DDT	4	1	3	2	1	2	2	2	2	8	3	3	2	1	3	2	2	3	1
DEAD	82	81	61	48	159	90	53	60	54	157	53	64	53	93	62	53	69	63	47
DEAD_2	7	3	4	4	5	3	3	5	4	11	5	6	4	5	4	4	4	4	4
DED	25	20	1	14	24	10	2	3	13	6	0	3	0	0	3	5	20	28	4
DEK_C	3	2	2	2	5	3	3	3	3	7	3	2	3	3	2	3	3	2	3
DENN	10	5	7	5	10	9	7	8	7	25	7	8	6	8	7	7	7	7	7
DEP	13	10	10	10	17	11	9	11	10	32	6	12	5	7	10	11	12	11	11
DER1	3	2	2	2	3	3	2	2	2	5	2	2	2	2	2	2	2	2	2
DERM	0	0	0	4	0	13	0	0	5	4	0	13	0	0	1	2	2	0	2
DFF-C	2	1	0	1	0	1	0	1	1	0	0	1	0	0	0	1	1	1	1
DFF40	1	1	0	1	0	1	1	1	1	1	0	1	0	0	1	1	1	1	1
DFP	1	0	1	0	1	1	1	1	0	4	0	1	1	1	1	1	1	1	1
DFRP_C	3	1	2	2	3	2	1	2	2	3	2	1	2	2	1	1	1	2	2
DGCR6	1	1	1	1	1	1	1	1	1	2	1	1	0	1	1	1	2	1	1
DHBP_synthase	0	0	0	0	0	0	0	1	0	0	0	0	0	0	0	0	0	0	0
DHC_N1	16	11	11	8	18	11	10	10	13	34	7	16	10	18	11	11	10	13	12
DHC_N2	27	20	18	16	31	18	16	17	23	61	12	29	15	25	19	21	18	21	21
DHDPS	4	3	1	2	5	3	2	5	5	6	0	3	0	1	3	3	4	5	2
DHFR_1	3	2	1	3	6	1	1	2	1	4	2	2	1	1	1	2	2	1	1
DHH	1	0	0	0	1	2	0	1	0	1	1	0	0	1	0	1	1	1	0
DHHA1	1	1	1	1	1	1	1	2	1	3	1	1	1	1	1	1	1	2	1
DHHA2	1	1	1	0	1	1	1	1	1	2	1	0	0	1	1	1	1	1	1
DHHC	30	18	24	15	24	16	19	23	18	51	15	18	12	24	21	20	27	18	20
DHOR	0	0	0	0	0	0	0	1	0	0	0	0	0	0	0	0	0	0	0
DHO_dh	5	2	2	2	2	1	2	4	2	7	1	2	2	2	2	2	2	2	2
DHQ_synthase	0	0	0	0	0	0	0	1	0	0	0	0	0	0	0	0	0	0	0
DHR-2	6	4	2	3	7	5	4	6	4	13	3	4	3	4	4	5	4	5	6
DHR10	2	0	0	0	1	1	0	0	0	2	0	0	0	0	0	0	1	1	0
DIE2_ALG10	1	1	1	1	1	1	1	0	1	2	0	1	1	1	1	1	1	1	1
DIL	4	2	3	2	4	3	2	2	2	6	2	2	3	3	2	3	2	3	2
DIM1	5	2	1	2	4	3	2	3	2	3	1	2	1	1	2	2	1	2	2
DIOX_N	16	9	0	1	6	6	0	5	11	13	0	0	0	0	6	6	7	9	5
DIRP	1	1	1	1	1	1	1	1	1	2	2	1	1	2	1	1	1	1	1
DIX	3	3	2	3	3	3	3	3	3	5	5	3	4	6	2	4	2	3	3
DJ-1_PfpI	4	3	2	3	3	4	2	2	5	3	1	4	2	1	2	3	2	2	1
DKCLD	1	1	1	1	2	1	1	1	0	2	2	1	1	1	1	1	1	1	2
DLH	1	1	0	2	0	3	1	3	3	0	0	2	1	1	0	3	1	0	0
DLIC	2	1	3	2	2	1	1	2	2	1	3	1	2	3	1	2	2	2	1
DM	5	2	3	2	2	3	2	5	3	4	3	3	2	4	4	4	4	6	3
DM13	3	0	1	0	0	0	0	1	0	0	0	0	0	0	0	0	0	1	0
DMA	3	2	0	3	4	2	2	3	2	3	0	3	0	0	3	0	3	3	3
DMAP1	1	1	1	1	2	1	1	1	1	2	1	1	2	1	1	1	1	1	1
DMAP_binding	2	2	0	0	2	1	0	1	2	2	1	1	1	1	2	1	2	2	1
DMPK_coil	1	0	0	0	2	0	0	1	0	0	0	0	0	0	0	0	1	1	0
DMRL_synthase	0	0	0	0	0	0	0	1	0	0	0	0	0	0	0	0	0	0	0
DNA_RNApol_7kD	2	1	1	0	1	0	1	1	1	0	1	0	1	0	0	1	0	1	0
DNA_alkylation	2	0	0	0	0	0	0	1	0	2	0	1	0	0	1	2	1	0	2
DNA_binding_1	1	0	0	1	1	1	0	4	1	2	0	1	0	0	1	1	1	1	1
DNA_gyraseA_C	0	0	0	0	0	0	0	0	0	0	0	2	0	0	0	0	0	0	0
DNA_gyraseB	1	0	1	1	3	1	1	1	1	3	1	3	1	4	1	2	1	1	1
DNA_gyraseB_C	0	0	0	0	0	0	0	1	0	0	0	0	0	0	0	0	0	0	0
DNA_ligase_A_C	3	2	3	3	6	4	3	3	1	10	2	2	3	2	3	3	3	3	3
DNA_ligase_A_M	3	4	3	4	6	5	3	4	2	12	2	6	3	2	3	4	4	3	3
DNA_ligase_A_N	4	2	2	3	6	4	3	3	2	11	2	4	3	2	3	3	3	3	3
DNA_ligase_IV	1	1	1	1	1	2	1	1	1	4	1	1	0	0	1	1	1	0	1
DNA_ligase_OB_2	0	1	0	1	0	1	0	1	1	0	0	2	0	0	0	1	1	0	0
DNA_methylase	5	1	3	2	4	3	3	4	2	7	1	2	1	1	3	3	2	3	3
DNA_mis_repair	7	3	1	1	6	4	4	6	3	8	2	5	2	3	3	4	3	3	4
DNA_pack_C	0	0	0	0	4	0	0	0	0	0	0	0	0	0	0	0	0	0	0
DNA_pack_N	0	0	0	0	1	0	0	0	0	0	0	0	0	0	0	0	0	0	0
DNA_photolyase	7	2	0	1	8	6	3	4	5	0	2	5	1	1	0	5	6	4	0
DNA_pol3_alpha	0	0	0	0	0	0	0	1	0	0	0	0	0	0	0	0	0	0	0
DNA_pol3_delta2	1	0	0	1	1	2	1	2	5	2	0	1	1	3	2	1	1	1	1
DNA_pol3_finger	0	0	0	0	0	0	0	1	0	0	0	1	0	0	0	0	0	0	0
DNA_pol3_gamma3	0	0	0	0	0	0	0	1	0	0	0	0	0	0	0	0	0	0	0
DNA_pol_A	3	3	2	2	5	5	3	3	3	16	2	4	2	3	3	3	3	4	2
DNA_pol_A_exo1	11	13	3	4	12	13	2	5	8	15	1	7	2	5	6	5	11	5	7
DNA_pol_B	6	4	4	4	18	5	3	6	4	12	4	6	4	8	4	4	4	6	4
DNA_pol_B_2	7	0	0	0	20	0	0	3	2	0	0	0	0	23	0	164	0	0	0
DNA_pol_B_exo1	7	2	3	4	12	6	3	8	8	14	4	4	4	6	4	5	4	5	4
DNA_pol_B_palm	3	2	2	2	5	3	2	2	3	4	0	3	0	0	3	2	3	3	3
DNA_pol_B_thumb	3	2	2	2	5	3	2	3	2	4	0	3	0	0	2	2	3	3	2
DNA_pol_D_N	2	1	1	1	2	1	1	1	1	2	1	1	1	1	1	1	1	1	0
DNA_pol_E_B	4	3	3	2	6	3	3	3	2	5	3	3	3	3	3	3	3	3	4
DNA_pol_P_Exo	1	0	0	0	2	1	0	0	0	7	0	0	0	0	1	0	1	1	0
DNA_pol_alpha_N	2	0	1	0	1	1	1	1	0	3	1	1	0	2	1	1	1	1	1
DNA_pol_delta_4	1	1	0	0	2	1	1	1	1	0	0	1	0	0	0	1	1	1	0
DNA_pol_lambd_f	3	3	2	2	3	3	2	3	3	2	0	3	0	0	1	2	3	3	1
DNA_pol_phi	1	1	1	1	2	1	4	1	2	3	1	3	2	0	1	0	1	1	2
DNA_pol_viral_C	0	0	0	0	2	0	0	0	0	0	0	0	0	0	0	0	0	0	0
DNA_primase_S	1	1	1	1	2	2	1	1	1	3	1	1	1	1	1	0	1	1	1
DNA_primase_lrg	3	2	1	1	4	2	2	2	2	1	1	2	1	4	1	2	2	2	1
DNA_repr_REX1B	1	1	1	0	1	1	1	1	1	0	0	1	1	0	0	1	1	2	0
DNA_topoisoIV	1	1	1	1	2	1	1	2	1	3	1	3	1	5	1	2	1	1	1
DNApol_Exo	1	1	1	0	1	1	1	1	1	2	1	1	1	2	1	1	1	1	1
DND1_DSRM	3	2	2	1	2	1	1	1	1	2	0	1	0	0	1	2	2	3	1
DNMT1-RFD	1	1	1	1	1	1	1	1	1	1	0	2	0	0	1	1	1	1	1
DNTTIP1_dimer	1	1	1	0	1	1	1	0	1	2	1	1	1	1	1	0	1	1	1
DNase_II	3	4	2	3	3	6	1	3	2	5	1	2	1	5	2	2	2	5	3
DOCK-C2	7	3	2	3	6	5	4	4	2	11	3	4	3	4	4	4	4	4	4
DOCK_N	4	1	2	1	3	2	1	2	1	6	0	3	0	0	2	3	2	2	2
DOMON	12	12	4	7	15	11	7	7	23	19	1	18	0	5	5	11	16	17	6
DOR	2	1	1	1	1	1	1	1	1	3	0	1	0	0	1	1	1	1	1
DOT1	1	1	2	2	1	1	1	1	1	6	1	1	1	1	1	1	1	2	1
DP	2	1	1	1	2	1	1	1	0	3	1	1	1	1	1	1	1	1	2
DPCD	1	1	1	1	2	1	1	1	1	1	1	1	1	0	1	1	1	1	1
DPM2	1	0	0	0	2	1	0	1	1	1	0	1	0	0	1	0	0	2	1
DPM3	1	1	0	1	2	0	1	1	1	1	1	1	1	1	1	1	1	1	1
DPPIV_N	2	2	4	1	3	2	2	3	1	12	2	2	2	3	5	2	2	3	6
DREV	1	1	1	1	2	0	1	1	2	3	1	1	1	1	1	1	1	3	2
DRIM	2	2	1	0	3	2	1	1	1	3	1	1	1	1	1	1	1	1	1
DRMBL	4	3	1	2	5	3	3	2	2	7	1	4	1	1	2	2	3	2	3
DRTGG	0	0	0	0	0	0	0	1	0	0	0	0	0	0	0	0	0	0	0
DRY_EERY	2	2	3	1	3	2	1	2	0	9	1	3	2	3	2	2	2	3	2
DS	1	1	1	1	7	1	1	1	1	2	1	1	1	3	1	1	1	1	1
DSBA	4	3	1	1	1	2	1	3	3	2	0	3	0	0	1	2	2	3	1
DSHCT	3	2	2	2	3	2	2	2	2	4	4	3	3	4	2	2	2	2	2
DSL	4	4	3	8	10	12	6	7	5	25	9	11	9	16	9	6	18	17	10
DSPc	30	24	37	20	41	24	25	34	29	70	20	23	16	30	28	25	25	28	32
DSPn	1	0	3	4	1	0	1	1	0	3	1	1	1	3	1	1	1	1	1
DSS1_SEM1	2	1	0	0	1	0	1	1	1	1	1	0	1	2	1	0	1	1	1
DTC	14	21	4	19	1	13	3	1	10	24	0	4	0	0	9	3	9	5	15
DTHCT	1	0	0	0	1	1	0	0	1	0	0	1	0	0	0	0	0	0	0
DTW	3	3	2	2	3	3	3	3	2	5	0	2	0	2	2	2	2	2	2
DUF1011	1	1	2	2	1	2	1	11	1	2	1	3	2	2	1	2	5	24	1
DUF1018	0	0	0	0	0	0	0	1	0	0	0	0	0	0	0	0	0	0	0
DUF1041	2	2	4	2	3	2	2	2	1	9	4	2	4	3	2	3	2	1	2
DUF1053	2	0	0	2	3	1	0	1	0	2	0	2	0	0	1	2	3	2	1
DUF1057	0	2	0	0	1	1	1	1	2	0	0	2	0	0	0	0	1	1	0
DUF1073	0	0	0	0	1	0	0	0	0	0	0	0	0	0	0	0	0	0	0
DUF1075	0	0	0	1	1	0	1	1	0	4	0	1	0	1	3	1	0	2	2
DUF1077	1	1	1	1	2	1	1	1	1	2	1	1	1	1	1	1	1	1	1
DUF108	1	1	1	1	1	1	0	1	1	0	0	1	0	1	0	1	1	1	0
DUF1081	2	4	0	1	1	1	2	1	4	2	0	2	0	0	1	0	3	3	1
DUF1084	0	0	0	1	0	0	1	0	0	0	0	0	0	0	0	0	0	0	0
DUF1086	3	1	1	1	2	1	1	2	1	11	2	1	2	2	3	1	1	1	2
DUF1087	3	1	2	1	1	1	1	1	1	14	1	1	1	1	4	1	1	1	2
DUF1088	2	1	1	1	1	1	1	1	1	5	1	0	1	1	1	0	1	1	1
DUF1115	3	2	2	2	3	2	2	2	2	3	2	2	2	2	2	2	2	2	2
DUF1126	4	2	4	2	4	1	5	2	2	7	2	2	2	5	2	2	2	2	2
DUF1143	1	1	1	1	1	1	0	1	1	2	0	1	0	0	1	1	1	1	1
DUF1151	1	1	0	1	2	1	1	2	1	4	0	1	0	0	1	1	1	1	1
DUF1154	3	2	3	1	2	2	2	1	1	3	1	1	1	2	1	2	2	1	1
DUF1168	1	1	1	1	1	0	1	3	0	3	1	1	1	2	1	1	1	1	1
DUF1180	1	1	1	1	1	2	0	1	1	0	0	1	0	1	0	1	1	2	1
DUF1211	1	0	0	0	0	0	0	1	0	0	0	0	0	0	0	0	0	1	0
DUF1232	1	1	1	1	1	1	1	1	1	3	1	1	1	2	1	1	1	1	1
DUF1241	1	1	1	0	2	1	1	1	1	1	2	2	1	1	1	1	1	1	1
DUF1242	4	1	1	1	2	0	2	2	1	1	1	1	1	0	1	2	0	1	2
DUF1258	1	0	0	0	8	0	0	0	0	0	0	0	0	0	0	0	0	0	0
DUF1279	4	2	2	1	3	2	2	3	2	4	0	2	1	1	2	2	2	2	2
DUF1280	0	0	0	0	37	0	0	0	0	0	0	0	0	0	0	0	0	0	0
DUF1295	4	2	0	0	3	1	1	2	2	3	0	2	0	2	1	2	2	2	1
DUF1298	2	1	1	1	1	1	1	3	1	4	0	1	0	2	2	1	1	2	2
DUF1308	1	1	1	1	3	2	2	1	1	3	1	1	0	0	1	0	1	1	0
DUF1325	1	1	1	1	2	0	1	1	0	2	1	1	1	1	1	1	1	1	1
DUF1329	0	0	0	0	0	0	0	1	0	0	0	0	0	0	0	0	0	0	0
DUF1330	4	0	0	0	0	1	1	1	0	7	0	0	0	1	2	0	1	0	1
DUF1343	0	0	1	0	0	0	0	0	0	0	0	0	0	0	0	0	0	0	0
DUF1349	1	0	0	0	0	0	0	1	0	0	0	0	0	0	0	0	0	1	0
DUF1356	1	0	0	1	1	0	1	1	1	1	1	1	1	2	1	0	1	1	1
DUF1358	1	1	1	1	1	1	1	1	1	1	1	1	1	0	1	1	1	1	1
DUF1387	1	1	1	0	2	1	1	1	1	2	0	1	0	0	1	1	1	1	1
DUF1394	2	1	2	2	3	3	2	3	2	12	1	2	1	2	3	2	2	2	4
DUF1397	0	0	0	0	0	0	0	0	0	0	0	0	0	0	0	0	2	0	0
DUF1456	0	0	0	0	0	0	0	1	0	0	0	0	0	0	0	0	0	0	0
DUF1487	0	0	0	0	0	0	0	0	0	0	1	0	0	0	0	0	0	0	0
DUF150_C	0	0	0	0	0	0	0	0	0	0	0	1	0	0	0	0	0	0	0
DUF1524	0	0	0	0	0	0	0	1	0	0	0	0	0	0	0	0	0	0	0
DUF155	1	1	1	1	1	0	1	1	2	3	1	1	1	1	1	1	1	1	1
DUF16	0	0	0	0	0	0	0	0	1	0	0	0	0	0	0	0	0	0	0
DUF1604	2	1	1	1	2	1	1	1	1	1	1	1	1	1	1	1	1	1	1
DUF1619	2	2	1	0	4	2	2	1	2	7	3	2	0	3	2	2	2	5	2
DUF1624	0	1	1	0	0	0	0	2	1	0	0	0	0	0	0	0	0	0	0
DUF1640	1	1	1	0	2	2	1	1	2	3	0	0	0	2	1	1	1	1	1
DUF1647	4	6	0	7	4	2	2	29	3	21	0	15	0	1	11	4	4	1	16
DUF1664	0	0	0	0	0	0	1	0	0	1	0	0	0	0	0	0	1	0	0
DUF167	2	1	0	0	0	0	0	1	1	2	0	1	0	0	1	0	1	1	1
DUF1674	2	1	1	1	2	1	1	1	1	2	1	1	1	0	1	1	1	1	1
DUF1681	1	1	1	1	1	1	1	1	1	2	1	1	1	1	1	1	1	1	1
DUF1682	2	1	1	1	1	1	1	1	1	3	2	1	1	0	1	1	1	1	1
DUF1690	0	1	1	0	0	0	1	1	0	0	0	0	0	0	0	1	1	0	0
DUF1704	4	2	0	0	4	2	0	1	1	1	0	2	1	2	0	2	2	3	0
DUF1712	3	3	1	1	2	1	1	2	1	2	1	2	1	1	1	1	1	2	1
DUF1713	0	0	0	0	2	0	1	0	0	0	0	1	0	0	0	0	0	0	0
DUF1722	0	0	0	0	0	0	0	1	0	0	0	0	0	0	0	0	0	0	0
DUF1726	1	0	2	1	1	1	1	1	1	6	1	2	1	2	2	1	1	1	1
DUF1731	1	1	1	1	1	1	1	2	1	2	1	1	1	1	1	1	1	1	0
DUF1736	4	2	3	3	7	3	4	8	4	9	1	4	1	1	3	5	4	4	4
DUF1741	1	1	1	0	2	0	1	1	1	3	1	2	1	1	1	1	1	1	1
DUF1744	2	1	1	2	1	1	1	1	2	3	1	1	1	2	1	1	1	1	1
DUF1751	2	1	2	1	1	1	1	1	1	1	1	1	2	1	1	1	1	1	1
DUF1754	1	2	0	1	1	2	0	0	0	0	1	0	0	0	0	1	2	0	0
DUF1757	2	2	1	0	2	0	0	3	2	5	1	0	0	1	1	0	0	1	1
DUF1758	6	1	0	0	84	0	0	0	22	0	0	0	0	4	0	1	0	0	0
DUF1759	24	3	0	0	435	0	0	13	6	0	1	0	0	20	0	5	0	17	0
DUF1761	1	1	0	1	0	1	0	0	0	0	0	0	0	0	0	1	1	2	0
DUF1768	4	16	3	5	1	58	0	2	5	2	0	1	0	2	2	2	2	1	9
DUF1771	1	1	0	1	1	1	0	0	1	3	0	1	0	0	1	0	0	1	1
DUF1772	0	3	0	0	0	5	0	0	2	0	0	0	0	0	0	0	5	0	0
DUF1794	2	1	0	1	2	1	0	0	0	3	0	1	3	1	1	1	1	1	1
DUF1820	0	0	0	0	0	0	0	1	0	0	0	0	0	0	0	0	0	0	0
DUF1838	0	0	0	0	0	0	0	0	0	0	0	0	0	0	0	2	0	0	0
DUF1866	2	1	1	1	2	1	1	1	0	4	0	1	1	1	1	1	1	1	1
DUF1891	0	0	0	0	0	0	0	8	0	0	0	0	0	0	0	0	0	0	0
DUF1897	0	1	2	0	1	1	1	1	1	4	1	1	1	1	1	0	1	1	1
DUF1899	4	2	6	3	3	3	3	4	1	6	1	3	2	3	2	3	3	3	2
DUF19	0	1	0	0	0	0	0	0	0	0	0	0	0	0	0	0	0	0	2
DUF1907	1	5	0	3	2	1	1	2	1	3	2	1	2	2	2	1	1	1	2
DUF1908	1	1	3	1	2	1	1	1	1	5	1	1	1	1	1	1	1	3	1
DUF1917	0	1	0	0	2	1	0	1	1	0	0	0	0	0	0	0	1	0	0
DUF1943	3	4	3	3	6	7	5	7	6	5	0	4	1	2	2	2	6	3	1
DUF1949	0	0	0	0	0	0	0	1	0	0	0	0	0	0	0	0	0	0	0
DUF1965	1	1	0	0	0	0	1	0	0	0	1	2	0	0	0	0	0	1	0
DUF1966	1	0	0	0	0	0	0	0	0	0	0	0	0	0	0	0	0	1	0
DUF1977	1	2	1	1	1	1	1	1	2	1	1	1	1	1	1	1	1	1	1
DUF1981	3	3	3	1	5	2	3	3	3	7	2	3	3	2	3	2	3	3	2
DUF1989	0	0	0	0	0	0	0	1	0	0	0	0	0	0	0	0	0	0	0
DUF1992	2	1	0	1	1	2	1	1	1	0	1	0	0	0	0	2	0	1	0
DUF2012	1	1	1	1	2	1	1	2	2	2	1	1	1	1	1	1	1	0	1
DUF2013	1	1	1	1	2	1	1	1	1	1	1	0	1	1	1	1	1	1	1
DUF202	3	0	0	0	0	0	0	0	0	0	0	0	0	0	0	0	0	0	0
DUF2039	2	0	1	1	2	1	1	2	1	1	1	1	1	1	1	1	1	1	1
DUF2040	2	1	1	1	1	2	1	1	1	2	1	1	1	1	1	1	1	1	1
DUF2043	1	1	1	1	2	1	1	1	1	3	1	1	0	0	1	1	1	2	1
DUF2045	2	1	1	1	2	1	1	1	2	4	1	1	1	1	1	1	1	1	1
DUF2046	1	1	1	1	1	1	2	1	2	1	1	1	1	1	1	0	1	1	1
DUF2048	1	1	1	1	3	1	1	1	1	2	1	1	1	2	1	1	1	1	2
DUF2052	2	1	1	1	2	1	1	1	1	2	0	1	1	2	1	1	1	2	1
DUF2053	1	1	1	1	2	2	1	1	1	3	1	1	1	1	1	1	1	1	1
DUF2054	2	1	1	0	2	1	1	1	0	2	1	1	1	2	1	1	1	1	1
DUF2064	2	0	0	0	1	1	0	0	1	0	0	0	0	0	0	0	1	0	0
DUF2075	0	0	0	0	0	0	0	0	0	0	0	0	0	0	0	0	1	0	0
DUF2076	0	0	0	0	0	0	1	0	0	0	0	0	0	0	0	0	0	0	0
DUF21	2	2	3	2	2	1	2	1	2	1	1	3	1	4	1	3	2	2	1
DUF2151	2	1	1	0	2	3	2	1	3	3	2	2	1	1	1	2	2	1	2
DUF2152	2	1	2	0	2	3	1	2	2	5	1	1	0	2	1	1	1	1	1
DUF2162	0	0	0	0	0	0	0	1	0	0	0	0	0	0	0	0	0	0	0
DUF2169	0	0	0	0	0	0	0	1	0	0	0	0	0	0	0	0	0	0	0
DUF218	0	2	0	0	0	1	0	0	1	0	0	1	0	0	0	1	3	0	0
DUF2181	3	1	0	2	2	1	1	2	1	3	0	4	0	1	1	1	1	2	1
DUF2205	1	1	1	1	2	0	1	1	1	2	1	1	1	1	1	1	1	1	1
DUF2207	0	0	0	0	0	0	1	0	1	0	0	0	0	0	0	0	0	0	2
DUF2225	0	0	0	0	0	0	1	0	0	0	0	0	0	0	0	0	0	0	0
DUF2228	2	1	0	1	1	1	1	1	1	3	1	1	1	0	1	1	1	1	1
DUF2236	0	1	0	0	0	1	0	1	2	0	0	1	0	0	0	1	1	0	0
DUF229	20	24	2	0	10	8	13	3	32	38	1	35	1	8	14	14	15	33	18
DUF2315	1	1	1	0	1	1	1	2	1	2	1	1	0	1	1	1	2	2	1
DUF2340	1	0	0	0	1	1	0	1	0	0	1	0	0	0	0	0	1	1	0
DUF2345	0	0	0	0	0	0	0	0	0	2	0	0	0	0	2	0	0	0	1
DUF2347	2	1	1	1	2	1	1	1	1	3	0	1	0	1	1	1	1	1	1
DUF2353	2	1	1	1	2	1	1	3	1	3	1	1	1	1	1	1	1	1	1
DUF2358	2	1	1	1	2	1	1	1	1	2	0	2	0	0	1	2	1	1	1
DUF2362	1	2	1	1	2	1	1	1	2	3	1	1	1	1	1	1	1	1	1
DUF2367	2	1	2	1	2	0	1	3	1	2	0	1	0	1	1	1	1	2	1
DUF2368	1	1	0	1	1	1	0	1	1	2	0	1	0	0	1	1	1	1	1
DUF2369	1	1	0	1	1	1	1	1	0	3	0	1	0	0	1	1	1	1	0
DUF2370	0	0	0	1	0	0	0	0	0	1	0	0	0	0	1	1	1	0	1
DUF2371	1	0	0	0	1	0	0	1	1	3	0	0	0	0	1	1	1	0	1
DUF2373	1	1	0	1	1	1	1	1	1	2	1	1	1	2	1	1	1	1	1
DUF2405	1	1	1	1	2	1	1	1	0	0	0	0	1	1	0	1	1	1	0
DUF2423	0	0	0	0	0	0	0	0	0	0	1	0	0	0	0	1	0	1	0
DUF2428	3	2	2	2	3	2	2	2	2	7	2	2	2	2	1	2	2	2	3
DUF2431	1	1	0	1	2	1	1	1	2	3	0	0	0	1	1	1	1	2	1
DUF2439	2	0	0	0	1	0	0	1	0	3	0	0	0	0	1	0	1	1	0
DUF2448	2	0	0	0	0	0	0	0	0	0	0	0	0	0	0	0	0	1	0
DUF2451	1	1	1	1	2	1	1	1	1	2	1	1	1	1	0	1	1	1	1
DUF2452	1	1	0	1	2	1	1	1	1	2	1	1	0	1	1	1	1	1	1
DUF2457	0	0	0	0	0	0	1	0	0	0	0	0	0	0	0	0	0	1	0
DUF2458	0	0	0	1	0	1	0	0	1	0	0	1	0	0	0	0	1	0	0
DUF2462	1	1	0	0	1	1	0	0	2	2	1	0	1	1	1	0	1	1	1
DUF2464	2	1	2	0	2	2	1	1	1	2	1	1	1	6	1	2	2	2	1
DUF2465	2	0	1	1	1	1	2	1	1	3	3	1	1	2	1	1	1	1	3
DUF2475	4	3	2	2	5	4	3	2	3	6	1	0	0	2	2	3	3	3	2
DUF2586	0	0	0	0	0	0	0	1	0	0	0	0	0	0	0	0	0	0	0
DUF2590	0	0	0	0	0	0	0	1	0	0	0	0	0	0	0	0	0	0	0
DUF2597	0	0	0	0	0	0	0	1	0	0	0	0	0	0	0	0	0	0	0
DUF2610	0	0	0	0	0	0	0	0	0	0	0	1	0	0	0	0	0	0	0
DUF2615	2	1	1	1	1	1	1	0	2	2	1	0	1	1	1	1	1	1	1
DUF2678	2	1	0	1	1	0	1	1	0	3	0	2	0	1	0	1	2	2	1
DUF268	0	14	0	0	0	0	0	0	20	0	0	0	0	0	0	0	0	0	0
DUF2722	0	0	0	0	0	0	1	0	0	0	0	0	0	0	0	0	0	0	2
DUF2723	2	1	1	0	0	0	1	1	1	1	0	1	0	0	1	0	1	1	0
DUF2781	4	3	1	4	3	2	2	1	4	5	0	6	0	0	2	1	3	3	2
DUF2838	1	1	0	0	1	1	0	1	1	2	1	2	1	1	1	2	1	1	1
DUF2870	1	1	1	1	2	1	1	1	1	2	1	1	1	1	1	1	1	1	1
DUF2959	0	0	0	0	0	0	0	1	0	0	0	0	0	0	0	0	0	0	0
DUF296	1	1	0	1	1	1	1	2	2	2	0	1	0	1	1	1	1	1	1
DUF2961	0	0	1	0	0	0	0	1	0	2	0	0	0	0	1	0	0	0	1
DUF3011	3	6	0	0	0	1	1	0	6	0	0	1	0	0	0	0	3	0	0
DUF3050	0	0	2	0	0	0	0	0	0	0	0	0	0	0	0	0	0	0	0
DUF308	1	0	0	0	0	0	0	0	0	0	0	0	0	0	0	0	0	0	0
DUF3105	1	1	1	1	3	1	1	1	1	0	0	1	0	0	0	1	1	4	0
DUF3128	1	1	1	0	2	0	1	1	0	1	0	1	0	1	1	1	0	1	1
DUF3161	1	0	0	1	2	1	1	1	1	3	0	1	0	0	1	1	1	1	1
DUF3293	0	0	0	0	0	0	0	0	0	0	0	0	0	0	0	0	0	1	0
DUF3337	2	0	1	1	2	2	1	2	1	2	1	1	1	1	1	1	1	1	1
DUF3338	1	1	0	1	2	1	1	1	1	8	0	1	0	0	1	0	1	1	0
DUF3340	0	0	0	0	0	0	0	1	0	0	0	0	0	0	0	0	0	0	0
DUF3342	1	1	1	1	2	1	1	1	1	3	0	1	0	1	1	1	1	1	1
DUF3350	1	1	0	1	2	1	1	1	0	3	0	1	0	0	1	0	1	2	1
DUF3361	1	2	1	1	3	1	1	1	1	3	0	1	0	0	1	1	1	1	1
DUF3362	0	0	0	0	0	0	0	1	0	0	0	0	0	0	0	0	0	0	0
DUF3381	1	1	1	1	1	1	1	1	1	3	2	1	1	1	1	1	1	1	1
DUF3382	0	0	0	0	0	0	0	1	0	0	0	0	0	0	0	0	0	0	0
DUF3384	1	1	0	1	1	1	1	2	1	4	0	1	0	0	1	1	1	1	1
DUF3385	2	1	2	1	2	1	1	1	0	2	1	1	1	1	1	1	1	1	1
DUF3394	0	0	0	0	0	0	0	1	0	0	0	0	0	0	0	0	0	0	0
DUF3395	2	1	1	1	2	1	1	1	1	1	1	1	1	1	1	1	1	1	1
DUF3398	3	1	1	2	3	2	2	2	1	5	1	2	1	1	2	2	2	2	3
DUF3399	1	1	0	0	1	1	1	1	1	3	0	1	0	0	1	1	1	1	1
DUF3402	1	1	0	1	3	1	1	1	1	2	1	1	1	1	1	1	1	1	1
DUF3412	0	0	0	0	0	0	0	1	0	0	0	0	0	0	0	0	0	0	0
DUF3421	0	5	0	0	0	11	0	0	12	0	8	0	1	19	0	0	0	0	0
DUF3429	1	1	0	0	0	0	1	1	1	3	0	1	0	1	1	1	1	0	1
DUF3432	0	0	0	0	1	0	0	0	0	2	0	1	0	0	2	0	0	0	1
DUF3437	1	1	1	1	1	1	1	0	1	5	1	2	1	1	1	1	1	1	1
DUF3449	1	0	1	1	1	1	1	1	1	2	1	1	1	1	0	1	1	1	1
DUF3450	0	0	0	0	0	0	0	0	0	0	0	0	0	0	0	1	0	0	0
DUF3452	3	2	1	2	3	1	2	2	1	6	1	2	1	1	2	1	2	2	2
DUF3453	1	1	1	1	2	0	1	1	0	4	1	1	1	1	1	1	1	2	1
DUF3454	1	1	0	1	2	1	1	1	1	1	0	1	0	0	1	0	1	1	1
DUF3456	3	4	3	2	4	2	2	2	3	4	2	3	2	2	2	3	4	3	2
DUF3458	0	0	0	0	0	1	0	1	0	0	0	0	0	0	0	0	0	0	0
DUF3458_C	0	0	0	0	0	1	0	1	0	0	0	0	0	0	0	0	0	0	0
DUF3471	2	1	0	0	3	1	0	0	1	2	0	0	0	0	1	1	0	1	1
DUF3472	2	0	0	2	0	1	0	0	1	0	0	0	0	0	0	0	1	0	0
DUF3474	0	0	0	0	0	0	0	0	0	0	0	0	0	0	0	1	0	0	0
DUF3480	1	1	1	1	4	1	1	1	2	3	2	1	1	1	1	1	1	1	1
DUF3498	1	1	0	1	4	1	2	2	1	4	0	1	0	0	1	1	1	1	1
DUF3504	4	81	3	2	14	20	7	4	106	6	4	3	3	3	3	25	4	3	0
DUF3506	0	0	0	1	0	0	0	1	0	0	0	0	0	0	0	0	0	1	0
DUF3510	1	1	1	0	1	1	1	1	0	4	1	1	1	1	1	1	1	1	1
DUF3512	2	1	1	1	1	0	1	2	1	3	1	1	1	1	1	1	1	1	1
DUF3520	0	0	1	0	0	0	0	0	0	0	0	0	0	0	0	0	0	0	0
DUF3522	1	2	1	1	1	1	1	2	2	9	1	2	0	1	2	1	1	1	2
DUF3523	1	1	1	1	1	1	1	1	1	3	1	1	1	1	1	1	1	1	1
DUF3524	1	1	1	1	1	2	1	2	1	3	0	1	1	1	1	0	1	1	3
DUF3535	2	1	1	1	2	1	1	1	1	3	1	1	1	1	1	2	1	1	1
DUF3543	1	1	0	0	1	1	1	1	1	2	0	1	0	0	1	0	1	1	1
DUF3546	2	1	2	0	2	1	1	1	1	4	1	1	2	2	1	1	1	2	1
DUF3552	0	0	0	0	0	0	0	0	0	2	0	0	0	0	2	0	0	0	0
DUF3583	0	1	0	0	0	1	0	0	0	0	0	0	0	0	0	0	0	1	0
DUF3584	0	0	0	1	0	0	0	1	1	0	0	1	0	0	0	0	0	2	0
DUF3585	4	4	1	2	5	3	2	3	3	9	2	3	2	3	3	3	2	3	3
DUF3589	2	0	0	0	10	0	0	2	0	0	0	0	0	0	0	0	0	1	0
DUF3591	2	1	1	1	2	1	1	1	2	2	1	1	1	3	1	1	1	2	1
DUF3604	0	0	0	0	0	0	0	1	0	0	0	0	0	0	0	0	0	0	0
DUF3641	1	1	0	0	1	1	0	0	1	0	0	0	0	0	0	0	1	0	0
DUF3646	0	0	0	0	0	0	0	1	0	0	0	0	0	0	0	0	0	0	0
DUF3652	1	1	1	1	3	1	1	1	1	2	0	1	0	0	1	1	1	1	1
DUF3657	1	1	1	1	2	1	0	1	1	3	1	1	0	1	1	1	1	1	1
DUF3668	1	1	1	1	1	1	1	1	1	3	1	1	1	1	1	1	1	1	1
DUF3677	1	1	1	0	2	1	1	1	1	3	1	1	1	0	1	1	1	1	1
DUF368	0	0	0	0	0	0	0	1	0	0	0	0	0	0	0	0	0	0	0
DUF3689	2	1	0	1	2	1	1	1	1	3	0	1	0	0	1	1	1	1	1
DUF3694	5	3	3	2	6	3	3	3	2	18	2	3	3	3	3	3	3	3	3
DUF3695	1	1	1	1	2	1	1	1	1	1	1	1	1	3	1	1	1	1	1
DUF3697	1	1	0	1	1	1	1	0	1	6	0	1	0	0	1	1	1	1	1
DUF3715	3	2	2	2	4	3	1	3	1	11	1	1	1	6	4	2	3	3	7
DUF3719	2	1	2	0	1	1	1	1	1	2	1	0	1	1	1	0	1	1	1
DUF3730	1	1	0	1	0	0	1	1	1	3	0	1	0	0	1	1	1	2	1
DUF3736	1	1	0	0	1	1	1	0	1	3	0	1	0	0	1	1	1	0	1
DUF3740	1	1	0	2	2	1	0	1	0	4	0	0	0	0	1	0	1	1	1
DUF3751	0	0	0	0	0	0	0	1	0	0	0	0	0	0	0	0	0	0	0
DUF3752	2	1	1	1	2	1	1	1	0	3	1	1	1	0	1	0	1	1	1
DUF3754	1	1	0	1	2	1	1	1	1	2	0	1	0	0	1	1	1	1	1
DUF3767	0	1	0	1	2	0	1	0	0	1	0	1	0	0	1	0	0	1	1
DUF3808	3	2	1	1	4	2	2	2	2	4	2	2	1	1	2	3	3	3	2
DUF3819	1	1	1	1	2	1	1	1	1	2	1	1	1	2	1	1	1	1	1
DUF382	2	1	1	1	1	1	1	1	1	1	1	1	1	2	1	1	1	1	1
DUF3827	1	1	0	0	1	1	1	1	1	5	0	1	0	1	1	0	1	1	1
DUF383	2	1	1	1	2	1	1	1	1	3	1	1	1	0	1	1	1	1	1
DUF384	2	0	1	1	2	1	1	1	1	3	1	1	1	0	1	1	1	1	1
DUF3883	3	1	0	1	6	1	1	0	0	3	0	2	0	1	1	0	1	1	1
DUF389	1	1	2	1	0	1	2	1	1	3	1	1	1	1	1	1	1	1	1
DUF3915	0	0	0	1	0	0	1	0	0	0	0	0	0	0	0	0	0	0	0
DUF393	0	1	0	0	0	1	0	0	1	0	0	0	0	0	0	1	0	0	0
DUF3987	0	0	0	1	34	3	1	0	4	2	0	1	0	0	1	0	2	3	1
DUF3990	0	0	0	0	3	0	0	0	0	0	0	6	0	0	0	0	0	0	0
DUF4042	2	1	0	1	1	1	1	1	1	2	0	1	1	1	1	1	1	1	1
DUF4045	0	0	0	1	0	0	0	0	0	0	0	0	0	0	0	0	0	0	0
DUF4061	1	1	0	1	2	1	1	1	1	2	1	1	1	1	1	1	1	1	1
DUF4062	13	5	7	5	18	9	4	12	12	26	3	5	1	4	13	12	12	13	12
DUF4071	1	2	2	1	2	1	3	1	2	10	1	1	1	1	1	1	1	1	2
DUF4078	1	1	1	1	1	1	1	1	1	2	1	1	2	1	1	1	1	1	1
DUF4082	0	0	0	0	0	0	0	0	0	0	0	0	0	0	0	0	1	0	0
DUF4097	2	1	1	1	3	1	0	1	0	5	0	1	0	0	3	2	2	1	1
DUF410	1	1	1	1	1	1	2	1	1	3	1	1	1	1	1	1	1	1	1
DUF4110	0	0	0	0	1	0	1	0	0	1	0	0	0	0	1	0	0	0	0
DUF4115	0	0	0	0	0	0	0	1	0	0	0	0	0	0	0	0	0	0	0
DUF4139	1	0	0	2	1	0	0	1	0	2	2	1	1	4	1	1	0	2	1
DUF4140	1	0	0	2	1	0	0	1	0	2	1	1	1	2	1	1	0	2	1
DUF4147	1	1	1	1	1	1	2	3	1	1	0	3	1	3	1	1	1	1	1
DUF4149	4	1	0	1	1	0	1	1	1	0	0	0	0	0	0	1	1	1	0
DUF4174	1	0	0	0	0	0	0	0	0	0	0	0	0	0	0	0	0	0	0
DUF4187	2	1	1	1	1	1	1	0	0	2	1	0	1	1	1	1	1	1	1
DUF4200	6	3	3	3	5	4	2	3	4	11	2	3	4	10	3	3	3	5	3
DUF4201	3	2	2	2	3	2	2	2	3	6	4	3	2	4	3	2	2	3	2
DUF4203	3	3	2	1	2	2	2	2	4	4	0	2	0	0	2	2	2	2	2
DUF4205	4	3	1	3	4	2	2	2	2	6	1	3	1	3	3	3	3	2	3
DUF4207	4	1	0	1	2	2	1	1	1	5	1	1	1	1	2	1	1	1	1
DUF4208	1	1	1	1	1	1	1	1	1	2	1	1	1	2	1	1	1	1	3
DUF4209	1	1	1	0	2	1	1	0	0	2	0	1	1	1	1	1	1	1	0
DUF4210	1	1	1	1	1	1	1	1	1	2	1	1	1	1	1	1	1	1	1
DUF4211	3	1	1	1	1	1	1	1	0	3	0	1	0	0	1	1	1	1	1
DUF4215	0	0	0	0	1	0	0	0	0	0	0	0	0	0	0	1	0	0	0
DUF4217	6	2	5	3	8	3	4	4	3	9	4	3	4	4	4	4	4	4	3
DUF4218	1	0	0	0	6	1	0	0	2	0	0	0	0	0	0	0	2	0	0
DUF4219	0	0	0	0	0	0	0	1	0	0	0	0	0	0	0	0	0	0	0
DUF423	2	1	1	1	2	1	1	1	1	2	1	2	1	0	2	1	1	1	2
DUF4239	2	1	0	0	0	1	0	0	1	3	0	0	0	0	1	1	1	0	1
DUF4260	0	0	0	0	0	0	0	1	0	0	0	0	0	0	0	0	0	0	0
DUF4291	0	1	0	1	1	2	0	1	1	0	0	1	0	0	0	1	1	1	0
DUF4297	0	0	0	0	0	0	0	1	0	0	0	0	0	0	0	0	0	0	0
DUF4326	0	1	0	0	6	2	0	0	2	0	0	0	0	0	0	0	0	0	0
DUF4347	1	1	0	0	3	1	0	0	1	3	0	1	0	0	1	1	1	0	0
DUF4371	14	17	6	0	79	0	80	2	18	0	0	1	0	31	0	0	0	2	0
DUF4378	0	0	0	0	1	1	0	1	0	2	0	0	0	0	1	0	0	0	1
DUF4381	0	0	0	0	0	0	0	0	0	0	0	0	1	0	0	0	0	0	0
DUF4397	0	0	0	0	0	0	0	0	0	0	0	0	0	0	0	0	1	0	0
DUF4407	1	0	0	0	0	0	0	0	0	0	0	0	0	0	0	1	0	0	0
DUF4430	5	2	0	0	0	0	0	0	2	1	0	3	0	0	1	3	2	0	0
DUF444	0	0	0	0	0	0	0	1	0	0	0	0	0	0	0	0	0	0	0
DUF4440	0	0	0	0	0	0	0	2	0	0	0	0	0	0	0	0	0	0	0
DUF445	0	0	0	0	0	0	0	0	0	15	0	4	0	0	7	0	2	0	3
DUF4455	2	1	1	1	2	1	1	1	1	2	2	1	0	1	1	1	1	1	1
DUF4456	1	1	1	1	2	1	0	1	1	5	1	1	0	1	1	1	1	1	1
DUF4457	1	2	1	1	3	3	2	1	2	3	1	1	0	1	1	1	1	1	1
DUF4460	2	1	1	1	2	1	1	1	1	3	0	1	0	1	1	1	1	1	1
DUF4461	2	1	1	1	2	1	1	1	1	3	0	1	0	1	1	1	1	1	1
DUF4464	1	1	1	1	1	1	1	1	1	1	1	3	1	1	1	2	1	1	1
DUF4470	1	1	1	2	2	1	1	1	0	2	1	1	0	1	1	1	1	1	1
DUF4471	1	1	2	1	3	1	1	2	1	2	1	3	1	1	1	1	1	1	1
DUF4472	1	1	0	1	1	1	0	1	1	3	0	1	0	1	1	1	1	1	1
DUF4476	0	1	0	0	0	0	0	0	0	2	0	0	0	1	1	1	1	0	1
DUF4477	1	0	0	0	1	1	1	1	1	1	0	2	1	0	1	1	1	1	1
DUF4478	0	0	0	0	0	0	0	1	0	0	0	0	0	0	0	0	0	0	0
DUF4481	0	0	0	0	2	0	0	3	0	2	0	0	0	0	1	0	1	0	1
DUF4483	1	1	1	1	1	1	0	1	2	1	1	2	1	2	1	1	1	1	1
DUF4485	1	1	0	0	1	1	1	0	0	3	0	1	0	1	1	1	1	1	0
DUF4486	1	1	1	0	2	1	1	1	1	5	1	1	0	1	1	1	1	1	1
DUF4487	2	1	1	0	1	1	1	1	2	4	1	2	1	0	2	0	2	1	1
DUF4490	1	1	2	1	1	1	1	1	1	2	2	3	1	2	1	1	1	1	1
DUF4495	2	1	0	1	1	1	1	1	1	3	0	1	1	1	1	1	1	1	1
DUF4497	1	1	0	0	2	1	1	2	1	2	0	1	0	2	1	1	1	1	1
DUF4498	1	1	1	1	2	1	1	1	1	2	1	1	1	0	1	1	1	1	1
DUF4499	1	1	0	0	2	0	1	2	0	1	0	0	0	0	0	1	0	1	1
DUF4500	1	1	1	0	2	1	1	1	1	3	0	1	0	1	1	1	1	1	1
DUF4502	1	1	0	1	1	1	1	2	1	0	0	1	0	0	0	1	1	0	1
DUF4503	0	1	0	1	1	0	1	2	0	3	1	1	1	0	1	1	1	1	1
DUF4504	1	0	1	1	1	0	1	1	1	0	0	1	0	0	0	1	1	0	0
DUF4505	2	1	1	0	1	0	1	1	1	2	0	1	0	1	1	1	0	2	1
DUF4506	1	1	1	0	2	1	0	1	1	3	0	1	0	1	1	1	1	1	1
DUF4507	2	1	0	1	2	1	1	1	1	3	1	1	1	1	1	1	1	1	1
DUF4508	2	1	0	0	4	1	0	2	1	1	1	1	0	0	1	1	1	1	1
DUF4509	1	1	1	1	2	1	1	1	1	1	1	1	0	0	1	1	1	1	1
DUF4512	0	0	0	1	1	1	1	1	0	1	0	0	1	1	1	1	1	1	1
DUF4513	2	1	0	0	1	1	0	1	1	1	0	1	0	1	1	1	1	1	1
DUF4515	3	2	0	2	4	2	2	2	2	4	1	2	0	2	2	3	2	2	2
DUF4516	1	0	0	0	1	0	1	0	1	0	0	0	0	0	0	0	1	1	0
DUF4517	2	1	2	0	1	1	1	1	1	4	1	1	1	1	1	1	1	1	2
DUF4518	1	1	1	1	1	1	1	0	1	2	0	1	0	0	1	1	1	2	1
DUF4519	0	1	0	2	0	1	1	0	1	0	1	0	1	0	0	0	0	1	0
DUF4520	1	1	0	1	2	1	0	1	1	3	0	1	0	0	1	1	1	1	1
DUF4523	1	2	0	0	1	0	0	0	1	6	0	2	0	0	1	1	1	0	1
DUF4524	1	1	0	1	1	1	0	1	1	3	0	1	0	0	1	1	1	1	1
DUF4525	1	1	0	0	2	1	1	1	1	3	1	1	0	1	1	0	1	1	0
DUF4527	0	0	0	0	1	0	0	0	0	0	0	0	0	0	0	0	0	0	0
DUF4528	1	1	0	1	1	0	1	1	1	2	0	0	0	1	1	1	0	0	1
DUF4532	1	1	0	1	3	0	0	1	1	3	0	0	0	1	1	1	1	1	1
DUF4535	0	0	0	1	0	0	0	0	0	0	0	0	0	0	0	0	0	0	0
DUF4537	3	2	0	3	4	2	1	2	2	7	2	2	0	3	2	1	2	2	2
DUF4538	0	1	0	0	2	0	0	0	0	1	0	0	0	0	1	0	1	0	1
DUF4539	2	0	1	1	3	1	1	1	0	2	1	1	1	1	1	1	0	1	1
DUF4541	4	1	0	1	2	2	2	1	1	6	1	2	1	1	3	2	2	2	2
DUF4542	2	2	0	2	4	1	1	2	2	6	1	1	0	1	1	1	2	3	2
DUF4549	2	1	0	1	1	1	0	1	1	4	0	1	1	2	1	1	1	1	1
DUF455	0	1	0	0	0	2	0	0	1	0	0	0	0	0	0	0	1	1	0
DUF4550	2	1	0	1	1	1	1	0	1	1	1	1	0	1	1	0	1	1	1
DUF4551	1	3	1	2	2	2	1	1	3	3	1	1	0	1	1	1	1	1	3
DUF4554	0	0	0	0	0	0	0	0	0	0	0	0	0	0	0	0	0	1	0
DUF4555	3	1	0	1	4	1	0	1	2	3	0	1	0	1	1	1	1	1	1
DUF4558	1	1	0	1	1	0	0	1	1	2	0	0	0	0	1	1	1	1	1
DUF4559	1	7	0	1	0	1	0	4	6	88	0	1	0	0	24	1	2	0	66
DUF4562	2	2	0	0	2	2	0	2	2	2	0	1	0	0	1	1	2	1	1
DUF4564	1	1	1	1	1	1	1	1	0	1	0	1	0	0	1	1	0	1	1
DUF4566	1	1	1	1	2	1	1	2	1	1	0	1	0	0	1	0	1	2	1
DUF4570	1	0	0	1	2	1	0	0	0	1	0	1	0	0	1	2	1	1	1
DUF4572	1	1	1	1	3	1	1	1	1	2	0	1	0	1	1	1	1	1	1
DUF4573	0	6	0	1	0	0	0	2	1	56	0	7	0	0	32	3	21	2	18
DUF4579	0	0	0	0	2	0	0	0	0	3	0	0	0	0	0	0	0	0	1
DUF4580	2	0	1	0	1	0	1	0	1	3	0	1	0	0	1	1	0	1	0
DUF4581	2	0	0	2	2	0	0	0	0	0	0	0	0	0	0	0	1	1	1
DUF4586	2	1	2	1	2	1	1	1	1	2	2	1	1	3	1	1	1	1	1
DUF4587	2	1	0	1	1	1	0	1	0	0	0	0	0	0	0	0	1	2	0
DUF4588	1	1	1	1	1	1	1	1	1	2	0	1	0	0	1	1	1	1	1
DUF4590	1	0	2	1	2	1	2	1	0	2	1	1	0	1	1	2	1	1	1
DUF4592	0	0	0	0	0	1	0	0	0	0	0	0	0	0	0	0	1	0	0
DUF4594	1	1	0	1	2	1	1	0	0	7	0	1	0	0	1	1	1	1	1
DUF4598	2	1	0	1	1	1	0	3	1	2	0	1	0	0	1	0	1	1	1
DUF4600	4	1	0	1	3	1	0	1	1	1	2	1	0	2	1	2	1	1	1
DUF4601	1	0	0	1	2	1	0	1	1	1	0	0	0	0	1	1	1	1	1
DUF4602	2	1	1	1	1	1	1	0	1	3	1	1	1	0	1	1	1	1	1
DUF4603	1	1	0	1	1	1	0	2	0	2	0	0	0	0	1	1	1	1	1
DUF4604	1	1	1	0	2	1	0	1	0	1	1	1	1	0	0	1	0	1	1
DUF4605	1	1	1	0	0	1	0	1	1	2	0	1	0	0	1	1	2	1	0
DUF4606	1	1	0	0	1	0	0	1	1	2	0	0	0	0	1	1	1	1	1
DUF4611	2	1	0	0	1	0	0	1	1	0	0	1	0	0	0	0	1	1	0
DUF4612	1	0	0	1	1	1	1	1	0	1	0	1	0	0	0	1	0	1	0
DUF4614	2	1	0	1	1	1	1	2	1	2	1	1	1	1	1	1	1	3	1
DUF4615	2	1	0	0	0	0	0	1	1	2	0	1	0	1	1	0	1	1	1
DUF4616	0	0	0	0	3	0	0	0	0	0	0	0	0	0	0	0	0	0	0
DUF4618	3	1	0	1	4	1	0	0	1	2	0	1	0	0	1	1	1	1	2
DUF4619	0	1	0	1	0	0	0	0	1	3	0	0	0	0	1	0	1	1	1
DUF4638	2	0	0	0	2	1	0	0	0	1	0	1	0	0	1	0	0	0	1
DUF4639	1	1	0	1	2	1	1	1	2	1	0	1	0	1	1	1	1	1	1
DUF4647	1	0	0	0	0	0	0	0	0	1	0	0	0	0	1	0	0	0	0
DUF4653	1	0	0	0	0	0	0	0	0	0	0	0	0	0	0	0	0	0	0
DUF4659	1	1	2	1	1	1	1	3	1	3	0	1	0	1	1	1	1	0	1
DUF4660	0	0	0	0	0	0	0	0	0	0	0	1	0	0	0	0	0	0	0
DUF4663	1	1	0	0	1	1	0	0	0	3	0	0	0	0	1	1	2	0	1
DUF4665	2	0	0	1	1	0	0	0	0	2	0	1	0	0	1	1	1	1	0
DUF4670	2	1	0	1	2	1	1	1	0	3	0	1	0	1	1	0	1	1	1
DUF4674	0	1	1	1	2	0	1	1	0	2	0	0	0	0	1	1	2	2	1
DUF4682	1	0	0	1	1	1	1	0	0	4	0	0	0	0	1	0	1	1	1
DUF4686	2	1	1	1	2	1	1	0	1	4	0	1	0	0	1	1	1	1	1
DUF4690	0	0	0	0	0	0	0	0	1	0	0	0	0	0	0	1	0	0	0
DUF4693	1	1	0	0	2	0	0	0	1	1	0	0	0	0	1	0	0	0	1
DUF4695	1	1	0	0	1	1	1	1	1	1	0	1	1	1	1	1	1	1	1
DUF4698	2	1	0	0	2	1	1	1	1	4	1	1	0	1	1	2	1	1	1
DUF4704	4	2	1	2	5	4	3	2	2	14	1	5	2	2	3	1	3	3	3
DUF4706	1	0	1	1	1	1	1	1	1	2	0	1	0	0	1	1	1	1	1
DUF4707	0	0	0	1	1	0	1	0	0	0	0	1	0	0	0	0	0	0	0
DUF4708	1	1	1	0	2	2	0	1	1	4	0	0	0	1	1	1	1	1	1
DUF4709	1	1	0	1	1	1	0	1	1	2	1	1	0	1	1	1	1	1	1
DUF4710	1	0	0	0	0	0	0	0	0	0	0	0	0	0	0	0	0	0	0
DUF4728	12	0	0	0	0	1	0	0	1	0	0	0	0	0	0	1	1	1	0
DUF4730	0	1	0	0	0	0	1	0	1	0	0	0	0	0	0	0	0	0	0
DUF4732	1	1	1	0	0	1	1	3	0	4	0	1	0	0	2	0	0	1	2
DUF4735	2	2	2	3	10	3	3	2	3	8	2	4	2	5	2	4	3	3	2
DUF4743	2	1	0	1	2	1	1	0	1	2	1	1	0	2	1	1	1	1	1
DUF4745	2	0	0	0	0	0	0	0	0	2	0	0	0	0	1	0	0	0	1
DUF4748	0	0	0	0	0	0	1	0	0	1	0	0	0	0	1	0	0	0	1
DUF4749	2	3	2	1	3	3	3	2	2	13	0	2	0	1	3	3	3	3	3
DUF4750	1	0	0	0	1	0	0	0	0	1	0	0	0	0	1	0	1	1	1
DUF4763	0	0	0	0	0	0	0	0	0	2	0	0	0	0	0	0	0	0	1
DUF4764	1	1	1	1	1	1	1	1	1	1	1	1	1	0	1	1	1	1	1
DUF4772	1	1	1	0	1	1	1	1	1	2	0	1	0	0	1	1	1	1	1
DUF4773	3	3	0	1	7	3	3	2	2	5	0	3	0	1	2	1	4	4	3
DUF4781	0	0	0	0	0	0	0	0	0	0	0	4	0	0	0	0	0	0	0
DUF4787	1	1	0	1	0	1	1	0	1	2	0	1	0	0	1	0	1	0	1
DUF4792	5	0	0	0	0	0	0	0	1	0	0	0	0	0	0	0	3	0	0
DUF4793	5	0	0	0	2	0	0	0	1	0	0	1	0	0	0	1	4	0	0
DUF4795	1	2	2	1	2	1	0	1	2	3	1	2	1	1	1	1	2	1	1
DUF4796	1	1	1	1	1	2	1	1	1	2	1	1	0	1	1	0	1	1	1
DUF4800	1	1	0	1	2	1	1	1	0	5	0	1	1	1	1	1	1	1	1
DUF4801	1	1	1	1	1	1	0	1	1	0	0	1	0	0	0	1	1	1	0
DUF4806	3	3	0	0	29	6	0	10	1	5	1	0	0	0	1	0	2	1	12
DUF4807	1	1	1	0	2	0	1	1	1	3	1	1	1	1	1	1	1	1	1
DUF4808	0	1	0	1	2	1	1	1	1	6	0	1	0	0	2	1	1	1	2
DUF4816	0	0	0	0	0	0	0	0	1	0	0	0	0	0	0	0	0	0	0
DUF4817	0	0	0	0	0	0	5	0	0	0	0	0	0	0	0	0	0	0	0
DUF4819	1	1	0	0	1	1	1	1	1	3	0	1	0	0	1	1	1	1	1
DUF4821	1	1	1	1	2	1	1	1	1	4	1	1	1	1	1	1	1	1	1
DUF4832	0	0	0	2	0	0	0	0	0	18	0	0	0	0	7	2	2	0	6
DUF4834	0	0	0	0	0	0	0	1	0	0	0	0	0	0	0	0	0	0	0
DUF4838	0	0	0	0	0	0	0	0	0	2	0	0	0	0	1	0	0	0	0
DUF4874	0	0	0	1	0	0	0	0	0	16	0	0	0	0	6	2	2	0	5
DUF489	0	0	0	0	0	0	0	1	0	0	0	0	0	0	0	0	0	0	0
DUF4918	0	0	0	0	1	1	0	0	0	1	0	0	0	0	1	0	1	0	0
DUF4954	0	0	1	0	0	0	0	0	0	0	0	1	0	0	0	0	0	0	0
DUF4962	0	0	0	0	1	0	0	1	0	3	0	0	0	0	1	0	0	0	0
DUF4976	2	1	0	1	1	1	1	23	1	3	0	1	0	0	1	2	1	0	0
DUF498	3	1	1	1	1	0	1	1	1	1	2	1	2	1	0	1	1	1	1
DUF4994	0	0	0	0	0	0	0	0	0	0	0	0	0	0	0	0	1	0	0
DUF5009	3	1	0	1	1	1	1	1	2	0	0	2	0	0	0	3	2	1	1
DUF5050	1	1	0	2	0	1	1	0	4	5	0	0	0	0	3	1	2	1	2
DUF5051	0	0	0	0	0	1	0	0	0	0	0	0	0	0	0	0	0	0	0
DUF5054	2	2	1	1	2	2	0	0	3	0	0	4	0	2	0	1	2	0	0
DUF5077	0	0	0	0	0	1	0	0	0	0	0	0	0	0	0	0	1	0	0
DUF5082	0	0	0	0	0	0	0	0	0	1	0	0	0	0	1	0	0	0	0
DUF5102	0	0	0	0	0	0	1	0	0	0	0	0	0	0	0	0	0	0	0
DUF5110	3	0	0	0	0	1	0	0	0	0	0	0	0	0	0	0	0	0	0
DUF5128	3	0	0	1	3	1	0	7	1	2	0	0	0	0	1	0	0	1	2
DUF525	3	1	2	2	2	0	2	2	1	3	1	1	2	0	1	2	1	2	1
DUF543	1	1	1	0	2	0	1	0	1	1	1	1	0	2	1	1	0	1	1
DUF547	4	2	0	1	3	3	3	3	1	7	0	4	0	1	3	3	3	3	3
DUF5521	2	2	0	0	0	0	0	0	1	4	0	0	0	0	1	1	1	3	1
DUF5522	1	1	1	0	0	0	0	1	1	1	0	1	0	1	1	0	1	1	1
DUF5523	1	1	1	1	1	2	1	1	1	3	1	1	0	1	1	1	1	1	1
DUF5524	2	1	1	1	2	1	0	1	1	4	1	1	0	3	1	1	1	1	1
DUF5526	1	1	0	1	1	2	2	1	1	3	0	1	0	1	1	1	1	1	1
DUF5528	2	0	0	0	0	0	0	1	0	0	0	0	0	0	0	1	0	1	0
DUF5533	0	0	0	0	0	0	0	0	0	0	0	0	0	0	0	1	1	0	0
DUF5537	0	1	0	1	1	0	1	0	0	4	0	1	0	0	1	0	1	1	1
DUF5561	2	1	0	1	3	1	1	0	1	0	0	1	0	0	0	1	1	1	0
DUF5564	1	0	0	1	0	0	0	0	0	1	0	1	0	0	1	0	0	1	1
DUF5565	1	1	1	1	2	1	1	1	2	1	0	2	0	0	1	1	1	1	1
DUF5567	1	1	0	0	0	1	0	1	1	2	0	0	0	0	1	1	1	1	1
DUF5568	0	0	0	0	0	0	0	0	0	1	0	0	0	0	0	0	0	0	0
DUF5572	1	0	0	1	0	0	0	0	1	0	0	1	0	0	0	0	1	1	0
DUF5575	0	0	0	0	0	0	1	5	0	0	0	1	0	0	0	0	0	0	0
DUF5577	1	0	0	0	1	1	0	1	1	0	1	0	1	0	0	0	1	2	0
DUF5578	1	1	0	1	1	1	1	1	1	2	1	2	1	1	1	1	1	1	1
DUF5580	2	2	0	1	9	1	1	0	1	6	0	1	0	3	2	1	2	2	1
DUF5582	2	0	0	2	1	2	1	0	1	1	1	0	0	1	1	2	2	1	1
DUF5584	0	0	0	0	0	0	0	0	0	2	0	0	0	0	1	0	0	1	1
DUF5585	0	1	0	1	0	0	0	1	0	1	0	0	0	0	1	0	0	1	0
DUF5586	2	1	0	1	1	1	0	1	1	2	0	2	0	0	1	1	1	1	1
DUF5587	2	2	0	0	2	0	1	1	1	7	0	0	0	0	0	1	1	1	2
DUF5588	2	1	0	1	2	1	1	1	1	4	0	1	0	0	1	1	1	1	1
DUF5595	1	0	0	1	2	1	0	1	1	2	0	1	0	0	1	1	1	1	1
DUF5598	1	1	1	1	2	1	2	1	0	1	1	1	1	1	1	1	1	1	3
DUF5599	1	1	0	1	2	1	1	0	1	3	1	1	1	1	1	0	1	1	1
DUF5600	1	1	3	1	2	1	1	1	1	2	2	1	1	3	2	1	1	1	1
DUF5601	2	1	2	1	3	3	2	2	2	3	1	1	1	1	2	2	2	2	1
DUF5604	1	0	0	0	1	0	0	0	0	3	0	1	0	0	1	0	1	1	1
DUF5614	1	1	1	1	3	1	1	1	1	3	0	1	0	0	1	1	1	1	0
DUF563	7	6	9	3	9	3	4	31	9	24	1	3	0	1	15	7	5	4	19
DUF5641	23	4	0	0	324	3	0	10	9	0	0	0	0	13	0	2	0	18	1
DUF572	3	1	2	2	3	1	2	2	2	3	2	2	2	2	2	2	2	2	2
DUF577	0	0	0	0	1	0	0	0	0	0	0	0	0	0	0	0	0	0	0
DUF608	3	1	1	1	2	1	1	2	2	1	1	1	2	1	1	2	1	3	1
DUF639	0	0	0	0	0	0	0	0	0	0	0	0	0	0	0	0	0	1	0
DUF640	0	12	0	0	45	0	0	0	9	0	0	0	0	0	0	3	1	0	0
DUF642	0	0	0	0	0	0	0	0	0	2	0	0	0	0	1	0	0	0	2
DUF647	1	1	1	1	2	1	1	1	2	1	1	1	1	1	1	1	1	1	2
DUF659	2	2	0	0	1	0	0	0	2	0	0	2	0	6	0	0	0	0	0
DUF667	3	3	2	3	4	3	2	3	3	9	4	2	3	4	3	3	3	4	3
DUF676	1	1	1	1	2	1	1	1	0	3	1	1	1	1	1	1	1	1	2
DUF692	0	0	0	0	0	0	0	1	0	0	0	0	0	0	0	0	0	0	0
DUF716	2	5	3	1	6	2	2	3	5	0	4	2	2	8	0	2	3	2	0
DUF719	1	1	1	1	1	1	1	1	1	3	1	1	1	0	1	1	1	1	1
DUF724	0	1	0	0	0	0	0	0	0	0	0	0	0	0	0	0	0	0	0
DUF726	1	1	1	1	1	1	2	1	2	3	0	1	0	0	1	1	1	1	1
DUF727	2	1	1	2	3	2	1	1	2	2	1	0	1	2	1	1	2	2	1
DUF737	0	0	0	0	2	0	0	1	0	0	0	0	0	0	0	1	1	0	0
DUF745	0	0	0	0	0	0	0	0	0	0	0	0	0	0	0	0	1	0	0
DUF747	1	1	1	1	1	1	1	1	1	3	2	1	2	1	1	1	1	1	1
DUF748	0	0	0	0	0	0	0	1	0	0	0	0	0	0	0	0	0	0	0
DUF758	3	1	1	1	1	1	1	1	1	1	2	1	2	3	1	1	1	1	1
DUF773	1	2	1	1	1	2	1	1	1	2	2	1	1	1	1	1	1	2	1
DUF775	2	1	1	1	1	1	1	2	1	3	1	1	1	1	1	1	1	1	1
DUF778	2	1	1	1	1	1	1	3	1	1	1	1	1	1	1	1	1	1	1
DUF799	0	0	0	0	0	0	0	1	0	0	0	0	0	0	0	0	0	0	0
DUF812	3	1	1	2	6	2	1	1	1	5	0	2	0	1	1	0	1	2	1
DUF819	0	0	0	0	0	0	0	2	0	0	0	0	0	0	0	0	0	0	0
DUF829	3	3	1	2	6	2	2	3	3	5	0	3	0	0	2	4	5	3	2
DUF836	2	1	0	1	1	1	1	1	0	2	0	1	0	2	1	1	1	1	0
DUF842	1	2	1	1	0	1	1	1	1	2	1	2	1	1	1	1	1	0	1
DUF846	1	1	0	1	2	1	1	1	0	2	1	1	1	1	0	1	1	1	1
DUF866	1	1	1	1	1	1	1	1	0	2	1	1	1	1	1	1	1	1	1
DUF872	1	2	1	2	3	0	2	1	1	2	0	2	0	1	2	2	2	1	2
DUF885	6	3	0	7	6	6	4	8	7	22	0	9	0	0	6	5	6	4	9
DUF89	2	2	2	2	6	2	2	2	2	8	2	2	2	2	3	2	2	2	3
DUF902	1	2	4	0	2	1	1	1	1	6	2	1	1	5	1	1	1	1	1
DUF908	1	0	1	1	1	1	1	1	0	3	1	2	1	1	0	1	1	2	1
DUF913	1	1	1	1	2	1	1	1	2	9	1	1	1	1	1	1	1	1	1
DUF917	2	2	0	1	9	1	0	0	3	0	0	1	0	0	0	1	1	1	0
DUF92	1	1	1	1	2	1	1	2	1	2	0	1	0	1	1	1	1	1	1
DUF924	4	0	0	0	0	0	0	0	0	0	0	0	0	0	0	0	0	0	0
DUF937	0	0	1	0	0	0	0	0	0	0	0	0	0	0	0	0	0	0	0
DUF938	1	0	2	0	1	0	0	1	1	4	0	1	0	0	1	1	1	2	2
DUF948	0	0	0	0	0	0	0	0	0	4	0	0	0	0	2	0	0	0	1
DUF953	2	1	1	1	1	0	1	1	0	1	2	1	2	2	0	1	1	2	1
DUF963	0	0	0	0	0	0	0	0	0	4	0	0	0	0	2	0	0	0	1
DUF971	5	4	1	2	3	1	0	3	4	1	0	2	0	1	1	2	7	5	1
DUF974	1	1	1	1	2	1	1	1	1	4	1	1	3	1	1	1	1	1	1
DUF998	0	0	0	0	1	0	0	0	0	0	0	0	0	0	0	0	0	0	0
DUSP	4	3	2	5	6	4	2	4	2	9	2	3	2	4	3	3	6	3	8
DWNN	1	1	1	1	1	1	1	3	1	3	1	1	1	3	1	1	1	1	0
DZF	3	2	6	2	3	2	4	4	5	9	2	2	2	2	2	2	2	2	2
DZR	3	8	1	2	1	1	1	1	2	5	1	0	2	1	1	1	0	1	1
Dak1	2	1	1	1	2	2	1	1	2	3	0	1	0	2	1	2	1	1	1
Dak1_2	0	0	0	0	0	0	0	0	0	0	0	1	0	0	0	0	0	0	0
Dak2	1	1	1	1	2	2	1	1	2	3	0	1	0	0	1	2	1	2	1
Dala_Dala_lig_C	0	0	0	0	0	0	0	1	0	0	0	1	0	0	0	0	0	0	0
Dala_Dala_lig_N	0	0	0	0	0	0	0	1	0	0	0	0	0	0	0	0	0	0	0
Dam	0	0	0	0	1	0	0	0	2	0	0	0	0	0	0	0	0	0	0
DapB_C	0	0	0	0	0	1	0	2	0	0	0	0	0	0	0	0	0	0	0
DapB_N	0	0	0	0	0	1	0	2	0	0	0	0	0	1	0	0	0	0	0
Daxx	2	0	0	0	2	0	0	1	0	2	0	0	0	0	1	0	0	0	1
Dcc1	1	1	1	1	1	0	1	1	1	4	1	1	1	2	1	1	1	1	1
DcpS	1	0	1	1	2	1	1	1	0	1	1	0	1	1	1	1	0	1	1
DcpS_C	5	3	2	2	4	2	3	4	4	6	2	3	1	3	3	3	3	4	4
DctM	0	0	0	0	0	0	0	2	0	0	0	0	0	0	0	0	0	0	0
DctP	0	0	0	0	0	0	0	2	0	0	0	0	0	0	0	0	0	0	0
DctQ	0	0	0	0	0	0	0	1	0	0	0	0	0	0	0	0	0	0	0
Death	74	62	12	24	45	28	23	21	50	79	3	19	3	15	31	22	47	29	52
Death_2	1	1	0	0	0	2	1	0	1	0	0	1	0	0	0	1	0	0	0
Defensin_2	1	0	0	0	0	2	0	0	1	0	0	0	0	0	0	0	0	0	0
Defensin_big	0	1	0	0	0	1	0	0	0	0	0	0	0	0	0	0	1	0	0
DegT_DnrJ_EryC1	1	1	1	1	2	2	1	5	2	1	0	1	0	0	1	1	1	1	0
Dehalogenase	0	0	0	0	0	0	0	1	0	0	0	0	0	0	0	0	0	0	0
Deltameth_res	1	1	0	1	3	0	2	2	1	6	1	1	1	0	4	0	0	2	4
DeoC	2	1	1	1	2	1	1	1	2	2	1	1	1	1	1	1	1	1	1
DeoRC	0	0	0	0	0	0	0	1	0	0	0	0	0	0	0	0	0	0	0
Destabilase	0	5	0	5	3	3	2	2	6	27	0	1	0	0	11	0	2	1	17
Det1	1	1	1	1	1	1	1	2	1	1	0	1	0	0	1	1	1	1	2
Diacid_rec	0	0	0	0	0	0	0	1	0	0	0	0	0	0	0	0	0	0	0
Dicer_dimer	1	1	1	1	1	3	1	1	1	2	1	1	3	2	1	1	1	1	1
Dickkopf_N	1	0	0	0	0	0	0	0	0	0	0	0	0	0	0	0	0	1	0
Dicty_CAR	5	1	0	1	2	2	0	1	1	1	0	2	0	0	1	1	3	3	2
Diedel	1	0	0	0	0	0	0	0	0	0	0	0	0	0	0	0	0	0	0
Dimer_Tnp_hAT	11	17	175	0	90	2	18	57	33	0	1	3	1	58	0	2	3	3	14
Dimerisation2	0	1	2	1	0	1	1	1	1	4	0	0	0	0	2	1	1	2	2
DinB_2	0	0	0	0	0	1	0	0	0	3	0	1	0	0	1	0	1	0	0
Dioxygenase_C	2	5	0	0	0	1	0	0	9	1	0	0	0	0	1	0	1	0	1
Diphthami_syn_2	1	1	1	1	2	1	1	1	1	3	4	1	1	1	1	1	1	1	1
Diphthamide_syn	3	2	3	2	2	2	3	2	3	6	2	3	2	2	2	2	2	2	2
Dis3l2_C_term	3	1	1	1	2	1	1	1	1	3	1	2	1	1	1	1	1	1	1
Dishevelled	3	0	0	1	2	1	1	1	1	3	2	1	2	2	1	1	1	1	1
Disintegrin	10	5	25	7	13	4	4	8	5	20	3	16	4	6	9	6	7	24	9
DmpG_comm	0	0	0	0	0	1	0	1	0	0	0	0	0	0	0	0	0	0	0
Dna2	1	0	1	1	2	1	1	0	1	2	1	1	1	2	1	0	1	1	1
DnaB	0	0	0	0	0	0	0	1	0	0	0	1	0	0	0	0	0	0	0
DnaB_C	0	1	0	0	0	0	0	1	0	0	0	2	0	0	0	0	0	0	0
DnaJ	55	33	41	30	71	41	32	37	35	75	36	33	25	47	37	36	42	34	35
DnaJ_C	7	6	7	9	8	6	6	7	4	11	6	8	7	8	6	6	6	6	7
DnaJ_CXXCXGXG	4	3	3	3	3	2	3	3	1	5	2	4	2	4	2	3	3	3	2
Dopey_N	1	1	3	1	2	1	1	1	1	6	1	1	1	1	1	1	1	1	2
Dor1	1	1	1	1	1	1	1	1	1	2	1	1	1	1	1	2	1	1	1
DoxX_2	1	1	1	1	3	3	1	1	4	3	1	0	1	1	1	2	3	2	1
Dpoe2NT	1	0	1	1	1	1	1	1	0	2	1	1	0	1	1	1	1	1	1
Dpy-30	6	6	3	6	11	5	4	6	5	11	9	6	4	9	5	4	6	6	5
Dpy19	2	3	3	1	5	3	2	3	3	5	2	2	1	2	2	2	2	3	3
Drc1-Sld2	0	0	0	1	2	0	1	0	0	1	0	1	0	0	0	0	1	1	0
Drf_DAD	0	0	2	1	1	0	0	1	2	2	0	1	0	0	1	1	0	1	1
Drf_FH1	0	0	1	0	0	0	1	0	0	19	0	1	0	0	6	0	1	0	4
Drf_FH3	9	6	10	5	9	10	7	9	7	17	3	7	3	7	5	7	8	7	6
Drf_GBD	8	7	8	3	9	10	7	9	8	9	3	7	3	6	4	7	9	7	6
DsbC	0	0	0	0	0	0	0	1	0	0	0	0	0	0	0	0	0	0	0
Dsh_C	1	1	0	0	0	0	0	0	0	0	0	1	0	0	0	1	0	1	0
DuoxA	5	2	0	2	2	3	1	2	2	5	0	1	0	0	3	2	2	4	5
Dus	7	5	3	4	7	6	4	7	5	11	3	4	3	3	5	4	4	4	6
Dymeclin	2	8	1	1	3	2	2	1	1	1	2	3	1	1	1	1	2	1	1
Dynactin	1	1	1	1	2	1	1	1	0	1	1	1	1	2	1	1	1	1	1
Dynactin_p22	1	1	1	1	1	1	1	1	2	2	1	1	1	2	1	1	1	1	1
Dynactin_p62	1	1	1	0	1	1	1	1	0	3	1	1	1	0	1	1	1	1	1
Dynamin_M	3	2	3	2	4	2	2	3	2	20	3	2	3	15	8	2	2	2	14
Dynamin_N	28	23	12	8	42	17	8	9	15	32	7	5	6	48	13	8	19	8	17
Dynamitin	1	2	2	1	3	1	1	1	2	1	1	1	1	3	1	2	1	1	1
Dynein_AAA_lid	26	18	15	15	28	16	15	14	17	55	11	21	14	22	18	16	17	20	15
Dynein_C	26	21	21	16	37	24	19	18	22	57	13	27	16	21	14	16	17	22	18
Dynein_IC2	2	1	0	0	1	1	1	1	0	3	2	1	0	1	1	1	1	3	1
Dynein_attach_N	1	1	1	0	1	1	1	0	0	3	1	1	1	1	0	1	1	2	1
Dynein_heavy	25	20	16	17	33	19	16	17	16	55	13	26	15	19	17	17	17	23	16
Dynein_light	6	9	2	3	8	3	2	2	13	2	52	2	53	44	2	8	11	1	2
Dyp_perox	2	1	1	1	0	2	0	1	6	0	7	2	1	1	0	1	1	3	0
Dzip-like_N	2	1	0	1	1	1	1	1	1	5	1	1	1	1	1	1	1	1	1
E1-E2_ATPase	26	10	35	9	13	16	9	16	8	38	18	19	15	29	11	11	15	13	12
E1_4HB	2	2	3	1	2	4	2	2	3	3	2	2	2	4	2	2	2	2	2
E1_DerP2_DerF2	13	12	3	10	14	10	7	5	12	9	1	14	1	6	3	13	16	18	3
E1_FCCH	2	2	2	1	3	4	2	2	2	3	2	2	2	4	2	2	2	2	2
E1_UFD	2	2	3	2	3	13	2	2	2	3	2	2	2	4	2	2	2	2	1
E1_dh	7	7	4	4	8	5	5	6	7	12	2	5	2	6	4	6	4	5	4
E2F_CC-MB	2	2	1	2	2	3	3	2	1	5	1	2	1	1	2	2	3	2	2
E2F_TDP	5	4	4	4	5	4	5	5	2	9	2	4	2	2	4	4	4	4	4
E2_bind	1	1	1	1	2	1	1	1	1	3	1	1	1	1	1	1	1	1	1
E3_UFM1_ligase	1	1	1	1	1	1	1	1	0	2	5	1	1	1	1	1	1	1	1
E3_UbLigase_EDD	2	1	1	0	2	1	1	1	1	3	1	2	1	1	1	1	1	1	1
E3_UbLigase_R4	1	1	1	1	2	1	1	1	2	5	1	1	1	1	1	2	1	3	0
E3_UbLigase_RBR	1	1	1	1	1	1	1	0	0	1	0	1	0	3	1	1	1	1	1
E3_binding	3	1	2	3	5	3	3	4	2	7	2	4	2	2	3	2	3	3	2
EABR	6	0	0	1	0	0	0	0	0	0	0	0	0	0	0	0	0	0	0
EAF	1	1	0	1	1	1	1	1	1	1	1	1	1	2	1	1	1	1	1
EAL	0	0	0	0	0	0	0	2	0	0	0	0	0	0	0	0	0	0	0
EAP30	3	2	2	2	3	2	2	2	2	4	2	2	2	2	2	2	2	3	2
EB	7	5	1	5	0	12	3	3	1	15	0	13	0	0	6	1	0	2	8
EB1	1	1	2	1	1	1	1	2	1	3	1	1	1	3	1	1	2	1	1
EBP	2	2	0	5	3	3	1	1	3	6	0	3	0	0	2	2	1	2	3
ECH_1	19	16	10	11	17	12	9	25	13	31	3	12	2	12	11	14	16	11	10
ECH_2	2	1	1	1	2	1	1	3	1	4	0	1	0	1	1	1	1	2	1
ECR1_N	2	1	1	2	3	2	2	2	1	3	0	2	0	0	2	2	2	2	2
ECSIT	2	1	1	1	2	1	1	1	1	2	1	1	0	1	1	1	1	1	1
ECSIT_C	2	1	1	1	2	1	1	1	0	2	0	1	0	1	1	1	1	1	1
EDR1	1	1	1	0	2	1	1	1	1	2	1	1	1	1	1	1	1	1	1
EF-1_beta_acid	3	1	1	1	0	2	1	4	0	4	2	3	1	2	2	1	1	2	3
EF-hand_1	11	13	12	8	23	16	5	12	22	23	1	12	5	8	10	7	13	10	14
EF-hand_11	4	2	0	2	2	2	0	1	2	0	0	1	0	0	0	2	2	1	0
EF-hand_13	2	1	1	1	1	1	1	1	1	5	1	1	1	2	1	1	1	1	1
EF-hand_14	1	2	3	1	1	1	0	2	1	3	1	1	0	0	1	1	1	1	1
EF-hand_2	4	3	2	0	5	3	3	3	2	10	2	3	2	2	3	2	3	3	2
EF-hand_3	4	3	3	0	5	3	4	3	2	10	2	2	2	2	3	2	3	3	2
EF-hand_4	7	3	9	3	9	4	5	6	3	9	4	5	4	7	4	5	5	7	4
EF-hand_5	6	4	1	2	2	0	3	2	2	1	0	3	0	0	0	1	3	2	3
EF-hand_6	4	6	7	4	7	8	4	5	6	14	2	2	3	3	5	5	2	4	4
EF-hand_7	172	147	104	90	248	143	73	126	177	328	73	108	59	127	129	107	182	138	127
EF-hand_8	15	21	9	8	23	21	8	17	20	26	10	7	7	9	10	10	19	9	8
EF-hand_9	1	2	1	0	2	1	1	2	0	6	1	1	1	1	2	0	4	0	1
EF-hand_like	7	3	4	2	8	4	4	4	2	16	2	4	1	4	4	4	5	7	3
EF1G	2	1	1	1	1	1	1	1	0	1	1	1	1	0	1	1	1	1	1
EF1_GNE	3	1	2	3	3	3	2	3	2	4	2	3	2	2	2	2	3	2	3
EFG_C	8	7	5	5	8	6	6	9	3	13	6	8	5	8	6	6	7	6	6
EFG_II	7	6	5	5	6	5	5	6	4	5	5	7	4	8	3	5	6	4	4
EFG_IV	7	4	3	4	6	3	4	4	3	8	4	6	3	5	4	4	6	4	4
EFP	0	0	0	0	0	0	0	1	0	0	0	0	0	0	0	0	0	0	0
EFP_N	0	0	0	0	0	0	0	1	0	0	0	0	0	0	0	0	0	0	0
EFTUD2	2	0	1	1	2	1	1	1	0	2	1	1	1	1	1	1	1	1	1
EF_TS	1	1	1	1	2	0	1	1	1	4	1	3	1	1	2	1	1	1	2
EF_assoc_1	1	1	1	1	1	1	1	1	0	3	1	1	1	1	1	1	1	1	0
EF_assoc_2	1	1	1	1	1	1	1	1	0	3	1	1	1	1	1	1	1	1	0
EFhand_Ca_insen	2	1	4	2	3	2	2	2	2	8	3	2	3	5	2	2	1	2	2
EGF	123	121	49	54	47	109	64	114	103	451	12	48	8	10	156	49	66	91	247
EGF_2	1	0	0	2	1	3	0	1	2	2	0	0	1	0	0	1	0	1	3
EGF_3	45	16	2	15	36	26	12	12	16	52	0	8	0	2	16	8	18	41	30
EGF_CA	150	52	52	56	77	77	54	116	52	229	5	134	6	16	64	37	41	83	111
EGF_MSP1_1	0	0	0	0	0	0	0	0	0	4	0	0	0	0	1	0	0	3	1
EGF_Tenascin	0	0	1	2	2	1	1	0	0	3	0	0	0	0	1	2	1	0	1
EHD_N	1	1	3	1	3	1	1	1	1	3	2	1	1	3	2	1	1	1	1
EHN	3	0	0	0	0	0	0	1	0	0	0	0	0	1	0	0	0	1	0
EI24	2	1	1	0	2	1	1	1	1	3	0	0	0	0	1	1	1	1	1
EIF4E-T	1	1	1	1	1	1	1	1	1	3	1	1	0	0	1	1	1	1	1
EIF_2_alpha	1	1	1	1	2	0	1	1	1	2	1	1	1	2	1	1	2	1	1
EKR	1	0	0	0	0	0	0	1	0	2	0	0	0	0	1	0	0	0	1
[truncated: 4,487 more rows]

## Sheet: B-PFAM_quantification_Lopho_cle
PFAM	Lingula_anatina	Bathymodiolus_platifrons	Helobdella_robusta	Chrysomallon_squamiferum	Notospermus_geniculatus	Crassostrea_gigas	Octopus_bimaculoides	Capitella_teleta	Modiolus_philippinarum	Schistosoma_mansoni	Biomphalaria_glabrata	Echinococcus_multilocularis	Schmidtea_mediterranea	Riftia_pachyptila	Lottia_gigantea	Patinopecten_yessoensis	Phoronis_australis	Lamellibrachia_luymesi
1-cysPrx_C	5	3	3	4	6	3	4	4	4	5	3	3	4	2	3	4	3	4
14-3-3	4	5	8	3	18	4	4	2	7	5	4	6	9	2	4	5	6	2
2-Hacid_dh	7	7	2	5	7	8	11	4	8	1	7	2	5	4	7	7	6	4
2-Hacid_dh_C	10	8	3	5	12	13	12	5	9	1	10	3	7	5	9	10	6	4
2-oxoacid_dh	5	4	4	4	7	4	5	7	3	4	6	3	5	4	3	5	5	4
2-oxogl_dehyd_N	1	1	1	1	1	1	1	3	0	1	1	1	1	1	2	1	1	1
2Fe-2S_thioredx	3	1	1	2	1	1	1	1	1	1	1	1	1	1	1	1	1	1
2OG-FeII_Oxy	19	7	0	1	6	5	0	6	12	0	0	0	0	4	7	6	10	4
2OG-FeII_Oxy_2	8	4	4	7	5	5	7	7	6	2	7	2	6	5	8	6	7	6
2OG-FeII_Oxy_3	17	11	6	7	9	11	7	14	14	1	8	1	2	5	14	12	7	6
2OG-FeII_Oxy_4	1	1	1	0	2	1	1	1	0	1	1	1	1	1	1	1	1	1
2_5_RNA_ligase2	0	0	1	0	0	0	0	1	0	0	0	0	0	0	1	0	0	0
3-HAO	1	1	1	1	1	1	0	1	0	0	2	0	1	0	1	1	2	0
3-PAP	1	1	0	1	1	1	1	0	0	0	1	0	0	1	1	1	1	1
3Beta_HSD	5	10	2	4	5	5	1	4	8	0	5	0	0	7	3	5	4	4
3HCDH	7	7	2	6	5	4	3	9	7	0	6	1	3	4	5	6	6	4
3HCDH_N	9	8	3	7	5	6	4	12	8	0	8	1	4	5	6	7	7	5
40S_S4_C	1	1	0	1	2	1	1	1	1	1	1	1	1	1	1	2	1	1
40S_SA_C	2	1	1	1	2	1	2	2	1	0	1	0	0	1	1	1	1	1
4F5	1	0	1	2	0	0	2	1	2	2	1	2	1	0	1	2	1	1
4HBT	2	2	2	1	3	2	0	8	2	0	1	0	1	1	1	3	2	1
4HBT_2	2	1	0	0	1	1	1	2	3	0	0	0	0	1	1	2	0	1
4HBT_3	1	1	1	0	0	1	2	1	1	1	2	0	3	0	2	1	0	0
4_1_CTD	1	1	1	1	0	1	1	1	0	0	1	0	0	1	0	1	1	0
5-FTHF_cyc-lig	1	2	4	2	2	2	1	3	2	1	2	1	2	1	2	2	2	1
5-nucleotidase	1	0	0	0	0	0	0	0	0	0	0	0	0	0	0	0	1	0
53-BP1_Tudor	1	1	0	1	0	1	1	1	1	0	1	1	0	1	1	1	1	0
5_3_exonuc	0	0	0	0	0	2	0	1	0	0	2	0	0	0	0	0	0	0
5_3_exonuc_N	0	0	0	0	0	2	0	1	0	0	2	0	0	0	0	0	0	0
5_nucleotid	5	6	2	2	6	5	5	3	6	2	4	3	3	4	5	4	3	5
5_nucleotid_C	14	4	6	3	9	4	2	3	3	1	3	0	1	7	3	3	2	4
60KD_IMP	4	2	3	2	3	1	2	2	1	2	2	2	4	2	2	3	1	2
6PF2K	0	1	3	1	2	1	1	1	1	1	1	1	2	1	1	1	1	1
6PGD	2	1	2	1	1	1	1	1	1	1	1	1	5	1	1	1	1	1
7TM_GPCR_Srsx	0	0	0	0	2	0	0	1	0	0	2	0	0	0	0	0	0	1
7TM_GPCR_Srt	0	0	0	0	0	0	0	0	0	0	2	0	0	0	0	0	0	0
7TM_GPCR_Srw	22	23	25	4	23	29	18	41	22	7	172	5	26	14	19	25	14	11
7TM_GPCR_Srx	2	0	0	0	2	1	0	4	0	0	39	0	2	0	0	0	0	0
7TM_transglut	0	0	0	0	0	0	0	1	0	0	0	0	0	0	0	0	0	0
7tm_1	419	441	193	135	409	368	238	963	485	88	480	50	300	308	282	403	187	631
7tm_2	46	49	26	28	52	62	83	38	57	6	69	2	24	27	59	47	48	55
7tm_3	47	14	9	16	55	14	19	51	17	3	32	2	10	26	17	17	18	32
7tm_6	0	0	0	0	0	0	0	0	0	0	1	0	0	0	2	0	0	0
7tm_7	7	1	1	2	9	3	2	10	5	0	4	0	0	0	10	4	4	0
A1_Propeptide	1	0	0	0	3	0	0	0	0	0	1	0	0	0	0	0	0	0
A2M	13	13	8	8	10	9	7	10	13	2	11	2	5	10	13	7	11	10
A2M_BRD	13	13	9	7	11	6	7	14	10	1	12	1	3	10	12	8	10	12
A2M_recep	13	11	9	10	8	9	7	10	17	2	10	2	5	9	11	8	10	9
AAA	57	38	39	32	57	42	38	42	34	34	50	31	60	35	38	40	42	38
AAA_11	29	22	6	18	27	22	10	19	23	3	22	3	18	16	13	24	16	23
AAA_12	23	24	7	17	26	18	12	18	27	3	19	3	22	13	12	20	17	20
AAA_13	2	0	0	0	1	0	0	0	1	0	1	0	1	1	0	3	0	0
AAA_14	0	0	0	0	0	0	0	0	0	0	1	0	1	0	1	0	0	0
AAA_16	9	9	2	3	7	5	2	8	2	3	3	3	3	6	6	9	7	10
AAA_17	0	0	0	1	0	0	1	0	0	0	0	0	0	0	0	0	0	0
AAA_18	3	1	2	2	2	1	2	4	1	3	2	1	2	2	2	1	3	1
AAA_19	1	1	0	0	2	1	1	1	1	0	0	0	0	0	1	1	1	1
AAA_2	3	2	3	2	3	4	2	2	2	2	3	1	4	2	2	3	2	2
AAA_21	1	1	0	0	2	0	0	0	2	0	0	0	0	0	0	0	1	3
AAA_22	1	1	2	3	3	0	0	1	1	1	2	1	4	1	0	2	2	1
AAA_23	4	1	1	1	2	3	2	2	1	1	1	1	1	1	2	3	2	1
AAA_25	2	1	1	1	2	1	1	2	2	1	2	1	1	1	1	1	1	1
AAA_26	0	0	0	0	0	0	0	3	0	0	0	0	0	0	0	0	0	0
AAA_28	2	1	2	1	1	2	0	1	1	0	0	0	0	1	1	1	3	1
AAA_29	0	1	0	0	0	0	0	0	0	0	0	0	0	0	0	0	0	0
AAA_30	2	1	1	0	9	1	0	0	4	0	0	0	1	1	1	1	0	3
AAA_31	0	5	0	0	0	0	0	1	0	0	0	0	0	0	0	0	0	0
AAA_33	7	8	4	5	6	8	7	6	7	3	9	5	5	4	7	6	3	5
AAA_34	3	2	1	2	4	3	2	2	3	1	1	1	4	3	2	2	2	4
AAA_5	7	5	4	2	17	3	2	4	8	2	5	1	2	2	3	4	6	5
AAA_6	29	19	16	16	33	18	20	16	19	12	31	16	25	19	19	18	22	18
AAA_7	29	20	16	15	30	18	15	16	19	12	25	15	24	19	17	18	21	18
AAA_8	28	21	17	19	32	22	14	16	23	12	24	15	23	19	17	18	23	18
AAA_9	32	25	17	17	35	19	16	17	19	13	30	15	21	21	19	20	23	18
AAA_PrkA	0	0	0	0	0	0	0	1	0	0	0	0	0	0	0	0	1	0
AAA_assoc_2	2	0	2	2	0	0	1	1	0	0	0	0	0	1	2	1	0	1
AAA_lid_1	22	16	13	14	27	14	13	13	16	10	19	13	18	15	14	15	18	11
AAA_lid_10	2	2	1	0	4	2	1	2	2	2	2	1	1	2	3	2	2	2
AAA_lid_11	24	18	17	18	30	19	14	16	18	13	26	15	21	15	16	17	19	16
AAA_lid_3	30	19	20	19	36	23	20	23	14	18	24	17	38	21	21	22	23	17
AAA_lid_5	2	1	1	0	1	1	1	1	2	1	1	1	1	1	1	1	1	1
AAA_lid_7	2	1	0	0	6	2	1	1	3	1	1	1	1	1	1	1	1	2
AAL_decarboxy	0	0	0	0	0	0	0	1	0	0	0	0	0	0	0	0	0	0
AAR2	1	1	1	1	5	1	1	1	1	1	1	1	1	1	1	1	1	1
AARP2CN	3	2	2	2	3	2	2	2	3	1	3	1	1	2	2	2	2	2
AAT	1	0	0	0	1	0	2	2	0	0	2	0	0	0	2	4	1	0
AATF-Che1	1	0	1	1	2	1	1	1	1	0	1	0	0	1	1	1	1	1
AATase	1	0	0	0	0	0	0	0	0	0	0	0	0	0	0	0	3	0
AA_kinase	3	2	0	2	1	1	1	1	2	1	3	0	1	3	2	1	3	2
AA_permease	6	6	11	7	9	5	6	6	8	2	6	2	6	4	7	7	4	6
AA_permease_2	17	19	12	25	34	15	19	38	23	9	31	9	12	9	22	18	14	12
AA_permease_C	12	1	2	4	12	2	5	2	3	4	3	2	5	3	1	3	3	2
AA_permease_N	1	1	2	1	0	1	2	1	2	0	1	0	0	1	1	1	1	1
ABA_GPCR	2	1	1	1	2	0	1	1	1	1	1	1	1	1	1	1	1	1
ABC1	5	3	3	3	6	3	3	5	3	2	2	2	3	3	3	4	4	4
ABC2_membrane	13	10	8	2	12	13	5	18	9	3	13	3	4	2	9	17	4	3
ABC2_membrane_3	21	13	5	13	15	10	5	7	16	3	27	1	9	17	5	10	9	27
ABC_export	0	0	0	0	0	0	0	1	0	0	0	0	0	0	0	0	0	0
ABC_membrane	41	33	20	25	33	30	25	48	40	10	53	14	24	31	22	30	38	58
ABC_membrane_2	3	3	3	3	4	3	3	3	1	0	3	0	4	2	3	3	3	2
ABC_tran	80	63	46	44	72	61	34	87	69	21	117	22	60	51	48	66	64	98
ABC_tran_Xtn	4	3	2	1	3	2	3	4	3	4	3	2	10	2	2	3	3	3
ABC_trans_CmpB	2	2	1	2	1	2	2	1	2	0	0	0	0	1	1	1	1	1
ABC_trans_aux	0	0	0	0	0	0	0	1	0	0	0	0	0	0	0	0	0	0
ABC_transp_aux	1	1	1	1	1	1	1	1	1	1	1	0	1	1	1	0	1	1
ABG_transport	0	0	0	0	0	0	0	1	0	0	0	0	0	0	0	0	0	0
ABM	2	0	0	0	1	0	0	1	0	0	0	0	0	0	0	0	1	0
ACAS_N	5	3	2	4	5	4	3	4	2	1	4	1	11	3	4	4	4	1
ACBP	8	3	6	6	10	4	5	8	2	3	4	3	6	8	5	5	4	6
ACC_central	3	1	1	1	2	3	1	1	0	1	1	1	2	2	1	1	1	1
ACOX	8	4	3	4	5	7	2	9	8	0	2	0	2	1	4	7	7	2
ACPS	2	1	1	1	2	0	1	2	1	1	1	1	1	1	1	1	1	1
ACP_syn_III	0	0	1	0	0	0	0	0	0	0	1	0	0	0	0	0	0	0
ACP_syn_III_C	0	0	0	0	0	0	0	0	0	0	1	0	0	0	0	0	0	0
ACR_tran	0	0	0	0	0	0	0	11	0	0	0	0	0	0	0	0	0	0
ACT	2	0	1	2	0	3	1	2	1	0	3	0	0	1	4	1	1	1
ACT_7	1	0	0	0	0	0	0	0	0	0	0	0	0	0	0	0	1	0
AC_N	9	2	0	2	7	3	3	5	5	0	4	1	2	5	4	4	7	5
AChE_tetra	1	0	0	0	1	1	0	0	0	0	1	0	0	0	0	1	1	0
AD	2	1	1	1	1	0	1	1	1	1	2	1	1	1	1	1	1	1
ADAM17_MPD	1	0	0	1	2	1	1	3	2	0	7	0	1	2	2	3	6	3
ADAM_CR	5	2	18	2	9	1	2	2	2	2	2	2	4	2	2	2	11	1
ADAM_CR_2	16	25	26	15	40	21	14	6	22	2	30	1	1	7	31	23	18	10
ADAM_spacer1	10	6	2	5	10	10	10	7	7	0	8	0	0	7	11	10	8	8
ADD_ATRX	1	1	3	0	1	1	1	1	1	1	1	1	1	1	1	1	1	1
ADD_DNMT3	1	0	1	1	0	1	1	1	0	0	0	0	0	1	1	1	2	1
ADH_N	43	13	6	9	23	8	6	20	11	4	16	2	4	11	17	15	23	14
ADH_N_2	8	3	1	1	7	3	2	2	5	0	4	0	0	1	2	8	1	1
ADH_zinc_N	49	17	5	12	22	12	9	22	24	4	17	1	4	10	17	23	27	13
ADH_zinc_N_2	8	3	3	2	7	2	3	5	1	2	3	2	1	3	3	2	3	4
ADIP	1	1	1	1	1	1	1	1	1	1	1	0	1	1	1	1	1	1
ADK	15	9	9	11	16	9	10	10	11	9	8	5	18	7	12	7	8	8
ADK_lid	2	2	2	2	2	1	2	2	3	2	2	1	2	2	2	2	2	2
ADP_PFK_GK	4	2	2	2	2	2	2	2	2	0	1	1	2	2	2	2	4	2
ADP_ribosyl_GH	13	7	4	6	14	11	5	9	8	1	8	1	1	3	6	10	5	6
ADPrib_exo_Tox	0	0	0	0	0	0	0	0	2	0	0	0	0	0	0	0	0	0
ADSL_C	1	1	1	1	1	1	1	1	0	1	1	1	1	1	1	2	1	1
AF-4	3	0	0	1	1	1	1	1	1	0	1	0	0	1	1	1	1	1
AFG1_ATPase	1	1	1	1	2	1	1	1	1	1	1	0	2	1	1	1	1	0
AGTRAP	1	0	0	1	3	0	1	1	0	0	1	0	0	1	1	1	1	1
AHD	1	1	5	1	1	1	0	0	1	0	1	0	0	1	0	1	1	1
AHSA1	1	1	1	1	1	1	1	1	0	1	1	1	1	1	1	0	1	1
AI-2E_transport	1	1	0	1	1	1	1	2	0	0	0	0	1	1	1	0	1	1
AICARFT_IMPCHas	2	1	1	1	2	1	1	1	1	0	2	0	1	1	1	1	2	1
AIF_C	2	1	1	0	3	1	1	1	0	1	1	0	1	1	1	1	1	1
AIG1	28	44	0	5	0	28	0	0	61	0	112	0	0	1	22	30	1	0
AIG2_2	1	1	1	0	2	1	2	1	0	1	3	0	2	1	3	2	2	1
AIP3	2	1	3	2	3	2	1	1	2	1	2	2	1	2	3	2	2	2
AIRC	2	1	1	1	2	1	1	2	0	0	1	0	1	1	1	1	1	1
AIRS	2	1	3	2	4	2	2	3	1	0	2	1	3	2	2	2	2	2
AIRS_C	3	2	4	3	4	3	3	6	3	1	3	1	4	3	3	3	5	3
AKAP28	1	1	0	1	1	1	1	1	1	1	1	1	2	1	1	1	1	1
AKAP2_C	0	1	0	0	0	0	1	1	0	0	1	0	0	0	0	0	0	0
AKAP7_NLS	5	2	3	3	5	3	3	3	3	2	5	2	1	3	3	4	3	3
ALAD	2	1	1	1	1	1	1	2	1	1	1	1	1	1	1	1	1	1
ALG11_N	1	1	1	1	1	1	1	1	1	1	1	1	1	1	1	1	1	1
ALG3	1	1	1	1	2	1	1	1	1	1	1	1	1	1	1	1	1	1
ALIX_LYPXL_bnd	3	1	3	1	5	3	1	8	2	3	3	2	3	2	2	1	2	2
ALMS_motif	2	0	0	1	2	1	1	1	1	0	1	0	1	1	1	1	2	1
ALO	4	3	0	1	4	0	0	1	3	0	1	0	0	0	2	0	0	3
ALS2CR11	2	0	0	0	1	0	0	0	0	0	0	0	0	2	0	0	1	0
ALS2CR8	9	3	0	0	17	7	1	19	13	0	1	0	0	2	3	3	1	2
AMMECR1	1	1	1	0	1	1	1	1	1	1	1	1	2	1	1	1	1	1
AMOP	16	7	4	7	3	9	3	2	6	0	1	0	0	22	3	5	7	23
AMP-binding	56	27	23	26	61	43	33	56	58	13	50	10	27	29	35	56	34	49
AMP-binding_C	28	13	11	16	29	16	17	36	26	1	16	1	13	18	19	28	18	24
AMPK1_CBM	2	3	3	2	4	2	2	0	3	3	2	2	4	1	2	2	1	1
AMPKBI	1	1	3	1	1	1	1	0	0	2	1	2	4	1	1	1	1	1
AMP_N	3	1	2	2	4	1	2	2	1	2	2	3	2	2	2	2	3	2
ANAPC1	2	0	0	0	2	0	1	1	0	0	0	1	0	0	1	1	1	0
ANAPC10	5	4	2	5	7	6	4	3	5	1	5	1	1	3	5	3	4	6
ANAPC15	2	1	1	1	1	1	1	1	0	0	1	0	0	1	1	0	1	1
ANAPC16	2	0	0	0	0	0	0	0	0	0	0	0	0	0	0	0	0	0
ANAPC2	2	1	1	1	2	1	1	1	1	1	1	1	0	1	1	1	1	1
ANAPC3	3	4	4	4	4	4	5	5	4	4	3	2	4	4	5	6	3	5
ANAPC4	1	1	1	1	2	1	1	1	1	1	1	1	1	2	2	1	1	1
ANAPC4_WD40	9	12	3	7	11	8	4	9	7	2	4	1	3	5	6	7	9	4
ANAPC5	2	1	0	1	2	0	1	1	0	0	1	0	0	1	1	1	1	1
ANAPC8	1	1	1	1	1	1	1	2	1	1	1	1	1	1	1	1	1	1
ANAPC_CDC26	2	1	0	1	0	1	1	1	1	0	0	0	0	0	1	1	0	0
ANF_receptor	74	45	38	40	112	55	50	99	50	8	81	12	38	58	59	50	48	81
ANKH	1	0	0	0	0	0	0	0	0	0	0	0	0	0	0	0	4	0
ANTH	3	2	4	2	4	2	2	2	2	3	2	4	3	2	2	2	2	2
AOX	3	1	0	2	0	1	0	3	1	0	2	0	0	2	1	1	2	1
AP-5_subunit_s1	0	1	0	0	1	1	1	1	1	0	1	0	0	1	1	2	0	1
AP1AR	2	0	1	1	1	1	1	1	1	0	1	0	0	1	1	1	1	1
AP3B1_C	2	1	1	1	2	1	1	1	1	1	1	1	1	1	1	1	1	1
AP3D1	1	1	1	1	2	1	2	1	1	1	1	1	1	1	1	1	2	1
AP4E_app_platf	0	0	0	0	0	0	0	1	0	0	0	0	0	0	0	0	0	0
APAF1_C	2	1	0	1	2	1	1	1	1	1	0	1	1	1	1	1	3	1
APC1_C	1	0	0	1	2	1	1	1	0	0	1	0	0	1	1	1	1	0
APCDDC	2	1	1	1	1	1	2	1	1	0	2	0	0	1	0	1	1	2
APC_N_CC	1	0	0	0	0	1	0	1	0	0	1	0	0	0	1	0	0	1
APC_r	1	1	1	0	2	1	1	0	1	0	2	0	0	1	0	1	1	1
APC_rep	1	1	1	1	2	1	1	1	1	0	2	0	2	1	1	1	1	1
APG12	1	0	1	1	1	0	1	1	1	1	1	1	0	1	1	1	1	1
APG5	2	1	1	1	1	1	1	1	1	1	1	1	1	1	1	1	1	1
APG6	2	1	1	1	2	1	1	1	1	1	1	1	1	1	1	1	1	1
APG6_N	3	1	1	1	2	1	1	1	1	1	3	1	1	1	1	1	1	1
APG9	2	1	1	1	1	4	1	1	1	1	1	1	1	1	1	1	1	1
APH	6	5	2	5	16	7	2	4	7	0	4	0	1	2	4	6	5	4
API5	2	1	2	1	2	1	1	1	2	1	1	1	1	1	1	1	1	1
APOBEC3	5	0	0	0	0	0	0	0	0	0	0	0	0	0	0	0	0	0
APOBEC4	0	1	0	0	0	0	0	0	0	0	0	0	0	0	0	0	0	1
APOBEC_N	0	0	0	0	2	2	0	0	1	0	0	0	0	0	0	1	0	1
APP_Cu_bd	2	0	3	0	1	0	1	1	1	0	1	0	2	1	1	1	1	1
APP_E2	2	0	3	0	2	0	1	1	1	1	1	0	2	1	1	1	1	1
APP_N	2	0	3	0	2	0	1	1	1	1	1	0	1	1	1	1	1	1
APP_amyloid	2	0	2	0	1	1	0	1	1	0	1	0	0	1	1	1	0	1
APS_kinase	1	1	2	2	2	1	1	1	1	1	1	1	1	1	1	1	1	1
AP_endonuc_2	2	1	2	2	5	4	1	3	1	0	2	0	1	2	3	2	2	2
ARA70	1	1	0	1	1	1	0	1	1	0	1	0	0	0	1	0	1	1
ARD	4	1	2	1	2	1	1	4	2	0	1	0	1	2	1	1	1	2
ARF7EP_C	1	1	0	1	4	1	3	1	1	1	1	1	2	1	1	1	1	1
ARGLU	1	1	1	1	2	1	1	1	1	2	1	2	2	1	2	1	1	1
ARID	10	6	9	5	14	7	6	7	6	7	6	6	8	8	6	8	8	7
ARL2_Bind_BART	4	1	2	3	2	2	2	2	2	2	2	1	1	2	2	2	2	2
ARL6IP6	0	0	0	0	1	0	0	0	0	0	0	0	0	1	0	0	1	1
AROS	2	0	1	1	0	1	0	2	0	0	1	0	0	1	1	1	1	1
ARPC4	2	1	1	1	1	1	1	1	0	1	1	1	1	1	1	1	2	1
ARS2	3	4	1	1	2	1	1	1	1	2	1	2	2	1	1	1	1	1
ART	0	0	1	0	0	1	0	0	1	0	0	0	0	0	0	1	0	0
ARTD15_N	1	1	1	1	1	1	1	1	1	0	1	0	0	1	1	1	3	1
ASC	66	20	93	16	148	22	6	91	34	12	32	15	77	37	31	19	35	80
ASCH	1	1	1	1	2	1	1	1	1	1	1	2	1	1	1	1	1	1
ASD2	1	1	1	1	1	1	2	1	1	0	1	0	0	1	1	1	1	1
ASF1_hist_chap	1	1	1	1	1	1	1	1	1	1	1	1	1	1	1	1	1	1
ASH	3	2	1	1	8	3	1	1	2	0	3	1	0	3	3	2	2	1
ASL_C2	1	1	1	1	2	1	2	2	0	0	1	0	1	1	1	1	1	1
ASXH	1	0	3	1	1	1	1	0	1	1	1	1	2	1	1	1	1	1
ATAD4	0	0	1	0	0	0	0	0	0	0	0	0	0	1	0	0	0	0
ATE_C	1	1	1	1	1	1	1	1	1	1	1	5	1	1	1	2	1	1
ATE_N	1	1	1	1	1	1	1	1	1	1	1	5	1	1	1	1	1	1
ATG101	2	1	1	1	2	1	1	1	0	3	1	1	1	1	1	1	1	1
ATG11	1	1	1	0	2	1	1	1	1	0	1	1	1	1	1	1	1	1
ATG13	1	1	0	1	1	1	1	1	1	0	0	0	0	1	1	1	2	1
ATG16	2	1	2	1	1	1	3	1	0	0	3	1	0	3	1	2	3	4
ATG27	7	2	0	0	5	1	1	2	2	0	2	0	1	0	4	8	2	0
ATG7_N	2	1	1	1	2	2	1	1	1	1	1	1	1	1	1	1	1	1
ATG_C	2	1	2	1	3	1	3	2	2	2	2	1	2	0	2	3	2	0
ATP-cone	2	1	1	1	1	2	1	1	1	1	1	1	1	1	1	1	1	1
ATP-grasp	0	0	0	0	0	0	0	1	0	0	0	0	0	0	0	0	0	0
ATP-grasp_2	6	2	3	3	5	3	3	3	1	3	3	2	3	3	3	3	3	2
ATP-grasp_3	3	0	1	0	0	0	0	0	0	0	0	0	0	0	0	0	1	0
ATP-grasp_4	0	4	0	0	2	3	1	0	7	0	0	0	0	0	2	2	4	0
ATP-gua_Ptrans	3	4	0	2	17	3	2	3	9	1	8	0	6	6	5	4	3	6
ATP-gua_PtransN	3	3	0	5	13	5	2	2	8	1	5	0	6	6	5	4	4	6
ATP-sulfurylase	2	1	2	2	2	1	1	1	1	1	1	1	1	1	1	1	1	1
ATP-synt	2	3	1	2	2	3	1	3	1	1	2	1	1	0	1	1	1	1
ATP-synt_A	0	0	2	0	0	0	0	2	0	0	0	0	0	0	0	0	0	0
ATP-synt_C	3	4	5	3	5	2	3	4	2	4	3	4	4	3	3	4	3	3
ATP-synt_D	1	1	1	1	1	1	1	2	1	1	1	1	2	1	1	1	1	1
ATP-synt_DE	0	0	0	0	0	0	0	1	0	0	0	0	0	0	0	0	0	0
ATP-synt_DE_N	1	1	1	1	2	1	1	2	1	1	2	1	1	1	1	1	1	1
ATP-synt_E	2	0	0	1	2	1	1	0	0	1	1	1	2	1	0	0	1	1
ATP-synt_Eps	0	1	1	1	0	1	1	2	1	1	0	1	0	0	0	1	0	0
ATP-synt_F	2	1	1	0	2	1	1	1	1	1	1	0	0	2	1	1	1	1
ATP-synt_F6	2	0	1	1	2	0	1	1	1	1	1	1	1	1	1	1	1	1
ATP-synt_G	2	1	1	1	2	0	1	1	1	1	1	1	1	1	1	1	1	1
ATP-synt_S1	2	1	1	1	3	1	1	1	2	2	1	1	2	1	1	1	1	1
ATP-synt_ab	6	4	5	3	6	4	4	6	4	4	8	4	4	4	4	4	5	4
ATP-synt_ab_C	1	1	1	1	1	2	1	1	1	1	2	1	1	1	1	1	1	1
ATP-synt_ab_N	7	4	5	2	4	3	4	5	3	4	5	4	4	4	4	4	4	4
ATP-synt_ab_Xtn	2	1	1	0	1	1	1	1	1	1	1	1	1	1	1	1	1	1
ATP11	2	1	1	1	0	0	1	1	1	0	1	0	0	1	0	1	1	1
ATP12	1	1	1	1	1	1	1	1	1	1	1	1	1	1	1	1	1	1
ATP_Ca_trans_C	1	1	2	1	0	1	1	1	1	1	1	1	5	0	0	1	1	0
ATP_bind_1	3	3	3	3	6	3	4	3	3	3	3	3	7	3	3	3	4	3
ATP_bind_2	0	0	0	0	0	0	0	1	0	0	0	0	0	0	0	0	0	0
ATP_bind_3	3	1	1	2	5	2	2	3	0	2	1	2	1	1	2	2	2	2
ATP_synt_H	1	1	2	0	2	1	1	1	0	2	1	1	1	0	1	1	0	0
ATP_synth_reg	0	0	0	0	0	0	1	0	1	1	0	1	0	1	0	0	1	0
ATPase-cat_bd	0	0	0	0	0	0	0	1	0	0	0	0	0	0	0	0	0	0
ATPase_2	0	0	1	1	2	1	0	0	1	1	0	0	2	0	2	1	0	0
ATPgrasp_N	0	2	0	0	0	2	2	0	7	0	0	0	0	0	0	1	0	0
ATPgrasp_Ter	0	1	0	0	0	0	1	0	3	0	0	0	0	0	0	1	3	0
ATPgrasp_TupA	0	0	0	0	0	0	0	0	1	0	0	0	0	0	0	0	0	0
ATS3	0	0	0	0	0	0	0	0	0	0	0	0	0	1	0	0	0	1
AWS	4	3	2	3	5	3	2	3	1	2	3	2	3	3	2	3	3	3
AXH	3	2	3	1	3	2	2	1	2	1	1	2	2	2	1	2	2	3
AXIN1_TNKS_BD	1	1	0	1	2	1	0	1	1	0	1	0	0	1	0	1	0	1
AZUL	2	1	1	1	2	0	1	1	1	1	1	0	0	1	1	1	2	1
A_deamin	6	6	5	6	7	5	4	5	8	0	8	0	4	4	5	7	7	3
A_deaminase	8	6	7	4	6	7	5	6	13	3	12	2	7	7	6	5	4	8
A_deaminase_N	3	1	0	1	1	1	1	0	2	0	9	0	0	0	2	2	1	3
Aa_trans	24	14	10	8	34	15	15	19	13	4	13	3	13	9	8	15	20	12
AbLIM_anchor	0	1	0	0	1	0	0	0	0	0	0	0	0	0	0	0	0	0
AbfB	13	0	0	0	0	0	0	0	0	0	0	0	0	8	0	0	0	9
Abhydro_lipase	2	2	0	1	2	1	1	0	2	2	2	0	7	1	1	1	0	0
Abhydrolase_1	23	16	9	10	15	14	13	25	15	2	20	6	6	10	17	16	17	10
Abhydrolase_2	2	2	2	1	2	2	2	3	3	2	1	2	1	3	2	2	3	2
Abhydrolase_3	20	10	6	6	14	12	7	10	14	2	10	1	3	10	12	14	6	18
Abhydrolase_4	0	1	0	0	0	0	0	0	0	0	0	0	0	0	0	0	0	0
Abhydrolase_5	2	1	0	0	0	0	1	0	4	0	1	0	0	0	2	1	3	0
Abhydrolase_6	8	2	3	3	8	2	5	7	4	1	4	3	2	5	3	3	4	7
Abi_HHR	1	1	1	1	2	1	2	1	0	1	1	1	1	1	1	1	2	1
Acatn	2	1	2	1	2	1	2	2	2	4	1	1	2	1	1	1	1	1
AcetDehyd-dimer	0	0	0	0	0	1	0	1	0	0	0	0	0	0	0	0	0	0
Acetate_kinase	0	0	0	0	0	0	0	1	0	0	0	0	0	0	0	0	0	0
AcetylCoA_hyd_C	4	3	1	0	2	2	1	1	2	1	0	6	1	1	1	0	2	1
AcetylCoA_hydro	4	3	1	0	1	2	1	1	2	1	0	4	1	1	1	0	3	1
Acetyltransf_1	48	17	11	11	27	13	13	29	12	7	12	9	19	13	17	19	20	17
Acetyltransf_10	3	3	1	1	2	3	0	5	4	0	3	2	2	2	1	2	0	1
Acetyltransf_13	1	1	1	1	1	1	1	1	0	1	1	1	0	1	1	1	2	1
Acetyltransf_16	2	1	1	0	2	1	1	1	1	1	1	1	1	1	1	1	1	1
Acetyltransf_18	22	1	0	0	6	3	0	8	1	0	0	0	0	2	0	7	5	4
Acetyltransf_2	7	0	0	1	2	0	0	0	0	0	3	0	0	0	3	0	0	0
Acetyltransf_3	2	1	1	1	2	1	1	2	1	1	1	1	0	0	1	1	1	1
Acetyltransf_7	0	1	0	1	3	1	1	1	7	0	0	0	0	0	0	1	0	0
Acetyltransf_CG	1	1	0	1	2	0	1	1	1	0	1	0	0	1	0	1	2	0
Acid_PPase	1	1	0	1	1	2	1	1	1	2	1	1	2	1	1	2	1	2
Aconitase	3	2	2	2	4	2	3	3	2	1	2	1	1	2	2	2	2	2
Aconitase_C	3	2	2	1	3	2	2	2	1	1	3	1	1	2	2	2	2	2
Actin	14	33	16	18	17	44	24	25	40	16	25	22	33	17	20	29	12	16
Activator_LAG-3	0	0	1	0	0	0	0	0	0	0	0	0	0	0	0	0	1	0
Activin_recp	3	1	2	1	6	3	0	3	2	0	1	0	0	4	2	2	2	5
Acyl-ACP_TE	2	4	1	0	0	3	0	9	21	0	3	0	0	3	2	14	0	3
Acyl-CoA_dh_1	24	11	8	9	19	11	10	20	12	1	14	1	11	10	12	16	11	8
Acyl-CoA_dh_C	0	0	0	0	0	0	0	1	0	0	0	0	0	0	0	0	0	0
Acyl-CoA_dh_M	21	13	9	15	20	15	11	26	16	1	13	1	12	9	16	21	16	10
Acyl-CoA_dh_N	21	8	7	9	15	9	9	18	9	1	11	1	10	9	11	13	10	8
Acyl-CoA_ox_N	3	2	2	2	2	4	1	5	4	0	1	0	0	1	2	6	2	2
Acyl_transf_1	12	9	2	7	6	6	2	7	13	1	6	1	2	4	7	8	7	18
Acyl_transf_3	10	4	0	4	13	5	4	8	16	2	13	0	0	3	6	20	12	3
Acylphosphatase	1	0	1	1	1	2	3	1	1	1	1	1	1	1	2	1	1	1
Acyltransf_C	2	3	4	4	5	4	4	5	3	2	4	1	5	5	5	4	4	4
Acyltransferase	13	10	11	10	18	12	11	16	7	6	10	8	12	11	13	10	12	10
Ada3	1	1	1	0	1	1	1	1	1	1	1	1	1	1	1	1	1	1
Adap_comp_sub	11	8	5	7	12	6	7	10	8	5	8	5	7	6	6	7	7	7
Adaptin_N	21	9	10	10	18	9	9	13	9	7	10	9	7	9	9	9	11	11
Adaptin_binding	2	1	0	1	2	1	0	0	1	1	1	1	0	1	1	0	1	1
Adeno_E3_CR2	0	1	0	0	0	0	0	1	0	0	1	0	0	1	1	0	0	0
AdenylateSensor	1	0	3	1	1	1	0	1	0	1	1	1	1	1	1	1	1	1
Adenylsucc_synt	2	1	1	1	2	1	1	1	1	1	2	1	1	1	1	1	2	2
Adipokin_hormo	0	0	0	1	0	0	0	1	0	0	0	0	0	0	0	0	0	0
AdoHcyase	3	2	3	2	5	3	2	4	1	2	3	1	4	2	2	2	2	3
AdoHcyase_NAD	3	2	3	2	3	3	2	3	1	2	2	1	4	2	2	2	2	3
AdoMet_MTase	2	2	1	0	2	1	1	1	0	1	1	0	1	1	1	1	1	3
Aerolysin	0	0	0	0	0	0	0	0	0	0	25	0	0	0	0	0	0	0
Agenet	1	0	0	0	0	0	0	0	0	0	0	0	0	1	0	0	1	1
Aha1_N	1	1	1	1	2	1	1	1	0	1	1	1	1	1	1	1	1	1
AhpC-TSA	6	2	3	5	6	3	4	4	3	7	6	3	4	3	4	4	4	4
AhpC-TSA_2	5	3	1	2	7	2	1	3	4	1	3	1	1	3	1	4	3	2
AidB_N	1	1	0	1	2	1	1	1	1	0	0	0	1	0	1	1	0	0
Aida_C2	1	1	0	1	2	1	0	1	1	0	0	0	0	1	0	1	1	2
Aida_N	1	1	0	1	1	1	0	0	1	0	0	0	0	1	0	1	1	1
AlaDh_PNT_C	1	2	1	1	2	2	1	3	2	1	1	1	2	1	1	2	1	1
AlaDh_PNT_N	4	2	2	2	3	3	2	3	2	1	3	1	2	2	2	2	2	2
Ala_racemase_C	0	0	0	0	0	0	0	3	0	0	0	0	0	1	1	0	0	7
Ala_racemase_N	1	2	1	3	4	1	1	7	1	1	3	1	1	4	3	2	2	9
AlbA_2	5	7	0	3	4	2	2	2	7	0	4	0	0	2	3	3	7	3
Alba	3	2	2	1	3	1	3	2	2	1	2	1	1	2	1	1	1	1
Ald_Xan_dh_C	11	2	2	5	11	5	0	6	4	0	14	0	0	3	6	8	5	15
Ald_Xan_dh_C2	11	4	2	5	19	5	0	10	8	0	21	0	0	3	8	9	7	25
Aldedh	27	16	12	15	28	22	15	28	18	10	20	6	14	15	16	16	17	13
Aldo_ket_red	25	14	7	9	25	13	5	21	29	3	12	16	6	7	20	28	23	8
Aldolase	0	0	0	0	0	0	0	2	0	0	0	0	0	0	0	0	0	0
Aldolase_II	7	2	3	2	7	2	2	1	10	3	3	3	5	1	2	2	4	1
Aldose_epim	5	4	2	2	5	9	3	4	4	0	6	1	1	2	3	3	4	2
Alg14	2	1	1	1	2	0	1	1	1	1	1	1	1	1	1	1	1	1
Alg6_Alg8	4	2	2	3	2	1	3	2	2	2	3	2	2	2	2	2	2	2
Alk_phosphatase	4	8	2	6	10	8	3	11	14	3	10	4	2	3	2	10	4	8
Alkyl_sulf_C	1	2	0	0	0	2	0	3	2	0	0	0	0	0	1	3	1	0
Alkyl_sulf_dimr	1	3	0	0	0	2	0	10	2	0	0	0	0	0	1	3	2	0
Allantoicase	1	1	0	0	2	1	1	1	1	0	0	0	0	1	0	1	1	1
Alpha-2-MRAP_C	2	1	0	1	1	1	2	0	1	0	1	0	0	1	1	1	1	1
Alpha-2-MRAP_N	1	1	0	1	1	1	0	0	1	0	1	0	0	1	1	1	1	1
Alpha-amylase	13	8	4	4	6	14	3	14	10	6	17	3	4	5	9	9	10	5
Alpha-amylase_C	3	3	1	3	3	3	1	4	2	1	7	1	2	1	3	2	2	1
Alpha-mann_mid	7	5	3	3	12	7	5	5	8	4	7	2	5	5	6	9	4	3
Alpha_GJ	0	0	1	0	0	0	0	0	0	0	0	0	0	0	0	0	0	0
Alpha_L_fucos	6	16	4	7	4	11	6	20	16	1	11	1	1	2	15	13	3	2
Alpha_adaptinC2	5	3	6	3	4	5	4	4	1	4	3	4	5	4	3	4	4	3
Alpha_adaptin_C	1	0	2	1	1	1	1	1	0	1	1	1	1	1	1	1	1	1
Alpha_kinase	7	4	2	5	3	4	4	1	4	2	6	1	4	1	8	8	1	1
Amastin	0	0	0	0	0	0	0	1	0	0	0	0	0	0	0	0	0	0
Amidase	20	5	2	6	12	9	8	10	6	4	10	4	7	2	4	8	5	6
Amidase_2	13	20	0	5	7	8	5	6	8	0	9	0	5	10	6	6	1	13
Amidinotransf	2	1	3	1	1	2	0	1	0	0	1	1	0	0	2	1	3	1
Amidohydro_1	13	9	5	7	12	8	4	10	7	5	7	3	6	6	7	9	8	8
Amidohydro_2	4	1	1	2	2	2	0	6	1	1	1	1	1	0	1	2	1	0
Amidohydro_3	1	3	2	0	0	2	1	3	3	0	2	0	0	0	0	1	1	0
Amino_oxidase	26	12	6	20	20	18	11	24	33	4	18	3	11	6	10	24	12	7
Aminotran_1_2	40	17	13	17	34	19	18	23	16	8	20	9	14	12	21	20	16	14
Aminotran_3	6	8	4	5	12	7	4	12	8	1	7	2	4	5	5	6	5	6
Aminotran_4	1	1	2	1	1	1	1	3	1	0	3	0	1	2	1	2	1	2
Aminotran_5	16	8	5	8	18	14	8	19	14	1	15	2	9	10	13	17	14	12
Ammonium_transp	6	12	3	8	17	7	5	12	7	0	12	0	4	7	8	9	12	10
Amnionless	5	2	1	4	3	1	1	1	0	0	1	0	1	2	2	1	3	1
An_peroxidase	20	37	1	11	6	38	19	11	49	1	20	1	1	5	23	25	14	6
Anemone_cytotox	1	2	0	0	0	1	0	0	2	0	0	0	0	0	0	3	0	0
Angiomotin_C	2	1	0	0	1	1	1	0	1	0	1	0	0	1	1	1	1	1
Anillin	2	1	4	1	3	2	2	2	3	1	1	1	0	2	2	2	2	1
Anillin_N	1	1	0	1	1	1	0	0	1	0	1	0	0	0	0	1	1	1
Ank	4	7	1	6	9	5	9	8	10	2	13	1	4	4	4	2	7	0
AnkUBD	1	1	0	1	2	1	1	1	1	0	1	0	1	1	1	1	1	1
Ank_2	322	439	127	169	405	281	194	346	395	63	346	70	253	226	144	269	198	227
Ank_3	1	3	1	0	0	0	1	1	2	0	0	0	1	0	0	2	1	1
Ank_4	71	109	19	44	84	50	54	53	93	14	71	17	50	47	22	40	48	52
Ank_5	35	65	11	24	47	24	25	50	53	6	51	7	25	27	21	24	21	26
AnmK	0	2	0	0	2	1	0	1	2	0	1	0	0	1	1	1	1	1
Annexin	9	10	6	7	19	12	7	13	9	14	11	13	3	9	15	8	11	5
Anoct_dimer	5	4	4	3	11	5	5	4	3	2	5	2	7	7	4	5	4	7
Anoctamin	7	9	6	9	15	7	8	8	7	4	7	4	8	11	6	10	8	11
Anp1	2	1	2	0	5	2	2	3	1	0	0	0	0	0	1	1	1	0
Anticodon_1	9	5	7	5	9	6	7	8	7	6	6	6	7	5	7	5	8	6
Antistasin	4	12	15	5	14	6	1	31	8	0	20	0	0	10	7	3	5	21
ApbA	0	0	0	0	0	0	0	1	0	0	0	0	0	0	0	0	0	0
ApbA_C	0	0	0	0	0	0	0	1	0	0	0	0	0	0	0	0	0	0
ApbE	0	0	0	0	0	0	0	1	0	0	0	0	0	0	0	0	0	0
Apc13p	1	1	1	1	2	2	1	1	1	0	0	0	0	1	1	1	0	1
ApeC	2	13	2	2	8	14	1	6	9	1	14	1	2	1	6	7	1	1
Aph-1	1	1	1	1	1	0	1	1	1	1	1	1	3	1	1	1	1	1
ApoL	15	2	1	0	12	11	0	0	4	0	0	0	0	0	4	4	3	0
ApoLp-III	0	0	0	0	0	0	0	0	0	0	0	0	0	0	0	1	0	2
ApoO	2	1	1	1	2	0	1	1	1	1	1	1	1	1	1	0	1	1
Apolipo_F	0	0	0	0	2	0	0	0	2	0	0	0	0	0	0	0	0	0
Apolipoprotein	4	2	2	1	3	0	1	2	4	0	3	0	0	15	6	9	0	10
Apt1	1	1	1	1	1	1	1	1	0	1	1	1	1	2	1	1	1	1
Apyrase	1	1	2	1	2	1	1	1	1	0	1	0	0	1	0	1	1	1
Aquarius_N	2	1	1	1	2	1	1	1	1	1	1	1	2	1	1	1	1	1
Arb2	0	0	0	0	1	1	1	0	0	0	0	0	0	0	0	0	0	1
Archease	3	1	1	0	2	2	1	2	1	1	1	1	1	1	1	1	1	1
Arf	33	20	17	18	32	30	22	24	26	12	22	12	30	19	24	32	22	19
ArfGap	15	7	15	6	15	10	9	10	8	9	12	9	15	10	10	10	10	10
Arfaptin	7	4	7	4	5	1	3	4	3	3	4	3	6	3	4	3	3	3
Arg_repressor	0	0	0	0	0	0	0	1	0	0	0	0	0	0	0	0	0	0
Arg_repressor_C	0	0	0	0	0	0	0	1	0	0	0	0	0	0	0	0	0	0
Arg_tRNA_synt_N	2	1	1	1	2	1	1	2	0	0	1	1	1	1	1	1	1	1
Arginase	4	2	1	3	5	2	2	6	2	1	5	2	3	2	4	2	4	5
Arginosuc_synth	2	1	1	1	2	1	1	3	2	0	1	0	2	1	1	1	6	1
ArgoL1	1	1	1	1	4	2	2	1	1	1	1	1	1	1	1	1	1	1
ArgoL2	1	1	2	1	3	2	2	1	1	1	1	1	2	1	1	1	1	1
ArgoMid	2	1	2	1	4	2	2	1	1	1	1	1	1	1	1	1	1	1
ArgoN	2	1	2	2	5	2	2	1	0	3	1	2	2	2	1	1	2	2
Arm	14	11	12	11	16	12	10	10	11	6	13	5	4	8	13	10	11	9
Arm_2	1	0	1	1	1	1	1	1	1	0	1	1	0	2	1	1	1	1
Arm_3	3	4	3	3	5	4	3	3	2	2	3	2	3	3	3	4	3	1
Arm_APC_u3	0	0	0	0	0	0	0	1	0	0	0	0	0	0	0	0	0	0
Arm_vescicular	1	0	1	0	0	1	1	1	1	1	1	1	1	1	1	1	1	1
Armet	2	1	1	1	2	0	1	1	1	1	2	1	0	1	1	1	1	1
Arrestin_C	13	12	10	10	21	18	13	17	17	6	17	4	8	10	16	16	11	9
Arrestin_N	13	12	8	11	20	20	11	19	21	5	18	2	5	9	18	16	10	10
ArsA_ATPase	2	1	1	1	2	1	1	1	2	1	1	1	1	0	1	1	1	2
ArsC	0	0	0	0	0	0	0	1	0	0	0	0	0	0	0	0	0	0
ArsP_1	1	0	0	0	0	0	0	0	0	0	0	0	0	0	0	0	0	0
Arv1	2	1	1	1	2	0	1	1	1	1	1	1	2	1	1	0	1	1
Arylesterase	2	2	1	1	2	3	1	6	5	0	4	0	0	1	1	3	1	6
Ashwin	1	1	0	0	1	1	1	1	1	0	1	0	0	1	1	1	1	1
AsnA	0	0	0	0	0	0	0	0	0	1	0	0	0	0	0	0	0	0
AsnC_trans_reg	0	0	0	0	0	0	0	2	0	0	0	0	0	0	0	0	0	0
Asn_synthase	5	2	1	2	4	2	1	4	5	1	2	1	3	1	3	4	1	2
Asp	3	3	2	2	6	2	2	2	2	10	5	1	2	2	5	2	4	2
Asp_Arg_Hydrox	3	1	0	1	4	1	2	2	2	0	2	0	0	2	2	2	2	2
Asp_Glu_race	0	0	0	0	0	0	0	2	0	0	0	0	0	0	0	0	0	0
Asp_protease	1	1	0	1	3	1	1	0	1	1	1	1	3	2	0	1	2	2
Asp_protease_2	5	1	0	0	18	0	0	2	2	0	0	0	0	0	0	2	1	1
Asparaginase	7	3	1	1	2	4	1	4	5	1	3	2	2	3	1	2	1	3
Asparaginase_2	9	6	3	5	7	4	4	7	6	2	4	2	2	3	3	4	3	4
Asparaginase_C	6	1	1	1	2	4	1	3	4	1	2	2	2	3	0	1	1	2
AstE_AspA	0	0	0	0	0	0	0	3	0	0	0	0	0	0	0	0	0	0
Astacin	53	24	5	15	57	49	16	24	25	2	28	2	18	22	20	38	81	24
Atg14	4	1	2	2	3	2	3	2	2	0	2	0	2	2	2	3	2	4
Atg8	7	2	4	4	6	4	4	4	3	2	3	2	2	4	5	4	3	4
Atrophin-1	1	1	0	2	2	1	2	1	1	0	1	0	0	1	0	1	1	1
Atthog	2	1	1	1	1	1	1	1	1	0	1	0	0	1	2	1	1	1
AtuA	1	1	0	0	2	2	1	1	1	0	1	0	1	0	1	1	1	0
Atx10homo_assoc	1	1	1	1	2	1	1	1	0	0	0	0	1	1	1	1	2	1
Auto_anti-p27	1	1	1	1	1	2	0	1	1	1	1	1	1	1	1	1	1	1
Autophagy_C	2	1	1	1	1	1	0	1	0	1	1	1	1	0	1	1	1	0
Autophagy_N	1	1	1	1	1	1	1	1	1	1	1	1	1	1	1	1	1	1
Autophagy_act_C	2	2	1	2	2	2	1	3	2	2	2	2	2	2	2	2	2	2
Autotransporter	0	0	0	0	0	0	0	1	0	0	0	0	0	0	0	0	0	0
Auts2	1	1	1	0	2	1	1	1	1	0	1	0	0	1	1	1	1	1
Avidin	0	1	0	0	0	0	3	3	10	0	0	0	0	2	0	0	1	1
Avl9	1	1	1	2	1	2	1	2	1	1	1	1	2	2	1	1	1	2
Ax_dynein_light	4	2	2	2	4	2	2	2	2	1	2	3	7	2	2	1	2	2
Axin_b-cat_bind	1	1	0	1	1	1	1	1	1	1	1	1	0	1	0	1	1	1
B-block_TFIIIC	2	1	1	0	2	1	1	0	1	0	0	0	2	1	0	1	0	1
B12-binding	2	1	2	2	3	2	1	3	0	0	3	0	2	2	2	2	2	2
B12-binding_2	1	0	1	1	1	1	1	2	0	0	1	0	1	1	1	1	1	0
B12D	1	1	1	3	3	1	2	2	10	0	1	0	1	2	2	0	4	2
B2-adapt-app_C	1	1	2	1	1	1	1	1	2	1	1	1	2	1	1	1	1	0
B3_4	3	0	2	2	4	2	1	3	2	1	1	1	1	2	2	2	1	1
B5	2	0	1	0	2	0	1	2	0	1	0	1	1	0	1	1	1	1
B56	2	2	7	2	2	3	2	3	2	3	3	3	6	2	2	2	2	2
B9-C2	3	3	2	3	4	4	3	4	5	3	4	0	3	3	3	3	4	3
BAAT_C	4	2	1	1	3	3	5	2	6	0	3	0	0	0	1	8	3	0
BACK	69	105	68	37	76	48	35	233	86	14	119	10	15	58	46	67	44	15
BAF	1	1	1	2	1	5	2	3	1	1	1	1	2	16	4	1	4	23
BAF250_C	1	1	2	1	2	1	1	1	1	1	1	1	2	1	1	1	1	1
BAG	4	2	2	2	3	2	1	1	1	3	1	1	1	1	1	2	2	1
BAG6	1	1	1	1	1	0	1	0	1	0	1	0	0	1	1	0	1	1
BAH	12	7	7	5	13	7	9	7	4	5	7	5	5	7	6	8	8	7
BAMBI	1	1	0	1	1	1	0	1	1	0	1	0	0	1	1	1	2	1
BAR	8	8	12	2	11	5	6	6	6	5	6	5	10	6	6	7	7	6
BAR_3	6	5	4	2	8	3	4	4	4	3	4	2	3	5	4	4	4	4
BAR_3_WASP_bdg	1	1	3	1	2	1	1	1	1	1	1	0	2	1	1	1	1	1
BAT2_N	1	1	2	1	1	0	1	1	1	1	1	1	1	1	1	0	1	1
BBE	4	2	0	2	0	1	0	0	4	0	1	0	0	0	3	1	2	0
BBIP10	1	1	1	1	2	1	1	2	1	1	0	0	0	2	0	1	0	1
BBL5	1	1	1	1	1	2	2	1	0	1	1	0	1	1	1	1	1	1
BBS1	1	1	1	1	2	1	2	1	1	1	1	0	1	1	1	1	1	1
BBS2_C	3	1	1	2	2	1	1	1	0	1	1	0	3	1	1	1	2	1
BBS2_Mid	2	1	1	1	2	1	1	1	1	1	1	0	2	1	1	1	1	1
BBS2_N	2	1	1	1	2	1	1	1	1	1	0	0	2	1	1	1	1	1
BC10	0	0	1	1	0	0	1	1	1	1	0	1	0	0	1	1	0	0
BCAS2	2	1	1	1	2	1	1	1	1	1	0	1	1	1	1	1	1	1
BCAS3	1	1	1	1	1	1	1	1	1	0	2	2	0	1	1	1	1	1
BCCT	0	0	0	0	0	0	0	1	0	0	0	0	0	0	0	0	0	0
BCDHK_Adom3	4	1	5	2	3	2	2	2	1	2	2	1	3	2	2	2	2	2
BCIP	1	1	1	1	2	1	1	2	1	1	1	1	1	1	1	1	1	1
BCL9	1	1	0	0	1	0	0	1	1	0	0	0	0	1	1	1	1	1
BCL_N	1	1	1	1	0	1	1	1	0	1	1	1	1	1	1	0	1	1
BCNT	2	1	1	0	1	0	1	1	1	1	1	1	1	1	1	0	1	1
BCS1_N	1	1	1	1	0	1	1	1	1	2	1	1	1	1	1	1	1	1
BEN	3	26	1	1	21	7	2	1	13	0	2	0	0	0	1	3	0	2
BESS	0	0	0	0	5	0	0	1	0	0	1	0	0	0	0	0	0	1
BET	1	0	4	1	2	1	1	1	0	1	1	1	4	1	1	1	1	1
BH3	2	1	0	0	2	1	1	1	1	0	0	0	0	1	1	1	0	1
BH4	0	1	0	0	0	1	0	0	2	0	0	0	0	0	1	1	0	0
BHD_1	2	0	0	1	2	1	0	1	1	2	1	1	1	1	1	1	1	1
BHD_2	2	0	0	1	2	1	1	1	1	2	1	1	1	1	1	1	1	1
BHD_3	2	1	2	1	2	1	1	1	1	2	1	1	1	1	1	1	1	1
BING4CT	3	1	1	1	1	1	1	2	1	1	1	1	1	1	1	1	1	1
BIR	34	119	1	44	26	45	13	24	85	3	85	2	14	19	23	54	6	36
BIRC6	1	1	0	0	1	1	1	1	1	0	1	0	0	1	1	1	1	1
BK_channel_a	2	3	13	1	5	4	3	4	2	3	6	3	9	3	5	5	2	3
BLACT_WH	1	1	1	1	1	0	1	2	0	0	1	0	0	1	0	1	1	1
BLM10_mid	1	1	1	1	2	1	1	1	0	1	2	0	1	1	1	1	1	2
BLOC1S3	1	1	1	0	1	2	1	1	0	0	1	0	0	1	1	1	2	1
BLOC1_2	2	1	1	1	2	1	2	1	1	1	1	1	1	1	1	1	1	2
BNIP2	1	1	1	1	2	1	1	1	1	0	1	0	0	1	1	1	1	1
BNIP3	1	1	0	1	2	2	1	1	1	0	1	0	0	1	1	1	1	1
BNR_2	1	0	0	0	0	1	0	1	1	0	0	0	0	0	0	0	0	0
BOP1NT	2	1	1	1	2	1	1	1	0	1	1	1	1	1	1	1	1	1
BORA_N	1	1	1	1	1	1	1	1	1	1	1	1	1	1	1	1	1	1
BORCS6	2	1	1	1	2	1	1	2	1	1	2	1	1	1	1	2	1	1
BORCS7	1	1	0	1	2	0	1	1	1	0	0	0	1	1	0	0	1	1
BORCS8	1	1	1	1	2	0	1	1	1	1	1	1	1	1	1	1	1	1
BP28CT	2	1	1	0	1	1	1	1	1	0	1	0	0	1	1	1	1	1
BPD_transp_1	0	0	0	0	0	3	0	9	0	0	0	0	0	0	0	0	0	0
BPD_transp_2	0	0	0	0	0	0	0	3	0	0	0	0	0	0	0	0	0	0
BPL_C	1	0	1	1	2	0	1	1	1	0	1	0	1	1	1	1	1	1
BPL_LplA_LipB	3	1	2	3	4	1	3	2	0	1	3	2	2	2	2	2	1	2
BPL_N	1	2	0	1	2	0	2	1	2	1	2	1	1	1	2	5	0	1
BPS	1	0	0	0	0	0	0	1	0	0	0	0	0	1	0	0	1	1
BRAP2	1	1	1	1	2	1	1	1	1	1	2	0	1	1	1	1	1	1
BRCA-2_OB1	1	1	1	0	1	1	1	1	1	1	1	1	1	0	0	1	0	1
BRCA-2_OB3	2	1	1	1	1	1	1	0	0	0	1	0	1	0	0	1	0	1
BRCA-2_helical	1	1	1	1	1	1	1	1	1	1	1	1	1	0	1	1	0	1
BRCA2	2	0	1	0	0	1	1	1	1	0	0	0	1	1	0	1	0	1
BRCC36_C	1	1	1	1	1	1	1	1	1	0	1	0	0	1	1	1	1	1
BRCT	8	6	6	4	13	5	5	7	8	2	8	1	5	5	4	7	9	5
BRCT_2	11	5	4	6	16	10	6	5	7	5	5	5	8	7	6	8	11	6
BRCT_3	1	1	0	1	1	1	1	1	1	0	1	0	0	1	1	1	1	1
BRD4_CDT	1	2	0	0	1	1	1	1	0	0	1	0	0	1	1	1	1	1
BRE	2	1	1	1	3	1	1	1	0	0	1	0	0	1	1	1	1	1
BRE1	2	1	0	1	2	1	1	1	1	1	1	0	2	1	0	1	1	1
BRF1	2	1	1	1	1	1	1	0	0	1	1	1	1	1	1	1	1	1
BRICHOS	23	0	3	2	4	1	1	2	1	0	1	0	0	8	5	1	3	11
BRK	4	2	3	2	7	2	3	2	2	3	3	6	0	3	1	3	3	3
BRO1	6	4	4	4	9	4	4	4	6	4	4	6	5	4	4	4	4	4
BROMI	3	3	3	1	2	1	3	1	3	1	2	0	1	1	1	1	1	1
BSD	4	3	3	2	4	3	3	3	2	2	3	2	3	3	3	3	5	3
BSMAP	1	1	0	1	2	1	1	1	2	1	1	0	0	1	0	1	1	1
BTB	108	173	49	63	114	99	67	322	143	15	140	18	25	107	75	114	65	75
BTB_2	46	60	33	25	54	36	22	28	85	16	26	11	58	24	33	47	30	27
BTB_3	1	1	1	1	1	1	1	1	1	1	1	1	1	1	1	1	1	1
BTD	1	1	2	1	1	1	1	1	1	1	1	1	1	1	1	1	1	1
BTG	3	3	3	2	4	2	2	4	3	1	3	1	2	3	3	3	3	3
BTHB	2	0	2	0	2	0	0	1	0	0	0	0	0	1	0	0	2	0
BTK	2	1	1	2	3	1	3	1	0	1	3	1	1	0	2	2	4	0
BTRD1	0	0	1	0	0	0	0	1	0	0	0	0	0	1	0	0	0	1
BUD22	3	1	1	0	2	2	1	1	1	0	0	1	0	1	0	1	1	1
Bac_DNA_binding	0	0	0	0	0	0	0	1	0	0	0	0	0	0	0	0	0	0
Bac_DnaA	0	0	0	0	0	0	0	0	0	0	2	0	0	0	0	0	0	0
Bac_DnaA_C	0	0	0	0	0	0	0	0	0	0	1	0	0	0	0	0	0	0
Bac_GDH	0	0	0	0	0	0	0	1	0	0	1	0	0	0	0	0	0	0
Bac_export_1	0	0	0	0	0	0	0	1	0	0	0	0	0	0	0	0	0	0
Bac_export_2	0	0	0	0	0	0	0	1	0	0	0	0	0	0	0	0	0	0
Bac_surface_Ag	2	1	1	1	2	0	1	1	0	1	1	1	1	1	1	1	2	1
Bacillus_HBL	1	0	0	0	1	0	0	0	0	0	0	0	0	0	0	0	0	0
Bactofilin	0	0	1	0	0	1	0	0	0	0	1	0	0	1	0	1	0	0
Baculo_F	3	0	1	0	2	0	0	10	1	0	0	0	0	0	6	1	0	0
Baculo_PEP_C	0	0	0	0	2	0	0	0	1	0	1	0	0	1	1	3	1	1
Band_3_cyto	7	6	6	4	4	6	4	8	9	2	8	3	5	3	4	5	2	4
Band_7	10	20	16	10	18	13	9	13	15	14	10	14	25	16	11	16	15	14
Band_7_C	1	1	1	1	1	1	1	1	1	1	1	1	1	1	1	1	1	1
Bap31	1	1	1	1	1	2	2	1	1	1	1	1	1	1	1	1	1	2
Bap31_Bap29_C	1	1	1	1	1	2	2	1	2	1	1	1	0	1	1	1	1	1
Baseplate_J	0	0	0	0	0	0	0	1	0	0	0	0	0	0	0	0	0	0
Basic	1	1	0	0	3	1	1	1	1	1	1	1	1	1	1	1	1	1
Bax1-I	6	5	8	4	10	6	4	6	5	5	7	4	8	6	5	5	5	6
Bcl-2	9	9	9	9	12	7	5	13	7	4	10	3	12	8	7	6	8	8
Bclx_interact	1	1	0	1	1	0	0	1	1	0	0	0	0	0	1	0	0	0
BcrAD_BadFG	2	1	1	1	2	1	1	1	1	1	0	1	0	1	1	1	2	1
Beach	7	6	5	5	10	6	6	6	6	5	5	5	5	6	8	6	6	5
Bestrophin	5	1	8	1	4	1	1	1	1	5	5	7	22	2	1	1	3	2
Beta-Casp	5	2	3	3	6	2	4	5	2	3	2	3	4	2	4	3	4	2
Beta-TrCP_D	1	1	1	1	2	1	1	1	1	1	1	2	1	1	1	1	1	1
Beta-lactamase	20	19	6	16	21	25	12	15	17	2	12	1	5	16	9	9	22	19
BetaGal_dom4_5	2	0	0	0	0	0	0	0	0	0	0	0	0	1	0	0	0	0
Beta_elim_lyase	1	1	0	1	5	2	5	2	1	0	1	0	0	2	1	1	2	1
Beta_helix	4	11	2	4	1	3	1	2	11	2	2	0	2	12	4	3	4	16
BicD	2	1	4	1	2	1	1	1	1	1	1	1	1	2	1	1	2	1
Big_2	1	0	0	1	2	0	1	0	0	0	1	0	0	1	1	0	0	0
Big_7	0	1	0	0	0	0	0	1	0	0	0	0	0	0	0	0	0	0
Big_9	4	0	0	5	2	0	1	4	0	0	0	0	0	7	0	2	0	9
Bile_Hydr_Trans	4	1	1	1	3	4	3	2	10	0	1	0	0	0	1	8	4	0
Biliv-reduc_cat	0	0	0	0	0	0	0	1	0	0	0	0	0	0	0	0	0	0
Bin3	1	1	3	1	1	1	1	2	1	1	1	1	1	2	1	1	2	2
Biopterin_H	4	4	3	4	7	4	3	4	4	2	3	1	3	3	4	3	3	4
Biotin_carb_C	6	4	3	5	6	4	4	8	4	3	4	2	5	4	5	4	6	4
Biotin_carb_N	5	4	4	4	5	4	4	8	1	3	5	2	5	3	4	4	4	4
Biotin_lipoyl	12	6	9	9	9	7	8	12	7	7	8	5	10	6	8	9	9	9
Biotin_lipoyl_2	0	0	0	0	0	0	0	4	0	0	0	0	0	0	0	0	0	0
BolA	4	3	3	2	4	2	3	4	3	3	2	2	2	3	3	3	3	2
Borealin	2	1	0	0	0	1	1	1	1	0	0	0	0	1	1	1	2	1
Borrelia_P83	0	0	0	0	0	0	0	1	0	0	0	0	0	0	0	0	0	0
Branch	16	15	7	11	20	14	11	24	37	6	15	6	23	9	20	10	8	10
Bravo_FIGEY	7	3	5	3	3	3	2	2	2	2	2	2	3	2	1	2	5	3
Brix	8	5	5	4	8	6	5	4	5	6	4	5	6	5	5	5	6	5
BrkDBD	0	9	0	0	6	0	2	0	0	0	1	0	1	0	1	1	0	0
Bromo_TP	5	3	3	3	3	4	2	3	2	1	2	1	3	3	3	3	2	3
Bromodomain	30	20	31	16	35	20	21	24	16	17	24	15	25	25	21	23	24	21
BtpA	2	0	0	1	2	1	1	1	1	0	1	0	1	1	1	1	1	1
Btz	2	2	1	1	3	2	1	1	1	2	1	1	1	2	1	1	1	1
Bud13	2	0	1	1	1	1	1	1	1	1	1	1	1	1	0	0	1	1
Bystin	1	1	1	1	2	1	3	1	1	1	1	1	1	1	1	1	1	1
C-C_Bond_Lyase	0	0	0	0	0	0	0	1	0	0	0	0	1	0	0	0	0	0
C1-set	0	0	0	0	0	0	0	0	1	0	0	0	0	1	0	0	0	0
C12orf66_like	2	1	1	0	1	1	1	1	1	1	2	1	2	1	2	1	1	2
C1_1	35	20	23	13	39	21	19	21	15	19	23	13	24	18	21	23	26	24
C1_4	2	1	1	1	1	1	1	2	1	1	1	1	0	1	1	1	1	1
C1q	21	386	8	6	3	318	4	24	410	1	34	2	1	2	6	126	5	3
C2	87	59	72	51	105	67	57	68	59	34	64	27	76	66	67	66	78	64
C2-C2_1	1	1	0	1	2	1	1	0	1	1	1	1	1	0	1	1	2	2
C2-set_2	15	84	2	28	6	10	2	3	28	1	2	2	4	11	3	14	9	26
C4	5	3	3	3	4	7	3	4	2	4	2	4	6	3	4	2	6	4
C5-epim_C	4	1	2	1	2	2	1	3	1	1	2	1	1	1	1	1	1	1
C5HCH	2	1	1	1	1	1	1	1	1	1	1	1	2	1	1	1	1	1
C6_DPF	2	1	1	1	2	1	1	1	1	1	2	1	0	0	0	1	1	1
C8	17	11	5	3	20	7	25	23	19	0	5	0	4	6	6	13	16	13
C9orf72-like	2	1	1	1	1	1	1	1	1	0	1	0	1	1	1	2	1	1
CAAP1	1	0	1	0	1	0	1	0	0	0	1	0	0	1	1	1	1	0
CABIT	7	9	1	6	3	13	8	4	8	0	10	0	0	8	8	13	3	5
CAC1F_C	0	1	1	1	1	1	1	1	1	0	0	0	0	1	1	1	0	0
CAF-1_p150	0	0	1	0	0	0	0	1	0	0	1	0	0	1	0	0	1	1
CAF1	5	4	5	4	5	4	4	7	3	1	3	1	5	4	4	4	7	5
CAF1-p150_C2	1	0	1	0	0	1	1	1	1	0	1	0	0	1	0	1	1	1
CAF1A	1	0	1	0	1	1	1	1	0	3	1	1	1	1	0	1	1	1
CAF1C_H4-bd	2	1	2	2	3	2	2	2	1	3	0	3	5	1	2	2	3	2
CALCOCO1	1	1	0	0	1	0	0	0	0	0	0	0	1	0	0	0	0	0
CALM_bind	2	1	0	1	2	0	1	1	0	0	1	0	0	1	1	1	1	1
CAML	2	0	0	0	1	0	1	1	0	0	0	0	0	1	1	1	1	0
CAMSAP_CC1	1	1	0	0	2	1	0	1	1	0	1	0	0	1	0	1	1	1
CAMSAP_CH	1	1	1	0	2	1	1	2	1	0	3	0	0	1	1	1	1	2
CAMSAP_CKK	1	1	2	7	1	1	1	1	1	2	1	0	2	1	1	1	1	1
CAP	32	27	22	20	49	24	15	19	22	37	27	22	72	23	17	21	31	21
CAP-ZIP_m	2	1	0	1	2	2	1	1	0	0	1	0	0	0	1	1	1	1
CAP_C	1	0	1	1	1	1	1	1	0	1	1	1	2	1	1	1	1	1
CAP_GLY	16	8	9	11	22	12	10	16	9	6	14	5	20	15	11	14	13	14
CAP_N	1	0	1	1	2	1	1	1	0	2	1	2	2	2	1	1	1	2
CARD	122	82	7	23	19	24	14	161	69	2	32	2	4	31	21	38	45	34
CARD_2	13	9	0	8	13	8	2	3	2	1	9	0	0	2	4	4	6	6
CARM1	1	0	0	1	1	0	0	0	1	0	0	0	0	0	0	0	0	0
CARMIL_C	2	1	0	1	2	1	1	1	0	0	1	0	1	1	2	1	1	2
CASP_C	1	1	1	0	2	1	1	1	1	1	2	1	1	0	1	2	1	2
CAS_C	2	1	1	1	1	1	1	2	1	0	1	0	1	1	1	1	1	1
CAS_CSE1	1	1	1	1	2	1	2	1	1	1	1	2	1	1	1	1	1	1
CATSPERB	2	0	0	0	2	0	0	0	0	0	0	0	0	1	0	0	1	1
CATSPERD	6	0	0	0	3	0	0	0	0	0	0	0	0	0	0	0	2	0
CATSPERG	1	0	0	0	2	0	0	0	0	0	0	0	0	1	0	0	1	2
CBAH	3	2	1	3	3	1	1	1	1	0	3	0	0	2	3	2	2	2
CBF	5	3	3	3	4	4	3	3	3	3	3	3	2	3	3	3	3	3
CBFB_NFYA	4	1	1	2	4	2	2	2	2	1	2	1	3	2	2	2	1	2
CBFD_NFYB_HMF	10	7	9	3	8	6	9	6	6	7	6	7	7	6	7	6	7	7
CBF_beta	1	1	1	1	2	1	2	1	1	0	1	0	1	1	1	1	1	1
CBM39	2	1	0	0	2	2	0	0	2	0	0	0	0	0	1	0	3	0
CBM9_1	1	0	0	0	0	0	0	0	0	0	0	0	0	0	2	1	0	0
CBM9_2	0	0	0	0	0	0	0	0	0	0	0	0	0	0	1	0	0	0
CBM_14	96	49	8	60	0	51	50	55	40	0	62	0	0	76	73	41	8	72
CBM_2	3	1	0	0	3	0	0	0	3	0	5	0	0	0	1	2	1	0
CBM_20	2	1	0	4	3	2	1	0	2	0	3	1	1	0	9	1	1	2
CBM_21	3	2	5	1	2	2	2	3	2	4	2	2	6	2	1	2	2	3
CBM_48	1	1	1	1	1	1	0	1	1	0	1	1	2	1	1	1	1	1
CBM_4_9	6	1	0	3	0	2	0	1	5	0	2	0	0	0	1	7	2	0
CBM_5_12_2	0	0	0	0	0	0	0	1	0	0	0	0	0	0	0	0	0	0
CBM_6	0	0	0	0	0	1	0	0	0	0	0	0	0	0	1	0	0	0
CBS	10	4	8	4	10	3	5	5	2	4	7	3	7	3	6	3	5	3
CBX7_C	3	1	1	1	1	2	1	1	1	0	0	1	0	1	0	1	1	1
CC190	0	0	0	0	0	1	0	0	0	0	0	0	0	0	0	0	0	0
CC2-LZ	11	3	3	1	4	2	2	2	4	0	2	0	0	2	1	3	3	4
CC2D2AN-C2	2	1	0	1	1	1	1	1	1	1	1	0	1	1	1	1	1	1
CCAP	0	0	0	0	0	0	0	1	0	0	0	0	0	0	0	0	0	0
CCCAP	4	2	1	1	4	1	0	1	2	0	3	0	0	2	0	2	2	2
CCD48	0	0	0	0	2	0	0	0	0	0	0	0	0	0	0	0	0	0
CCDC-167	1	0	0	0	1	0	1	0	0	0	0	0	0	1	0	0	1	1
CCDC106	1	0	0	0	0	0	0	0	0	0	0	0	0	0	0	0	0	0
CCDC117	0	0	0	0	1	0	1	1	1	0	1	0	0	1	1	0	1	1
CCDC14	1	1	0	1	2	1	1	1	2	0	0	1	0	1	1	1	1	1
CCDC142	2	0	0	1	2	1	1	1	1	0	1	0	2	1	1	1	1	1
CCDC144C	1	1	0	1	3	0	0	0	1	0	1	0	0	1	0	1	2	1
CCDC154	1	0	0	1	2	1	1	0	1	0	1	1	1	1	0	1	1	1
CCDC158	2	1	0	1	1	1	0	0	1	0	2	0	0	1	0	1	1	1
CCDC23	1	0	0	1	2	1	1	1	0	0	1	0	0	1	1	1	1	1
CCDC24	1	1	0	0	3	1	1	1	0	0	1	0	1	1	1	1	1	1
CCDC32	1	0	0	1	1	0	1	1	0	0	1	0	0	1	1	1	1	1
CCDC50_N	1	1	1	0	2	1	1	2	0	0	1	0	0	2	1	1	1	2
CCDC53	2	1	1	0	2	1	1	1	1	0	1	0	2	0	1	0	1	1
CCDC66	1	0	0	1	1	1	1	2	1	1	1	0	1	1	1	1	1	1
CCDC73	2	0	0	1	3	0	1	0	0	0	0	0	0	1	1	1	1	1
CCDC74_C	2	1	1	1	2	1	1	2	1	0	1	0	0	1	0	1	1	1
CCDC84	2	1	1	0	1	2	1	1	0	0	2	0	0	2	1	0	1	1
CCDC85	1	1	1	1	2	1	1	1	1	0	1	0	0	1	1	1	1	1
CCDC92	3	2	2	2	3	2	1	3	2	1	2	0	3	2	1	2	2	2
CCM2_C	1	1	1	1	2	1	3	1	0	0	1	0	1	1	1	1	1	1
CCSAP	1	1	0	0	1	1	0	1	1	0	1	0	1	1	1	1	1	1
CCSMST1	1	1	1	0	2	0	1	1	0	0	0	1	1	1	0	1	1	1
CD20	24	2	4	2	42	2	0	22	1	0	2	0	13	11	1	4	9	8
CD225	21	17	4	7	16	29	15	15	9	0	18	0	4	14	20	15	12	19
CD36	2	3	1	4	3	3	2	4	6	4	9	6	2	3	2	5	3	3
CDC24_OB3	0	4	0	0	0	0	0	0	0	0	1	0	0	0	0	0	0	0
CDC27	2	1	1	0	2	1	1	1	1	1	1	1	0	1	1	1	1	1
CDC37_C	1	1	1	1	1	1	1	1	1	1	1	1	1	1	1	1	1	0
CDC37_M	1	1	1	1	1	1	1	1	0	1	1	1	1	1	1	1	1	3
CDC37_N	1	1	1	1	1	0	1	1	1	1	1	1	1	1	1	1	1	1
CDC45	1	4	3	1	1	0	3	1	1	1	3	1	1	1	2	1	1	1
CDC48_2	1	1	2	1	1	1	1	2	1	1	2	1	3	1	1	1	2	2
CDC48_N	2	2	3	1	3	2	1	2	1	1	1	1	3	2	1	2	2	2
CDC50	1	2	4	1	2	1	1	1	1	2	1	1	7	1	1	1	1	1
CDC73_C	2	0	1	1	2	1	1	1	1	1	1	1	1	1	1	1	1	1
CDC73_N	1	1	1	1	2	1	1	1	1	1	1	1	1	1	1	1	2	2
CDH1_2_SANT_HL1	1	1	1	1	1	1	1	1	1	1	1	1	1	1	1	1	1	1
CDI	1	1	4	1	1	0	1	1	1	0	1	0	0	1	1	1	1	1
CDK2AP	0	0	0	0	1	0	1	1	1	1	1	1	1	1	1	1	2	1
CDK5_activator	1	1	2	1	1	0	1	1	1	1	1	1	1	1	1	1	1	1
CDKN3	2	0	0	1	1	1	0	1	0	0	1	0	0	1	1	1	1	1
CDO_I	1	1	1	2	2	3	2	3	1	1	13	0	1	1	1	2	1	1
CDP-OH_P_transf	10	5	4	8	9	4	4	7	4	4	5	3	4	4	5	5	5	5
CDT1	1	1	0	1	1	1	1	0	1	1	3	1	2	1	0	1	1	1
CDT1_C	1	1	0	1	1	0	1	0	1	1	0	1	1	1	0	1	1	1
CDV3	1	1	1	1	2	2	1	2	0	0	1	0	1	1	1	1	1	1
CEBP1_N	1	1	1	0	0	1	1	1	1	0	1	0	0	1	2	1	1	1
CEBP_ZZ	1	1	4	1	3	2	2	2	2	4	2	2	2	2	2	2	3	2
CECR6_TMEM121	6	2	0	0	2	6	4	1	2	0	5	0	0	1	1	3	1	1
CENP-B_N	0	3	3	1	17	0	9	0	9	0	6	0	11	2	2	1	0	7
CENP-B_dimeris	0	0	0	0	0	0	1	0	0	0	0	0	0	0	0	0	0	0
CENP-C_C	1	1	2	0	2	1	1	1	1	0	1	0	0	1	1	2	1	2
CENP-F_C_Rb_bdg	2	0	0	0	2	0	0	0	0	0	0	0	0	0	0	0	1	0
CENP-F_N	0	1	0	1	0	1	0	0	0	0	0	0	0	0	0	1	0	0
CENP-F_leu_zip	2	0	0	1	4	0	0	1	4	0	1	1	0	2	1	2	0	0
CENP-H	1	1	0	1	1	1	1	1	1	0	1	0	0	1	0	1	1	3
CENP-I	4	1	0	1	2	1	1	2	2	0	1	0	0	1	0	2	1	1
CENP-K	2	0	0	0	2	1	1	1	0	0	1	0	0	1	0	1	1	2
CENP-L	2	1	0	1	2	1	1	1	1	0	1	0	0	1	0	1	1	1
CENP-M	2	1	0	1	1	1	1	1	0	0	1	0	0	1	0	1	1	1
CENP-N	2	0	0	0	2	0	0	1	1	0	1	0	0	1	0	1	2	1
CENP-O	0	0	0	0	1	0	0	0	0	0	0	0	0	1	0	1	0	1
CENP-P	1	1	0	1	2	1	1	0	0	0	1	0	0	1	0	1	1	1
CENP-S	2	1	1	1	1	1	0	0	0	1	1	1	0	1	1	2	1	1
CENP-T_C	4	4	8	6	2	8	12	26	6	3	3	12	7	1	15	1	1	3
CENP-U	1	0	0	0	1	0	0	1	0	0	0	0	0	0	0	0	1	0
CENP-W	1	0	0	1	1	0	0	0	0	0	1	0	0	0	0	1	0	0
CENP-X	2	1	0	1	2	0	0	1	0	0	1	1	0	1	0	1	1	1
CEP170_C	1	1	0	0	1	0	0	0	0	0	0	0	0	0	1	0	0	0
CEP19	1	1	1	1	2	2	1	1	1	1	1	1	1	1	2	1	1	1
CEP209_CC5	1	1	0	0	2	1	1	0	1	1	1	1	1	1	0	1	1	1
CEP44	2	1	0	0	1	1	1	2	1	2	0	1	1	1	1	1	1	1
CEP63	1	1	1	1	2	1	1	1	1	1	0	0	1	1	0	1	1	1
CEP76-C2	2	1	0	2	2	1	1	1	2	1	1	0	1	1	1	1	2	1
CFAP91	1	1	1	1	2	1	1	1	1	1	1	1	2	1	1	1	1	1
CFC	1	0	0	1	1	1	1	1	0	0	1	0	0	1	3	1	0	1
CFIA_Pcf11	0	0	1	0	0	0	0	0	0	0	0	0	0	0	0	0	0	0
CG-1	1	1	1	1	1	1	2	2	1	1	1	0	1	1	0	1	1	1
CGI-121	1	1	1	1	2	1	1	1	1	1	1	0	1	1	1	1	1	1
CH	42	30	57	28	55	34	29	36	29	29	42	34	54	33	41	37	40	34
CHAT	13	2	0	1	4	2	1	0	2	0	2	0	0	2	2	2	2	2
CHB_HEX	4	8	2	5	0	8	3	3	6	0	7	0	0	3	4	7	3	5
CHB_HEX_C	4	6	2	3	0	6	3	3	4	0	6	0	0	3	4	4	3	7
CHB_HEX_C_1	1	2	0	0	0	1	1	2	1	2	2	2	1	1	1	2	1	2
CHCH	2	0	4	3	2	1	2	3	1	0	4	0	1	3	2	2	4	3
CHD5	1	1	1	1	2	0	1	1	1	0	1	1	1	0	1	0	1	1
CHDCT2	2	1	1	0	2	1	1	2	1	2	1	2	2	3	1	1	1	3
CHDNT	4	1	0	1	2	1	1	1	1	1	1	1	1	3	1	1	1	2
CHGN	7	4	0	11	7	2	9	6	3	0	5	0	1	3	7	3	11	3
CHIP_TPR_N	1	1	1	1	1	0	1	1	1	1	1	1	1	1	1	1	2	1
CHORD	2	1	1	1	2	1	1	1	1	1	1	1	1	1	1	1	1	1
CHRD	1	0	0	0	2	1	1	0	0	0	0	0	0	0	1	0	0	0
CH_2	4	4	2	4	6	5	3	5	5	2	4	1	3	4	4	4	4	4
CI-B14_5a	1	0	1	2	1	1	1	1	1	1	1	1	0	1	1	1	1	1
CIA30	1	1	1	1	1	1	1	1	1	4	2	1	1	1	1	1	1	1
CIAPIN1	1	0	1	1	2	1	1	1	0	1	1	1	1	1	1	1	2	1
CIDE-N	6	2	0	3	17	5	4	2	5	0	2	0	0	2	3	4	2	2
CIMR	2	2	1	1	3	1	3	2	2	0	1	0	0	0	0	1	1	0
CK1gamma_C	1	1	1	0	2	2	0	1	1	0	1	0	0	1	1	1	1	0
CK2S	2	1	0	1	1	1	1	0	1	0	1	0	0	1	1	1	1	1
CKAP2_C	2	0	0	0	1	1	0	1	1	0	1	0	0	1	0	1	1	0
CKS	3	1	1	2	2	2	2	3	1	1	2	1	0	2	1	0	3	1
CK_II_beta	1	1	1	1	1	1	1	1	1	1	1	1	3	1	1	1	1	1
CLAMP	5	1	0	2	5	2	6	2	2	1	2	0	2	3	2	3	3	3
CLASP_N	6	3	4	3	7	3	3	5	2	2	4	2	6	5	3	3	5	6
CLCA	15	3	0	1	21	2	0	17	1	0	1	0	3	12	3	2	15	33
CLIP1_ZNF	1	1	2	0	2	1	0	1	1	1	1	1	1	0	1	1	1	1
CLN3	6	3	1	3	5	4	1	1	2	1	3	1	1	1	1	2	3	1
CLN5	1	1	0	1	0	1	0	0	1	0	1	0	1	0	1	1	1	0
CLN6	1	1	0	1	0	1	0	0	1	0	2	0	1	0	1	1	1	0
CLP1_N	1	1	2	1	1	1	1	1	1	1	1	1	4	1	1	1	1	1
CLP1_P	2	2	3	2	3	2	2	2	2	2	2	2	5	2	2	2	2	2
CLPTM1	3	2	2	2	5	2	2	2	2	2	3	2	2	2	2	2	2	2
CLP_protease	1	1	1	1	1	0	1	2	1	1	2	1	3	1	1	2	1	1
CLTH	4	4	4	3	5	5	2	4	3	5	4	5	3	4	4	4	3	4
CLU	1	1	1	1	1	1	1	1	1	1	1	1	1	1	1	1	1	1
CLU_N	1	1	1	1	1	1	1	1	1	1	1	1	1	1	1	1	1	1
CLZ	1	1	2	2	1	2	1	1	2	1	1	1	5	1	2	2	1	5
CMAS	1	0	0	0	1	1	0	1	1	0	1	0	0	0	1	1	0	0
CMD	1	1	0	0	3	1	0	1	1	0	5	0	0	0	0	1	0	0
CMS1	1	1	1	1	2	1	1	1	1	0	1	0	0	1	1	1	1	0
CM_2	0	0	0	0	2	0	0	0	0	0	0	0	0	0	0	0	0	0
CNDH2_C	1	1	1	1	2	1	1	1	0	0	1	0	0	1	1	1	2	2
CNDH2_M	1	1	0	1	0	1	1	1	0	0	0	0	0	1	1	1	0	0
CNDH2_N	1	1	1	1	1	1	1	1	0	0	1	0	0	1	1	1	1	1
CNH	9	6	7	5	12	7	7	6	5	7	7	5	10	8	7	7	7	8
CNOT11	1	1	1	1	1	0	1	1	1	2	1	1	1	1	1	1	1	1
CNOT1_CAF1_bind	1	1	1	1	2	1	1	1	1	2	1	2	4	1	1	1	1	1
CNOT1_HEAT	1	1	1	1	2	1	1	1	1	0	1	0	0	1	1	1	1	1
CNOT1_TTP_bind	1	1	1	1	2	1	1	1	1	1	1	1	2	1	1	1	1	1
CNPase	1	2	1	1	3	2	1	1	1	1	1	1	5	0	1	0	1	0
CNRIP1	1	1	1	0	1	1	1	1	1	0	0	0	0	1	1	1	1	0
CN_hydrolase	11	11	4	9	7	6	7	7	11	4	6	2	6	8	7	9	6	12
COBRA1	1	1	1	1	2	1	1	2	1	1	1	1	1	2	1	2	1	1
COE1_DBD	1	1	3	1	1	1	2	1	1	1	1	2	1	1	1	1	1	2
COE1_HLH	1	1	2	1	1	1	1	1	1	1	1	1	1	1	1	1	1	1
COG2	2	1	1	1	2	1	1	2	1	1	1	1	1	1	1	1	1	0
COG4	2	1	1	1	2	1	1	1	1	7	1	1	1	1	1	1	1	1
COG5	3	1	1	1	1	1	1	2	1	1	1	2	1	2	1	1	1	2
COG6	2	0	1	1	2	1	1	1	2	1	3	1	1	1	1	1	1	1
COG7	2	1	1	1	3	1	1	1	1	1	1	0	1	2	1	1	1	2
COLFI	6	3	6	2	3	3	3	2	3	6	3	6	11	2	3	3	3	4
COMMD1_N	1	1	0	1	1	0	1	1	1	0	1	0	0	1	1	2	1	1
COMM_domain	12	8	5	8	13	4	9	8	7	0	10	0	5	10	10	10	9	9
COMP	1	0	0	0	1	0	0	0	2	0	1	0	0	1	0	0	0	1
COMPASS-Shg1	2	1	1	1	1	1	1	1	1	1	1	1	1	1	1	1	1	1
COP-gamma_platf	2	1	1	1	2	1	1	1	1	1	1	1	1	1	1	1	1	1
COPIIcoated_ERV	7	3	3	3	4	2	3	6	4	2	3	2	2	2	4	3	4	2
COPI_C	2	0	1	1	2	1	1	2	1	1	1	1	1	1	1	1	1	1
COQ7	2	0	1	1	1	1	1	2	1	1	1	1	1	1	1	0	1	1
COQ9	1	1	1	1	0	1	1	1	0	1	1	1	1	1	1	1	1	1
COR	43	172	2	5	22	15	6	7	66	1	9	1	3	11	5	56	17	9
COX1	0	0	0	0	0	0	2	2	3	1	1	0	0	0	0	0	0	0
COX14	0	0	0	0	0	0	1	0	0	0	0	0	0	1	0	0	0	1
COX15-CtaA	1	1	1	2	2	1	1	1	2	1	1	1	2	1	1	1	1	1
COX16	1	1	0	1	2	0	1	0	0	0	1	0	0	1	1	0	1	1
COX17	2	0	2	0	1	0	1	0	0	1	0	1	0	0	1	1	1	0
COX2	0	0	0	0	0	0	2	2	0	1	1	1	0	0	0	0	0	0
COX2_TM	0	0	1	0	0	0	0	2	0	0	1	0	0	0	0	0	0	0
COX3	0	0	2	0	0	0	1	1	0	0	0	0	0	0	0	0	0	0
COX4	1	1	1	1	2	0	2	2	1	1	2	1	1	2	2	1	2	0
COX5A	1	1	1	1	1	1	1	2	2	1	1	1	1	1	1	1	1	1
COX5B	1	1	1	1	2	2	2	1	1	0	1	2	1	1	1	1	1	1
COX6A	0	1	1	1	2	0	1	2	1	0	1	0	1	0	0	0	2	3
COX6B	2	2	2	1	2	1	2	3	2	3	3	0	4	1	2	1	3	2
COX6C	0	1	1	1	2	0	1	0	1	0	0	1	2	2	0	0	0	2
COX7C	0	1	1	1	1	0	1	0	0	0	2	0	2	0	0	1	1	0
COX7a	0	0	1	0	0	0	1	0	0	0	1	0	0	0	0	0	2	0
COX8	0	0	0	1	0	0	1	0	1	0	0	0	0	2	0	0	0	2
CO_deh_flav_C	13	2	2	4	11	3	0	6	4	0	13	0	0	3	6	8	4	14
COesterase	34	43	27	24	54	42	22	53	74	6	31	7	13	11	26	50	26	12
CP2	3	2	5	1	4	2	2	2	2	1	2	1	0	2	2	2	2	2
CPBP	2	2	1	1	1	0	1	3	1	1	1	1	1	1	2	2	1	0
CPG4	2	0	1	0	0	0	0	0	0	0	0	0	0	0	0	0	0	0
CPL	2	1	1	0	1	2	1	1	0	1	1	1	1	1	1	1	1	1
CPSF100_C	1	0	1	0	2	0	2	1	0	1	1	1	1	1	1	1	1	0
CPSF73-100_C	1	1	1	1	2	1	1	2	1	1	1	1	3	1	1	1	1	1
CPSF_A	4	3	3	3	6	3	3	3	6	3	3	3	3	3	3	3	3	3
CPSase_L_D2	11	5	5	8	8	5	6	11	4	4	10	2	7	6	6	5	8	6
CPSase_L_D3	4	1	1	2	2	1	2	2	0	1	3	0	2	2	2	1	2	2
CPSase_sm_chain	4	1	1	2	2	1	2	2	1	1	2	0	2	2	2	1	2	2
CPT_N	2	1	0	1	2	1	1	1	1	0	1	0	2	1	1	1	1	1
CR6_interact	1	1	1	0	1	1	1	1	1	1	1	1	1	1	1	1	1	1
CRAL_TRIO	14	12	8	9	27	8	11	22	13	8	15	9	12	12	8	9	11	16
CRAL_TRIO_2	8	3	5	5	9	5	6	5	3	3	4	2	6	4	4	5	5	5
CRAL_TRIO_N	4	4	0	3	2	2	4	2	5	0	1	0	1	1	4	3	3	1
CREPT	2	2	2	2	3	2	1	3	2	1	1	1	2	1	2	2	2	2
CRF-BP	1	1	0	1	2	1	1	1	1	0	0	0	0	1	1	1	2	1
CRIC_ras_sig	2	1	0	1	1	1	1	1	1	0	1	0	0	1	1	1	1	1
CRIM	1	1	0	1	2	1	1	1	1	1	1	1	1	1	1	1	1	1
CRM1_C	2	1	1	1	1	1	1	1	1	1	1	1	1	1	1	1	1	1
CRM1_repeat	2	1	1	1	1	1	1	1	1	1	1	1	1	1	1	1	1	1
CRM1_repeat_2	2	1	1	1	1	1	1	1	1	1	1	1	1	1	1	1	1	1
CRM1_repeat_3	2	1	1	1	1	1	1	1	1	1	1	1	1	1	1	1	1	1
CRS1_YhbY	0	0	0	0	0	0	0	1	0	0	0	0	0	0	0	0	0	0
CRT-like	2	2	0	0	0	3	0	2	3	0	1	0	0	1	2	2	1	0
CS	14	7	8	8	18	8	6	8	7	8	9	5	5	9	10	8	10	8
CSD	6	4	8	3	5	4	5	22	2	4	6	2	15	4	4	4	4	3
CSN4_RPN5_eIF3a	1	1	1	1	1	1	1	1	1	1	1	0	0	1	1	1	1	1
CSN5_C	1	1	1	1	2	1	1	1	0	1	1	1	1	1	1	1	1	1
CSN7a_helixI	2	1	1	1	2	2	1	1	0	0	0	0	0	1	1	1	1	1
CSN8_PSD8_EIF3K	5	3	3	3	5	2	3	3	2	3	3	3	3	3	3	3	3	2
CSRNP_N	1	2	2	1	2	1	1	1	2	1	1	2	2	1	1	1	1	1
CSTF1_dimer	2	1	1	1	2	1	1	1	1	1	1	1	1	1	1	1	1	1
CSTF2_hinge	2	1	1	1	1	1	1	1	1	1	1	1	3	1	0	1	1	1
CSTF_C	3	1	1	0	1	1	1	1	1	1	1	1	2	1	0	1	1	1
CTC1	1	2	0	3	2	2	1	0	3	0	1	0	0	1	1	3	1	2
CTD	2	2	0	0	0	0	0	1	0	0	1	0	0	3	2	2	0	3
CTD_bind	6	4	8	3	6	5	4	7	1	4	5	4	6	3	5	5	5	5
CTF_NFI	1	0	0	0	0	1	0	0	1	0	0	0	0	0	0	0	1	1
CTNNB1_binding	1	1	1	0	2	1	0	1	1	0	0	0	0	1	1	0	1	1
CTNNBL	1	1	1	1	1	1	1	1	0	1	1	1	1	1	1	1	1	1
CTP_synth_N	3	1	1	1	1	1	1	2	1	1	3	1	1	1	1	1	1	1
CTP_transf_1	2	1	1	1	2	1	1	1	1	1	1	1	1	1	1	1	1	1
CTP_transf_like	10	2	4	4	20	3	5	4	4	4	5	2	7	5	4	6	7	8
CTU2	1	1	0	1	2	1	1	1	1	1	0	1	1	1	1	1	1	0
CT_C_D	0	0	0	0	0	0	0	1	0	0	0	0	0	0	0	0	0	0
CUB	135	74	30	36	86	77	28	74	64	8	90	5	12	94	64	80	125	127
CUE	7	5	3	3	6	6	5	5	5	1	4	0	1	5	5	5	6	5
CUT	4	3	11	2	4	3	2	3	3	3	2	3	6	2	3	3	3	2
CUTL	1	0	1	0	1	1	0	0	0	0	0	0	0	0	0	1	1	0
CWC25	3	1	1	1	2	1	1	0	0	1	1	1	0	0	0	1	1	1
CX9C	2	0	0	0	1	0	2	1	0	0	1	0	0	0	1	0	1	0
CYSTM	0	1	0	0	0	0	0	0	0	0	0	0	0	0	0	0	0	0
CYTH	3	2	1	2	2	2	2	3	1	0	3	0	0	1	2	2	2	1
CYYR1	1	1	0	0	2	3	0	0	2	0	0	0	0	0	0	3	1	0
CaKB	3	0	4	0	4	0	0	13	0	2	0	4	5	4	0	0	0	5
CaMBD	3	3	2	1	3	6	3	2	4	3	1	1	8	2	3	5	3	2
CaMKII_AD	1	1	2	0	4	1	1	1	1	1	1	1	3	1	1	1	2	1
CaM_bdg_C0	1	0	0	0	2	1	1	1	0	0	1	0	2	1	1	1	1	0
Ca_chan_IQ	2	2	6	2	2	2	2	1	2	3	3	4	6	2	2	2	2	2
Ca_hom_mod	1	0	0	0	0	0	0	2	0	0	0	0	0	1	0	0	0	1
CactinC_cactus	1	1	1	1	1	1	1	1	0	1	1	1	2	1	1	1	1	1
Cactin_mid	1	1	1	1	1	1	1	1	1	1	1	1	2	1	1	1	1	2
Cadherin	47	88	81	65	58	72	200	64	72	40	85	38	86	57	63	53	20	68
Cadherin-like	1	1	0	1	3	1	0	1	3	0	1	0	2	2	1	2	2	1
Cadherin_2	1	15	14	11	2	16	67	15	14	5	11	9	20	17	13	14	1	18
Cadherin_3	6	5	2	4	7	5	3	3	4	2	3	1	2	5	4	4	5	5
Cadherin_4	0	0	0	0	0	0	0	4	0	0	0	0	0	0	0	0	0	0
Cadherin_C	4	5	2	1	3	4	2	2	1	0	2	0	4	2	1	1	2	1
CagX	0	0	0	0	0	0	0	0	0	0	1	0	0	0	0	0	0	0
Calcipressin	2	1	2	1	2	1	2	1	0	1	1	1	2	1	1	1	1	1
Calpain_III	13	12	12	11	16	16	10	15	10	7	13	6	12	15	8	14	13	16
Calponin	8	6	7	6	10	5	5	5	5	3	5	4	5	3	4	6	5	5
Calreticulin	3	2	3	2	3	4	2	3	2	2	2	3	6	2	2	2	3	2
Calsarcin	0	0	0	0	1	0	0	0	0	0	0	0	0	0	1	1	0	0
Calsequestrin	0	0	0	0	6	0	0	0	0	0	0	0	0	0	0	0	0	0
Calx-beta	12	12	1	11	13	11	5	6	13	1	6	1	6	10	9	20	11	9
Caprin-1_C	2	0	0	0	0	0	0	0	0	0	0	0	0	0	1	0	0	0
Caprin-1_dimer	2	1	1	1	1	1	1	1	1	0	1	0	0	1	1	1	1	1
Caps_synth	1	0	0	0	0	0	0	0	0	0	0	0	0	0	0	0	0	0
Capsule_synth	0	0	0	0	0	0	0	1	0	0	0	0	0	0	0	0	0	0
Carb_anhydrase	9	27	24	20	16	29	15	13	40	5	20	4	10	10	17	18	10	17
Carb_kinase	2	0	1	1	2	0	1	1	1	1	1	1	1	1	1	1	1	1
CarbopepD_reg_2	0	1	0	0	2	0	2	0	0	0	0	0	0	1	2	1	0	1
Carboxyl_trans	8	5	3	4	9	12	4	7	6	2	5	2	3	4	4	4	5	5
CarboxypepD_reg	4	1	4	5	8	4	4	4	4	2	4	0	4	7	2	4	2	10
Carm_PH	1	0	1	1	1	1	0	1	0	0	1	0	0	1	1	0	1	0
Carn_acyltransf	16	9	1	6	15	8	8	11	9	1	8	3	12	7	7	8	9	13
Cas1_AcylT	3	4	1	1	2	1	1	2	1	1	4	1	1	2	2	1	1	2
Casc1	0	0	0	0	0	0	1	1	0	0	1	0	0	1	0	0	0	1
Casc1_N	1	1	0	1	1	1	1	1	1	1	1	1	1	1	1	1	1	1
Caskin-tail	0	0	0	0	1	0	0	0	0	0	0	0	0	1	0	0	1	1
Cast	2	1	1	1	8	1	3	1	1	1	1	2	1	2	3	1	1	2
Castor1_N	1	0	0	0	0	0	0	0	0	0	0	0	0	0	0	0	1	0
Catalase	1	1	2	1	1	3	1	1	1	0	3	0	2	0	1	2	2	0
Catalase-rel	1	1	2	1	1	3	1	1	1	0	3	0	2	0	1	2	1	0
CathepsinC_exc	1	1	1	1	1	2	0	1	1	1	1	0	2	1	2	1	1	1
Cation_ATPase	11	7	23	6	11	7	8	9	7	9	14	11	25	6	9	8	8	6
Cation_ATPase_C	7	3	23	4	7	4	4	5	3	8	10	7	16	4	5	5	4	3
Cation_ATPase_N	5	5	22	5	5	6	7	5	2	7	9	7	15	4	6	7	5	4
Cation_efflux	14	7	13	9	13	8	8	9	5	6	10	6	10	9	10	11	13	9
Cauli_VI	9	3	1	1	5	1	1	0	0	1	0	1	1	1	0	1	1	1
Caveolin	10	20	0	8	6	22	1	5	23	0	6	0	5	2	7	22	10	2
Cbl_N	1	0	3	1	1	1	1	0	0	1	1	1	2	0	0	0	1	1
Cbl_N2	1	1	3	1	2	1	1	0	1	1	1	2	2	1	1	1	1	1
Cbl_N3	1	1	3	1	1	1	1	0	1	1	1	2	3	1	1	1	1	1
Ccdc124	1	1	1	1	1	1	1	1	1	1	0	2	2	1	1	1	1	1
Cdc6_C	2	2	2	1	3	2	2	2	2	2	2	2	1	2	2	2	2	2
Cellulase	1	0	1	0	5	0	0	2	11	12	2	1	3	1	0	1	1	1
Cep57_CLD	1	1	1	2	2	1	1	1	1	0	1	0	0	2	1	1	1	2
Cep57_CLD_2	0	0	0	0	0	0	0	0	0	0	1	0	0	0	0	0	0	1
Cep57_MT_bd	1	1	0	2	2	2	1	1	1	0	1	0	0	2	1	1	1	1
Ceramidase	3	1	0	1	7	1	0	4	0	0	2	0	1	3	0	1	1	4
Ceramidase_alk	3	1	1	1	2	1	0	2	1	1	1	1	1	0	1	1	1	0
Ceramidse_alk_C	2	1	1	1	2	1	0	2	1	1	1	1	1	0	1	1	1	0
Cg6151-P	1	0	2	1	2	1	1	1	0	1	1	0	0	1	1	1	1	1
Cgr1	1	0	0	1	1	0	1	1	0	1	0	1	0	1	0	1	1	1
ChAPs	0	0	0	0	0	0	0	0	0	0	0	0	1	0	0	0	0	0
ChaC	3	2	2	2	3	4	2	2	1	0	1	1	4	4	2	2	2	3
Chalcone_3	0	0	0	0	0	0	0	1	0	0	0	0	0	0	0	0	0	0
CheR	0	0	0	0	0	0	0	1	0	0	0	0	0	0	0	0	0	0
ChiC	0	0	0	0	0	0	0	1	0	0	0	0	0	0	0	0	0	0
Chibby	1	1	1	1	2	0	1	0	1	1	1	1	4	1	1	1	1	1
Chitin_synth_2	31	22	2	16	0	18	13	6	21	0	9	0	0	8	13	13	6	6
ChlI	0	0	0	0	0	0	0	1	0	0	0	0	0	0	0	0	0	0
Chlorophyllase2	1	2	0	0	0	1	0	0	1	0	4	0	0	0	1	1	1	0
Chol_subst-bind	0	0	0	0	0	1	0	0	0	0	0	0	0	0	0	0	0	0
Choline_kinase	6	1	2	2	67	2	2	6	4	3	3	2	3	3	2	2	2	5
Choline_transpo	3	6	2	9	8	4	5	5	8	2	5	1	3	6	6	6	2	6
Chor_lyase	0	0	0	0	0	0	0	1	0	0	0	0	0	0	0	0	0	0
Chorein_N	8	4	5	1	11	6	6	7	5	4	6	2	4	4	5	6	6	6
Chorismate_synt	0	0	0	0	0	0	0	1	0	0	0	0	0	0	0	0	0	0
Chromo	16	10	7	9	60	8	7	7	40	9	9	7	14	10	5	10	13	8
Chromo_2	1	0	1	0	2	1	1	1	1	1	0	0	0	1	0	1	1	1
Chromo_shadow	2	0	0	0	2	1	2	1	0	1	1	2	4	1	1	2	1	1
Chromosome_seg	1	1	1	1	2	1	1	1	1	1	1	1	1	1	1	0	1	1
ChuX_HutX	0	0	0	0	0	0	0	1	0	0	0	0	0	0	0	0	0	0
Churchill	1	0	0	1	1	0	1	2	0	0	1	0	0	0	1	0	2	0
CiPC	0	0	0	0	2	0	1	1	0	0	1	0	0	0	1	1	0	0
Cid2	1	1	1	1	1	1	1	1	1	1	1	1	1	1	1	1	1	1
CinA	0	0	0	0	0	0	0	2	0	0	0	0	0	0	0	0	0	0
Cir_N	3	1	2	1	3	1	1	3	1	2	2	1	2	2	2	1	2	2
CitMHS	6	2	1	2	1	1	1	1	1	0	1	0	1	0	3	2	2	0
Citrate_bind	2	1	1	1	3	1	1	1	1	1	1	0	2	1	1	1	1	0
Citrate_synt	2	2	2	2	2	3	2	2	2	2	2	1	2	2	2	2	2	1
Clat_adaptor_s	9	5	12	9	12	9	7	10	10	6	10	10	11	6	7	9	7	8
Clathrin	8	6	4	4	11	5	6	7	5	4	7	2	5	4	8	7	7	6
Clathrin-link	1	1	1	1	1	1	1	1	0	1	1	1	1	1	1	1	1	1
Clathrin_H_link	2	2	1	1	3	3	2	2	1	1	2	1	2	2	2	2	2	2
Clathrin_bdg	1	0	0	1	1	1	1	1	1	0	1	0	0	1	1	1	1	1
Clathrin_lg_ch	2	1	1	1	1	1	1	1	1	2	1	2	2	1	1	1	1	0
Clathrin_propel	1	1	1	1	2	1	1	1	0	1	1	1	1	1	1	1	1	1
Claudin_2	11	9	16	9	12	16	8	16	17	7	14	3	9	12	9	10	6	11
Claudin_3	0	0	0	0	0	1	0	1	2	0	6	0	0	1	1	1	0	1
Clc-like	0	0	0	0	0	0	0	0	0	0	0	0	0	0	0	1	0	0
Clp1	1	1	2	1	1	1	1	1	0	1	1	1	3	1	1	1	1	1
ClpB_D2-small	3	2	3	2	4	4	2	4	1	2	3	1	4	1	2	3	2	2
ClpS	1	1	1	0	0	1	1	1	0	1	1	1	1	1	1	1	1	1
Cluap1	1	1	2	1	3	1	1	1	2	1	1	2	1	1	1	1	1	1
Cmc1	2	2	2	1	2	2	2	1	0	1	2	1	1	2	1	1	2	2
CmcI	0	0	0	0	5	0	0	0	0	0	0	0	0	0	0	0	0	0
Cmyb_C	1	1	0	1	1	1	1	0	1	0	0	0	0	1	0	1	1	1
Cnd1	2	3	2	1	4	2	2	2	3	2	3	1	2	2	4	2	2	2
Cnd1_N	2	1	1	1	2	1	1	1	1	1	1	1	1	1	1	1	2	2
Cnd2	1	1	1	1	2	1	1	1	1	1	1	1	3	1	1	1	1	1
Cnd3	1	1	1	0	1	1	1	1	1	1	1	1	1	1	1	1	1	1
Cnl2_NKP2	2	0	0	0	1	0	0	0	0	0	0	0	0	0	0	0	0	0
Cnn_1N	1	2	1	1	2	1	1	1	1	0	1	0	1	1	0	1	1	1
CoA_binding	3	2	2	2	4	2	2	2	2	1	2	1	2	2	2	2	2	1
CoA_trans	1	2	1	1	2	2	0	4	2	0	2	0	2	5	1	1	1	1
CoA_transf_3	3	2	1	2	4	2	2	2	3	0	2	0	2	1	2	2	2	1
Coa1	1	1	1	1	0	0	1	1	1	0	1	0	0	0	1	2	1	1
CoaE	6	2	1	2	2	2	2	2	2	1	3	2	2	2	2	2	3	2
Coatamer_beta_C	4	1	1	1	2	1	1	1	1	1	1	1	1	1	1	1	1	1
Coatomer_E	1	1	1	1	1	0	1	2	1	2	1	1	1	1	1	1	1	1
Coatomer_WDAD	2	2	2	3	3	4	4	2	2	2	3	2	2	2	2	2	2	3
Coatomer_b_Cpla	4	1	1	1	2	1	1	1	1	1	1	1	1	1	1	1	1	1
Coatomer_g_Cpla	2	1	1	1	2	1	1	1	1	1	1	1	1	1	1	1	1	1
CobW_C	1	1	1	1	1	1	1	0	0	1	1	1	1	1	2	1	1	1
Cob_adeno_trans	1	1	1	1	2	0	1	1	1	0	1	0	1	1	1	1	1	1
Cobalamin_bind	11	3	0	0	0	0	0	1	1	0	0	0	0	0	0	4	0	0
Cobl	0	0	0	0	1	0	1	0	0	0	1	0	0	1	0	0	1	1
Codanin-1_C	2	1	0	0	2	1	1	1	1	0	0	0	0	1	1	1	1	1
Cofilin_ADF	18	6	9	7	21	10	5	11	3	6	10	5	7	8	6	7	13	7
Cohesin_HEAT	1	1	1	0	1	1	2	1	1	2	1	1	2	1	1	1	1	1
Cohesin_load	1	2	1	1	2	1	1	1	2	1	1	1	1	1	1	1	2	1
Coiled-coil_56	0	0	0	0	2	0	1	0	0	0	1	1	0	1	0	0	1	1
Coilin_N	1	1	1	1	0	0	1	1	1	0	0	0	0	0	0	1	1	1
Col_cuticle_N	0	0	0	0	0	0	0	0	0	0	2	0	0	0	0	0	0	0
Colipase-like	0	0	0	0	0	0	0	0	0	0	0	0	0	1	0	0	0	0
Collagen	94	42	109	18	34	31	29	101	55	11	30	10	18	105	28	35	36	57
Collagen_mid	0	0	0	0	0	0	0	0	0	0	0	0	0	3	0	1	1	0
Complex1_30kDa	1	1	1	1	2	1	1	2	1	1	1	1	1	1	1	1	1	1
Complex1_49kDa	1	1	1	1	1	1	1	1	1	1	2	1	1	2	1	1	1	3
Complex1_51K	1	1	1	1	2	1	1	1	1	1	2	1	1	1	1	1	1	1
Complex1_LYR	7	6	5	7	13	5	6	6	7	3	5	8	5	7	8	9	7	7
Complex1_LYR_2	1	1	1	2	3	1	1	1	1	3	1	1	1	0	1	0	1	1
Condensation	12	4	0	2	1	2	0	0	5	0	1	0	0	0	3	5	5	0
Condensin2nSMC	2	0	1	1	2	1	1	1	0	0	1	0	0	1	1	1	1	1
Connexin	1	0	1	0	0	0	0	0	0	0	0	0	0	0	0	0	0	0
Conotoxin	0	0	0	0	3	0	0	0	0	0	0	0	0	0	0	0	0	0
Cons_hypoth95	0	0	0	0	0	0	0	0	0	0	1	0	0	0	0	0	0	0
Consortin_C	2	0	0	0	2	0	0	0	0	0	0	0	0	0	0	0	0	0
Copine	11	6	5	7	9	8	6	6	6	2	7	2	7	8	9	7	8	8
Coprogen_oxidas	1	1	1	1	1	1	2	3	2	1	1	1	1	1	1	1	1	1
Coq4	1	1	1	1	2	2	1	1	1	5	2	0	1	1	1	1	1	2
Cor1	2	1	0	2	4	1	2	0	0	0	1	0	0	2	1	2	1	2
CorA	0	0	0	0	0	0	0	0	0	0	0	0	0	1	0	0	0	0
Cornichon	3	2	2	2	4	2	3	2	2	0	3	1	1	2	2	1	2	2
Cornifin	3	2	0	0	0	0	2	9	2	0	7	0	0	23	5	9	0	9
CortBP2	1	1	1	1	2	1	0	0	1	1	1	1	2	1	1	1	1	1
Costars	1	2	1	2	2	0	1	1	2	0	2	0	0	1	4	2	1	1
CpeT	0	0	0	0	0	0	1	0	0	0	6	0	0	0	1	1	0	0
Cpn10	1	1	1	1	1	0	1	1	1	1	1	1	1	1	1	1	1	1
Cpn60_TCP1	19	13	12	12	22	14	13	16	15	11	15	10	20	13	13	13	13	13
Creatinase_N	3	1	1	0	7	3	2	3	2	1	3	1	1	2	2	2	4	2
Creatinase_N_2	2	3	1	2	4	3	2	4	3	1	3	1	1	2	2	4	2	2
Creb_binding	2	2	0	0	1	1	0	1	1	0	0	0	0	1	0	0	1	1
Cript	1	1	1	1	1	1	1	1	0	1	1	1	1	1	1	1	1	1
Crystall	0	0	0	0	0	0	0	0	0	0	0	0	0	0	0	5	0	0
Crystallin	0	0	0	0	0	0	0	0	0	0	0	0	0	0	0	0	0	0
Cse1	2	1	1	1	3	1	1	1	3	1	1	1	1	1	1	1	2	1
CsrA	0	0	0	0	0	0	0	1	0	0	0	0	0	0	0	0	0	0
CstA	0	0	0	0	0	0	0	1	0	0	0	0	0	0	0	0	0	0
CstA_5TM	0	0	0	0	0	0	0	1	0	0	0	0	0	0	0	0	0	0
CtaG_Cox11	1	1	1	0	1	1	1	2	0	1	1	1	1	1	1	1	1	1
Ctf8	0	1	1	0	2	1	1	0	1	1	1	0	1	1	1	1	1	1
Ctr	12	3	4	3	8	3	6	6	3	1	6	1	4	3	3	5	3	5
Cu-oxidase	20	15	0	4	6	30	6	7	21	0	10	0	0	6	6	25	4	9
Cu-oxidase_2	25	18	0	7	6	29	9	5	24	0	12	0	0	5	9	26	6	11
Cu-oxidase_3	23	16	0	4	5	31	11	6	21	0	12	0	0	5	9	28	5	8
Cu-oxidase_4	1	1	0	2	0	1	1	1	1	0	1	0	0	0	0	1	1	0
Cu2_monoox_C	25	26	2	3	14	15	7	3	30	3	21	1	3	3	15	25	17	4
Cu2_monooxygen	21	20	3	3	12	16	7	3	24	3	28	1	3	1	15	25	17	3
Cu_amine_oxid	10	7	0	5	2	10	3	0	11	1	22	1	1	0	9	10	4	0
Cu_amine_oxidN2	7	5	0	4	2	4	3	0	8	0	5	0	0	0	3	6	5	0
Cu_amine_oxidN3	0	0	0	1	0	1	0	0	1	0	2	0	0	0	1	1	0	0
Cul7	2	1	0	1	2	1	1	1	0	0	1	0	0	1	1	1	1	1
Cullin	11	9	8	7	14	9	10	8	7	8	7	7	9	6	7	7	7	10
Cullin_Nedd8	6	4	6	5	10	6	4	5	2	6	4	5	6	3	5	5	6	5
Cullin_binding	4	3	2	3	3	2	3	1	3	1	4	1	1	3	2	3	3	3
Cupin_2	1	9	0	2	0	0	1	1	1	1	2	2	0	1	1	1	1	1
Cupin_4	1	1	1	0	2	1	1	1	1	1	1	0	0	1	1	1	2	1
Cupin_5	4	1	0	0	0	0	0	0	3	0	0	0	0	1	1	0	1	1
Cupin_8	37	17	11	14	20	17	8	20	14	2	9	1	8	19	20	15	19	20
Cut8	1	2	0	0	0	1	0	1	0	0	0	0	0	0	1	0	0	0
CutA1	1	1	1	1	2	1	1	1	0	1	1	0	1	1	1	0	1	1
CutC	2	1	1	1	2	0	1	2	2	0	1	0	1	0	1	1	1	0
CwfJ_C_1	3	2	2	2	4	2	2	2	2	2	2	2	2	2	2	2	2	2
CwfJ_C_2	3	2	2	1	2	2	2	2	1	2	2	2	2	2	2	2	2	2
Cwf_Cwc_15	1	1	1	1	2	0	3	2	2	1	1	1	1	1	1	1	1	1
CxC1	0	0	0	0	0	0	0	9	0	0	0	0	0	0	1	0	1	0
CxC2	0	0	0	0	6	0	0	2	0	0	0	0	0	0	0	0	2	0
CxC3	0	0	0	0	3	1	0	0	0	0	0	0	0	0	0	0	0	0
CxC4	0	1	0	0	2	0	0	2	0	0	0	0	0	0	0	0	1	0
CxC5	0	0	0	0	1	1	0	0	1	0	0	0	0	0	0	0	1	0
CybS	3	1	1	1	0	1	1	2	1	1	1	1	1	2	1	1	1	2
Cyclase	5	5	0	0	15	5	0	0	13	0	11	0	0	0	2	5	3	0
Cyclin	1	0	0	0	1	0	0	1	0	2	0	1	1	0	1	1	0	0
Cyclin_C	13	9	10	8	10	10	11	9	9	2	8	9	7	8	8	6	9	9
Cyclin_C_2	4	2	2	1	4	3	2	2	2	2	2	2	0	0	1	1	2	2
Cyclin_N	26	21	19	18	23	20	22	21	19	11	16	23	20	17	19	17	22	19
Cyclin_N2	2	1	0	1	1	1	0	0	0	0	0	0	0	1	1	1	1	1
Cys_Met_Meta_PP	3	2	3	2	2	2	1	4	5	1	3	0	1	1	2	2	2	3
Cys_box	0	0	0	0	0	0	0	0	0	0	0	0	0	0	0	0	1	0
Cys_knot	2	2	0	3	2	2	4	5	2	0	2	0	0	1	1	1	4	1
Cys_rich_FGFR	1	3	2	1	3	1	1	1	0	0	3	0	2	2	1	1	1	2
Cystatin	3	6	8	3	8	4	1	2	5	2	6	1	2	4	2	2	3	3
Cyt-b5	20	12	12	8	19	13	8	20	10	5	9	4	7	19	13	12	14	18
Cyt_bd_oxida_I	0	0	0	0	0	0	0	1	0	0	1	0	0	0	0	0	0	0
Cyto_heme_lyase	2	1	1	1	2	1	1	1	2	1	1	1	2	2	1	1	1	2
CytochromB561_N	2	1	1	1	2	1	2	1	2	1	1	1	1	1	1	1	1	1
Cytochrom_B558a	1	0	1	1	2	1	1	0	0	0	1	0	0	1	1	1	1	1
Cytochrom_B561	11	7	2	7	5	8	4	8	7	3	13	3	5	4	8	9	4	6
Cytochrom_B_C	0	0	0	0	0	0	2	1	0	1	1	0	0	0	0	0	0	0
Cytochrom_C	0	1	1	1	5	1	1	1	1	1	2	1	1	2	1	1	1	5
Cytochrom_C1	1	1	1	1	1	1	1	2	2	1	1	1	1	1	1	1	2	1
Cytochrom_D1	1	0	0	0	0	0	0	0	0	0	0	0	0	1	0	1	1	0
Cytochrom_NNT	0	0	0	0	0	0	0	1	0	0	0	0	0	0	0	0	0	0
Cytochrome_B	0	0	3	0	0	0	1	0	0	1	0	0	0	0	0	0	0	0
D-ser_dehydrat	0	1	0	1	2	0	0	4	1	0	2	0	0	2	1	1	1	1
D123	5	1	1	2	2	0	1	1	1	1	3	1	1	2	1	2	2	3
DAD	1	1	1	1	0	1	1	2	1	1	0	1	1	1	1	1	0	0
DAG1	3	1	3	1	4	1	2	2	1	0	2	0	2	1	1	1	4	2
DAGAT	2	1	3	1	3	1	4	3	1	2	2	0	2	1	1	1	1	1
DAGK_acc	6	5	5	5	8	6	6	6	4	3	4	3	7	5	4	5	6	5
DAGK_cat	11	8	7	7	12	12	11	11	18	5	11	5	11	7	9	16	15	9
DAG_kinase_N	2	1	0	0	2	1	1	1	1	0	1	0	1	1	1	1	1	0
DAHP_synth_1	0	0	0	0	0	0	0	1	0	0	0	0	0	0	0	0	0	0
DAHP_synth_2	0	0	0	0	0	0	0	1	0	0	0	0	0	0	0	0	0	0
DALR_1	4	2	2	1	6	2	3	4	1	2	3	2	3	3	3	3	3	3
DALR_2	0	0	0	1	0	1	0	1	0	0	1	0	0	0	0	0	0	0
DAN	3	0	2	2	3	1	1	2	0	0	1	0	0	3	2	2	2	2
DAO	31	16	8	9	35	21	10	24	25	5	14	2	16	14	13	22	22	15
DAO_C	1	1	1	1	2	1	1	2	1	1	1	1	3	1	1	1	1	1
DAP	1	1	0	0	2	1	1	1	1	1	1	1	1	1	1	1	1	1
DAP3	1	2	1	1	2	1	1	1	0	1	1	1	1	1	1	1	1	1
DAP_epimerase	1	0	0	0	0	0	0	2	0	0	1	0	0	0	1	0	0	0
DASH_Spc34	0	0	1	0	0	0	0	0	0	0	0	0	0	0	0	0	0	0
DAZAP2	3	0	1	1	2	1	1	1	1	0	1	0	1	0	1	1	1	0
DB	1	1	0	0	3	2	0	2	0	0	0	0	0	1	1	1	1	1
DBB	1	3	0	2	1	5	0	1	2	0	2	0	0	1	2	3	1	2
DBC1	1	1	0	1	2	1	1	1	1	2	1	1	2	1	1	1	1	1
DBINO	2	1	1	1	2	1	1	1	2	1	2	1	1	1	1	1	1	1
DBP10CT	1	0	1	1	1	0	1	1	0	1	1	1	1	1	1	1	1	1
DBR1	1	1	1	1	2	1	1	1	1	1	1	1	1	1	2	1	1	1
DCAF15_WD40	1	1	0	1	1	1	1	1	1	0	1	0	0	1	1	1	1	1
DCAF17	2	1	1	1	2	1	1	1	2	0	1	0	0	1	1	1	1	2
DCB	4	2	2	1	4	2	3	3	4	2	2	2	2	2	2	3	2	2
DCP1	1	0	2	0	1	1	1	1	0	1	0	1	3	1	1	1	1	2
DCP2	1	1	3	1	1	1	0	1	0	1	1	1	5	1	1	1	1	0
DCX	9	6	10	4	11	9	4	7	5	2	4	1	13	5	4	7	5	4
DC_STAMP	4	4	3	0	2	4	2	3	6	3	3	2	2	3	4	5	5	4
DDA1	1	1	0	1	2	0	2	1	1	0	1	0	0	1	1	1	1	1
DDDD	0	1	1	1	0	0	1	1	2	2	0	1	2	0	2	1	0	0
DDE_1	4	16	35	1	100	2	3	35	37	1	22	1	17	6	9	4	3	5
DDE_3	1	20	0	0	45	3	5	1	15	0	0	0	19	1	2	0	2	1
DDHD	4	3	2	4	4	3	3	3	2	4	3	4	5	4	3	2	3	3
DDOST_48kD	2	1	1	2	2	0	1	1	1	1	2	1	1	1	1	1	1	1
DDRGK	1	1	1	1	2	1	2	1	1	1	2	1	1	1	1	1	1	1
DDT	4	1	3	2	1	2	2	2	2	3	3	2	1	3	2	2	3	1
DEAD	82	81	61	48	159	90	53	60	54	53	64	53	93	62	53	69	63	47
DEAD_2	7	3	4	4	5	3	3	5	4	5	6	4	5	4	4	4	4	4
DED	25	20	1	14	24	10	2	3	13	0	3	0	0	3	5	20	28	4
DEK_C	3	2	2	2	5	3	3	3	3	3	2	3	3	2	3	3	2	3
DENN	10	5	7	5	10	9	7	8	7	7	8	6	8	7	7	7	7	7
DEP	13	10	10	10	17	11	9	11	10	6	12	5	7	10	11	12	11	11
DER1	3	2	2	2	3	3	2	2	2	2	2	2	2	2	2	2	2	2
DERM	0	0	0	4	0	13	0	0	5	0	13	0	0	1	2	2	0	2
DFF-C	2	1	0	1	0	1	0	1	1	0	1	0	0	0	1	1	1	1
DFF40	1	1	0	1	0	1	1	1	1	0	1	0	0	1	1	1	1	1
DFP	1	0	1	0	1	1	1	1	0	0	1	1	1	1	1	1	1	1
DFRP_C	3	1	2	2	3	2	1	2	2	2	1	2	2	1	1	1	2	2
DGCR6	1	1	1	1	1	1	1	1	1	1	1	0	1	1	1	2	1	1
DHBP_synthase	0	0	0	0	0	0	0	1	0	0	0	0	0	0	0	0	0	0
DHC_N1	16	11	11	8	18	11	10	10	13	7	16	10	18	11	11	10	13	12
DHC_N2	27	20	18	16	31	18	16	17	23	12	29	15	25	19	21	18	21	21
DHDPS	4	3	1	2	5	3	2	5	5	0	3	0	1	3	3	4	5	2
DHFR_1	3	2	1	3	6	1	1	2	1	2	2	1	1	1	2	2	1	1
DHH	1	0	0	0	1	2	0	1	0	1	0	0	1	0	1	1	1	0
DHHA1	1	1	1	1	1	1	1	2	1	1	1	1	1	1	1	1	2	1
DHHA2	1	1	1	0	1	1	1	1	1	1	0	0	1	1	1	1	1	1
DHHC	30	18	24	15	24	16	19	23	18	15	18	12	24	21	20	27	18	20
DHOR	0	0	0	0	0	0	0	1	0	0	0	0	0	0	0	0	0	0
DHO_dh	5	2	2	2	2	1	2	4	2	1	2	2	2	2	2	2	2	2
DHQ_synthase	0	0	0	0	0	0	0	1	0	0	0	0	0	0	0	0	0	0
DHR-2	6	4	2	3	7	5	4	6	4	3	4	3	4	4	5	4	5	6
DHR10	2	0	0	0	1	1	0	0	0	0	0	0	0	0	0	1	1	0
DIE2_ALG10	1	1	1	1	1	1	1	0	1	0	1	1	1	1	1	1	1	1
DIL	4	2	3	2	4	3	2	2	2	2	2	3	3	2	3	2	3	2
DIM1	5	2	1	2	4	3	2	3	2	1	2	1	1	2	2	1	2	2
DIOX_N	16	9	0	1	6	6	0	5	11	0	0	0	0	6	6	7	9	5
DIRP	1	1	1	1	1	1	1	1	1	2	1	1	2	1	1	1	1	1
DIX	3	3	2	3	3	3	3	3	3	5	3	4	6	2	4	2	3	3
DJ-1_PfpI	4	3	2	3	3	4	2	2	5	1	4	2	1	2	3	2	2	1
DKCLD	1	1	1	1	2	1	1	1	0	2	1	1	1	1	1	1	1	2
DLH	1	1	0	2	0	3	1	3	3	0	2	1	1	0	3	1	0	0
DLIC	2	1	3	2	2	1	1	2	2	3	1	2	3	1	2	2	2	1
DM	5	2	3	2	2	3	2	5	3	3	3	2	4	4	4	4	6	3
DM13	3	0	1	0	0	0	0	1	0	0	0	0	0	0	0	0	1	0
DMA	3	2	0	3	4	2	2	3	2	0	3	0	0	3	0	3	3	3
DMAP1	1	1	1	1	2	1	1	1	1	1	1	2	1	1	1	1	1	1
DMAP_binding	2	2	0	0	2	1	0	1	2	1	1	1	1	2	1	2	2	1
DMPK_coil	1	0	0	0	2	0	0	1	0	0	0	0	0	0	0	1	1	0
DMRL_synthase	0	0	0	0	0	0	0	1	0	0	0	0	0	0	0	0	0	0
DNA_RNApol_7kD	2	1	1	0	1	0	1	1	1	1	0	1	0	0	1	0	1	0
DNA_alkylation	2	0	0	0	0	0	0	1	0	0	1	0	0	1	2	1	0	2
DNA_binding_1	1	0	0	1	1	1	0	4	1	0	1	0	0	1	1	1	1	1
DNA_gyraseA_C	0	0	0	0	0	0	0	0	0	0	2	0	0	0	0	0	0	0
DNA_gyraseB	1	0	1	1	3	1	1	1	1	1	3	1	4	1	2	1	1	1
DNA_gyraseB_C	0	0	0	0	0	0	0	1	0	0	0	0	0	0	0	0	0	0
DNA_ligase_A_C	3	2	3	3	6	4	3	3	1	2	2	3	2	3	3	3	3	3
DNA_ligase_A_M	3	4	3	4	6	5	3	4	2	2	6	3	2	3	4	4	3	3
DNA_ligase_A_N	4	2	2	3	6	4	3	3	2	2	4	3	2	3	3	3	3	3
DNA_ligase_IV	1	1	1	1	1	2	1	1	1	1	1	0	0	1	1	1	0	1
DNA_ligase_OB_2	0	1	0	1	0	1	0	1	1	0	2	0	0	0	1	1	0	0
DNA_methylase	5	1	3	2	4	3	3	4	2	1	2	1	1	3	3	2	3	3
DNA_mis_repair	7	3	1	1	6	4	4	6	3	2	5	2	3	3	4	3	3	4
DNA_pack_C	0	0	0	0	4	0	0	0	0	0	0	0	0	0	0	0	0	0
DNA_pack_N	0	0	0	0	1	0	0	0	0	0	0	0	0	0	0	0	0	0
DNA_photolyase	7	2	0	1	8	6	3	4	5	2	5	1	1	0	5	6	4	0
DNA_pol3_alpha	0	0	0	0	0	0	0	1	0	0	0	0	0	0	0	0	0	0
DNA_pol3_delta2	1	0	0	1	1	2	1	2	5	0	1	1	3	2	1	1	1	1
DNA_pol3_finger	0	0	0	0	0	0	0	1	0	0	1	0	0	0	0	0	0	0
DNA_pol3_gamma3	0	0	0	0	0	0	0	1	0	0	0	0	0	0	0	0	0	0
DNA_pol_A	3	3	2	2	5	5	3	3	3	2	4	2	3	3	3	3	4	2
DNA_pol_A_exo1	11	13	3	4	12	13	2	5	8	1	7	2	5	6	5	11	5	7
DNA_pol_B	6	4	4	4	18	5	3	6	4	4	6	4	8	4	4	4	6	4
DNA_pol_B_2	7	0	0	0	20	0	0	3	2	0	0	0	23	0	164	0	0	0
DNA_pol_B_exo1	7	2	3	4	12	6	3	8	8	4	4	4	6	4	5	4	5	4
DNA_pol_B_palm	3	2	2	2	5	3	2	2	3	0	3	0	0	3	2	3	3	3
DNA_pol_B_thumb	3	2	2	2	5	3	2	3	2	0	3	0	0	2	2	3	3	2
DNA_pol_D_N	2	1	1	1	2	1	1	1	1	1	1	1	1	1	1	1	1	0
DNA_pol_E_B	4	3	3	2	6	3	3	3	2	3	3	3	3	3	3	3	3	4
DNA_pol_P_Exo	1	0	0	0	2	1	0	0	0	0	0	0	0	1	0	1	1	0
DNA_pol_alpha_N	2	0	1	0	1	1	1	1	0	1	1	0	2	1	1	1	1	1
DNA_pol_delta_4	1	1	0	0	2	1	1	1	1	0	1	0	0	0	1	1	1	0
DNA_pol_lambd_f	3	3	2	2	3	3	2	3	3	0	3	0	0	1	2	3	3	1
DNA_pol_phi	1	1	1	1	2	1	4	1	2	1	3	2	0	1	0	1	1	2
DNA_pol_viral_C	0	0	0	0	2	0	0	0	0	0	0	0	0	0	0	0	0	0
DNA_primase_S	1	1	1	1	2	2	1	1	1	1	1	1	1	1	0	1	1	1
DNA_primase_lrg	3	2	1	1	4	2	2	2	2	1	2	1	4	1	2	2	2	1
DNA_repr_REX1B	1	1	1	0	1	1	1	1	1	0	1	1	0	0	1	1	2	0
DNA_topoisoIV	1	1	1	1	2	1	1	2	1	1	3	1	5	1	2	1	1	1
DNApol_Exo	1	1	1	0	1	1	1	1	1	1	1	1	2	1	1	1	1	1
DND1_DSRM	3	2	2	1	2	1	1	1	1	0	1	0	0	1	2	2	3	1
DNMT1-RFD	1	1	1	1	1	1	1	1	1	0	2	0	0	1	1	1	1	1
DNTTIP1_dimer	1	1	1	0	1	1	1	0	1	1	1	1	1	1	0	1	1	1
DNase_II	3	4	2	3	3	6	1	3	2	1	2	1	5	2	2	2	5	3
DOCK-C2	7	3	2	3	6	5	4	4	2	3	4	3	4	4	4	4	4	4
DOCK_N	4	1	2	1	3	2	1	2	1	0	3	0	0	2	3	2	2	2
DOMON	12	12	4	7	15	11	7	7	23	1	18	0	5	5	11	16	17	6
DOR	2	1	1	1	1	1	1	1	1	0	1	0	0	1	1	1	1	1
DOT1	1	1	2	2	1	1	1	1	1	1	1	1	1	1	1	1	2	1
DP	2	1	1	1	2	1	1	1	0	1	1	1	1	1	1	1	1	2
DPCD	1	1	1	1	2	1	1	1	1	1	1	1	0	1	1	1	1	1
DPM2	1	0	0	0	2	1	0	1	1	0	1	0	0	1	0	0	2	1
DPM3	1	1	0	1	2	0	1	1	1	1	1	1	1	1	1	1	1	1
DPPIV_N	2	2	4	1	3	2	2	3	1	2	2	2	3	5	2	2	3	6
DREV	1	1	1	1	2	0	1	1	2	1	1	1	1	1	1	1	3	2
DRIM	2	2	1	0	3	2	1	1	1	1	1	1	1	1	1	1	1	1
DRMBL	4	3	1	2	5	3	3	2	2	1	4	1	1	2	2	3	2	3
DRTGG	0	0	0	0	0	0	0	1	0	0	0	0	0	0	0	0	0	0
DRY_EERY	2	2	3	1	3	2	1	2	0	1	3	2	3	2	2	2	3	2
DS	1	1	1	1	7	1	1	1	1	1	1	1	3	1	1	1	1	1
DSBA	4	3	1	1	1	2	1	3	3	0	3	0	0	1	2	2	3	1
DSHCT	3	2	2	2	3	2	2	2	2	4	3	3	4	2	2	2	2	2
DSL	4	4	3	8	10	12	6	7	5	9	11	9	16	9	6	18	17	10
DSPc	30	24	37	20	41	24	25	34	29	20	23	16	30	28	25	25	28	32
DSPn	1	0	3	4	1	0	1	1	0	1	1	1	3	1	1	1	1	1
DSS1_SEM1	2	1	0	0	1	0	1	1	1	1	0	1	2	1	0	1	1	1
DTC	14	21	4	19	1	13	3	1	10	0	4	0	0	9	3	9	5	15
DTHCT	1	0	0	0	1	1	0	0	1	0	1	0	0	0	0	0	0	0
DTW	3	3	2	2	3	3	3	3	2	0	2	0	2	2	2	2	2	2
DUSP	4	3	2	5	6	4	2	4	2	2	3	2	4	3	3	6	3	8
DWNN	1	1	1	1	1	1	1	3	1	1	1	1	3	1	1	1	1	0
DZF	3	2	6	2	3	2	4	4	5	2	2	2	2	2	2	2	2	2
DZR	3	8	1	2	1	1	1	1	2	1	0	2	1	1	1	0	1	1
Dak1	2	1	1	1	2	2	1	1	2	0	1	0	2	1	2	1	1	1
Dak1_2	0	0	0	0	0	0	0	0	0	0	1	0	0	0	0	0	0	0
Dak2	1	1	1	1	2	2	1	1	2	0	1	0	0	1	2	1	2	1
Dala_Dala_lig_C	0	0	0	0	0	0	0	1	0	0	1	0	0	0	0	0	0	0
Dala_Dala_lig_N	0	0	0	0	0	0	0	1	0	0	0	0	0	0	0	0	0	0
Dam	0	0	0	0	1	0	0	0	2	0	0	0	0	0	0	0	0	0
DapB_C	0	0	0	0	0	1	0	2	0	0	0	0	0	0	0	0	0	0
DapB_N	0	0	0	0	0	1	0	2	0	0	0	0	1	0	0	0	0	0
Daxx	2	0	0	0	2	0	0	1	0	0	0	0	0	1	0	0	0	1
Dcc1	1	1	1	1	1	0	1	1	1	1	1	1	2	1	1	1	1	1
DcpS	1	0	1	1	2	1	1	1	0	1	0	1	1	1	1	0	1	1
DcpS_C	5	3	2	2	4	2	3	4	4	2	3	1	3	3	3	3	4	4
DctM	0	0	0	0	0	0	0	2	0	0	0	0	0	0	0	0	0	0
DctP	0	0	0	0	0	0	0	2	0	0	0	0	0	0	0	0	0	0
DctQ	0	0	0	0	0	0	0	1	0	0	0	0	0	0	0	0	0	0
Death	74	62	12	24	45	28	23	21	50	3	19	3	15	31	22	47	29	52
Death_2	1	1	0	0	0	2	1	0	1	0	1	0	0	0	1	0	0	0
Defensin_2	1	0	0	0	0	2	0	0	1	0	0	0	0	0	0	0	0	0
Defensin_big	0	1	0	0	0	1	0	0	0	0	0	0	0	0	0	1	0	0
DegT_DnrJ_EryC1	1	1	1	1	2	2	1	5	2	0	1	0	0	1	1	1	1	0
Dehalogenase	0	0	0	0	0	0	0	1	0	0	0	0	0	0	0	0	0	0
Deltameth_res	1	1	0	1	3	0	2	2	1	1	1	1	0	4	0	0	2	4
DeoC	2	1	1	1	2	1	1	1	2	1	1	1	1	1	1	1	1	1
DeoRC	0	0	0	0	0	0	0	1	0	0	0	0	0	0	0	0	0	0
Destabilase	0	5	0	5	3	3	2	2	6	0	1	0	0	11	0	2	1	17
Det1	1	1	1	1	1	1	1	2	1	0	1	0	0	1	1	1	1	2
Diacid_rec	0	0	0	0	0	0	0	1	0	0	0	0	0	0	0	0	0	0
Dicer_dimer	1	1	1	1	1	3	1	1	1	1	1	3	2	1	1	1	1	1
Dickkopf_N	1	0	0	0	0	0	0	0	0	0	0	0	0	0	0	0	1	0
Dicty_CAR	5	1	0	1	2	2	0	1	1	0	2	0	0	1	1	3	3	2
Diedel	1	0	0	0	0	0	0	0	0	0	0	0	0	0	0	0	0	0
Dimer_Tnp_hAT	11	17	175	0	90	2	18	57	33	1	3	1	58	0	2	3	3	14
Dimerisation2	0	1	2	1	0	1	1	1	1	0	0	0	0	2	1	1	2	2
DinB_2	0	0	0	0	0	1	0	0	0	0	1	0	0	1	0	1	0	0
Dioxygenase_C	2	5	0	0	0	1	0	0	9	0	0	0	0	1	0	1	0	1
Diphthami_syn_2	1	1	1	1	2	1	1	1	1	4	1	1	1	1	1	1	1	1
Diphthamide_syn	3	2	3	2	2	2	3	2	3	2	3	2	2	2	2	2	2	2
Dis3l2_C_term	3	1	1	1	2	1	1	1	1	1	2	1	1	1	1	1	1	1
Dishevelled	3	0	0	1	2	1	1	1	1	2	1	2	2	1	1	1	1	1
Disintegrin	10	5	25	7	13	4	4	8	5	3	16	4	6	9	6	7	24	9
DmpG_comm	0	0	0	0	0	1	0	1	0	0	0	0	0	0	0	0	0	0
Dna2	1	0	1	1	2	1	1	0	1	1	1	1	2	1	0	1	1	1
DnaB	0	0	0	0	0	0	0	1	0	0	1	0	0	0	0	0	0	0
DnaB_C	0	1	0	0	0	0	0	1	0	0	2	0	0	0	0	0	0	0
DnaJ	55	33	41	30	71	41	32	37	35	36	33	25	47	37	36	42	34	35
DnaJ_C	7	6	7	9	8	6	6	7	4	6	8	7	8	6	6	6	6	7
DnaJ_CXXCXGXG	4	3	3	3	3	2	3	3	1	2	4	2	4	2	3	3	3	2
Dopey_N	1	1	3	1	2	1	1	1	1	1	1	1	1	1	1	1	1	2
Dor1	1	1	1	1	1	1	1	1	1	1	1	1	1	1	2	1	1	1
DoxX_2	1	1	1	1	3	3	1	1	4	1	0	1	1	1	2	3	2	1
Dpoe2NT	1	0	1	1	1	1	1	1	0	1	1	0	1	1	1	1	1	1
Dpy-30	6	6	3	6	11	5	4	6	5	9	6	4	9	5	4	6	6	5
Dpy19	2	3	3	1	5	3	2	3	3	2	2	1	2	2	2	2	3	3
Drc1-Sld2	0	0	0	1	2	0	1	0	0	0	1	0	0	0	0	1	1	0
Drf_DAD	0	0	2	1	1	0	0	1	2	0	1	0	0	1	1	0	1	1
Drf_FH1	0	0	1	0	0	0	1	0	0	0	1	0	0	6	0	1	0	4
Drf_FH3	9	6	10	5	9	10	7	9	7	3	7	3	7	5	7	8	7	6
Drf_GBD	8	7	8	3	9	10	7	9	8	3	7	3	6	4	7	9	7	6
DsbC	0	0	0	0	0	0	0	1	0	0	0	0	0	0	0	0	0	0
Dsh_C	1	1	0	0	0	0	0	0	0	0	1	0	0	0	1	0	1	0
DuoxA	5	2	0	2	2	3	1	2	2	0	1	0	0	3	2	2	4	5
Dus	7	5	3	4	7	6	4	7	5	3	4	3	3	5	4	4	4	6
Dymeclin	2	8	1	1	3	2	2	1	1	2	3	1	1	1	1	2	1	1
Dynactin	1	1	1	1	2	1	1	1	0	1	1	1	2	1	1	1	1	1
Dynactin_p22	1	1	1	1	1	1	1	1	2	1	1	1	2	1	1	1	1	1
Dynactin_p62	1	1	1	0	1	1	1	1	0	1	1	1	0	1	1	1	1	1
Dynamin_M	3	2	3	2	4	2	2	3	2	3	2	3	15	8	2	2	2	14
Dynamin_N	28	23	12	8	42	17	8	9	15	7	5	6	48	13	8	19	8	17
Dynamitin	1	2	2	1	3	1	1	1	2	1	1	1	3	1	2	1	1	1
Dynein_AAA_lid	26	18	15	15	28	16	15	14	17	11	21	14	22	18	16	17	20	15
Dynein_C	26	21	21	16	37	24	19	18	22	13	27	16	21	14	16	17	22	18
Dynein_IC2	2	1	0	0	1	1	1	1	0	2	1	0	1	1	1	1	3	1
Dynein_attach_N	1	1	1	0	1	1	1	0	0	1	1	1	1	0	1	1	2	1
Dynein_heavy	25	20	16	17	33	19	16	17	16	13	26	15	19	17	17	17	23	16
Dynein_light	6	9	2	3	8	3	2	2	13	52	2	53	44	2	8	11	1	2
Dyp_perox	2	1	1	1	0	2	0	1	6	7	2	1	1	0	1	1	3	0
Dzip-like_N	2	1	0	1	1	1	1	1	1	1	1	1	1	1	1	1	1	1
E1-E2_ATPase	26	10	35	9	13	16	9	16	8	18	19	15	29	11	11	15	13	12
E1_4HB	2	2	3	1	2	4	2	2	3	2	2	2	4	2	2	2	2	2
E1_DerP2_DerF2	13	12	3	10	14	10	7	5	12	1	14	1	6	3	13	16	18	3
E1_FCCH	2	2	2	1	3	4	2	2	2	2	2	2	4	2	2	2	2	2
E1_UFD	2	2	3	2	3	13	2	2	2	2	2	2	4	2	2	2	2	1
E1_dh	7	7	4	4	8	5	5	6	7	2	5	2	6	4	6	4	5	4
E2F_CC-MB	2	2	1	2	2	3	3	2	1	1	2	1	1	2	2	3	2	2
E2F_TDP	5	4	4	4	5	4	5	5	2	2	4	2	2	4	4	4	4	4
E2_bind	1	1	1	1	2	1	1	1	1	1	1	1	1	1	1	1	1	1
E3_UFM1_ligase	1	1	1	1	1	1	1	1	0	5	1	1	1	1	1	1	1	1
E3_UbLigase_EDD	2	1	1	0	2	1	1	1	1	1	2	1	1	1	1	1	1	1
E3_UbLigase_R4	1	1	1	1	2	1	1	1	2	1	1	1	1	1	2	1	3	0
E3_UbLigase_RBR	1	1	1	1	1	1	1	0	0	0	1	0	3	1	1	1	1	1
E3_binding	3	1	2	3	5	3	3	4	2	2	4	2	2	3	2	3	3	2
EABR	6	0	0	1	0	0	0	0	0	0	0	0	0	0	0	0	0	0
EAF	1	1	0	1	1	1	1	1	1	1	1	1	2	1	1	1	1	1
EAL	0	0	0	0	0	0	0	2	0	0	0	0	0	0	0	0	0	0
EAP30	3	2	2	2	3	2	2	2	2	2	2	2	2	2	2	2	3	2
EB	7	5	1	5	0	12	3	3	1	0	13	0	0	6	1	0	2	8
EB1	1	1	2	1	1	1	1	2	1	1	1	1	3	1	1	2	1	1
EBP	2	2	0	5	3	3	1	1	3	0	3	0	0	2	2	1	2	3
ECH_1	19	16	10	11	17	12	9	25	13	3	12	2	12	11	14	16	11	10
ECH_2	2	1	1	1	2	1	1	3	1	0	1	0	1	1	1	1	2	1
ECR1_N	2	1	1	2	3	2	2	2	1	0	2	0	0	2	2	2	2	2
ECSIT	2	1	1	1	2	1	1	1	1	1	1	0	1	1	1	1	1	1
ECSIT_C	2	1	1	1	2	1	1	1	0	0	1	0	1	1	1	1	1	1
EDR1	1	1	1	0	2	1	1	1	1	1	1	1	1	1	1	1	1	1
EF-1_beta_acid	3	1	1	1	0	2	1	4	0	2	3	1	2	2	1	1	2	3
EF-hand_1	11	13	12	8	23	16	5	12	22	1	12	5	8	10	7	13	10	14
EF-hand_11	4	2	0	2	2	2	0	1	2	0	1	0	0	0	2	2	1	0
EF-hand_13	2	1	1	1	1	1	1	1	1	1	1	1	2	1	1	1	1	1
EF-hand_14	1	2	3	1	1	1	0	2	1	1	1	0	0	1	1	1	1	1
EF-hand_2	4	3	2	0	5	3	3	3	2	2	3	2	2	3	2	3	3	2
EF-hand_3	4	3	3	0	5	3	4	3	2	2	2	2	2	3	2	3	3	2
EF-hand_4	7	3	9	3	9	4	5	6	3	4	5	4	7	4	5	5	7	4
EF-hand_5	6	4	1	2	2	0	3	2	2	0	3	0	0	0	1	3	2	3
EF-hand_6	4	6	7	4	7	8	4	5	6	2	2	3	3	5	5	2	4	4
EF-hand_7	172	147	104	90	248	143	73	126	177	73	108	59	127	129	107	182	138	127
EF-hand_8	15	21	9	8	23	21	8	17	20	10	7	7	9	10	10	19	9	8
EF-hand_9	1	2	1	0	2	1	1	2	0	1	1	1	1	2	0	4	0	1
EF-hand_like	7	3	4	2	8	4	4	4	2	2	4	1	4	4	4	5	7	3
EF1G	2	1	1	1	1	1	1	1	0	1	1	1	0	1	1	1	1	1
EF1_GNE	3	1	2	3	3	3	2	3	2	2	3	2	2	2	2	3	2	3
EFG_C	8	7	5	5	8	6	6	9	3	6	8	5	8	6	6	7	6	6
EFG_II	7	6	5	5	6	5	5	6	4	5	7	4	8	3	5	6	4	4
EFG_IV	7	4	3	4	6	3	4	4	3	4	6	3	5	4	4	6	4	4
EFP	0	0	0	0	0	0	0	1	0	0	0	0	0	0	0	0	0	0
EFP_N	0	0	0	0	0	0	0	1	0	0	0	0	0	0	0	0	0	0
EFTUD2	2	0	1	1	2	1	1	1	0	1	1	1	1	1	1	1	1	1
EF_TS	1	1	1	1	2	0	1	1	1	1	3	1	1	2	1	1	1	2
EF_assoc_1	1	1	1	1	1	1	1	1	0	1	1	1	1	1	1	1	1	0
EF_assoc_2	1	1	1	1	1	1	1	1	0	1	1	1	1	1	1	1	1	0
EFhand_Ca_insen	2	1	4	2	3	2	2	2	2	3	2	3	5	2	2	1	2	2
EGF	123	121	49	54	47	109	64	114	103	12	48	8	10	156	49	66	91	247
EGF_2	1	0	0	2	1	3	0	1	2	0	0	1	0	0	1	0	1	3
EGF_3	45	16	2	15	36	26	12	12	16	0	8	0	2	16	8	18	41	30
EGF_CA	150	52	52	56	77	77	54	116	52	5	134	6	16	64	37	41	83	111
EGF_MSP1_1	0	0	0	0	0	0	0	0	0	0	0	0	0	1	0	0	3	1
EGF_Tenascin	0	0	1	2	2	1	1	0	0	0	0	0	0	1	2	1	0	1
EHD_N	1	1	3	1	3	1	1	1	1	2	1	1	3	2	1	1	1	1
EHN	3	0	0	0	0	0	0	1	0	0	0	0	1	0	0	0	1	0
EI24	2	1	1	0	2	1	1	1	1	0	0	0	0	1	1	1	1	1
EIF4E-T	1	1	1	1	1	1	1	1	1	1	1	0	0	1	1	1	1	1
EIF_2_alpha	1	1	1	1	2	0	1	1	1	1	1	1	2	1	1	2	1	1
EKR	1	0	0	0	0	0	0	1	0	0	0	0	0	1	0	0	0	1
ELFV_dehydrog	2	1	3	1	3	3	1	2	1	1	2	2	1	2	1	1	1	1
ELFV_dehydrog_N	2	1	3	1	3	3	1	2	1	1	2	2	1	2	1	1	1	1
ELH	0	0	0	0	0	0	0	0	0	0	1	0	0	0	1	0	0	0
ELL	1	1	0	1	3	0	2	1	1	1	1	1	1	1	1	1	1	1
ELM2	6	3	3	3	6	2	4	4	2	2	3	4	1	3	3	4	4	4
ELMO_CED12	5	4	3	3	7	3	3	3	3	3	3	2	2	3	3	3	3	3
ELO	11	11	6	8	16	8	5	13	9	5	10	2	8	7	12	11	9	7
ELP6	1	1	1	0	1	1	1	1	0	1	1	0	1	1	1	1	1	1
ELYS	2	1	0	1	2	1	1	0	1	0	1	1	0	1	0	1	1	1
ELYS-bb	2	1	0	1	4	0	1	0	2	1	1	1	0	1	0	1	1	1
EMC1_C	1	1	1	1	2	2	1	1	1	1	1	1	2	1	1	1	1	1
EMC3_TMCO1	2	2	2	1	2	2	2	3	2	2	2	2	2	2	2	2	2	2
EMG1	1	1	1	1	2	1	1	1	1	1	1	1	2	1	1	1	2	1
EMI	3	0	0	0	5	0	2	0	0	0	0	0	0	0	2	1	2	2
EMP24_GP25L	9	7	9	10	12	8	7	12	4	7	7	6	13	6	8	7	7	6
EMP70	8	4	5	4	7	3	4	4	5	3	5	3	5	4	4	4	5	4
ENT	2	1	0	1	2	1	1	1	1	1	0	1	1	1	1	1	1	1
ENTH	4	3	7	3	4	1	3	4	3	3	3	3	4	2	2	3	3	3
EP400_N	1	1	0	0	0	0	0	0	1	0	1	0	0	0	0	1	0	0
EPL1	1	1	8	3	4	2	1	2	2	2	3	2	2	3	2	3	3	2
EPSP_synthase	0	0	0	0	0	0	0	1	0	0	1	0	0	0	0	0	0	0
EPTP	2	2	0	0	4	1	1	1	2	0	1	0	0	2	1	1	2	2
ER	2	0	1	1	3	0	2	2	1	1	1	1	3	1	1	1	1	1
ERAP1_C	13	8	17	10	19	11	7	21	15	3	14	8	9	6	9	10	9	7
ERCC3_RAD25_C	2	1	1	1	2	1	1	1	1	1	1	1	1	1	1	1	1	1
ERCC4	7	3	3	2	6	5	2	2	3	2	2	2	2	4	2	4	6	4
ERF	0	0	0	0	1	0	0	0	0	0	0	0	0	0	0	0	0	0
ERG2_Sigma1R	2	2	1	1	1	2	0	2	1	0	1	0	0	1	1	2	1	1
ERG4_ERG24	4	6	2	3	5	3	3	4	6	1	7	1	2	4	2	3	3	5
ERGIC_N	5	3	2	3	2	1	2	5	2	2	3	2	2	2	3	3	4	2
ERK-JNK_inhib	2	2	1	1	1	0	1	1	0	1	1	0	1	1	1	1	2	1
ERM	4	3	4	2	5	4	2	3	3	1	4	3	3	2	3	2	2	3
ERO1	2	1	2	1	2	1	1	1	0	1	1	1	1	1	1	1	1	1
ER_lumen_recept	1	1	3	1	1	1	1	1	2	5	1	2	3	1	1	1	1	1
ERp29	1	1	1	2	2	1	1	1	1	0	1	0	1	1	2	2	0	2
ERp29_N	1	1	1	1	3	1	1	1	0	0	1	0	1	1	1	1	0	3
ESCRT-II	1	1	1	1	2	1	1	1	1	1	1	2	1	1	1	1	1	1
ESSS	1	0	1	1	2	1	1	1	0	1	1	0	1	1	1	1	1	1
EST1	4	3	2	3	4	3	3	3	2	3	4	2	3	3	3	3	3	3
EST1_DNA_bind	5	3	3	3	4	3	3	3	4	3	4	3	3	3	2	3	3	3
ETC_C1_NDUFA4	1	1	1	1	1	1	1	1	1	1	1	1	1	1	1	1	1	1
ETC_C1_NDUFA5	1	1	1	1	2	0	1	1	0	1	2	1	1	1	1	1	2	1
ETF	3	2	2	2	3	1	2	3	2	0	3	0	2	2	2	2	2	2
ETF_QO	1	2	1	1	2	1	1	2	1	0	1	0	0	1	1	1	1	1
ETF_alpha	1	1	1	1	1	0	1	2	1	0	1	0	1	1	1	1	1	1
ETS_PEA3_N	0	0	0	0	0	1	0	0	0	0	0	0	0	0	0	1	0	0
ETX_MTX2	4	3	1	1	10	2	1	2	2	1	5	0	0	3	0	3	2	2
EURL	0	0	0	0	1	0	0	0	0	0	0	0	0	1	0	0	0	0
EVC2_like	2	1	0	2	2	1	1	1	1	0	1	0	0	1	1	1	1	1
EVE	1	1	0	1	2	0	1	1	1	0	1	0	0	0	1	1	1	0
EXOSC1	2	0	1	1	1	1	1	1	1	1	1	1	0	1	1	1	1	1
EXS	2	1	0	1	2	1	1	0	1	1	1	1	2	2	1	1	1	1
E_Pc_C	2	0	0	1	1	1	1	0	1	0	1	0	0	1	0	1	1	1
Eaf7	1	1	1	0	0	2	1	1	1	1	1	1	0	1	1	1	1	1
EamA	10	1	1	1	27	1	2	1	1	0	1	0	2	2	2	1	2	1
Eapp_C	1	1	1	1	1	1	1	1	1	1	2	1	1	1	1	1	1	1
Ebp2	1	1	1	1	2	1	1	1	1	2	1	1	1	1	1	1	1	1
EcKinase	0	0	0	0	0	0	0	0	0	0	0	0	0	0	0	0	32	0
Eclosion	0	0	0	0	0	0	1	0	0	0	0	0	0	0	0	0	0	0
Ecm29	2	1	0	1	3	1	1	1	2	1	1	1	1	1	1	1	2	1
Elf1	0	0	2	1	1	1	1	2	0	2	1	2	1	1	0	0	2	1
EloA-BP1	1	1	1	0	2	1	1	1	1	1	1	1	0	1	1	1	1	2
Elong-fact-P_C	0	0	0	0	0	0	0	0	0	0	1	0	0	0	0	0	0	0
Elong_Iki1	2	1	0	1	1	1	0	1	1	0	2	0	0	1	1	1	1	1
Elongin_A	1	1	1	0	1	1	1	4	1	1	1	1	1	1	1	1	1	1
EnY2	1	1	1	1	1	1	1	1	0	1	1	3	3	1	1	1	2	1
Endonuc-dimeris	0	0	0	0	1	0	0	0	0	0	0	0	0	0	0	0	0	0
Endonuclease_1	0	0	0	0	0	0	0	1	0	0	0	0	0	0	0	0	0	0
Endonuclease_5	2	1	1	1	2	1	1	2	0	0	0	1	1	1	1	1	1	1
Endonuclease_7	0	0	0	0	1	0	0	2	2	0	1	0	0	0	0	0	0	0
Endonuclease_NS	3	5	1	2	4	3	3	4	6	1	3	1	1	2	1	3	2	2
Endostatin	1	0	1	0	3	1	1	1	1	2	1	2	3	1	1	1	2	1
Endosulfine	1	1	1	1	1	1	1	1	1	2	1	2	2	1	1	1	1	1
Engrail_1_C_sig	4	2	2	3	2	2	2	1	2	1	2	0	1	4	1	1	1	3
Enkurin	4	2	3	2	3	2	2	3	2	2	2	3	4	2	2	2	2	2
Enolase_C	3	2	3	2	3	4	2	3	4	1	5	3	3	2	2	3	2	2
Enolase_N	3	2	3	2	3	1	1	2	2	1	4	3	2	2	2	2	2	2
Ependymin	24	14	1	14	11	17	2	4	36	0	11	0	0	7	16	22	13	9
EphA2_TM	1	2	2	1	1	1	1	2	1	0	1	0	2	1	1	1	1	2
Ephrin	1	1	4	1	2	1	1	1	1	4	1	2	3	1	1	1	1	1
Ephrin_lbd	5	1	0	0	1	1	1	1	1	2	1	1	3	1	1	1	1	1
Ephrin_rec_like	61	38	14	35	19	33	17	28	28	1	35	3	5	35	10	24	29	60
Epiglycanin_TR	0	0	0	0	0	0	0	0	0	0	0	0	0	0	0	0	0	1
Epimerase	10	16	5	6	10	8	8	11	12	1	8	4	3	7	9	8	7	10
Erf4	2	2	2	1	4	0	2	2	1	2	4	2	3	2	2	1	2	3
Erg28	2	0	1	0	2	0	1	1	0	0	1	0	0	0	1	0	1	1
Erv26	1	1	1	1	2	1	1	2	2	1	1	1	2	1	1	1	1	1
Eryth_link_C	0	0	0	0	0	0	0	0	0	0	0	0	0	5	0	0	0	6
Es2	1	1	1	1	3	0	1	1	0	1	1	1	1	1	1	1	1	1
Esterase	2	3	1	1	1	1	1	1	3	0	2	1	1	1	1	1	2	1
Esterase_phd	0	0	0	0	0	1	0	1	2	0	0	0	0	0	0	0	0	0
Ets	13	16	21	17	15	16	13	13	19	9	11	9	19	18	10	17	12	15
EutA	0	0	0	0	0	0	0	1	0	0	0	0	0	0	0	0	0	0
EutB	0	0	0	0	0	0	0	1	0	0	0	0	0	0	0	0	0	0
Evr1_Alr	3	1	4	2	3	2	2	2	2	2	2	2	2	4	1	2	3	4
Exo5	2	1	0	0	3	1	0	1	1	0	0	0	0	1	1	1	0	1
Exo70	2	1	1	0	2	1	1	1	1	1	2	1	1	1	1	1	1	1
Exo84_C	2	1	1	1	1	1	1	1	1	1	1	1	2	1	1	1	1	1
Exo_endo_phos	26	20	78	15	36	17	18	56	19	12	19	8	16	15	25	21	22	15
Exo_endo_phos_2	13	21	138	0	120	0	28	117	105	0	22	0	0	1	28	2	1	2
Exog_C	1	1	1	1	0	0	0	1	0	0	0	0	0	0	1	1	1	0
Exonuc_VII_L	0	0	0	0	0	0	0	0	0	0	0	0	0	0	0	1	0	0
Exonuc_V_gamma	0	0	0	0	0	0	0	1	0	0	0	0	0	0	0	0	0	0
Exostosin	6	8	3	4	7	4	6	7	7	3	6	3	4	4	5	4	3	5
EzrA	0	0	0	0	1	0	1	0	0	0	2	1	0	3	1	4	0	1
F-actin_cap_A	1	1	1	1	1	1	1	1	1	1	1	1	1	1	1	1	1	1
F-box	18	6	3	3	11	3	2	13	5	1	6	2	3	2	3	8	7	6
F-box-like	63	47	28	35	51	43	39	36	54	18	49	8	24	39	46	48	39	38
F-box_4	2	2	1	1	1	1	1	0	2	1	1	1	1	1	1	2	1	1
F420_oxidored	2	3	1	2	4	4	6	11	3	1	5	1	2	4	3	3	2	4
F5_F8_type_C	64	40	21	39	76	90	6	144	57	7	30	6	27	45	43	62	73	63
FA	8	5	8	4	10	6	4	5	5	2	5	2	2	5	6	6	6	5
FAA_hydrolase	4	3	2	3	5	6	3	7	3	2	2	0	2	2	5	3	3	2
FAA_hydrolase_N	1	1	1	1	1	1	1	1	1	0	1	0	1	1	1	1	1	1
FACT-Spt16_Nlob	1	0	1	1	1	1	1	1	1	1	1	1	1	1	1	1	1	1
FAD-oxidase_C	5	3	3	4	6	4	3	3	2	0	3	0	2	3	3	3	5	3
FAD_SOX	3	1	1	1	2	1	1	2	1	1	1	1	0	3	1	1	2	2
FAD_binding_1	9	7	3	4	7	5	3	6	9	3	4	3	3	5	4	5	7	5
FAD_binding_2	2	1	2	1	1	2	2	5	2	1	2	1	1	2	1	1	1	2
FAD_binding_3	3	3	2	2	5	4	2	5	4	1	4	2	6	2	2	4	3	2
FAD_binding_4	18	10	4	8	8	6	3	7	9	0	7	1	5	4	8	5	8	8
FAD_binding_5	13	3	2	5	11	4	0	7	5	0	13	0	0	3	6	7	5	15
FAD_binding_6	12	3	1	3	5	3	4	4	3	2	2	2	2	3	3	3	3	2
FAD_binding_7	6	3	0	1	5	6	2	3	5	0	5	0	0	0	4	4	2	0
FAD_binding_8	12	8	1	4	9	7	2	5	7	0	7	0	0	7	7	7	10	9
FAD_oxidored	0	0	0	0	0	0	0	0	0	0	0	0	0	0	0	0	2	1
FAD_syn	0	0	0	0	0	0	0	1	0	0	1	0	0	0	0	0	0	0
FAIM1	5	2	1	2	2	3	2	2	1	0	3	0	4	1	1	1	3	0
FAM101	2	1	0	0	2	1	0	1	1	0	1	0	0	1	1	1	1	1
FAM110_C	1	1	0	1	2	1	0	1	1	0	1	0	0	1	1	1	1	1
FAM110_N	1	1	0	0	1	1	0	0	1	0	0	0	0	1	0	1	0	1
FAM117	2	1	1	0	1	1	1	1	0	0	2	0	0	1	1	1	1	1
FAM124	3	1	0	1	3	1	1	1	1	0	2	0	0	1	2	2	3	1
FAM163	0	0	0	0	0	0	0	0	0	0	0	0	0	1	0	0	0	0
FAM167	3	2	0	4	1	5	3	1	3	0	2	0	0	1	2	4	1	1
FAM176	2	1	0	0	2	1	1	1	1	0	1	0	0	1	1	1	0	1
FAM177	2	1	1	0	2	1	2	2	0	0	1	1	0	1	1	1	1	1
FAM178	2	1	0	1	1	1	1	0	0	0	1	0	0	1	1	0	1	1
FAM181	1	3	0	1	5	1	2	1	3	0	0	0	0	2	2	2	2	2
FAM183	1	1	3	2	2	1	1	1	1	1	0	1	2	2	1	1	1	1
FAM184	1	1	0	1	1	1	0	0	1	0	1	0	1	1	1	2	1	1
FAM193_C	1	1	0	1	0	1	1	1	0	0	1	0	0	1	0	1	1	1
FAM194	3	2	0	1	2	2	2	2	2	0	1	0	2	3	2	2	2	3
FAM195	1	0	0	1	2	1	1	0	1	0	1	0	0	1	1	1	1	1
FAM198	0	0	0	0	0	0	1	0	0	0	0	0	0	0	0	0	0	0
FAM199X	1	1	0	0	2	1	0	1	1	0	0	0	0	1	0	1	1	1
FAM216B	1	1	0	0	1	0	0	0	1	0	0	0	0	0	0	0	1	0
FAM217	0	1	0	1	2	1	0	0	1	0	0	0	0	0	1	1	0	0
FAM219A	1	1	1	1	1	0	0	1	0	0	1	0	1	1	1	1	1	1
FAM220	2	1	1	1	2	1	0	1	1	0	1	0	1	1	1	1	1	1
FAM221	3	3	2	2	3	3	1	2	5	2	2	2	3	3	2	3	2	4
FAM47	1	1	0	1	2	1	0	1	1	0	1	0	1	1	1	1	1	1
FAM53	1	1	0	0	1	1	1	1	1	0	1	0	0	1	1	1	1	1
FAM60A	1	1	1	1	2	1	0	1	1	1	0	1	1	1	1	1	1	1
FAM70	0	0	0	0	3	0	0	1	0	0	0	0	0	0	0	0	1	0
FAM72	1	1	0	1	0	0	0	1	1	0	1	0	0	1	1	1	1	1
FAM76	1	1	1	1	2	1	1	1	1	1	1	1	1	1	2	1	2	1
FAM83	0	0	0	0	0	0	1	0	0	0	0	0	0	0	0	0	0	0
FAM86	0	0	0	1	2	1	0	1	0	0	0	0	0	1	1	1	0	1
FAM91_C	1	1	1	1	2	1	1	1	2	1	1	1	1	1	1	1	1	1
FAM91_N	2	1	1	1	2	1	1	1	2	1	1	1	1	1	2	1	1	1
FAM92	2	2	1	2	2	1	2	1	2	1	3	1	1	2	2	2	1	2
FANCAA	1	1	0	0	2	0	0	0	0	0	0	0	0	0	1	1	1	0
FANCF	2	0	0	1	1	1	1	0	0	0	3	0	0	1	1	1	1	1
FANCI_HD1	1	1	0	1	2	1	0	1	0	0	1	0	1	1	1	1	1	1
FANCI_HD2	2	1	0	1	2	1	1	1	1	0	1	0	1	1	1	1	2	1
FANCI_S1	1	1	0	1	2	1	1	1	0	0	1	0	0	1	1	1	1	1
FANCI_S1-cap	1	1	0	0	0	0	0	0	0	0	0	0	0	0	0	1	0	0
FANCI_S2	1	1	1	2	2	1	1	1	0	1	1	1	1	1	1	1	1	1
FANCI_S3	1	1	0	1	1	1	0	1	0	0	1	0	0	1	1	1	1	1
FANCI_S4	1	1	1	1	2	1	0	1	0	1	2	1	1	1	1	1	1	1
FANCL_C	2	1	0	1	1	0	1	1	1	0	1	0	0	1	1	2	1	1
FANCM-MHF_bd	1	1	0	1	2	1	0	1	1	0	0	0	0	1	0	1	1	1
FAO_M	3	1	1	1	8	2	1	3	1	0	1	0	2	3	3	3	7	3
FAP206	1	2	2	2	4	2	1	1	2	2	1	1	2	1	2	2	2	2
FAR1	0	0	1	0	0	0	0	1	0	0	0	2	0	0	0	0	0	0
FAST_1	2	2	1	2	4	0	1	3	1	0	1	0	0	2	1	0	3	2
FAST_2	1	2	1	2	6	0	4	1	2	0	1	0	0	4	1	2	3	3
FAT	8	4	3	3	8	5	4	4	4	3	7	3	3	5	4	4	5	5
FATC	7	4	5	2	7	3	5	6	5	4	3	4	4	4	6	4	5	4
FA_FANCE	1	1	0	1	0	1	1	1	1	0	1	0	0	1	1	1	2	1
FA_desaturase	11	8	5	10	12	7	6	8	10	3	9	3	3	8	9	7	8	7
FA_hydroxylase	12	8	2	7	10	8	3	16	9	0	8	0	2	6	8	8	8	7
FA_synthesis	0	0	0	0	0	0	0	1	0	0	1	0	0	0	0	0	0	0
FBA	3	1	0	0	3	1	1	2	4	0	0	0	0	2	1	1	0	1
FBPase	1	1	2	1	1	1	1	1	1	1	1	1	1	1	1	1	1	1
FCH	7	6	9	7	14	6	3	8	4	5	7	5	8	6	8	8	9	6
FCP1_C	0	0	0	0	1	0	0	0	0	0	1	0	0	1	0	0	0	1
FDF	1	1	2	1	3	2	2	1	2	0	1	0	3	1	0	2	1	1
FDX-ACB	2	2	1	1	0	2	2	3	2	1	1	1	1	2	2	1	3	2
FERM_C	15	11	20	9	19	12	10	13	9	18	13	20	17	12	11	14	11	12
FERM_F1	0	0	0	0	2	0	0	0	0	0	0	0	0	1	0	0	1	2
FERM_F2	0	0	0	0	0	2	0	0	0	0	0	0	0	0	0	1	1	0
FERM_M	28	17	31	22	37	23	23	23	19	23	25	24	27	24	21	27	22	23
FERM_N	20	9	23	10	17	17	11	15	7	20	13	16	28	15	14	15	15	13
FERM_N_2	2	1	0	0	1	1	1	1	0	0	1	0	0	1	1	1	1	1
FERM_f0	2	0	2	0	3	2	1	1	0	2	1	2	5	1	2	2	1	1
FEZ	1	1	4	1	2	1	1	1	0	2	1	2	2	1	1	1	1	1
FF	2	3	3	2	4	3	2	2	2	2	2	2	2	2	3	2	2	3
FG-GAP	4	3	4	4	5	12	4	5	10	2	4	1	2	1	3	5	4	3
FGAR-AT_N	2	0	1	1	1	1	0	2	1	0	1	0	1	1	1	1	1	1
FGAR-AT_linker	2	0	1	1	1	1	0	3	1	0	1	0	1	1	1	1	1	1
FGE-sulfatase	3	3	2	2	4	3	3	2	3	0	3	0	1	3	3	4	2	3
FGF	2	2	0	1	4	1	3	1	2	0	2	0	0	4	2	2	2	4
FGF-BP1	0	0	0	0	0	0	0	0	0	0	0	0	0	0	3	0	0	0
FGGY_C	5	3	2	3	8	6	5	4	4	2	4	2	6	4	4	5	4	5
FGGY_N	6	5	3	4	8	3	5	6	3	2	5	2	5	5	5	6	5	6
FH2	15	12	17	8	24	15	16	11	15	5	15	3	7	11	10	12	10	10
FHA	20	11	6	12	25	13	15	18	11	13	12	12	16	16	17	20	21	16
FHA_2	2	1	2	2	1	1	1	1	1	0	1	0	0	2	2	1	3	2
FHIPEP	0	0	0	0	0	0	0	1	0	0	0	0	0	0	0	0	0	0
FIBP	1	1	1	1	1	1	1	1	2	1	1	1	1	1	0	1	1	1
FIST_C	2	1	1	1	1	1	1	1	1	0	1	0	0	1	1	1	1	1
FKBP_C	13	10	11	10	15	16	12	12	6	3	12	3	8	13	12	15	13	13
FKBP_N_2	1	0	1	0	2	0	1	1	0	0	1	0	0	1	0	0	2	2
FLYWCH	4	42	12	2	26	9	10	1	39	1	1	1	10	1	4	2	0	8
FMN_dh	14	0	0	0	7	0	0	5	0	0	0	0	1	1	1	0	2	2
FMN_red	3	0	0	0	3	2	0	0	1	0	2	0	2	0	1	1	2	0
FMO-like	19	20	1	11	14	14	3	15	42	0	8	0	5	6	5	33	7	18
FNIP_C	1	1	0	1	1	1	1	1	1	1	1	1	1	1	1	1	1	1
FNIP_M	1	1	1	1	2	1	1	0	1	1	1	1	1	1	1	1	1	1
FNIP_N	1	1	0	1	2	1	1	0	2	0	1	0	0	1	1	1	1	1
FOLN	0	0	0	0	0	0	0	0	0	0	0	0	0	0	0	0	1	0
FOP_dimer	3	3	2	2	1	2	2	2	2	2	2	1	2	1	2	2	2	2
FOXO-TAD	1	0	0	0	2	0	1	0	0	0	1	0	0	1	0	1	1	1
FOXP-CC	1	1	0	1	2	1	0	1	1	1	1	1	1	0	1	1	1	1
FPL	1	1	1	1	1	1	1	1	1	1	1	1	1	1	1	1	2	1
FPN1	2	7	1	1	6	0	1	5	7	0	4	0	1	3	1	2	1	11
FPP	0	0	0	0	1	0	0	0	0	0	1	0	0	0	0	1	2	0
FR47	2	0	0	0	1	9	2	1	0	0	0	0	2	0	3	1	0	0
FRB_dom	2	1	1	1	2	1	1	1	1	1	1	1	1	1	1	1	1	1
FRG1	2	1	1	1	1	1	1	1	0	1	1	1	2	1	1	1	1	1
FSA_C	1	1	1	0	1	1	1	1	1	1	1	1	1	2	1	1	1	2
FSH1	2	1	0	1	3	1	1	1	1	1	1	1	1	1	1	1	1	1
FSIP1	1	1	0	0	2	1	1	1	2	1	1	0	1	1	1	1	1	1
FTA4	0	0	0	0	0	0	0	0	0	0	0	0	0	0	0	0	1	0
FTCD	2	1	1	1	2	1	1	1	2	0	1	0	1	1	1	1	1	1
FTCD_C	1	1	1	1	2	1	1	1	1	0	1	0	1	1	1	1	1	1
FTCD_N	3	1	1	1	4	1	1	1	1	0	1	0	1	1	1	1	1	1
FTHFS	1	2	1	1	2	0	1	1	1	0	1	0	1	1	1	1	1	4
FTP	4	1	0	2	0	0	3	0	0	0	0	0	0	0	1	1	3	0
FUN14	1	1	2	1	2	2	2	1	1	1	1	1	1	1	1	1	3	1
FUR	4	0	0	0	0	0	0	0	0	0	0	0	0	0	0	0	0	0
FUSC	0	0	0	0	0	0	0	0	0	0	1	0	0	0	0	0	0	0
FWWh	3	2	0	1	4	2	2	2	2	0	2	0	4	2	2	2	2	2
FXMRP1_C_core	1	1	1	1	1	1	1	1	1	0	1	0	0	1	1	1	1	0
FXa_inhibition	142	56	15	36	64	43	33	97	43	3	50	4	6	69	39	31	40	98
FYRC	4	3	4	2	5	4	3	3	3	3	3	3	3	3	3	3	3	3
FYRN	4	3	3	3	4	3	3	3	1	2	3	2	3	3	1	3	3	3
FYTT	1	0	0	0	0	0	1	0	0	0	0	0	0	0	0	0	0	0
FYVE	31	22	21	14	36	24	18	24	17	13	28	13	22	22	20	23	24	25
FYVE_2	10	2	5	2	9	6	4	5	3	4	5	3	11	5	5	4	4	7
F_actin_bind	1	1	1	0	1	1	1	1	1	1	1	1	1	1	0	1	1	1
F_actin_cap_B	2	1	1	1	2	0	1	1	1	1	1	2	1	1	1	1	1	1
F_bP_aldolase	0	0	0	0	0	0	0	0	0	0	1	0	0	0	0	0	0	0
Fam20C	1	3	4	4	4	2	2	5	1	0	8	0	0	5	2	3	2	16
FancD2	3	1	2	3	2	1	2	1	2	1	3	1	1	1	1	1	2	1
Fanconi_A_N	1	1	0	2	2	1	1	0	1	0	1	0	0	1	1	1	0	1
Fanconi_C	1	1	0	0	0	0	1	1	1	0	1	0	0	1	0	1	1	1
Fapy_DNA_glyco	0	1	0	0	2	1	0	2	1	0	1	0	0	0	1	0	1	0
Far-17a_AIG1	2	1	1	1	1	1	5	1	1	4	1	1	1	1	1	1	1	1
Fasciclin	17	19	1	6	16	21	13	2	18	3	20	2	1	5	9	21	5	7
Fascin	1	1	2	1	2	3	2	1	2	1	1	1	1	1	1	2	1	1
FbpA	1	1	1	0	2	1	1	1	1	1	1	1	1	1	1	1	1	1
Fcf1	3	2	2	2	3	3	2	2	2	2	2	2	2	2	2	1	2	2
Fcf2	1	1	1	1	1	0	1	1	1	1	1	1	1	1	1	1	1	1
Fe-ADH	3	1	0	1	3	0	0	4	1	0	2	0	1	1	1	2	1	1
Fe-S_biosyn	2	2	2	2	2	1	2	2	2	2	2	2	1	2	1	2	2	2
FeS	0	0	0	0	0	0	0	1	0	0	0	0	0	0	0	0	0	0
FeS_assembly_P	3	2	1	2	2	2	1	2	2	1	2	1	1	2	2	2	1	2
Fe_hyd_SSU	1	0	0	1	3	1	1	1	0	0	1	0	0	1	1	1	1	1
Fe_hyd_lg_C	1	1	1	1	3	2	1	1	1	1	1	1	0	1	1	1	1	1
FecCD	0	0	0	0	0	0	0	1	0	0	0	0	0	0	0	0	0	0
Fer2	2	2	3	3	10	1	2	7	3	2	5	2	2	3	6	7	5	10
Fer2_2	6	2	2	4	10	5	0	8	4	0	13	0	0	3	7	7	4	11
Fer2_3	2	1	1	1	1	1	1	1	1	1	2	2	1	1	1	1	1	1
Fer2_4	2	1	1	1	1	1	1	1	1	1	1	1	1	1	1	1	1	1
Fer2_BFD	0	0	0	0	0	2	0	1	0	0	0	0	0	0	0	0	0	0
Fer4	1	1	0	1	1	1	1	0	1	1	2	1	1	1	0	1	0	1
Fer4_11	0	0	0	0	0	0	0	1	0	0	0	0	0	0	0	0	0	0
Fer4_12	4	2	1	1	1	2	0	1	2	1	1	0	1	1	3	1	2	1
Fer4_16	0	0	0	0	0	0	0	1	0	0	0	0	0	0	0	0	0	0
Fer4_17	2	1	1	1	0	1	1	1	1	1	2	2	1	1	1	1	1	0
Fer4_20	4	1	2	2	2	2	2	4	1	1	2	3	2	2	2	2	2	2
Fer4_21	3	1	1	1	1	1	1	3	1	0	1	2	1	1	1	1	1	1
Fer4_24	2	1	1	1	1	1	1	1	1	0	2	0	0	1	1	1	2	1
Fer4_7	2	1	1	1	1	1	1	3	1	1	1	1	1	2	1	1	1	2
FerA	2	1	1	0	2	1	1	1	1	1	1	1	2	0	1	1	2	1
FerB	5	2	2	1	5	2	2	3	3	2	2	2	5	2	4	2	6	2
FerI	4	2	3	0	3	2	1	3	1	2	2	2	5	2	2	2	5	2
Ferlin_C	5	2	3	1	5	3	1	3	3	2	2	2	5	2	2	2	6	2
Ferric_reduct	17	7	1	2	8	7	8	13	9	0	7	0	0	9	8	8	10	13
Ferritin	6	5	4	4	8	5	6	4	7	7	8	2	18	3	5	6	4	3
Ferritin-like	4	0	0	0	0	0	0	0	0	0	0	0	0	0	0	0	2	0
Ferrochelatase	1	1	1	3	3	1	1	1	1	1	1	1	1	1	1	1	1	1
Fes1	1	0	1	0	1	1	1	1	1	0	0	0	0	0	1	0	1	1
Fez1	1	1	1	0	3	1	2	1	1	0	1	0	2	1	1	1	1	2
Fib_alpha	0	0	0	0	1	0	0	0	0	0	0	0	0	1	0	1	0	0
Fibrillarin	2	1	1	1	2	1	1	1	1	1	1	1	3	1	1	1	1	1
Fibrillin_U_N	1	0	0	0	0	0	0	0	0	0	0	0	0	0	1	0	0	0
Fibrinogen_BP	0	1	0	1	1	0	2	3	2	0	2	0	0	44	5	16	2	16
Fibrinogen_C	44	198	113	49	16	192	12	134	200	0	74	0	1	88	69	74	34	167
Fic	1	1	1	1	6	1	1	1	1	2	1	1	1	1	1	2	2	1
Filament	5	8	15	4	11	6	12	2	7	4	11	5	15	4	6	6	5	3
Filamin	15	11	19	13	18	11	13	15	13	3	8	4	9	16	10	12	10	15
Fip1	1	1	1	0	1	1	1	1	0	1	1	1	2	1	1	1	1	1
Fis1_TPR_C	1	1	1	1	2	1	1	1	1	3	2	1	1	1	1	1	1	0
Fis1_TPR_N	1	1	1	0	2	1	1	1	1	0	1	0	0	1	1	1	1	0
FixP_N	0	0	0	0	0	0	0	0	0	0	1	0	0	0	0	0	0	0
Flavin_Reduct	1	1	0	0	1	1	1	1	1	0	1	0	0	1	1	1	1	1
Flavodoxin_1	12	7	4	3	7	4	5	5	8	2	5	2	4	6	5	6	8	5
Flavodoxin_2	3	2	0	0	0	0	1	2	4	0	0	0	0	0	0	2	1	0
Flavodoxin_5	0	0	0	0	0	0	0	1	0	0	0	0	0	0	0	0	0	0
Flavokinase	1	1	1	1	1	1	1	2	1	1	2	1	1	1	1	1	1	1
Flavoprotein	2	1	1	1	2	0	1	0	1	1	1	1	0	1	1	1	1	1
FliG_C	0	0	0	0	0	0	0	1	0	0	0	0	0	0	0	0	0	0
FliG_M	0	0	0	0	0	0	0	1	0	0	0	0	0	0	0	0	0	0
FliG_N	0	0	0	0	0	0	0	1	0	0	0	0	0	0	0	0	0	0
Flot	4	1	2	1	3	1	1	2	1	2	2	1	6	2	2	2	4	2
FmiP_Thoc5	2	1	1	1	2	2	1	1	1	1	1	1	1	1	1	1	1	1
Fmp27	0	0	0	0	1	0	0	0	0	0	0	0	0	0	0	0	0	0
Fmp27_GFWDK	1	0	1	1	2	1	1	1	2	1	1	1	1	1	1	1	1	1
Fn3-like	3	2	0	2	2	3	1	5	4	1	4	1	0	3	15	3	1	2
Fn3_assoc	3	0	1	1	4	1	1	2	1	0	0	0	1	2	1	0	2	1
FoP_duplication	3	2	3	1	1	1	1	4	0	1	2	1	2	2	1	2	2	2
Focadhesin	1	1	0	1	0	2	2	1	1	0	2	0	0	1	1	1	1	2
Focal_AT	1	1	1	1	2	1	1	1	0	1	1	1	0	1	1	1	1	1
Foie-gras_1	3	0	1	2	3	1	1	1	1	1	1	1	1	1	1	1	1	1
FolB	3	0	0	0	0	0	0	0	0	0	0	0	0	0	0	0	1	0
Folate_carrier	1	0	0	1	2	0	2	1	5	0	0	0	0	0	1	0	0	0
Folate_rec	10	3	1	3	7	2	3	1	4	0	3	1	2	3	4	3	6	3
Folliculin	2	2	1	2	1	2	2	1	2	1	2	1	1	1	1	2	2	1
Folliculin_C	2	1	1	1	2	1	1	1	1	1	1	1	1	1	1	1	1	1
Forkhead	27	30	31	37	34	26	18	42	28	18	19	16	28	34	31	25	24	31
Forkhead_N	1	1	0	1	1	1	1	0	1	0	1	0	1	2	1	1	1	2
Formin_GBD_N	1	1	2	1	1	1	1	1	1	1	1	1	1	1	1	1	1	0
Formyl_trans_C	5	2	2	1	5	1	2	3	2	0	2	0	0	2	2	2	2	2
Formyl_trans_N	7	4	3	3	7	3	3	5	4	1	3	0	3	2	3	4	4	3
Fra10Ac1	2	1	1	1	1	1	0	2	1	1	0	1	1	1	1	1	1	1
Frag1	5	7	2	5	7	9	6	3	14	13	5	2	3	3	8	8	5	3
FragX_IP	2	4	2	1	4	3	1	3	1	1	3	1	2	2	1	1	2	2
Frataxin_Cyay	2	0	1	1	1	0	1	3	1	1	1	1	1	1	1	0	1	1
Fringe	16	6	4	18	6	8	7	11	6	4	14	3	4	15	13	20	5	23
Frizzled	6	5	5	9	6	4	6	5	6	6	5	6	11	7	5	5	4	7
Frtz	1	1	1	1	2	1	1	2	0	0	1	0	0	1	1	1	1	1
Fructosamin_kin	1	1	0	1	5	1	1	2	1	0	1	0	0	1	3	2	1	2
FtsH_ext	1	2	1	1	2	1	1	1	1	0	1	1	0	2	1	2	3	1
FtsJ	6	5	5	5	6	5	5	6	5	6	5	4	4	6	5	6	5	5
FtsZ_C	0	0	0	0	0	0	0	0	0	0	2	0	0	0	0	0	0	0
Fucokinase	3	2	2	2	4	2	3	4	2	0	2	0	0	2	2	2	2	1
Fucosidase_C	5	10	4	7	2	10	4	10	10	0	6	1	1	2	10	8	3	2
FumaraseC_C	2	1	1	1	2	1	1	1	0	1	2	0	1	2	1	1	1	0
Fumarate_red_D	0	0	0	0	0	0	0	1	0	0	0	0	0	0	0	0	0	0
Fumble	2	3	10	2	9	2	2	9	2	1	3	1	10	4	2	2	3	5
Fumerase	1	1	1	1	3	1	1	1	1	1	2	1	2	2	1	1	1	1
Fumerase_C	1	1	1	1	2	1	1	1	0	1	2	1	1	2	1	1	1	1
Furin-like	3	4	8	5	6	3	4	1	3	5	4	5	8	2	7	5	3	2
Furin-like_2	2	1	0	1	1	1	1	1	2	0	1	0	0	1	1	1	1	1
Fuseless	1	3	4	0	2	1	0	15	4	0	4	0	0	2	2	4	1	3
Fz	19	20	8	15	16	13	11	9	30	7	13	8	16	17	10	14	11	15
Fzo_mitofusin	2	0	2	1	2	0	1	1	0	1	1	1	3	1	1	1	1	1
G-alpha	13	7	13	9	17	11	8	11	9	11	9	8	31	7	9	10	9	11
G-gamma	7	3	6	5	5	5	6	6	5	3	3	2	3	5	3	5	2	6
G-patch	22	13	12	15	27	13	14	17	13	15	14	9	14	15	12	16	18	16
G-patch_2	1	1	1	1	2	0	1	1	1	1	1	1	0	1	1	1	1	1
G10	1	0	2	1	1	0	1	1	0	1	1	1	2	1	1	1	1	1
G2BR	0	0	0	0	0	0	1	0	0	0	0	0	0	1	0	1	0	0
G2F	3	2	2	2	4	1	1	2	1	1	2	0	1	2	1	2	2	1
G6PD_C	3	2	2	2	3	3	2	2	2	1	2	1	1	2	2	2	2	2
G6PD_N	3	1	2	2	3	3	2	2	2	1	2	1	1	2	2	2	2	2
G8	17	4	0	2	3	9	2	2	10	1	2	0	0	8	5	17	8	6
GABP-alpha	1	1	2	0	2	1	1	1	1	1	1	0	0	1	1	1	1	1
GAD	0	0	0	0	0	1	1	0	0	0	1	0	0	0	0	0	1	0
GAF	6	5	1	4	9	6	11	5	4	2	5	2	7	4	8	7	9	5
GAF_2	1	0	0	1	1	1	0	1	0	0	2	0	0	0	1	2	0	1
GAIN	6	5	1	3	12	14	4	2	5	0	9	0	1	4	2	10	5	2
GARS_A	1	1	1	1	2	1	1	2	1	0	1	0	1	1	1	1	1	1
GARS_C	1	1	1	1	2	1	1	2	1	0	1	0	1	1	1	1	1	0
GARS_N	1	1	1	1	2	1	1	1	1	0	1	0	1	1	1	1	1	1
GAS	5	1	1	1	4	1	1	2	1	2	1	3	2	1	1	1	1	1
GAS2	4	4	6	3	7	4	3	4	4	4	3	3	5	4	3	4	4	4
GAT	3	2	3	2	2	2	2	2	0	1	2	4	4	2	2	2	2	1
GATA	8	4	14	4	7	6	7	10	4	5	7	3	6	9	4	6	5	13
GATA-N	0	1	0	0	0	1	0	0	1	0	0	0	0	0	0	1	0	0
GATase	7	3	3	4	6	3	5	8	2	3	6	2	4	4	4	4	5	4
GATase_2	1	1	1	1	2	1	1	1	1	1	1	1	3	1	1	1	1	1
GATase_3	0	0	0	0	0	0	0	1	0	0	0	0	0	0	0	0	0	0
GATase_5	2	0	1	1	1	1	1	3	0	0	1	0	1	1	1	1	1	1
GATase_6	3	0	3	1	4	2	2	2	2	1	3	1	2	2	2	2	2	2
GATase_7	6	2	1	2	3	2	1	4	3	0	2	0	3	2	2	3	2	1
GBP	31	1	2	1	14	4	1	4	1	1	1	1	3	1	1	2	2	1
GBP_C	16	1	1	1	19	1	1	1	1	0	0	1	0	1	1	0	1	1
GCD14	1	1	1	1	2	1	1	1	1	1	1	1	1	2	1	1	1	1
GCD14_N	1	0	0	0	2	0	0	0	0	0	0	0	0	0	0	1	0	0
GCFC	2	2	1	2	2	2	2	2	2	2	2	2	2	2	2	2	3	2
GCIP	5	2	2	2	1	0	3	2	1	0	2	0	0	2	2	2	2	2
GCM	1	0	2	0	2	1	1	1	0	2	1	2	2	1	1	1	1	0
GCN5L1	1	1	1	1	1	1	1	2	1	1	1	0	1	1	1	1	1	1
GCOM2	2	1	0	1	0	1	0	2	1	0	1	0	0	1	1	1	0	0
GCP5-Mod21	0	0	0	0	0	0	0	0	0	0	0	0	0	1	0	0	0	0
GCP_C_terminal	9	5	4	4	10	6	5	7	5	6	6	5	5	5	6	5	5	5
GCP_N_terminal	8	4	3	5	7	5	6	6	5	5	5	5	5	5	6	5	5	5
GCS	6	1	1	1	3	1	8	2	4	1	3	1	1	5	1	1	1	2
GCV_H	4	0	1	2	4	2	2	2	1	1	2	1	0	2	2	0	3	2
GCV_T	7	3	2	2	13	3	3	5	4	2	5	0	4	5	5	5	9	7
GCV_T_C	6	2	1	2	11	2	2	4	2	0	3	0	3	3	4	3	9	5
GDA1_CD39	6	4	8	4	6	4	4	5	6	3	3	6	13	7	3	6	5	6
GDC-P	2	1	1	1	2	1	2	1	0	1	1	0	1	1	1	1	1	1
GDE_C	1	2	1	1	2	2	1	1	1	1	2	1	1	1	1	1	2	1
GDI	2	2	4	1	7	2	2	2	3	3	2	2	2	2	3	2	2	2
GDNF	0	0	1	0	1	0	0	3	0	0	0	0	0	1	0	0	0	1
GDPD	6	3	4	5	5	3	6	6	3	3	4	3	3	11	4	3	6	7
GDP_Man_Dehyd	11	8	5	4	5	2	4	10	3	3	4	3	3	6	3	3	4	6
GDWWSH	1	1	0	1	1	1	1	1	1	0	1	0	1	1	1	1	1	1
GED	3	2	3	2	4	2	1	2	2	3	2	3	4	8	2	2	2	9
GEMIN8	1	1	1	0	2	0	1	0	2	0	1	0	0	1	1	1	1	1
GFA	1	1	0	0	1	0	1	2	0	0	1	0	0	0	1	1	1	0
GFO_IDH_MocA	13	7	4	9	4	9	5	14	14	0	3	0	4	1	6	11	6	1
GFO_IDH_MocA_C	3	2	1	3	1	4	0	3	1	0	0	0	1	0	3	3	3	0
GFRP	1	1	0	1	2	0	1	1	1	0	1	0	1	0	1	0	1	0
GF_recep_IV	4	1	5	2	4	1	3	0	1	3	1	2	6	2	2	2	2	2
GGACT	2	2	1	1	3	5	1	2	4	0	2	0	4	2	1	3	1	2
GGA_N-GAT	2	1	1	1	1	1	1	1	1	1	1	1	1	1	1	1	1	0
GGDEF	0	0	0	0	0	0	0	5	0	0	0	0	0	0	0	0	0	0
GGDEF_2	0	0	0	0	0	0	0	1	0	0	0	0	0	0	0	0	0	0
GH3	3	1	1	4	9	1	0	14	1	0	1	0	0	1	2	1	8	3
GHL10	0	1	0	1	0	1	0	2	1	0	2	0	0	1	5	2	0	1
GHMP_kinases_C	7	3	4	2	7	2	3	4	2	2	3	3	4	4	3	4	1	4
GHMP_kinases_N	7	4	4	4	8	3	5	4	2	3	6	4	4	5	5	6	5	5
GIDA	2	1	1	1	3	2	1	0	2	0	4	0	0	2	1	1	2	2
GIDA_assoc	1	0	1	1	2	1	1	0	1	0	3	0	0	1	1	1	2	1
GIDE	1	0	1	0	2	2	0	1	1	0	1	0	1	1	1	1	1	1
GILT	2	1	1	1	1	3	2	3	0	0	1	0	2	1	2	0	2	1
GIT1_C	1	1	1	1	1	1	1	1	1	1	1	0	1	1	1	1	1	1
GIT_CC	1	0	0	1	1	1	0	1	1	0	0	0	0	1	1	1	1	1
GIT_SHD	1	1	1	1	1	1	1	1	0	1	1	1	1	1	1	1	1	1
GIY-YIG	1	1	1	1	7	1	2	1	1	1	1	0	1	0	1	1	1	1
GKAP	3	2	2	0	3	2	2	2	2	2	2	2	2	2	2	2	2	2
GLE1	1	1	1	1	1	1	1	1	2	1	1	1	1	1	1	1	1	1
GLEYA	0	0	0	0	0	1	0	0	0	0	0	0	0	0	0	0	2	0
GLF	0	0	0	2	0	0	0	0	0	0	0	0	0	0	0	0	0	0
GLTP	6	3	2	4	7	5	3	7	3	3	5	3	5	3	4	4	5	3
GLTSCR1	1	1	1	1	1	1	1	1	1	0	1	1	1	1	1	1	1	1
GLTT	0	1	0	0	0	0	0	0	0	0	0	0	0	1	0	2	0	0
GMC_oxred_C	4	16	6	2	13	16	3	11	34	2	18	0	4	9	2	11	8	5
GMC_oxred_N	3	20	6	2	14	17	3	11	39	2	20	0	4	10	2	12	9	7
GMP_PDE_delta	2	2	2	2	3	2	2	2	2	1	2	0	2	2	2	2	2	2
GMP_synt_C	1	1	1	1	2	1	2	1	1	1	2	1	1	1	1	1	1	1
GN3L_Grn1	2	1	1	1	1	1	1	3	1	2	1	1	1	1	1	1	1	1
GNAT_acetyltr_2	2	1	2	1	1	1	1	1	2	1	2	1	3	3	1	1	2	2
GNT-I	3	2	3	4	4	4	3	5	1	1	5	1	6	4	3	4	4	4
GNVR	0	0	0	0	0	0	0	1	0	0	0	0	0	0	0	0	0	0
GOLD_2	1	2	3	1	5	2	2	1	4	3	3	2	3	3	1	2	1	3
GOLGA2L5	1	1	0	0	2	1	1	1	2	2	1	0	2	1	1	1	1	1
GON	1	1	1	18	9	7	2	1	1	1	1	1	2	0	38	3	1	1
GPCR_chapero_1	2	2	2	2	2	3	2	2	3	1	2	2	2	2	2	2	2	2
GPDPase_memb	0	0	0	0	0	0	0	1	0	0	0	0	0	0	0	0	0	0
GPHH	3	2	8	2	3	3	2	2	3	3	3	4	7	2	2	3	2	2
GPHR_N	2	1	1	1	2	0	1	1	1	1	1	1	1	1	1	1	1	1
GPI2	1	1	1	1	2	1	1	1	1	2	1	1	1	1	1	1	2	1
GPP34	1	1	1	1	1	1	1	1	1	1	1	1	1	1	1	1	3	1
GPR_Gpa2_C	1	0	0	0	0	1	1	0	0	0	0	0	0	0	0	0	0	0
GPS	15	17	8	15	25	18	28	6	13	1	17	5	5	20	12	16	27	15
GPS2_interact	1	1	0	1	1	1	0	1	1	0	1	0	0	1	1	1	1	1
GPW_gp25	0	0	0	0	0	0	0	1	0	0	0	0	0	0	0	0	0	0
GRAM	9	6	6	5	9	7	6	7	5	3	7	4	6	7	8	8	7	6
GRASP55_65	1	1	1	1	2	1	1	1	2	1	0	1	2	1	1	1	1	1
GRDP-like	3	4	1	2	2	8	1	4	2	0	2	0	2	3	3	3	2	3
GRIM-19	1	1	1	0	1	0	1	1	0	1	1	1	1	1	1	1	1	1
GRIN_C	1	0	1	0	1	0	0	1	0	0	0	1	1	1	0	0	1	1
GRIP	4	2	3	2	6	3	4	2	3	1	4	3	2	4	3	4	5	4
GRP	0	0	0	0	0	0	0	0	0	0	0	0	0	0	0	0	0	1
GSAP-16	2	1	0	1	2	1	1	1	0	0	1	0	0	0	1	1	1	0
GSDH	1	3	0	1	2	2	3	2	4	0	3	0	0	1	1	4	0	1
GSH-S_ATP	0	0	0	0	0	0	0	4	0	0	0	0	0	0	0	0	0	0
GSH-S_N	0	0	0	0	0	0	0	1	0	0	0	0	0	0	0	0	0	0
GSHPx	5	7	2	4	6	8	4	3	7	3	5	1	4	3	4	6	3	3
GSH_synth_ATP	3	1	1	1	7	1	2	1	1	1	1	1	1	2	3	2	2	1
GSH_synthase	3	1	1	1	4	1	1	1	1	1	1	1	1	2	3	2	2	1
GSK-3_bind	1	0	0	0	0	0	0	0	0	0	0	0	0	0	1	0	0	0
GST_C	14	6	2	5	11	10	4	8	7	1	2	2	1	4	8	7	11	4
GST_C_2	11	6	1	0	4	4	3	5	5	1	2	2	1	3	4	4	7	3
GST_C_3	34	20	8	6	23	16	20	22	27	5	26	9	10	9	15	21	18	7
GST_C_5	0	0	0	0	0	1	0	0	0	0	0	0	0	1	0	0	0	1
GST_C_6	6	8	2	6	2	12	7	4	11	1	4	1	2	5	8	12	4	9
GST_N	22	17	10	7	15	17	19	21	20	5	19	8	7	7	14	20	18	5
GST_N_2	6	2	0	0	1	2	2	2	2	0	0	0	0	4	1	2	2	3
GST_N_3	21	8	5	6	9	9	4	9	10	1	8	1	2	1	12	10	15	3
GST_N_4	2	7	0	5	0	11	5	1	8	0	3	1	1	4	7	9	1	9
GST_N_5	2	1	0	1	2	1	1	0	0	0	1	0	0	1	1	1	1	1
GTF2I	0	8	0	0	0	0	0	10	0	0	0	0	0	0	0	0	4	0
GTP-bdg_M	1	1	1	0	2	1	1	2	1	0	1	0	1	1	1	0	1	1
GTP-bdg_N	1	1	1	0	2	1	1	1	1	0	1	0	1	1	1	1	1	1
GTP1_OBG	3	1	3	2	3	2	1	2	1	2	3	2	1	1	2	2	2	2
GTP_EFTU	22	18	15	16	29	18	18	22	16	17	25	15	25	17	17	22	18	18
GTP_EFTU_D2	20	13	12	13	22	12	17	16	13	10	16	10	13	12	12	15	16	13
GTP_EFTU_D3	6	4	5	5	10	7	6	6	6	5	6	4	9	4	5	7	5	5
GTP_EFTU_D4	1	0	1	0	2	1	1	1	0	1	1	1	1	1	1	1	1	1
GTP_cyclohydro2	0	0	0	0	0	0	0	1	0	0	0	0	0	0	0	0	0	0
GTP_cyclohydroI	1	1	1	1	2	1	1	1	1	1	3	1	1	1	1	1	1	2
GTPase_binding	1	1	0	1	2	0	1	1	1	0	1	2	0	1	1	1	1	1
GTSE1_N	2	1	0	0	2	1	1	1	1	0	0	0	0	0	1	1	1	0
GUCT	1	1	2	1	1	1	1	1	1	1	0	1	2	1	1	1	1	1
GWT1	1	1	1	1	1	0	1	1	1	1	1	1	2	1	1	1	1	1
GXGXG	1	1	1	1	2	1	1	2	1	1	1	1	1	1	1	1	2	1
GYF	3	2	1	1	4	2	2	1	2	3	2	2	2	2	2	2	2	2
GYF_2	1	0	1	1	1	1	1	1	1	2	1	0	1	1	1	1	1	1
G_glu_transpept	7	6	6	7	15	7	3	11	6	1	6	2	5	5	7	7	6	5
G_path_suppress	1	1	1	1	1	2	1	1	0	1	1	0	1	1	1	1	2	2
Gaa1	2	1	1	1	1	1	1	1	1	1	1	1	1	1	1	1	2	1
Gal-3-0_sulfotr	30	8	1	4	14	7	5	1	12	0	7	0	0	19	13	25	11	20
Gal-bind_lectin	3	4	1	7	3	10	4	4	5	1	16	1	1	1	2	6	4	1
GalKase_gal_bdg	2	1	2	2	3	1	2	1	1	1	2	2	3	2	2	3	2	2
GalP_UDP_tr_C	1	1	1	1	2	1	1	1	1	1	1	1	0	1	1	0	2	2
GalP_UDP_transf	1	1	1	1	1	1	1	2	1	1	1	1	1	1	1	0	1	1
Gal_Lectin	27	29	58	3	35	26	2	124	35	0	2	0	1	23	2	23	37	39
Gal_mutarotas_2	9	4	6	2	3	3	2	4	7	1	4	2	6	2	6	4	7	2
Galactosyl_T	39	101	11	11	60	35	26	42	39	9	55	21	17	35	37	100	35	28
Gamma-thionin	0	0	0	0	0	0	0	0	0	0	0	0	0	0	0	0	1	0
Gar1	2	2	1	3	2	2	1	2	1	2	2	1	3	2	2	2	2	2
Gasdermin	2	6	0	2	2	0	1	0	2	0	0	0	1	1	1	3	1	1
GatB_N	1	1	1	1	2	2	1	1	0	1	3	1	1	1	1	1	1	1
GatB_Yqey	1	1	0	1	2	1	0	1	0	1	2	0	1	1	1	1	1	1
Gate	5	4	0	1	8	3	0	4	3	0	3	0	2	2	3	4	3	3
Gcd10p	1	1	1	1	2	1	1	1	1	1	1	1	1	1	1	1	1	2
Ge1_WD40	2	1	1	1	2	1	1	1	1	1	1	0	1	1	1	1	2	2
Gelsolin	9	12	7	11	15	12	7	9	9	5	11	5	10	8	11	13	8	9
Gemin6	1	1	1	0	2	0	1	1	1	1	1	0	1	1	1	1	1	1
Gemin7	2	1	0	1	2	2	1	1	1	0	0	0	0	1	1	1	0	1
Geminin	1	1	0	1	2	1	1	1	0	1	0	1	0	1	1	1	1	1
Git3	0	0	0	0	0	4	0	0	0	0	0	0	0	0	0	1	0	0
Gla	2	0	0	0	2	0	0	0	0	0	0	0	0	0	0	0	0	0
GlcNAc-1_reg	1	1	0	1	1	1	1	0	0	0	1	0	0	1	1	1	0	1
GlcNAc_2-epim	2	1	0	1	4	1	1	0	2	0	1	0	0	0	1	1	0	0
Gln-synt_C	1	2	8	4	1	4	1	9	6	3	7	1	9	10	2	1	2	16
Gln-synt_N	1	1	2	0	1	2	0	1	1	1	3	1	6	2	2	1	1	4
Gln-synt_N_2	0	0	0	0	0	0	0	0	0	0	0	0	0	0	0	0	0	2
GlnD_UR_UTase	0	0	0	0	0	0	0	1	0	0	0	0	0	0	0	0	0	0
Globin	7	14	5	10	14	14	5	46	13	3	19	0	6	43	14	17	11	48
Glu-tRNAGln	1	1	1	1	1	0	1	1	1	0	0	0	0	0	0	1	1	1
Glu_dehyd_C	1	0	0	0	0	0	0	1	0	0	0	0	0	1	0	0	1	1
Glu_syn_central	1	1	1	1	2	1	1	2	1	1	1	1	1	1	1	1	1	1
Glu_synthase	2	1	1	1	2	1	2	2	1	1	1	1	1	1	3	1	1	1
Glucokinase	0	0	0	0	0	0	0	1	0	0	0	0	0	0	0	0	0	0
Glucosamine_iso	3	3	2	3	5	3	3	3	4	2	4	1	2	3	3	3	3	3
Glutaminase	1	0	3	2	2	1	0	3	1	1	1	0	1	1	1	2	2	1
Glutaredoxin	14	9	6	8	12	7	8	9	7	3	9	4	5	9	8	9	10	10
Glutenin_hmw	0	0	0	0	0	0	0	0	0	0	0	0	0	2	1	1	0	1
Gly-zipper_Omp	0	0	0	0	0	0	0	0	0	0	0	0	0	1	0	0	0	0
Gly_acyl_tr_N	4	1	0	0	1	2	1	1	1	0	1	0	0	0	4	2	0	0
[truncated: 3,920 more rows]

## Sheet: C-PFAM_quantification_non_Sibog
	Lingula_anatina	Bathymodiolus_platifrons	Helobdella_robusta	Chrysomallon_squamiferum	Notospermus_geniculatus	Crassostrea_gigas	Octopus_bimaculoides	Capitella_teleta	Modiolus_philippinarum	Schistosoma_mansoni	Biomphalaria_glabrata	Echinococcus_multilocularis	Schmidtea_mediterranea	Lottia_gigantea	Patinopecten_yessoensis	Phoronis_australis	Average_Non_Siboglinid
1-cysPrx_C	5	3	3	4	6	3	4	4	4	5	3	3	4	3	4	3	3.8125
14-3-3	4	5	8	3	18	4	4	2	7	5	4	6	9	4	5	6	5.875
2-Hacid_dh	7	7	2	5	7	8	11	4	8	1	7	2	5	7	7	6	5.875
2-Hacid_dh_C	10	8	3	5	12	13	12	5	9	1	10	3	7	9	10	6	7.6875
2-oxoacid_dh	5	4	4	4	7	4	5	7	3	4	6	3	5	3	5	5	4.625
2-oxogl_dehyd_N	1	1	1	1	1	1	1	3	0	1	1	1	1	2	1	1	1.125
2Fe-2S_thioredx	3	1	1	2	1	1	1	1	1	1	1	1	1	1	1	1	1.1875
2OG-FeII_Oxy	19	7	0	1	6	5	0	6	12	0	0	0	0	7	6	10	4.9375
2OG-FeII_Oxy_2	8	4	4	7	5	5	7	7	6	2	7	2	6	8	6	7	5.6875
2OG-FeII_Oxy_3	17	11	6	7	9	11	7	14	14	1	8	1	2	14	12	7	8.8125
2OG-FeII_Oxy_4	1	1	1	0	2	1	1	1	0	1	1	1	1	1	1	1	0.9375
2_5_RNA_ligase2	0	0	1	0	0	0	0	1	0	0	0	0	0	1	0	0	0.1875
3-HAO	1	1	1	1	1	1	0	1	0	0	2	0	1	1	1	2	0.875
3-PAP	1	1	0	1	1	1	1	0	0	0	1	0	0	1	1	1	0.625
3Beta_HSD	5	10	2	4	5	5	1	4	8	0	5	0	0	3	5	4	3.8125
3HCDH	7	7	2	6	5	4	3	9	7	0	6	1	3	5	6	6	4.8125
3HCDH_N	9	8	3	7	5	6	4	12	8	0	8	1	4	6	7	7	5.9375
40S_S4_C	1	1	0	1	2	1	1	1	1	1	1	1	1	1	2	1	1.0625
40S_SA_C	2	1	1	1	2	1	2	2	1	0	1	0	0	1	1	1	1.0625
4F5	1	0	1	2	0	0	2	1	2	2	1	2	1	1	2	1	1.1875
4HBT	2	2	2	1	3	2	0	8	2	0	1	0	1	1	3	2	1.875
4HBT_2	2	1	0	0	1	1	1	2	3	0	0	0	0	1	2	0	0.875
4HBT_3	1	1	1	0	0	1	2	1	1	1	2	0	3	2	1	0	1.0625
4_1_CTD	1	1	1	1	0	1	1	1	0	0	1	0	0	0	1	1	0.625
5-FTHF_cyc-lig	1	2	4	2	2	2	1	3	2	1	2	1	2	2	2	2	1.9375
5-nucleotidase	1	0	0	0	0	0	0	0	0	0	0	0	0	0	0	1	0.125
53-BP1_Tudor	1	1	0	1	0	1	1	1	1	0	1	1	0	1	1	1	0.75
5_3_exonuc	0	0	0	0	0	2	0	1	0	0	2	0	0	0	0	0	0.3125
5_3_exonuc_N	0	0	0	0	0	2	0	1	0	0	2	0	0	0	0	0	0.3125
5_nucleotid	5	6	2	2	6	5	5	3	6	2	4	3	3	5	4	3	4
5_nucleotid_C	14	4	6	3	9	4	2	3	3	1	3	0	1	3	3	2	3.8125
60KD_IMP	4	2	3	2	3	1	2	2	1	2	2	2	4	2	3	1	2.25
6PF2K	0	1	3	1	2	1	1	1	1	1	1	1	2	1	1	1	1.1875
6PGD	2	1	2	1	1	1	1	1	1	1	1	1	5	1	1	1	1.375
7TM_GPCR_Srsx	0	0	0	0	2	0	0	1	0	0	2	0	0	0	0	0	0.3125
7TM_GPCR_Srt	0	0	0	0	0	0	0	0	0	0	2	0	0	0	0	0	0.125
7TM_GPCR_Srw	22	23	25	4	23	29	18	41	22	7	172	5	26	19	25	14	29.6875
7TM_GPCR_Srx	2	0	0	0	2	1	0	4	0	0	39	0	2	0	0	0	3.125
7TM_transglut	0	0	0	0	0	0	0	1	0	0	0	0	0	0	0	0	0.0625
7tm_1	419	441	193	135	409	368	238	963	485	88	480	50	300	282	403	187	340.062
7tm_2	46	49	26	28	52	62	83	38	57	6	69	2	24	59	47	48	43.5
7tm_3	47	14	9	16	55	14	19	51	17	3	32	2	10	17	17	18	21.3125
7tm_6	0	0	0	0	0	0	0	0	0	0	1	0	0	2	0	0	0.1875
7tm_7	7	1	1	2	9	3	2	10	5	0	4	0	0	10	4	4	3.875
A1_Propeptide	1	0	0	0	3	0	0	0	0	0	1	0	0	0	0	0	0.3125
A2M	13	13	8	8	10	9	7	10	13	2	11	2	5	13	7	11	8.875
A2M_BRD	13	13	9	7	11	6	7	14	10	1	12	1	3	12	8	10	8.5625
A2M_recep	13	11	9	10	8	9	7	10	17	2	10	2	5	11	8	10	8.875
AAA	57	38	39	32	57	42	38	42	34	34	50	31	60	38	40	42	42.125
AAA_11	29	22	6	18	27	22	10	19	23	3	22	3	18	13	24	16	17.1875
AAA_12	23	24	7	17	26	18	12	18	27	3	19	3	22	12	20	17	16.75
AAA_13	2	0	0	0	1	0	0	0	1	0	1	0	1	0	3	0	0.5625
AAA_14	0	0	0	0	0	0	0	0	0	0	1	0	1	1	0	0	0.1875
AAA_16	9	9	2	3	7	5	2	8	2	3	3	3	3	6	9	7	5.0625
AAA_17	0	0	0	1	0	0	1	0	0	0	0	0	0	0	0	0	0.125
AAA_18	3	1	2	2	2	1	2	4	1	3	2	1	2	2	1	3	2
AAA_19	1	1	0	0	2	1	1	1	1	0	0	0	0	1	1	1	0.6875
AAA_2	3	2	3	2	3	4	2	2	2	2	3	1	4	2	3	2	2.5
AAA_21	1	1	0	0	2	0	0	0	2	0	0	0	0	0	0	1	0.4375
AAA_22	1	1	2	3	3	0	0	1	1	1	2	1	4	0	2	2	1.5
AAA_23	4	1	1	1	2	3	2	2	1	1	1	1	1	2	3	2	1.75
AAA_25	2	1	1	1	2	1	1	2	2	1	2	1	1	1	1	1	1.3125
AAA_26	0	0	0	0	0	0	0	3	0	0	0	0	0	0	0	0	0.1875
AAA_28	2	1	2	1	1	2	0	1	1	0	0	0	0	1	1	3	1
AAA_29	0	1	0	0	0	0	0	0	0	0	0	0	0	0	0	0	0.0625
AAA_30	2	1	1	0	9	1	0	0	4	0	0	0	1	1	1	0	1.3125
AAA_31	0	5	0	0	0	0	0	1	0	0	0	0	0	0	0	0	0.375
AAA_33	7	8	4	5	6	8	7	6	7	3	9	5	5	7	6	3	6
AAA_34	3	2	1	2	4	3	2	2	3	1	1	1	4	2	2	2	2.1875
AAA_5	7	5	4	2	17	3	2	4	8	2	5	1	2	3	4	6	4.6875
AAA_6	29	19	16	16	33	18	20	16	19	12	31	16	25	19	18	22	20.5625
AAA_7	29	20	16	15	30	18	15	16	19	12	25	15	24	17	18	21	19.375
AAA_8	28	21	17	19	32	22	14	16	23	12	24	15	23	17	18	23	20.25
AAA_9	32	25	17	17	35	19	16	17	19	13	30	15	21	19	20	23	21.125
AAA_PrkA	0	0	0	0	0	0	0	1	0	0	0	0	0	0	0	1	0.125
AAA_assoc_2	2	0	2	2	0	0	1	1	0	0	0	0	0	2	1	0	0.6875
AAA_lid_1	22	16	13	14	27	14	13	13	16	10	19	13	18	14	15	18	15.9375
AAA_lid_10	2	2	1	0	4	2	1	2	2	2	2	1	1	3	2	2	1.8125
AAA_lid_11	24	18	17	18	30	19	14	16	18	13	26	15	21	16	17	19	18.8125
AAA_lid_3	30	19	20	19	36	23	20	23	14	18	24	17	38	21	22	23	22.9375
AAA_lid_5	2	1	1	0	1	1	1	1	2	1	1	1	1	1	1	1	1.0625
AAA_lid_7	2	1	0	0	6	2	1	1	3	1	1	1	1	1	1	1	1.4375
AAL_decarboxy	0	0	0	0	0	0	0	1	0	0	0	0	0	0	0	0	0.0625
AAR2	1	1	1	1	5	1	1	1	1	1	1	1	1	1	1	1	1.25
AARP2CN	3	2	2	2	3	2	2	2	3	1	3	1	1	2	2	2	2.0625
AAT	1	0	0	0	1	0	2	2	0	0	2	0	0	2	4	1	0.9375
AATF-Che1	1	0	1	1	2	1	1	1	1	0	1	0	0	1	1	1	0.8125
AATase	1	0	0	0	0	0	0	0	0	0	0	0	0	0	0	3	0.25
AA_kinase	3	2	0	2	1	1	1	1	2	1	3	0	1	2	1	3	1.5
AA_permease	6	6	11	7	9	5	6	6	8	2	6	2	6	7	7	4	6.125
AA_permease_2	17	19	12	25	34	15	19	38	23	9	31	9	12	22	18	14	19.8125
AA_permease_C	12	1	2	4	12	2	5	2	3	4	3	2	5	1	3	3	4
AA_permease_N	1	1	2	1	0	1	2	1	2	0	1	0	0	1	1	1	0.9375
ABA_GPCR	2	1	1	1	2	0	1	1	1	1	1	1	1	1	1	1	1.0625
ABC1	5	3	3	3	6	3	3	5	3	2	2	2	3	3	4	4	3.375
ABC2_membrane	13	10	8	2	12	13	5	18	9	3	13	3	4	9	17	4	8.9375
ABC2_membrane_3	21	13	5	13	15	10	5	7	16	3	27	1	9	5	10	9	10.5625
ABC_export	0	0	0	0	0	0	0	1	0	0	0	0	0	0	0	0	0.0625
ABC_membrane	41	33	20	25	33	30	25	48	40	10	53	14	24	22	30	38	30.375
ABC_membrane_2	3	3	3	3	4	3	3	3	1	0	3	0	4	3	3	3	2.625
ABC_tran	80	63	46	44	72	61	34	87	69	21	117	22	60	48	66	64	59.625
ABC_tran_Xtn	4	3	2	1	3	2	3	4	3	4	3	2	10	2	3	3	3.25
ABC_trans_CmpB	2	2	1	2	1	2	2	1	2	0	0	0	0	1	1	1	1.125
ABC_trans_aux	0	0	0	0	0	0	0	1	0	0	0	0	0	0	0	0	0.0625
ABC_transp_aux	1	1	1	1	1	1	1	1	1	1	1	0	1	1	0	1	0.875
ABG_transport	0	0	0	0	0	0	0	1	0	0	0	0	0	0	0	0	0.0625
ABM	2	0	0	0	1	0	0	1	0	0	0	0	0	0	0	1	0.3125
ACAS_N	5	3	2	4	5	4	3	4	2	1	4	1	11	4	4	4	3.8125
ACBP	8	3	6	6	10	4	5	8	2	3	4	3	6	5	5	4	5.125
ACC_central	3	1	1	1	2	3	1	1	0	1	1	1	2	1	1	1	1.3125
ACOX	8	4	3	4	5	7	2	9	8	0	2	0	2	4	7	7	4.5
ACPS	2	1	1	1	2	0	1	2	1	1	1	1	1	1	1	1	1.125
ACP_syn_III	0	0	1	0	0	0	0	0	0	0	1	0	0	0	0	0	0.125
ACP_syn_III_C	0	0	0	0	0	0	0	0	0	0	1	0	0	0	0	0	0.0625
ACR_tran	0	0	0	0	0	0	0	11	0	0	0	0	0	0	0	0	0.6875
ACT	2	0	1	2	0	3	1	2	1	0	3	0	0	4	1	1	1.3125
ACT_7	1	0	0	0	0	0	0	0	0	0	0	0	0	0	0	1	0.125
AC_N	9	2	0	2	7	3	3	5	5	0	4	1	2	4	4	7	3.625
AChE_tetra	1	0	0	0	1	1	0	0	0	0	1	0	0	0	1	1	0.375
AD	2	1	1	1	1	0	1	1	1	1	2	1	1	1	1	1	1.0625
ADAM17_MPD	1	0	0	1	2	1	1	3	2	0	7	0	1	2	3	6	1.875
ADAM_CR	5	2	18	2	9	1	2	2	2	2	2	2	4	2	2	11	4.25
ADAM_CR_2	16	25	26	15	40	21	14	6	22	2	30	1	1	31	23	18	18.1875
ADAM_spacer1	10	6	2	5	10	10	10	7	7	0	8	0	0	11	10	8	6.5
ADD_ATRX	1	1	3	0	1	1	1	1	1	1	1	1	1	1	1	1	1.0625
ADD_DNMT3	1	0	1	1	0	1	1	1	0	0	0	0	0	1	1	2	0.625
ADH_N	43	13	6	9	23	8	6	20	11	4	16	2	4	17	15	23	13.75
ADH_N_2	8	3	1	1	7	3	2	2	5	0	4	0	0	2	8	1	2.9375
ADH_zinc_N	49	17	5	12	22	12	9	22	24	4	17	1	4	17	23	27	16.5625
ADH_zinc_N_2	8	3	3	2	7	2	3	5	1	2	3	2	1	3	2	3	3.125
ADIP	1	1	1	1	1	1	1	1	1	1	1	0	1	1	1	1	0.9375
ADK	15	9	9	11	16	9	10	10	11	9	8	5	18	12	7	8	10.4375
ADK_lid	2	2	2	2	2	1	2	2	3	2	2	1	2	2	2	2	1.9375
ADP_PFK_GK	4	2	2	2	2	2	2	2	2	0	1	1	2	2	2	4	2
ADP_ribosyl_GH	13	7	4	6	14	11	5	9	8	1	8	1	1	6	10	5	6.8125
ADPrib_exo_Tox	0	0	0	0	0	0	0	0	2	0	0	0	0	0	0	0	0.125
ADSL_C	1	1	1	1	1	1	1	1	0	1	1	1	1	1	2	1	1
AF-4	3	0	0	1	1	1	1	1	1	0	1	0	0	1	1	1	0.8125
AFG1_ATPase	1	1	1	1	2	1	1	1	1	1	1	0	2	1	1	1	1.0625
AGTRAP	1	0	0	1	3	0	1	1	0	0	1	0	0	1	1	1	0.6875
AHD	1	1	5	1	1	1	0	0	1	0	1	0	0	0	1	1	0.875
AHSA1	1	1	1	1	1	1	1	1	0	1	1	1	1	1	0	1	0.875
AI-2E_transport	1	1	0	1	1	1	1	2	0	0	0	0	1	1	0	1	0.6875
AICARFT_IMPCHas	2	1	1	1	2	1	1	1	1	0	2	0	1	1	1	2	1.125
AIF_C	2	1	1	0	3	1	1	1	0	1	1	0	1	1	1	1	1
AIG1	28	44	0	5	0	28	0	0	61	0	112	0	0	22	30	1	20.6875
AIG2_2	1	1	1	0	2	1	2	1	0	1	3	0	2	3	2	2	1.375
AIP3	2	1	3	2	3	2	1	1	2	1	2	2	1	3	2	2	1.875
AIRC	2	1	1	1	2	1	1	2	0	0	1	0	1	1	1	1	1
AIRS	2	1	3	2	4	2	2	3	1	0	2	1	3	2	2	2	2
AIRS_C	3	2	4	3	4	3	3	6	3	1	3	1	4	3	3	5	3.1875
AKAP28	1	1	0	1	1	1	1	1	1	1	1	1	2	1	1	1	1
AKAP2_C	0	1	0	0	0	0	1	1	0	0	1	0	0	0	0	0	0.25
AKAP7_NLS	5	2	3	3	5	3	3	3	3	2	5	2	1	3	4	3	3.125
ALAD	2	1	1	1	1	1	1	2	1	1	1	1	1	1	1	1	1.125
ALG11_N	1	1	1	1	1	1	1	1	1	1	1	1	1	1	1	1	1
ALG3	1	1	1	1	2	1	1	1	1	1	1	1	1	1	1	1	1.0625
ALIX_LYPXL_bnd	3	1	3	1	5	3	1	8	2	3	3	2	3	2	1	2	2.6875
ALMS_motif	2	0	0	1	2	1	1	1	1	0	1	0	1	1	1	2	0.9375
ALO	4	3	0	1	4	0	0	1	3	0	1	0	0	2	0	0	1.1875
ALS2CR11	2	0	0	0	1	0	0	0	0	0	0	0	0	0	0	1	0.25
ALS2CR8	9	3	0	0	17	7	1	19	13	0	1	0	0	3	3	1	4.8125
AMMECR1	1	1	1	0	1	1	1	1	1	1	1	1	2	1	1	1	1
AMOP	16	7	4	7	3	9	3	2	6	0	1	0	0	3	5	7	4.5625
AMP-binding	56	27	23	26	61	43	33	56	58	13	50	10	27	35	56	34	38
AMP-binding_C	28	13	11	16	29	16	17	36	26	1	16	1	13	19	28	18	18
AMPK1_CBM	2	3	3	2	4	2	2	0	3	3	2	2	4	2	2	1	2.3125
AMPKBI	1	1	3	1	1	1	1	0	0	2	1	2	4	1	1	1	1.3125
AMP_N	3	1	2	2	4	1	2	2	1	2	2	3	2	2	2	3	2.125
ANAPC1	2	0	0	0	2	0	1	1	0	0	0	1	0	1	1	1	0.625
ANAPC10	5	4	2	5	7	6	4	3	5	1	5	1	1	5	3	4	3.8125
ANAPC15	2	1	1	1	1	1	1	1	0	0	1	0	0	1	0	1	0.75
ANAPC16	2	0	0	0	0	0	0	0	0	0	0	0	0	0	0	0	0.125
ANAPC2	2	1	1	1	2	1	1	1	1	1	1	1	0	1	1	1	1.0625
ANAPC3	3	4	4	4	4	4	5	5	4	4	3	2	4	5	6	3	4
ANAPC4	1	1	1	1	2	1	1	1	1	1	1	1	1	2	1	1	1.125
ANAPC4_WD40	9	12	3	7	11	8	4	9	7	2	4	1	3	6	7	9	6.375
ANAPC5	2	1	0	1	2	0	1	1	0	0	1	0	0	1	1	1	0.75
ANAPC8	1	1	1	1	1	1	1	2	1	1	1	1	1	1	1	1	1.0625
ANAPC_CDC26	2	1	0	1	0	1	1	1	1	0	0	0	0	1	1	0	0.625
ANF_receptor	74	45	38	40	112	55	50	99	50	8	81	12	38	59	50	48	53.6875
ANKH	1	0	0	0	0	0	0	0	0	0	0	0	0	0	0	4	0.3125
ANTH	3	2	4	2	4	2	2	2	2	3	2	4	3	2	2	2	2.5625
AOX	3	1	0	2	0	1	0	3	1	0	2	0	0	1	1	2	1.0625
AP-5_subunit_s1	0	1	0	0	1	1	1	1	1	0	1	0	0	1	2	0	0.625
AP1AR	2	0	1	1	1	1	1	1	1	0	1	0	0	1	1	1	0.8125
AP3B1_C	2	1	1	1	2	1	1	1	1	1	1	1	1	1	1	1	1.125
AP3D1	1	1	1	1	2	1	2	1	1	1	1	1	1	1	1	2	1.1875
AP4E_app_platf	0	0	0	0	0	0	0	1	0	0	0	0	0	0	0	0	0.0625
APAF1_C	2	1	0	1	2	1	1	1	1	1	0	1	1	1	1	3	1.125
APC1_C	1	0	0	1	2	1	1	1	0	0	1	0	0	1	1	1	0.6875
APCDDC	2	1	1	1	1	1	2	1	1	0	2	0	0	0	1	1	0.9375
APC_N_CC	1	0	0	0	0	1	0	1	0	0	1	0	0	1	0	0	0.3125
APC_r	1	1	1	0	2	1	1	0	1	0	2	0	0	0	1	1	0.75
APC_rep	1	1	1	1	2	1	1	1	1	0	2	0	2	1	1	1	1.0625
APG12	1	0	1	1	1	0	1	1	1	1	1	1	0	1	1	1	0.8125
APG5	2	1	1	1	1	1	1	1	1	1	1	1	1	1	1	1	1.0625
APG6	2	1	1	1	2	1	1	1	1	1	1	1	1	1	1	1	1.125
APG6_N	3	1	1	1	2	1	1	1	1	1	3	1	1	1	1	1	1.3125
APG9	2	1	1	1	1	4	1	1	1	1	1	1	1	1	1	1	1.25
APH	6	5	2	5	16	7	2	4	7	0	4	0	1	4	6	5	4.625
API5	2	1	2	1	2	1	1	1	2	1	1	1	1	1	1	1	1.25
APOBEC3	5	0	0	0	0	0	0	0	0	0	0	0	0	0	0	0	0.3125
APOBEC4	0	1	0	0	0	0	0	0	0	0	0	0	0	0	0	0	0.0625
APOBEC_N	0	0	0	0	2	2	0	0	1	0	0	0	0	0	1	0	0.375
APP_Cu_bd	2	0	3	0	1	0	1	1	1	0	1	0	2	1	1	1	0.9375
APP_E2	2	0	3	0	2	0	1	1	1	1	1	0	2	1	1	1	1.0625
APP_N	2	0	3	0	2	0	1	1	1	1	1	0	1	1	1	1	1
APP_amyloid	2	0	2	0	1	1	0	1	1	0	1	0	0	1	1	0	0.6875
APS_kinase	1	1	2	2	2	1	1	1	1	1	1	1	1	1	1	1	1.1875
AP_endonuc_2	2	1	2	2	5	4	1	3	1	0	2	0	1	3	2	2	1.9375
ARA70	1	1	0	1	1	1	0	1	1	0	1	0	0	1	0	1	0.625
ARD	4	1	2	1	2	1	1	4	2	0	1	0	1	1	1	1	1.4375
ARF7EP_C	1	1	0	1	4	1	3	1	1	1	1	1	2	1	1	1	1.3125
ARGLU	1	1	1	1	2	1	1	1	1	2	1	2	2	2	1	1	1.3125
ARID	10	6	9	5	14	7	6	7	6	7	6	6	8	6	8	8	7.4375
ARL2_Bind_BART	4	1	2	3	2	2	2	2	2	2	2	1	1	2	2	2	2
ARL6IP6	0	0	0	0	1	0	0	0	0	0	0	0	0	0	0	1	0.125
AROS	2	0	1	1	0	1	0	2	0	0	1	0	0	1	1	1	0.6875
ARPC4	2	1	1	1	1	1	1	1	0	1	1	1	1	1	1	2	1.0625
ARS2	3	4	1	1	2	1	1	1	1	2	1	2	2	1	1	1	1.5625
ART	0	0	1	0	0	1	0	0	1	0	0	0	0	0	1	0	0.25
ARTD15_N	1	1	1	1	1	1	1	1	1	0	1	0	0	1	1	3	0.9375
ASC	66	20	93	16	148	22	6	91	34	12	32	15	77	31	19	35	44.8125
ASCH	1	1	1	1	2	1	1	1	1	1	1	2	1	1	1	1	1.125
ASD2	1	1	1	1	1	1	2	1	1	0	1	0	0	1	1	1	0.875
ASF1_hist_chap	1	1	1	1	1	1	1	1	1	1	1	1	1	1	1	1	1
ASH	3	2	1	1	8	3	1	1	2	0	3	1	0	3	2	2	2.0625
ASL_C2	1	1	1	1	2	1	2	2	0	0	1	0	1	1	1	1	1
ASXH	1	0	3	1	1	1	1	0	1	1	1	1	2	1	1	1	1.0625
ATAD4	0	0	1	0	0	0	0	0	0	0	0	0	0	0	0	0	0.0625
ATE_C	1	1	1	1	1	1	1	1	1	1	1	5	1	1	2	1	1.3125
ATE_N	1	1	1	1	1	1	1	1	1	1	1	5	1	1	1	1	1.25
ATG101	2	1	1	1	2	1	1	1	0	3	1	1	1	1	1	1	1.1875
ATG11	1	1	1	0	2	1	1	1	1	0	1	1	1	1	1	1	0.9375
ATG13	1	1	0	1	1	1	1	1	1	0	0	0	0	1	1	2	0.75
ATG16	2	1	2	1	1	1	3	1	0	0	3	1	0	1	2	3	1.375
ATG27	7	2	0	0	5	1	1	2	2	0	2	0	1	4	8	2	2.3125
ATG7_N	2	1	1	1	2	2	1	1	1	1	1	1	1	1	1	1	1.1875
ATG_C	2	1	2	1	3	1	3	2	2	2	2	1	2	2	3	2	1.9375
ATP-cone	2	1	1	1	1	2	1	1	1	1	1	1	1	1	1	1	1.125
ATP-grasp	0	0	0	0	0	0	0	1	0	0	0	0	0	0	0	0	0.0625
ATP-grasp_2	6	2	3	3	5	3	3	3	1	3	3	2	3	3	3	3	3.0625
ATP-grasp_3	3	0	1	0	0	0	0	0	0	0	0	0	0	0	0	1	0.3125
ATP-grasp_4	0	4	0	0	2	3	1	0	7	0	0	0	0	2	2	4	1.5625
ATP-gua_Ptrans	3	4	0	2	17	3	2	3	9	1	8	0	6	5	4	3	4.375
ATP-gua_PtransN	3	3	0	5	13	5	2	2	8	1	5	0	6	5	4	4	4.125
ATP-sulfurylase	2	1	2	2	2	1	1	1	1	1	1	1	1	1	1	1	1.25
ATP-synt	2	3	1	2	2	3	1	3	1	1	2	1	1	1	1	1	1.625
ATP-synt_A	0	0	2	0	0	0	0	2	0	0	0	0	0	0	0	0	0.25
ATP-synt_C	3	4	5	3	5	2	3	4	2	4	3	4	4	3	4	3	3.5
ATP-synt_D	1	1	1	1	1	1	1	2	1	1	1	1	2	1	1	1	1.125
ATP-synt_DE	0	0	0	0	0	0	0	1	0	0	0	0	0	0	0	0	0.0625
ATP-synt_DE_N	1	1	1	1	2	1	1	2	1	1	2	1	1	1	1	1	1.1875
ATP-synt_E	2	0	0	1	2	1	1	0	0	1	1	1	2	0	0	1	0.8125
ATP-synt_Eps	0	1	1	1	0	1	1	2	1	1	0	1	0	0	1	0	0.6875
ATP-synt_F	2	1	1	0	2	1	1	1	1	1	1	0	0	1	1	1	0.9375
ATP-synt_F6	2	0	1	1	2	0	1	1	1	1	1	1	1	1	1	1	1
ATP-synt_G	2	1	1	1	2	0	1	1	1	1	1	1	1	1	1	1	1.0625
ATP-synt_S1	2	1	1	1	3	1	1	1	2	2	1	1	2	1	1	1	1.375
ATP-synt_ab	6	4	5	3	6	4	4	6	4	4	8	4	4	4	4	5	4.6875
ATP-synt_ab_C	1	1	1	1	1	2	1	1	1	1	2	1	1	1	1	1	1.125
ATP-synt_ab_N	7	4	5	2	4	3	4	5	3	4	5	4	4	4	4	4	4.125
ATP-synt_ab_Xtn	2	1	1	0	1	1	1	1	1	1	1	1	1	1	1	1	1
ATP11	2	1	1	1	0	0	1	1	1	0	1	0	0	0	1	1	0.6875
ATP12	1	1	1	1	1	1	1	1	1	1	1	1	1	1	1	1	1
ATP_Ca_trans_C	1	1	2	1	0	1	1	1	1	1	1	1	5	0	1	1	1.1875
ATP_bind_1	3	3	3	3	6	3	4	3	3	3	3	3	7	3	3	4	3.5625
ATP_bind_2	0	0	0	0	0	0	0	1	0	0	0	0	0	0	0	0	0.0625
ATP_bind_3	3	1	1	2	5	2	2	3	0	2	1	2	1	2	2	2	1.9375
ATP_synt_H	1	1	2	0	2	1	1	1	0	2	1	1	1	1	1	0	1
ATP_synth_reg	0	0	0	0	0	0	1	0	1	1	0	1	0	0	0	1	0.3125
ATPase-cat_bd	0	0	0	0	0	0	0	1	0	0	0	0	0	0	0	0	0.0625
ATPase_2	0	0	1	1	2	1	0	0	1	1	0	0	2	2	1	0	0.75
ATPgrasp_N	0	2	0	0	0	2	2	0	7	0	0	0	0	0	1	0	0.875
ATPgrasp_Ter	0	1	0	0	0	0	1	0	3	0	0	0	0	0	1	3	0.5625
ATPgrasp_TupA	0	0	0	0	0	0	0	0	1	0	0	0	0	0	0	0	0.0625
ATS3	0	0	0	0	0	0	0	0	0	0	0	0	0	0	0	0	0
AWS	4	3	2	3	5	3	2	3	1	2	3	2	3	2	3	3	2.75
AXH	3	2	3	1	3	2	2	1	2	1	1	2	2	1	2	2	1.875
AXIN1_TNKS_BD	1	1	0	1	2	1	0	1	1	0	1	0	0	0	1	0	0.625
AZUL	2	1	1	1	2	0	1	1	1	1	1	0	0	1	1	2	1
A_deamin	6	6	5	6	7	5	4	5	8	0	8	0	4	5	7	7	5.1875
A_deaminase	8	6	7	4	6	7	5	6	13	3	12	2	7	6	5	4	6.3125
A_deaminase_N	3	1	0	1	1	1	1	0	2	0	9	0	0	2	2	1	1.5
Aa_trans	24	14	10	8	34	15	15	19	13	4	13	3	13	8	15	20	14.25
AbLIM_anchor	0	1	0	0	1	0	0	0	0	0	0	0	0	0	0	0	0.125
AbfB	13	0	0	0	0	0	0	0	0	0	0	0	0	0	0	0	0.8125
Abhydro_lipase	2	2	0	1	2	1	1	0	2	2	2	0	7	1	1	0	1.5
Abhydrolase_1	23	16	9	10	15	14	13	25	15	2	20	6	6	17	16	17	14
Abhydrolase_2	2	2	2	1	2	2	2	3	3	2	1	2	1	2	2	3	2
Abhydrolase_3	20	10	6	6	14	12	7	10	14	2	10	1	3	12	14	6	9.1875
Abhydrolase_4	0	1	0	0	0	0	0	0	0	0	0	0	0	0	0	0	0.0625
Abhydrolase_5	2	1	0	0	0	0	1	0	4	0	1	0	0	2	1	3	0.9375
Abhydrolase_6	8	2	3	3	8	2	5	7	4	1	4	3	2	3	3	4	3.875
Abi_HHR	1	1	1	1	2	1	2	1	0	1	1	1	1	1	1	2	1.125
Acatn	2	1	2	1	2	1	2	2	2	4	1	1	2	1	1	1	1.625
AcetDehyd-dimer	0	0	0	0	0	1	0	1	0	0	0	0	0	0	0	0	0.125
Acetate_kinase	0	0	0	0	0	0	0	1	0	0	0	0	0	0	0	0	0.0625
AcetylCoA_hyd_C	4	3	1	0	2	2	1	1	2	1	0	6	1	1	0	2	1.6875
AcetylCoA_hydro	4	3	1	0	1	2	1	1	2	1	0	4	1	1	0	3	1.5625
Acetyltransf_1	48	17	11	11	27	13	13	29	12	7	12	9	19	17	19	20	17.75
Acetyltransf_10	3	3	1	1	2	3	0	5	4	0	3	2	2	1	2	0	2
Acetyltransf_13	1	1	1	1	1	1	1	1	0	1	1	1	0	1	1	2	0.9375
Acetyltransf_16	2	1	1	0	2	1	1	1	1	1	1	1	1	1	1	1	1.0625
Acetyltransf_18	22	1	0	0	6	3	0	8	1	0	0	0	0	0	7	5	3.3125
Acetyltransf_2	7	0	0	1	2	0	0	0	0	0	3	0	0	3	0	0	1
Acetyltransf_3	2	1	1	1	2	1	1	2	1	1	1	1	0	1	1	1	1.125
Acetyltransf_7	0	1	0	1	3	1	1	1	7	0	0	0	0	0	1	0	1
Acetyltransf_CG	1	1	0	1	2	0	1	1	1	0	1	0	0	0	1	2	0.75
Acid_PPase	1	1	0	1	1	2	1	1	1	2	1	1	2	1	2	1	1.1875
Aconitase	3	2	2	2	4	2	3	3	2	1	2	1	1	2	2	2	2.125
Aconitase_C	3	2	2	1	3	2	2	2	1	1	3	1	1	2	2	2	1.875
Actin	14	33	16	18	17	44	24	25	40	16	25	22	33	20	29	12	24.25
Activator_LAG-3	0	0	1	0	0	0	0	0	0	0	0	0	0	0	0	1	0.125
Activin_recp	3	1	2	1	6	3	0	3	2	0	1	0	0	2	2	2	1.75
Acyl-ACP_TE	2	4	1	0	0	3	0	9	21	0	3	0	0	2	14	0	3.6875
Acyl-CoA_dh_1	24	11	8	9	19	11	10	20	12	1	14	1	11	12	16	11	11.875
Acyl-CoA_dh_C	0	0	0	0	0	0	0	1	0	0	0	0	0	0	0	0	0.0625
Acyl-CoA_dh_M	21	13	9	15	20	15	11	26	16	1	13	1	12	16	21	16	14.125
Acyl-CoA_dh_N	21	8	7	9	15	9	9	18	9	1	11	1	10	11	13	10	10.125
Acyl-CoA_ox_N	3	2	2	2	2	4	1	5	4	0	1	0	0	2	6	2	2.25
Acyl_transf_1	12	9	2	7	6	6	2	7	13	1	6	1	2	7	8	7	6
Acyl_transf_3	10	4	0	4	13	5	4	8	16	2	13	0	0	6	20	12	7.3125
Acylphosphatase	1	0	1	1	1	2	3	1	1	1	1	1	1	2	1	1	1.1875
Acyltransf_C	2	3	4	4	5	4	4	5	3	2	4	1	5	5	4	4	3.6875
Acyltransferase	13	10	11	10	18	12	11	16	7	6	10	8	12	13	10	12	11.1875
Ada3	1	1	1	0	1	1	1	1	1	1	1	1	1	1	1	1	0.9375
Adap_comp_sub	11	8	5	7	12	6	7	10	8	5	8	5	7	6	7	7	7.4375
Adaptin_N	21	9	10	10	18	9	9	13	9	7	10	9	7	9	9	11	10.625
Adaptin_binding	2	1	0	1	2	1	0	0	1	1	1	1	0	1	0	1	0.8125
Adeno_E3_CR2	0	1	0	0	0	0	0	1	0	0	1	0	0	1	0	0	0.25
AdenylateSensor	1	0	3	1	1	1	0	1	0	1	1	1	1	1	1	1	0.9375
Adenylsucc_synt	2	1	1	1	2	1	1	1	1	1	2	1	1	1	1	2	1.25
Adipokin_hormo	0	0	0	1	0	0	0	1	0	0	0	0	0	0	0	0	0.125
AdoHcyase	3	2	3	2	5	3	2	4	1	2	3	1	4	2	2	2	2.5625
AdoHcyase_NAD	3	2	3	2	3	3	2	3	1	2	2	1	4	2	2	2	2.3125
AdoMet_MTase	2	2	1	0	2	1	1	1	0	1	1	0	1	1	1	1	1
Aerolysin	0	0	0	0	0	0	0	0	0	0	25	0	0	0	0	0	1.5625
Agenet	1	0	0	0	0	0	0	0	0	0	0	0	0	0	0	1	0.125
Aha1_N	1	1	1	1	2	1	1	1	0	1	1	1	1	1	1	1	1
AhpC-TSA	6	2	3	5	6	3	4	4	3	7	6	3	4	4	4	4	4.25
AhpC-TSA_2	5	3	1	2	7	2	1	3	4	1	3	1	1	1	4	3	2.625
AidB_N	1	1	0	1	2	1	1	1	1	0	0	0	1	1	1	0	0.75
Aida_C2	1	1	0	1	2	1	0	1	1	0	0	0	0	0	1	1	0.625
Aida_N	1	1	0	1	1	1	0	0	1	0	0	0	0	0	1	1	0.5
AlaDh_PNT_C	1	2	1	1	2	2	1	3	2	1	1	1	2	1	2	1	1.5
AlaDh_PNT_N	4	2	2	2	3	3	2	3	2	1	3	1	2	2	2	2	2.25
Ala_racemase_C	0	0	0	0	0	0	0	3	0	0	0	0	0	1	0	0	0.25
Ala_racemase_N	1	2	1	3	4	1	1	7	1	1	3	1	1	3	2	2	2.125
AlbA_2	5	7	0	3	4	2	2	2	7	0	4	0	0	3	3	7	3.0625
Alba	3	2	2	1	3	1	3	2	2	1	2	1	1	1	1	1	1.6875
Ald_Xan_dh_C	11	2	2	5	11	5	0	6	4	0	14	0	0	6	8	5	4.9375
Ald_Xan_dh_C2	11	4	2	5	19	5	0	10	8	0	21	0	0	8	9	7	6.8125
Aldedh	27	16	12	15	28	22	15	28	18	10	20	6	14	16	16	17	17.5
Aldo_ket_red	25	14	7	9	25	13	5	21	29	3	12	16	6	20	28	23	16
Aldolase	0	0	0	0	0	0	0	2	0	0	0	0	0	0	0	0	0.125
Aldolase_II	7	2	3	2	7	2	2	1	10	3	3	3	5	2	2	4	3.625
Aldose_epim	5	4	2	2	5	9	3	4	4	0	6	1	1	3	3	4	3.5
Alg14	2	1	1	1	2	0	1	1	1	1	1	1	1	1	1	1	1.0625
Alg6_Alg8	4	2	2	3	2	1	3	2	2	2	3	2	2	2	2	2	2.25
Alk_phosphatase	4	8	2	6	10	8	3	11	14	3	10	4	2	2	10	4	6.3125
Alkyl_sulf_C	1	2	0	0	0	2	0	3	2	0	0	0	0	1	3	1	0.9375
Alkyl_sulf_dimr	1	3	0	0	0	2	0	10	2	0	0	0	0	1	3	2	1.5
Allantoicase	1	1	0	0	2	1	1	1	1	0	0	0	0	0	1	1	0.625
Alpha-2-MRAP_C	2	1	0	1	1	1	2	0	1	0	1	0	0	1	1	1	0.8125
Alpha-2-MRAP_N	1	1	0	1	1	1	0	0	1	0	1	0	0	1	1	1	0.625
Alpha-amylase	13	8	4	4	6	14	3	14	10	6	17	3	4	9	9	10	8.375
Alpha-amylase_C	3	3	1	3	3	3	1	4	2	1	7	1	2	3	2	2	2.5625
Alpha-mann_mid	7	5	3	3	12	7	5	5	8	4	7	2	5	6	9	4	5.75
Alpha_GJ	0	0	1	0	0	0	0	0	0	0	0	0	0	0	0	0	0.0625
Alpha_L_fucos	6	16	4	7	4	11	6	20	16	1	11	1	1	15	13	3	8.4375
Alpha_adaptinC2	5	3	6	3	4	5	4	4	1	4	3	4	5	3	4	4	3.875
Alpha_adaptin_C	1	0	2	1	1	1	1	1	0	1	1	1	1	1	1	1	0.9375
Alpha_kinase	7	4	2	5	3	4	4	1	4	2	6	1	4	8	8	1	4
Amastin	0	0	0	0	0	0	0	1	0	0	0	0	0	0	0	0	0.0625
Amidase	20	5	2	6	12	9	8	10	6	4	10	4	7	4	8	5	7.5
Amidase_2	13	20	0	5	7	8	5	6	8	0	9	0	5	6	6	1	6.1875
Amidinotransf	2	1	3	1	1	2	0	1	0	0	1	1	0	2	1	3	1.1875
Amidohydro_1	13	9	5	7	12	8	4	10	7	5	7	3	6	7	9	8	7.5
Amidohydro_2	4	1	1	2	2	2	0	6	1	1	1	1	1	1	2	1	1.6875
Amidohydro_3	1	3	2	0	0	2	1	3	3	0	2	0	0	0	1	1	1.1875
Amino_oxidase	26	12	6	20	20	18	11	24	33	4	18	3	11	10	24	12	15.75
Aminotran_1_2	40	17	13	17	34	19	18	23	16	8	20	9	14	21	20	16	19.0625
Aminotran_3	6	8	4	5	12	7	4	12	8	1	7	2	4	5	6	5	6
Aminotran_4	1	1	2	1	1	1	1	3	1	0	3	0	1	1	2	1	1.25
Aminotran_5	16	8	5	8	18	14	8	19	14	1	15	2	9	13	17	14	11.3125
Ammonium_transp	6	12	3	8	17	7	5	12	7	0	12	0	4	8	9	12	7.625
Amnionless	5	2	1	4	3	1	1	1	0	0	1	0	1	2	1	3	1.625
An_peroxidase	20	37	1	11	6	38	19	11	49	1	20	1	1	23	25	14	17.3125
Anemone_cytotox	1	2	0	0	0	1	0	0	2	0	0	0	0	0	3	0	0.5625
Angiomotin_C	2	1	0	0	1	1	1	0	1	0	1	0	0	1	1	1	0.6875
Anillin	2	1	4	1	3	2	2	2	3	1	1	1	0	2	2	2	1.8125
Anillin_N	1	1	0	1	1	1	0	0	1	0	1	0	0	0	1	1	0.5625
Ank	4	7	1	6	9	5	9	8	10	2	13	1	4	4	2	7	5.75
AnkUBD	1	1	0	1	2	1	1	1	1	0	1	0	1	1	1	1	0.875
Ank_2	322	439	127	169	405	281	194	346	395	63	346	70	253	144	269	198	251.312
Ank_3	1	3	1	0	0	0	1	1	2	0	0	0	1	0	2	1	0.8125
Ank_4	71	109	19	44	84	50	54	53	93	14	71	17	50	22	40	48	52.4375
Ank_5	35	65	11	24	47	24	25	50	53	6	51	7	25	21	24	21	30.5625
AnmK	0	2	0	0	2	1	0	1	2	0	1	0	0	1	1	1	0.75
Annexin	9	10	6	7	19	12	7	13	9	14	11	13	3	15	8	11	10.4375
Anoct_dimer	5	4	4	3	11	5	5	4	3	2	5	2	7	4	5	4	4.5625
Anoctamin	7	9	6	9	15	7	8	8	7	4	7	4	8	6	10	8	7.6875
Anp1	2	1	2	0	5	2	2	3	1	0	0	0	0	1	1	1	1.3125
Anticodon_1	9	5	7	5	9	6	7	8	7	6	6	6	7	7	5	8	6.75
Antistasin	4	12	15	5	14	6	1	31	8	0	20	0	0	7	3	5	8.1875
ApbA	0	0	0	0	0	0	0	1	0	0	0	0	0	0	0	0	0.0625
ApbA_C	0	0	0	0	0	0	0	1	0	0	0	0	0	0	0	0	0.0625
ApbE	0	0	0	0	0	0	0	1	0	0	0	0	0	0	0	0	0.0625
Apc13p	1	1	1	1	2	2	1	1	1	0	0	0	0	1	1	0	0.8125
ApeC	2	13	2	2	8	14	1	6	9	1	14	1	2	6	7	1	5.5625
Aph-1	1	1	1	1	1	0	1	1	1	1	1	1	3	1	1	1	1.0625
ApoL	15	2	1	0	12	11	0	0	4	0	0	0	0	4	4	3	3.5
ApoLp-III	0	0	0	0	0	0	0	0	0	0	0	0	0	0	1	0	0.0625
ApoO	2	1	1	1	2	0	1	1	1	1	1	1	1	1	0	1	1
Apolipo_F	0	0	0	0	2	0	0	0	2	0	0	0	0	0	0	0	0.25
Apolipoprotein	4	2	2	1	3	0	1	2	4	0	3	0	0	6	9	0	2.3125
Apt1	1	1	1	1	1	1	1	1	0	1	1	1	1	1	1	1	0.9375
Apyrase	1	1	2	1	2	1	1	1	1	0	1	0	0	0	1	1	0.875
Aquarius_N	2	1	1	1	2	1	1	1	1	1	1	1	2	1	1	1	1.1875
Arb2	0	0	0	0	1	1	1	0	0	0	0	0	0	0	0	0	0.1875
Archease	3	1	1	0	2	2	1	2	1	1	1	1	1	1	1	1	1.25
Arf	33	20	17	18	32	30	22	24	26	12	22	12	30	24	32	22	23.5
ArfGap	15	7	15	6	15	10	9	10	8	9	12	9	15	10	10	10	10.625
Arfaptin	7	4	7	4	5	1	3	4	3	3	4	3	6	4	3	3	4
Arg_repressor	0	0	0	0	0	0	0	1	0	0	0	0	0	0	0	0	0.0625
Arg_repressor_C	0	0	0	0	0	0	0	1	0	0	0	0	0	0	0	0	0.0625
Arg_tRNA_synt_N	2	1	1	1	2	1	1	2	0	0	1	1	1	1	1	1	1.0625
Arginase	4	2	1	3	5	2	2	6	2	1	5	2	3	4	2	4	3
Arginosuc_synth	2	1	1	1	2	1	1	3	2	0	1	0	2	1	1	6	1.5625
ArgoL1	1	1	1	1	4	2	2	1	1	1	1	1	1	1	1	1	1.3125
ArgoL2	1	1	2	1	3	2	2	1	1	1	1	1	2	1	1	1	1.375
ArgoMid	2	1	2	1	4	2	2	1	1	1	1	1	1	1	1	1	1.4375
ArgoN	2	1	2	2	5	2	2	1	0	3	1	2	2	1	1	2	1.8125
Arm	14	11	12	11	16	12	10	10	11	6	13	5	4	13	10	11	10.5625
Arm_2	1	0	1	1	1	1	1	1	1	0	1	1	0	1	1	1	0.8125
Arm_3	3	4	3	3	5	4	3	3	2	2	3	2	3	3	4	3	3.125
Arm_APC_u3	0	0	0	0	0	0	0	1	0	0	0	0	0	0	0	0	0.0625
Arm_vescicular	1	0	1	0	0	1	1	1	1	1	1	1	1	1	1	1	0.8125
Armet	2	1	1	1	2	0	1	1	1	1	2	1	0	1	1	1	1.0625
Arrestin_C	13	12	10	10	21	18	13	17	17	6	17	4	8	16	16	11	13.0625
Arrestin_N	13	12	8	11	20	20	11	19	21	5	18	2	5	18	16	10	13.0625
ArsA_ATPase	2	1	1	1	2	1	1	1	2	1	1	1	1	1	1	1	1.1875
ArsC	0	0	0	0	0	0	0	1	0	0	0	0	0	0	0	0	0.0625
ArsP_1	1	0	0	0	0	0	0	0	0	0	0	0	0	0	0	0	0.0625
Arv1	2	1	1	1	2	0	1	1	1	1	1	1	2	1	0	1	1.0625
Arylesterase	2	2	1	1	2	3	1	6	5	0	4	0	0	1	3	1	2
Ashwin	1	1	0	0	1	1	1	1	1	0	1	0	0	1	1	1	0.6875
AsnA	0	0	0	0	0	0	0	0	0	1	0	0	0	0	0	0	0.0625
AsnC_trans_reg	0	0	0	0	0	0	0	2	0	0	0	0	0	0	0	0	0.125
Asn_synthase	5	2	1	2	4	2	1	4	5	1	2	1	3	3	4	1	2.5625
Asp	3	3	2	2	6	2	2	2	2	10	5	1	2	5	2	4	3.3125
Asp_Arg_Hydrox	3	1	0	1	4	1	2	2	2	0	2	0	0	2	2	2	1.5
Asp_Glu_race	0	0	0	0	0	0	0	2	0	0	0	0	0	0	0	0	0.125
Asp_protease	1	1	0	1	3	1	1	0	1	1	1	1	3	0	1	2	1.125
Asp_protease_2	5	1	0	0	18	0	0	2	2	0	0	0	0	0	2	1	1.9375
Asparaginase	7	3	1	1	2	4	1	4	5	1	3	2	2	1	2	1	2.5
Asparaginase_2	9	6	3	5	7	4	4	7	6	2	4	2	2	3	4	3	4.4375
Asparaginase_C	6	1	1	1	2	4	1	3	4	1	2	2	2	0	1	1	2
AstE_AspA	0	0	0	0	0	0	0	3	0	0	0	0	0	0	0	0	0.1875
Astacin	53	24	5	15	57	49	16	24	25	2	28	2	18	20	38	81	28.5625
Atg14	4	1	2	2	3	2	3	2	2	0	2	0	2	2	3	2	2
Atg8	7	2	4	4	6	4	4	4	3	2	3	2	2	5	4	3	3.6875
Atrophin-1	1	1	0	2	2	1	2	1	1	0	1	0	0	0	1	1	0.875
Atthog	2	1	1	1	1	1	1	1	1	0	1	0	0	2	1	1	0.9375
AtuA	1	1	0	0	2	2	1	1	1	0	1	0	1	1	1	1	0.875
Atx10homo_assoc	1	1	1	1	2	1	1	1	0	0	0	0	1	1	1	2	0.875
Auto_anti-p27	1	1	1	1	1	2	0	1	1	1	1	1	1	1	1	1	1
Autophagy_C	2	1	1	1	1	1	0	1	0	1	1	1	1	1	1	1	0.9375
Autophagy_N	1	1	1	1	1	1	1	1	1	1	1	1	1	1	1	1	1
Autophagy_act_C	2	2	1	2	2	2	1	3	2	2	2	2	2	2	2	2	1.9375
Autotransporter	0	0	0	0	0	0	0	1	0	0	0	0	0	0	0	0	0.0625
Auts2	1	1	1	0	2	1	1	1	1	0	1	0	0	1	1	1	0.8125
Avidin	0	1	0	0	0	0	3	3	10	0	0	0	0	0	0	1	1.125
Avl9	1	1	1	2	1	2	1	2	1	1	1	1	2	1	1	1	1.25
Ax_dynein_light	4	2	2	2	4	2	2	2	2	1	2	3	7	2	1	2	2.5
Axin_b-cat_bind	1	1	0	1	1	1	1	1	1	1	1	1	0	0	1	1	0.8125
B-block_TFIIIC	2	1	1	0	2	1	1	0	1	0	0	0	2	0	1	0	0.75
B12-binding	2	1	2	2	3	2	1	3	0	0	3	0	2	2	2	2	1.6875
B12-binding_2	1	0	1	1	1	1	1	2	0	0	1	0	1	1	1	1	0.8125
B12D	1	1	1	3	3	1	2	2	10	0	1	0	1	2	0	4	2
B2-adapt-app_C	1	1	2	1	1	1	1	1	2	1	1	1	2	1	1	1	1.1875
B3_4	3	0	2	2	4	2	1	3	2	1	1	1	1	2	2	1	1.75
B5	2	0	1	0	2	0	1	2	0	1	0	1	1	1	1	1	0.875
B56	2	2	7	2	2	3	2	3	2	3	3	3	6	2	2	2	2.875
B9-C2	3	3	2	3	4	4	3	4	5	3	4	0	3	3	3	4	3.1875
BAAT_C	4	2	1	1	3	3	5	2	6	0	3	0	0	1	8	3	2.625
BACK	69	105	68	37	76	48	35	233	86	14	119	10	15	46	67	44	67
BAF	1	1	1	2	1	5	2	3	1	1	1	1	2	4	1	4	1.9375
BAF250_C	1	1	2	1	2	1	1	1	1	1	1	1	2	1	1	1	1.1875
BAG	4	2	2	2	3	2	1	1	1	3	1	1	1	1	2	2	1.8125
BAG6	1	1	1	1	1	0	1	0	1	0	1	0	0	1	0	1	0.625
BAH	12	7	7	5	13	7	9	7	4	5	7	5	5	6	8	8	7.1875
BAMBI	1	1	0	1	1	1	0	1	1	0	1	0	0	1	1	2	0.75
BAR	8	8	12	2	11	5	6	6	6	5	6	5	10	6	7	7	6.875
BAR_3	6	5	4	2	8	3	4	4	4	3	4	2	3	4	4	4	4
BAR_3_WASP_bdg	1	1	3	1	2	1	1	1	1	1	1	0	2	1	1	1	1.1875
BAT2_N	1	1	2	1	1	0	1	1	1	1	1	1	1	1	0	1	0.9375
BBE	4	2	0	2	0	1	0	0	4	0	1	0	0	3	1	2	1.25
BBIP10	1	1	1	1	2	1	1	2	1	1	0	0	0	0	1	0	0.8125
BBL5	1	1	1	1	1	2	2	1	0	1	1	0	1	1	1	1	1
BBS1	1	1	1	1	2	1	2	1	1	1	1	0	1	1	1	1	1.0625
BBS2_C	3	1	1	2	2	1	1	1	0	1	1	0	3	1	1	2	1.3125
BBS2_Mid	2	1	1	1	2	1	1	1	1	1	1	0	2	1	1	1	1.125
BBS2_N	2	1	1	1	2	1	1	1	1	1	0	0	2	1	1	1	1.0625
BC10	0	0	1	1	0	0	1	1	1	1	0	1	0	1	1	0	0.5625
BCAS2	2	1	1	1	2	1	1	1	1	1	0	1	1	1	1	1	1.0625
BCAS3	1	1	1	1	1	1	1	1	1	0	2	2	0	1	1	1	1
BCCT	0	0	0	0	0	0	0	1	0	0	0	0	0	0	0	0	0.0625
BCDHK_Adom3	4	1	5	2	3	2	2	2	1	2	2	1	3	2	2	2	2.25
BCIP	1	1	1	1	2	1	1	2	1	1	1	1	1	1	1	1	1.125
BCL9	1	1	0	0	1	0	0	1	1	0	0	0	0	1	1	1	0.5
BCL_N	1	1	1	1	0	1	1	1	0	1	1	1	1	1	0	1	0.8125
BCNT	2	1	1	0	1	0	1	1	1	1	1	1	1	1	0	1	0.875
BCS1_N	1	1	1	1	0	1	1	1	1	2	1	1	1	1	1	1	1
BEN	3	26	1	1	21	7	2	1	13	0	2	0	0	1	3	0	5.0625
BESS	0	0	0	0	5	0	0	1	0	0	1	0	0	0	0	0	0.4375
BET	1	0	4	1	2	1	1	1	0	1	1	1	4	1	1	1	1.3125
BH3	2	1	0	0	2	1	1	1	1	0	0	0	0	1	1	0	0.6875
BH4	0	1	0	0	0	1	0	0	2	0	0	0	0	1	1	0	0.375
BHD_1	2	0	0	1	2	1	0	1	1	2	1	1	1	1	1	1	1
BHD_2	2	0	0	1	2	1	1	1	1	2	1	1	1	1	1	1	1.0625
BHD_3	2	1	2	1	2	1	1	1	1	2	1	1	1	1	1	1	1.25
BING4CT	3	1	1	1	1	1	1	2	1	1	1	1	1	1	1	1	1.1875
BIR	34	119	1	44	26	45	13	24	85	3	85	2	14	23	54	6	36.125
BIRC6	1	1	0	0	1	1	1	1	1	0	1	0	0	1	1	1	0.6875
BK_channel_a	2	3	13	1	5	4	3	4	2	3	6	3	9	5	5	2	4.375
BLACT_WH	1	1	1	1	1	0	1	2	0	0	1	0	0	0	1	1	0.6875
BLM10_mid	1	1	1	1	2	1	1	1	0	1	2	0	1	1	1	1	1
BLOC1S3	1	1	1	0	1	2	1	1	0	0	1	0	0	1	1	2	0.8125
BLOC1_2	2	1	1	1	2	1	2	1	1	1	1	1	1	1	1	1	1.1875
BNIP2	1	1	1	1	2	1	1	1	1	0	1	0	0	1	1	1	0.875
BNIP3	1	1	0	1	2	2	1	1	1	0	1	0	0	1	1	1	0.875
BNR_2	1	0	0	0	0	1	0	1	1	0	0	0	0	0	0	0	0.25
BOP1NT	2	1	1	1	2	1	1	1	0	1	1	1	1	1	1	1	1.0625
BORA_N	1	1	1	1	1	1	1	1	1	1	1	1	1	1	1	1	1
BORCS6	2	1	1	1	2	1	1	2	1	1	2	1	1	1	2	1	1.3125
BORCS7	1	1	0	1	2	0	1	1	1	0	0	0	1	0	0	1	0.625
BORCS8	1	1	1	1	2	0	1	1	1	1	1	1	1	1	1	1	1
BP28CT	2	1	1	0	1	1	1	1	1	0	1	0	0	1	1	1	0.8125
BPD_transp_1	0	0	0	0	0	3	0	9	0	0	0	0	0	0	0	0	0.75
BPD_transp_2	0	0	0	0	0	0	0	3	0	0	0	0	0	0	0	0	0.1875
BPL_C	1	0	1	1	2	0	1	1	1	0	1	0	1	1	1	1	0.8125
BPL_LplA_LipB	3	1	2	3	4	1	3	2	0	1	3	2	2	2	2	1	2
BPL_N	1	2	0	1	2	0	2	1	2	1	2	1	1	2	5	0	1.4375
BPS	1	0	0	0	0	0	0	1	0	0	0	0	0	0	0	1	0.1875
BRAP2	1	1	1	1	2	1	1	1	1	1	2	0	1	1	1	1	1.0625
BRCA-2_OB1	1	1	1	0	1	1	1	1	1	1	1	1	1	0	1	0	0.8125
BRCA-2_OB3	2	1	1	1	1	1	1	0	0	0	1	0	1	0	1	0	0.6875
BRCA-2_helical	1	1	1	1	1	1	1	1	1	1	1	1	1	1	1	0	0.9375
BRCA2	2	0	1	0	0	1	1	1	1	0	0	0	1	0	1	0	0.5625
BRCC36_C	1	1	1	1	1	1	1	1	1	0	1	0	0	1	1	1	0.8125
BRCT	8	6	6	4	13	5	5	7	8	2	8	1	5	4	7	9	6.125
BRCT_2	11	5	4	6	16	10	6	5	7	5	5	5	8	6	8	11	7.375
BRCT_3	1	1	0	1	1	1	1	1	1	0	1	0	0	1	1	1	0.75
BRD4_CDT	1	2	0	0	1	1	1	1	0	0	1	0	0	1	1	1	0.6875
BRE	2	1	1	1	3	1	1	1	0	0	1	0	0	1	1	1	0.9375
BRE1	2	1	0	1	2	1	1	1	1	1	1	0	2	0	1	1	1
BRF1	2	1	1	1	1	1	1	0	0	1	1	1	1	1	1	1	0.9375
BRICHOS	23	0	3	2	4	1	1	2	1	0	1	0	0	5	1	3	2.9375
BRK	4	2	3	2	7	2	3	2	2	3	3	6	0	1	3	3	2.875
BRO1	6	4	4	4	9	4	4	4	6	4	4	6	5	4	4	4	4.75
BROMI	3	3	3	1	2	1	3	1	3	1	2	0	1	1	1	1	1.6875
BSD	4	3	3	2	4	3	3	3	2	2	3	2	3	3	3	5	3
BSMAP	1	1	0	1	2	1	1	1	2	1	1	0	0	0	1	1	0.875
BTB	108	173	49	63	114	99	67	322	143	15	140	18	25	75	114	65	99.375
BTB_2	46	60	33	25	54	36	22	28	85	16	26	11	58	33	47	30	38.125
BTB_3	1	1	1	1	1	1	1	1	1	1	1	1	1	1	1	1	1
BTD	1	1	2	1	1	1	1	1	1	1	1	1	1	1	1	1	1.0625
BTG	3	3	3	2	4	2	2	4	3	1	3	1	2	3	3	3	2.625
BTHB	2	0	2	0	2	0	0	1	0	0	0	0	0	0	0	2	0.5625
BTK	2	1	1	2	3	1	3	1	0	1	3	1	1	2	2	4	1.75
BTRD1	0	0	1	0	0	0	0	1	0	0	0	0	0	0	0	0	0.125
BUD22	3	1	1	0	2	2	1	1	1	0	0	1	0	0	1	1	0.9375
Bac_DNA_binding	0	0	0	0	0	0	0	1	0	0	0	0	0	0	0	0	0.0625
Bac_DnaA	0	0	0	0	0	0	0	0	0	0	2	0	0	0	0	0	0.125
Bac_DnaA_C	0	0	0	0	0	0	0	0	0	0	1	0	0	0	0	0	0.0625
Bac_GDH	0	0	0	0	0	0	0	1	0	0	1	0	0	0	0	0	0.125
Bac_export_1	0	0	0	0	0	0	0	1	0	0	0	0	0	0	0	0	0.0625
Bac_export_2	0	0	0	0	0	0	0	1	0	0	0	0	0	0	0	0	0.0625
Bac_surface_Ag	2	1	1	1	2	0	1	1	0	1	1	1	1	1	1	2	1.0625
Bacillus_HBL	1	0	0	0	1	0	0	0	0	0	0	0	0	0	0	0	0.125
Bactofilin	0	0	1	0	0	1	0	0	0	0	1	0	0	0	1	0	0.25
Baculo_F	3	0	1	0	2	0	0	10	1	0	0	0	0	6	1	0	1.5
Baculo_PEP_C	0	0	0	0	2	0	0	0	1	0	1	0	0	1	3	1	0.5625
Band_3_cyto	7	6	6	4	4	6	4	8	9	2	8	3	5	4	5	2	5.1875
Band_7	10	20	16	10	18	13	9	13	15	14	10	14	25	11	16	15	14.3125
Band_7_C	1	1	1	1	1	1	1	1	1	1	1	1	1	1	1	1	1
Bap31	1	1	1	1	1	2	2	1	1	1	1	1	1	1	1	1	1.125
Bap31_Bap29_C	1	1	1	1	1	2	2	1	2	1	1	1	0	1	1	1	1.125
Baseplate_J	0	0	0	0	0	0	0	1	0	0	0	0	0	0	0	0	0.0625
Basic	1	1	0	0	3	1	1	1	1	1	1	1	1	1	1	1	1
Bax1-I	6	5	8	4	10	6	4	6	5	5	7	4	8	5	5	5	5.8125
Bcl-2	9	9	9	9	12	7	5	13	7	4	10	3	12	7	6	8	8.125
Bclx_interact	1	1	0	1	1	0	0	1	1	0	0	0	0	1	0	0	0.4375
BcrAD_BadFG	2	1	1	1	2	1	1	1	1	1	0	1	0	1	1	2	1.0625
Beach	7	6	5	5	10	6	6	6	6	5	5	5	5	8	6	6	6.0625
Bestrophin	5	1	8	1	4	1	1	1	1	5	5	7	22	1	1	3	4.1875
Beta-Casp	5	2	3	3	6	2	4	5	2	3	2	3	4	4	3	4	3.4375
Beta-TrCP_D	1	1	1	1	2	1	1	1	1	1	1	2	1	1	1	1	1.125
Beta-lactamase	20	19	6	16	21	25	12	15	17	2	12	1	5	9	9	22	13.1875
BetaGal_dom4_5	2	0	0	0	0	0	0	0	0	0	0	0	0	0	0	0	0.125
Beta_elim_lyase	1	1	0	1	5	2	5	2	1	0	1	0	0	1	1	2	1.4375
Beta_helix	4	11	2	4	1	3	1	2	11	2	2	0	2	4	3	4	3.5
BicD	2	1	4	1	2	1	1	1	1	1	1	1	1	1	1	2	1.375
Big_2	1	0	0	1	2	0	1	0	0	0	1	0	0	1	0	0	0.4375
Big_7	0	1	0	0	0	0	0	1	0	0	0	0	0	0	0	0	0.125
Big_9	4	0	0	5	2	0	1	4	0	0	0	0	0	0	2	0	1.125
Bile_Hydr_Trans	4	1	1	1	3	4	3	2	10	0	1	0	0	1	8	4	2.6875
Biliv-reduc_cat	0	0	0	0	0	0	0	1	0	0	0	0	0	0	0	0	0.0625
Bin3	1	1	3	1	1	1	1	2	1	1	1	1	1	1	1	2	1.25
Biopterin_H	4	4	3	4	7	4	3	4	4	2	3	1	3	4	3	3	3.5
Biotin_carb_C	6	4	3	5	6	4	4	8	4	3	4	2	5	5	4	6	4.5625
Biotin_carb_N	5	4	4	4	5	4	4	8	1	3	5	2	5	4	4	4	4.125
Biotin_lipoyl	12	6	9	9	9	7	8	12	7	7	8	5	10	8	9	9	8.4375
Biotin_lipoyl_2	0	0	0	0	0	0	0	4	0	0	0	0	0	0	0	0	0.25
BolA	4	3	3	2	4	2	3	4	3	3	2	2	2	3	3	3	2.875
Borealin	2	1	0	0	0	1	1	1	1	0	0	0	0	1	1	2	0.6875
Borrelia_P83	0	0	0	0	0	0	0	1	0	0	0	0	0	0	0	0	0.0625
Branch	16	15	7	11	20	14	11	24	37	6	15	6	23	20	10	8	15.1875
Bravo_FIGEY	7	3	5	3	3	3	2	2	2	2	2	2	3	1	2	5	2.9375
Brix	8	5	5	4	8	6	5	4	5	6	4	5	6	5	5	6	5.4375
BrkDBD	0	9	0	0	6	0	2	0	0	0	1	0	1	1	1	0	1.3125
Bromo_TP	5	3	3	3	3	4	2	3	2	1	2	1	3	3	3	2	2.6875
Bromodomain	30	20	31	16	35	20	21	24	16	17	24	15	25	21	23	24	22.625
BtpA	2	0	0	1	2	1	1	1	1	0	1	0	1	1	1	1	0.875
Btz	2	2	1	1	3	2	1	1	1	2	1	1	1	1	1	1	1.375
Bud13	2	0	1	1	1	1	1	1	1	1	1	1	1	0	0	1	0.875
Bystin	1	1	1	1	2	1	3	1	1	1	1	1	1	1	1	1	1.1875
C-C_Bond_Lyase	0	0	0	0	0	0	0	1	0	0	0	0	1	0	0	0	0.125
C1-set	0	0	0	0	0	0	0	0	1	0	0	0	0	0	0	0	0.0625
C12orf66_like	2	1	1	0	1	1	1	1	1	1	2	1	2	2	1	1	1.1875
C1_1	35	20	23	13	39	21	19	21	15	19	23	13	24	21	23	26	22.1875
C1_4	2	1	1	1	1	1	1	2	1	1	1	1	0	1	1	1	1.0625
C1q	21	386	8	6	3	318	4	24	410	1	34	2	1	6	126	5	84.6875
C2	87	59	72	51	105	67	57	68	59	34	64	27	76	67	66	78	64.8125
C2-C2_1	1	1	0	1	2	1	1	0	1	1	1	1	1	1	1	2	1
C2-set_2	15	84	2	28	6	10	2	3	28	1	2	2	4	3	14	9	13.3125
C4	5	3	3	3	4	7	3	4	2	4	2	4	6	4	2	6	3.875
C5-epim_C	4	1	2	1	2	2	1	3	1	1	2	1	1	1	1	1	1.5625
C5HCH	2	1	1	1	1	1	1	1	1	1	1	1	2	1	1	1	1.125
C6_DPF	2	1	1	1	2	1	1	1	1	1	2	1	0	0	1	1	1.0625
C8	17	11	5	3	20	7	25	23	19	0	5	0	4	6	13	16	10.875
C9orf72-like	2	1	1	1	1	1	1	1	1	0	1	0	1	1	2	1	1
CAAP1	1	0	1	0	1	0	1	0	0	0	1	0	0	1	1	1	0.5
CABIT	7	9	1	6	3	13	8	4	8	0	10	0	0	8	13	3	5.8125
CAC1F_C	0	1	1	1	1	1	1	1	1	0	0	0	0	1	1	0	0.625
CAF-1_p150	0	0	1	0	0	0	0	1	0	0	1	0	0	0	0	1	0.25
CAF1	5	4	5	4	5	4	4	7	3	1	3	1	5	4	4	7	4.125
CAF1-p150_C2	1	0	1	0	0	1	1	1	1	0	1	0	0	0	1	1	0.5625
CAF1A	1	0	1	0	1	1	1	1	0	3	1	1	1	0	1	1	0.875
CAF1C_H4-bd	2	1	2	2	3	2	2	2	1	3	0	3	5	2	2	3	2.1875
CALCOCO1	1	1	0	0	1	0	0	0	0	0	0	0	1	0	0	0	0.25
CALM_bind	2	1	0	1	2	0	1	1	0	0	1	0	0	1	1	1	0.75
CAML	2	0	0	0	1	0	1	1	0	0	0	0	0	1	1	1	0.5
CAMSAP_CC1	1	1	0	0	2	1	0	1	1	0	1	0	0	0	1	1	0.625
CAMSAP_CH	1	1	1	0	2	1	1	2	1	0	3	0	0	1	1	1	1
CAMSAP_CKK	1	1	2	7	1	1	1	1	1	2	1	0	2	1	1	1	1.5
CAP	32	27	22	20	49	24	15	19	22	37	27	22	72	17	21	31	28.5625
CAP-ZIP_m	2	1	0	1	2	2	1	1	0	0	1	0	0	1	1	1	0.875
CAP_C	1	0	1	1	1	1	1	1	0	1	1	1	2	1	1	1	0.9375
CAP_GLY	16	8	9	11	22	12	10	16	9	6	14	5	20	11	14	13	12.25
CAP_N	1	0	1	1	2	1	1	1	0	2	1	2	2	1	1	1	1.125
CARD	122	82	7	23	19	24	14	161	69	2	32	2	4	21	38	45	41.5625
CARD_2	13	9	0	8	13	8	2	3	2	1	9	0	0	4	4	6	5.125
CARM1	1	0	0	1	1	0	0	0	1	0	0	0	0	0	0	0	0.25
CARMIL_C	2	1	0	1	2	1	1	1	0	0	1	0	1	2	1	1	0.9375
CASP_C	1	1	1	0	2	1	1	1	1	1	2	1	1	1	2	1	1.125
CAS_C	2	1	1	1	1	1	1	2	1	0	1	0	1	1	1	1	1
CAS_CSE1	1	1	1	1	2	1	2	1	1	1	1	2	1	1	1	1	1.1875
CATSPERB	2	0	0	0	2	0	0	0	0	0	0	0	0	0	0	1	0.3125
CATSPERD	6	0	0	0	3	0	0	0	0	0	0	0	0	0	0	2	0.6875
CATSPERG	1	0	0	0	2	0	0	0	0	0	0	0	0	0	0	1	0.25
CBAH	3	2	1	3	3	1	1	1	1	0	3	0	0	3	2	2	1.625
CBF	5	3	3	3	4	4	3	3	3	3	3	3	2	3	3	3	3.1875
CBFB_NFYA	4	1	1	2	4	2	2	2	2	1	2	1	3	2	2	1	2
CBFD_NFYB_HMF	10	7	9	3	8	6	9	6	6	7	6	7	7	7	6	7	6.9375
CBF_beta	1	1	1	1	2	1	2	1	1	0	1	0	1	1	1	1	1
CBM39	2	1	0	0	2	2	0	0	2	0	0	0	0	1	0	3	0.8125
CBM9_1	1	0	0	0	0	0	0	0	0	0	0	0	0	2	1	0	0.25
CBM9_2	0	0	0	0	0	0	0	0	0	0	0	0	0	1	0	0	0.0625
CBM_14	96	49	8	60	0	51	50	55	40	0	62	0	0	73	41	8	37.0625
CBM_2	3	1	0	0	3	0	0	0	3	0	5	0	0	1	2	1	1.1875
CBM_20	2	1	0	4	3	2	1	0	2	0	3	1	1	9	1	1	1.9375
CBM_21	3	2	5	1	2	2	2	3	2	4	2	2	6	1	2	2	2.5625
CBM_48	1	1	1	1	1	1	0	1	1	0	1	1	2	1	1	1	0.9375
CBM_4_9	6	1	0	3	0	2	0	1	5	0	2	0	0	1	7	2	1.875
CBM_5_12_2	0	0	0	0	0	0	0	1	0	0	0	0	0	0	0	0	0.0625
CBM_6	0	0	0	0	0	1	0	0	0	0	0	0	0	1	0	0	0.125
CBS	10	4	8	4	10	3	5	5	2	4	7	3	7	6	3	5	5.375
CBX7_C	3	1	1	1	1	2	1	1	1	0	0	1	0	0	1	1	0.9375
CC190	0	0	0	0	0	1	0	0	0	0	0	0	0	0	0	0	0.0625
CC2-LZ	11	3	3	1	4	2	2	2	4	0	2	0	0	1	3	3	2.5625
CC2D2AN-C2	2	1	0	1	1	1	1	1	1	1	1	0	1	1	1	1	0.9375
CCAP	0	0	0	0	0	0	0	1	0	0	0	0	0	0	0	0	0.0625
CCCAP	4	2	1	1	4	1	0	1	2	0	3	0	0	0	2	2	1.4375
CCD48	0	0	0	0	2	0	0	0	0	0	0	0	0	0	0	0	0.125
CCDC-167	1	0	0	0	1	0	1	0	0	0	0	0	0	0	0	1	0.25
CCDC106	1	0	0	0	0	0	0	0	0	0	0	0	0	0	0	0	0.0625
CCDC117	0	0	0	0	1	0	1	1	1	0	1	0	0	1	0	1	0.4375
CCDC14	1	1	0	1	2	1	1	1	2	0	0	1	0	1	1	1	0.875
CCDC142	2	0	0	1	2	1	1	1	1	0	1	0	2	1	1	1	0.9375
CCDC144C	1	1	0	1	3	0	0	0	1	0	1	0	0	0	1	2	0.6875
CCDC154	1	0	0	1	2	1	1	0	1	0	1	1	1	0	1	1	0.75
CCDC158	2	1	0	1	1	1	0	0	1	0	2	0	0	0	1	1	0.6875
CCDC23	1	0	0	1	2	1	1	1	0	0	1	0	0	1	1	1	0.6875
CCDC24	1	1	0	0	3	1	1	1	0	0	1	0	1	1	1	1	0.8125
CCDC32	1	0	0	1	1	0	1	1	0	0	1	0	0	1	1	1	0.5625
CCDC50_N	1	1	1	0	2	1	1	2	0	0	1	0	0	1	1	1	0.8125
CCDC53	2	1	1	0	2	1	1	1	1	0	1	0	2	1	0	1	0.9375
CCDC66	1	0	0	1	1	1	1	2	1	1	1	0	1	1	1	1	0.875
CCDC73	2	0	0	1	3	0	1	0	0	0	0	0	0	1	1	1	0.625
CCDC74_C	2	1	1	1	2	1	1	2	1	0	1	0	0	0	1	1	0.9375
CCDC84	2	1	1	0	1	2	1	1	0	0	2	0	0	1	0	1	0.8125
CCDC85	1	1	1	1	2	1	1	1	1	0	1	0	0	1	1	1	0.875
CCDC92	3	2	2	2	3	2	1	3	2	1	2	0	3	1	2	2	1.9375
CCM2_C	1	1	1	1	2	1	3	1	0	0	1	0	1	1	1	1	1
CCSAP	1	1	0	0	1	1	0	1	1	0	1	0	1	1	1	1	0.6875
CCSMST1	1	1	1	0	2	0	1	1	0	0	0	1	1	0	1	1	0.6875
CD20	24	2	4	2	42	2	0	22	1	0	2	0	13	1	4	9	8
CD225	21	17	4	7	16	29	15	15	9	0	18	0	4	20	15	12	12.625
CD36	2	3	1	4	3	3	2	4	6	4	9	6	2	2	5	3	3.6875
CDC24_OB3	0	4	0	0	0	0	0	0	0	0	1	0	0	0	0	0	0.3125
CDC27	2	1	1	0	2	1	1	1	1	1	1	1	0	1	1	1	1
CDC37_C	1	1	1	1	1	1	1	1	1	1	1	1	1	1	1	1	1
CDC37_M	1	1	1	1	1	1	1	1	0	1	1	1	1	1	1	1	0.9375
CDC37_N	1	1	1	1	1	0	1	1	1	1	1	1	1	1	1	1	0.9375
CDC45	1	4	3	1	1	0	3	1	1	1	3	1	1	2	1	1	1.5625
CDC48_2	1	1	2	1	1	1	1	2	1	1	2	1	3	1	1	2	1.375
CDC48_N	2	2	3	1	3	2	1	2	1	1	1	1	3	1	2	2	1.75
CDC50	1	2	4	1	2	1	1	1	1	2	1	1	7	1	1	1	1.75
CDC73_C	2	0	1	1	2	1	1	1	1	1	1	1	1	1	1	1	1.0625
CDC73_N	1	1	1	1	2	1	1	1	1	1	1	1	1	1	1	2	1.125
CDH1_2_SANT_HL1	1	1	1	1	1	1	1	1	1	1	1	1	1	1	1	1	1
CDI	1	1	4	1	1	0	1	1	1	0	1	0	0	1	1	1	0.9375
CDK2AP	0	0	0	0	1	0	1	1	1	1	1	1	1	1	1	2	0.75
CDK5_activator	1	1	2	1	1	0	1	1	1	1	1	1	1	1	1	1	1
CDKN3	2	0	0	1	1	1	0	1	0	0	1	0	0	1	1	1	0.625
CDO_I	1	1	1	2	2	3	2	3	1	1	13	0	1	1	2	1	2.1875
CDP-OH_P_transf	10	5	4	8	9	4	4	7	4	4	5	3	4	5	5	5	5.375
CDT1	1	1	0	1	1	1	1	0	1	1	3	1	2	0	1	1	1
CDT1_C	1	1	0	1	1	0	1	0	1	1	0	1	1	0	1	1	0.6875
CDV3	1	1	1	1	2	2	1	2	0	0	1	0	1	1	1	1	1
CEBP1_N	1	1	1	0	0	1	1	1	1	0	1	0	0	2	1	1	0.75
CEBP_ZZ	1	1	4	1	3	2	2	2	2	4	2	2	2	2	2	3	2.1875
CECR6_TMEM121	6	2	0	0	2	6	4	1	2	0	5	0	0	1	3	1	2.0625
CENP-B_N	0	3	3	1	17	0	9	0	9	0	6	0	11	2	1	0	3.875
CENP-B_dimeris	0	0	0	0	0	0	1	0	0	0	0	0	0	0	0	0	0.0625
CENP-C_C	1	1	2	0	2	1	1	1	1	0	1	0	0	1	2	1	0.9375
CENP-F_C_Rb_bdg	2	0	0	0	2	0	0	0	0	0	0	0	0	0	0	1	0.3125
CENP-F_N	0	1	0	1	0	1	0	0	0	0	0	0	0	0	1	0	0.25
CENP-F_leu_zip	2	0	0	1	4	0	0	1	4	0	1	1	0	1	2	0	1.0625
CENP-H	1	1	0	1	1	1	1	1	1	0	1	0	0	0	1	1	0.6875
CENP-I	4	1	0	1	2	1	1	2	2	0	1	0	0	0	2	1	1.125
CENP-K	2	0	0	0	2	1	1	1	0	0	1	0	0	0	1	1	0.625
CENP-L	2	1	0	1	2	1	1	1	1	0	1	0	0	0	1	1	0.8125
CENP-M	2	1	0	1	1	1	1	1	0	0	1	0	0	0	1	1	0.6875
CENP-N	2	0	0	0	2	0	0	1	1	0	1	0	0	0	1	2	0.625
CENP-O	0	0	0	0	1	0	0	0	0	0	0	0	0	0	1	0	0.125
CENP-P	1	1	0	1	2	1	1	0	0	0	1	0	0	0	1	1	0.625
CENP-S	2	1	1	1	1	1	0	0	0	1	1	1	0	1	2	1	0.875
CENP-T_C	4	4	8	6	2	8	12	26	6	3	3	12	7	15	1	1	7.375
CENP-U	1	0	0	0	1	0	0	1	0	0	0	0	0	0	0	1	0.25
CENP-W	1	0	0	1	1	0	0	0	0	0	1	0	0	0	1	0	0.3125
CENP-X	2	1	0	1	2	0	0	1	0	0	1	1	0	0	1	1	0.6875
CEP170_C	1	1	0	0	1	0	0	0	0	0	0	0	0	1	0	0	0.25
CEP19	1	1	1	1	2	2	1	1	1	1	1	1	1	2	1	1	1.1875
CEP209_CC5	1	1	0	0	2	1	1	0	1	1	1	1	1	0	1	1	0.8125
CEP44	2	1	0	0	1	1	1	2	1	2	0	1	1	1	1	1	1
CEP63	1	1	1	1	2	1	1	1	1	1	0	0	1	0	1	1	0.875
CEP76-C2	2	1	0	2	2	1	1	1	2	1	1	0	1	1	1	2	1.1875
CFAP91	1	1	1	1	2	1	1	1	1	1	1	1	2	1	1	1	1.125
CFC	1	0	0	1	1	1	1	1	0	0	1	0	0	3	1	0	0.6875
CFIA_Pcf11	0	0	1	0	0	0	0	0	0	0	0	0	0	0	0	0	0.0625
CG-1	1	1	1	1	1	1	2	2	1	1	1	0	1	0	1	1	1
CGI-121	1	1	1	1	2	1	1	1	1	1	1	0	1	1	1	1	1
CH	42	30	57	28	55	34	29	36	29	29	42	34	54	41	37	40	38.5625
CHAT	13	2	0	1	4	2	1	0	2	0	2	0	0	2	2	2	2.0625
CHB_HEX	4	8	2	5	0	8	3	3	6	0	7	0	0	4	7	3	3.75
CHB_HEX_C	4	6	2	3	0	6	3	3	4	0	6	0	0	4	4	3	3
CHB_HEX_C_1	1	2	0	0	0	1	1	2	1	2	2	2	1	1	2	1	1.1875
CHCH	2	0	4	3	2	1	2	3	1	0	4	0	1	2	2	4	1.9375
CHD5	1	1	1	1	2	0	1	1	1	0	1	1	1	1	0	1	0.875
CHDCT2	2	1	1	0	2	1	1	2	1	2	1	2	2	1	1	1	1.3125
CHDNT	4	1	0	1	2	1	1	1	1	1	1	1	1	1	1	1	1.1875
CHGN	7	4	0	11	7	2	9	6	3	0	5	0	1	7	3	11	4.75
CHIP_TPR_N	1	1	1	1	1	0	1	1	1	1	1	1	1	1	1	2	1
CHORD	2	1	1	1	2	1	1	1	1	1	1	1	1	1	1	1	1.125
CHRD	1	0	0	0	2	1	1	0	0	0	0	0	0	1	0	0	0.375
CH_2	4	4	2	4	6	5	3	5	5	2	4	1	3	4	4	4	3.75
CI-B14_5a	1	0	1	2	1	1	1	1	1	1	1	1	0	1	1	1	0.9375
CIA30	1	1	1	1	1	1	1	1	1	4	2	1	1	1	1	1	1.25
CIAPIN1	1	0	1	1	2	1	1	1	0	1	1	1	1	1	1	2	1
CIDE-N	6	2	0	3	17	5	4	2	5	0	2	0	0	3	4	2	3.4375
CIMR	2	2	1	1	3	1	3	2	2	0	1	0	0	0	1	1	1.25
CK1gamma_C	1	1	1	0	2	2	0	1	1	0	1	0	0	1	1	1	0.8125
CK2S	2	1	0	1	1	1	1	0	1	0	1	0	0	1	1	1	0.75
CKAP2_C	2	0	0	0	1	1	0	1	1	0	1	0	0	0	1	1	0.5625
CKS	3	1	1	2	2	2	2	3	1	1	2	1	0	1	0	3	1.5625
CK_II_beta	1	1	1	1	1	1	1	1	1	1	1	1	3	1	1	1	1.125
CLAMP	5	1	0	2	5	2	6	2	2	1	2	0	2	2	3	3	2.375
CLASP_N	6	3	4	3	7	3	3	5	2	2	4	2	6	3	3	5	3.8125
CLCA	15	3	0	1	21	2	0	17	1	0	1	0	3	3	2	15	5.25
CLIP1_ZNF	1	1	2	0	2	1	0	1	1	1	1	1	1	1	1	1	1
CLN3	6	3	1	3	5	4	1	1	2	1	3	1	1	1	2	3	2.375
CLN5	1	1	0	1	0	1	0	0	1	0	1	0	1	1	1	1	0.625
CLN6	1	1	0	1	0	1	0	0	1	0	2	0	1	1	1	1	0.6875
CLP1_N	1	1	2	1	1	1	1	1	1	1	1	1	4	1	1	1	1.25
CLP1_P	2	2	3	2	3	2	2	2	2	2	2	2	5	2	2	2	2.3125
CLPTM1	3	2	2	2	5	2	2	2	2	2	3	2	2	2	2	2	2.3125
CLP_protease	1	1	1	1	1	0	1	2	1	1	2	1	3	1	2	1	1.25
CLTH	4	4	4	3	5	5	2	4	3	5	4	5	3	4	4	3	3.875
CLU	1	1	1	1	1	1	1	1	1	1	1	1	1	1	1	1	1
CLU_N	1	1	1	1	1	1	1	1	1	1	1	1	1	1	1	1	1
CLZ	1	1	2	2	1	2	1	1	2	1	1	1	5	2	2	1	1.625
CMAS	1	0	0	0	1	1	0	1	1	0	1	0	0	1	1	0	0.5
CMD	1	1	0	0	3	1	0	1	1	0	5	0	0	0	1	0	0.875
CMS1	1	1	1	1	2	1	1	1	1	0	1	0	0	1	1	1	0.875
CM_2	0	0	0	0	2	0	0	0	0	0	0	0	0	0	0	0	0.125
CNDH2_C	1	1	1	1	2	1	1	1	0	0	1	0	0	1	1	2	0.875
CNDH2_M	1	1	0	1	0	1	1	1	0	0	0	0	0	1	1	0	0.5
CNDH2_N	1	1	1	1	1	1	1	1	0	0	1	0	0	1	1	1	0.75
CNH	9	6	7	5	12	7	7	6	5	7	7	5	10	7	7	7	7.125
CNOT11	1	1	1	1	1	0	1	1	1	2	1	1	1	1	1	1	1
CNOT1_CAF1_bind	1	1	1	1	2	1	1	1	1	2	1	2	4	1	1	1	1.375
CNOT1_HEAT	1	1	1	1	2	1	1	1	1	0	1	0	0	1	1	1	0.875
CNOT1_TTP_bind	1	1	1	1	2	1	1	1	1	1	1	1	2	1	1	1	1.125
CNPase	1	2	1	1	3	2	1	1	1	1	1	1	5	1	0	1	1.4375
CNRIP1	1	1	1	0	1	1	1	1	1	0	0	0	0	1	1	1	0.6875
CN_hydrolase	11	11	4	9	7	6	7	7	11	4	6	2	6	7	9	6	7.0625
COBRA1	1	1	1	1	2	1	1	2	1	1	1	1	1	1	2	1	1.1875
COE1_DBD	1	1	3	1	1	1	2	1	1	1	1	2	1	1	1	1	1.25
COE1_HLH	1	1	2	1	1	1	1	1	1	1	1	1	1	1	1	1	1.0625
COG2	2	1	1	1	2	1	1	2	1	1	1	1	1	1	1	1	1.1875
COG4	2	1	1	1	2	1	1	1	1	7	1	1	1	1	1	1	1.5
COG5	3	1	1	1	1	1	1	2	1	1	1	2	1	1	1	1	1.25
COG6	2	0	1	1	2	1	1	1	2	1	3	1	1	1	1	1	1.25
COG7	2	1	1	1	3	1	1	1	1	1	1	0	1	1	1	1	1.125
COLFI	6	3	6	2	3	3	3	2	3	6	3	6	11	3	3	3	4.125
COMMD1_N	1	1	0	1	1	0	1	1	1	0	1	0	0	1	2	1	0.75
COMM_domain	12	8	5	8	13	4	9	8	7	0	10	0	5	10	10	9	7.375
COMP	1	0	0	0	1	0	0	0	2	0	1	0	0	0	0	0	0.3125
COMPASS-Shg1	2	1	1	1	1	1	1	1	1	1	1	1	1	1	1	1	1.0625
COP-gamma_platf	2	1	1	1	2	1	1	1	1	1	1	1	1	1	1	1	1.125
COPIIcoated_ERV	7	3	3	3	4	2	3	6	4	2	3	2	2	4	3	4	3.4375
COPI_C	2	0	1	1	2	1	1	2	1	1	1	1	1	1	1	1	1.125
COQ7	2	0	1	1	1	1	1	2	1	1	1	1	1	1	0	1	1
COQ9	1	1	1	1	0	1	1	1	0	1	1	1	1	1	1	1	0.875
COR	43	172	2	5	22	15	6	7	66	1	9	1	3	5	56	17	26.875
COX1	0	0	0	0	0	0	2	2	3	1	1	0	0	0	0	0	0.5625
COX14	0	0	0	0	0	0	1	0	0	0	0	0	0	0	0	0	0.0625
COX15-CtaA	1	1	1	2	2	1	1	1	2	1	1	1	2	1	1	1	1.25
COX16	1	1	0	1	2	0	1	0	0	0	1	0	0	1	0	1	0.5625
COX17	2	0	2	0	1	0	1	0	0	1	0	1	0	1	1	1	0.6875
COX2	0	0	0	0	0	0	2	2	0	1	1	1	0	0	0	0	0.4375
COX2_TM	0	0	1	0	0	0	0	2	0	0	1	0	0	0	0	0	0.25
COX3	0	0	2	0	0	0	1	1	0	0	0	0	0	0	0	0	0.25
COX4	1	1	1	1	2	0	2	2	1	1	2	1	1	2	1	2	1.3125
COX5A	1	1	1	1	1	1	1	2	2	1	1	1	1	1	1	1	1.125
COX5B	1	1	1	1	2	2	2	1	1	0	1	2	1	1	1	1	1.1875
COX6A	0	1	1	1	2	0	1	2	1	0	1	0	1	0	0	2	0.8125
COX6B	2	2	2	1	2	1	2	3	2	3	3	0	4	2	1	3	2.0625
COX6C	0	1	1	1	2	0	1	0	1	0	0	1	2	0	0	0	0.625
COX7C	0	1	1	1	1	0	1	0	0	0	2	0	2	0	1	1	0.6875
COX7a	0	0	1	0	0	0	1	0	0	0	1	0	0	0	0	2	0.3125
COX8	0	0	0	1	0	0	1	0	1	0	0	0	0	0	0	0	0.1875
CO_deh_flav_C	13	2	2	4	11	3	0	6	4	0	13	0	0	6	8	4	4.75
COesterase	34	43	27	24	54	42	22	53	74	6	31	7	13	26	50	26	33.25
CP2	3	2	5	1	4	2	2	2	2	1	2	1	0	2	2	2	2.0625
CPBP	2	2	1	1	1	0	1	3	1	1	1	1	1	2	2	1	1.3125
CPG4	2	0	1	0	0	0	0	0	0	0	0	0	0	0	0	0	0.1875
CPL	2	1	1	0	1	2	1	1	0	1	1	1	1	1	1	1	1
CPSF100_C	1	0	1	0	2	0	2	1	0	1	1	1	1	1	1	1	0.875
CPSF73-100_C	1	1	1	1	2	1	1	2	1	1	1	1	3	1	1	1	1.25
CPSF_A	4	3	3	3	6	3	3	3	6	3	3	3	3	3	3	3	3.4375
CPSase_L_D2	11	5	5	8	8	5	6	11	4	4	10	2	7	6	5	8	6.5625
CPSase_L_D3	4	1	1	2	2	1	2	2	0	1	3	0	2	2	1	2	1.625
CPSase_sm_chain	4	1	1	2	2	1	2	2	1	1	2	0	2	2	1	2	1.625
CPT_N	2	1	0	1	2	1	1	1	1	0	1	0	2	1	1	1	1
CR6_interact	1	1	1	0	1	1	1	1	1	1	1	1	1	1	1	1	0.9375
CRAL_TRIO	14	12	8	9	27	8	11	22	13	8	15	9	12	8	9	11	12.25
CRAL_TRIO_2	8	3	5	5	9	5	6	5	3	3	4	2	6	4	5	5	4.875
CRAL_TRIO_N	4	4	0	3	2	2	4	2	5	0	1	0	1	4	3	3	2.375
CREPT	2	2	2	2	3	2	1	3	2	1	1	1	2	2	2	2	1.875
CRF-BP	1	1	0	1	2	1	1	1	1	0	0	0	0	1	1	2	0.8125
CRIC_ras_sig	2	1	0	1	1	1	1	1	1	0	1	0	0	1	1	1	0.8125
CRIM	1	1	0	1	2	1	1	1	1	1	1	1	1	1	1	1	1
CRM1_C	2	1	1	1	1	1	1	1	1	1	1	1	1	1	1	1	1.0625
CRM1_repeat	2	1	1	1	1	1	1	1	1	1	1	1	1	1	1	1	1.0625
CRM1_repeat_2	2	1	1	1	1	1	1	1	1	1	1	1	1	1	1	1	1.0625
CRM1_repeat_3	2	1	1	1	1	1	1	1	1	1	1	1	1	1	1	1	1.0625
CRS1_YhbY	0	0	0	0	0	0	0	1	0	0	0	0	0	0	0	0	0.0625
CRT-like	2	2	0	0	0	3	0	2	3	0	1	0	0	2	2	1	1.125
CS	14	7	8	8	18	8	6	8	7	8	9	5	5	10	8	10	8.6875
CSD	6	4	8	3	5	4	5	22	2	4	6	2	15	4	4	4	6.125
CSN4_RPN5_eIF3a	1	1	1	1	1	1	1	1	1	1	1	0	0	1	1	1	0.875
CSN5_C	1	1	1	1	2	1	1	1	0	1	1	1	1	1	1	1	1
CSN7a_helixI	2	1	1	1	2	2	1	1	0	0	0	0	0	1	1	1	0.875
CSN8_PSD8_EIF3K	5	3	3	3	5	2	3	3	2	3	3	3	3	3	3	3	3.125
CSRNP_N	1	2	2	1	2	1	1	1	2	1	1	2	2	1	1	1	1.375
CSTF1_dimer	2	1	1	1	2	1	1	1	1	1	1	1	1	1	1	1	1.125
CSTF2_hinge	2	1	1	1	1	1	1	1	1	1	1	1	3	0	1	1	1.125
CSTF_C	3	1	1	0	1	1	1	1	1	1	1	1	2	0	1	1	1.0625
CTC1	1	2	0	3	2	2	1	0	3	0	1	0	0	1	3	1	1.25
CTD	2	2	0	0	0	0	0	1	0	0	1	0	0	2	2	0	0.625
CTD_bind	6	4	8	3	6	5	4	7	1	4	5	4	6	5	5	5	4.875
CTF_NFI	1	0	0	0	0	1	0	0	1	0	0	0	0	0	0	1	0.25
CTNNB1_binding	1	1	1	0	2	1	0	1	1	0	0	0	0	1	0	1	0.625
CTNNBL	1	1	1	1	1	1	1	1	0	1	1	1	1	1	1	1	0.9375
CTP_synth_N	3	1	1	1	1	1	1	2	1	1	3	1	1	1	1	1	1.3125
CTP_transf_1	2	1	1	1	2	1	1	1	1	1	1	1	1	1	1	1	1.125
CTP_transf_like	10	2	4	4	20	3	5	4	4	4	5	2	7	4	6	7	5.6875
CTU2	1	1	0	1	2	1	1	1	1	1	0	1	1	1	1	1	0.9375
CT_C_D	0	0	0	0	0	0	0	1	0	0	0	0	0	0	0	0	0.0625
CUB	135	74	30	36	86	77	28	74	64	8	90	5	12	64	80	125	61.75
CUE	7	5	3	3	6	6	5	5	5	1	4	0	1	5	5	6	4.1875
CUT	4	3	11	2	4	3	2	3	3	3	2	3	6	3	3	3	3.625
CUTL	1	0	1	0	1	1	0	0	0	0	0	0	0	0	1	1	0.375
CWC25	3	1	1	1	2	1	1	0	0	1	1	1	0	0	1	1	0.9375
CX9C	2	0	0	0	1	0	2	1	0	0	1	0	0	1	0	1	0.5625
CYSTM	0	1	0	0	0	0	0	0	0	0	0	0	0	0	0	0	0.0625
CYTH	3	2	1	2	2	2	2	3	1	0	3	0	0	2	2	2	1.6875
CYYR1	1	1	0	0	2	3	0	0	2	0	0	0	0	0	3	1	0.8125
CaKB	3	0	4	0	4	0	0	13	0	2	0	4	5	0	0	0	2.1875
CaMBD	3	3	2	1	3	6	3	2	4	3	1	1	8	3	5	3	3.1875
CaMKII_AD	1	1	2	0	4	1	1	1	1	1	1	1	3	1	1	2	1.375
CaM_bdg_C0	1	0	0	0	2	1	1	1	0	0	1	0	2	1	1	1	0.75
Ca_chan_IQ	2	2	6	2	2	2	2	1	2	3	3	4	6	2	2	2	2.6875
Ca_hom_mod	1	0	0	0	0	0	0	2	0	0	0	0	0	0	0	0	0.1875
CactinC_cactus	1	1	1	1	1	1	1	1	0	1	1	1	2	1	1	1	1
Cactin_mid	1	1	1	1	1	1	1	1	1	1	1	1	2	1	1	1	1.0625
Cadherin	47	88	81	65	58	72	200	64	72	40	85	38	86	63	53	20	70.75
Cadherin-like	1	1	0	1	3	1	0	1	3	0	1	0	2	1	2	2	1.1875
Cadherin_2	1	15	14	11	2	16	67	15	14	5	11	9	20	13	14	1	14.25
Cadherin_3	6	5	2	4	7	5	3	3	4	2	3	1	2	4	4	5	3.75
Cadherin_4	0	0	0	0	0	0	0	4	0	0	0	0	0	0	0	0	0.25
Cadherin_C	4	5	2	1	3	4	2	2	1	0	2	0	4	1	1	2	2.125
CagX	0	0	0	0	0	0	0	0	0	0	1	0	0	0	0	0	0.0625
Calcipressin	2	1	2	1	2	1	2	1	0	1	1	1	2	1	1	1	1.25
Calpain_III	13	12	12	11	16	16	10	15	10	7	13	6	12	8	14	13	11.75
Calponin	8	6	7	6	10	5	5	5	5	3	5	4	5	4	6	5	5.5625
Calreticulin	3	2	3	2	3	4	2	3	2	2	2	3	6	2	2	3	2.75
Calsarcin	0	0	0	0	1	0	0	0	0	0	0	0	0	1	1	0	0.1875
Calsequestrin	0	0	0	0	6	0	0	0	0	0	0	0	0	0	0	0	0.375
Calx-beta	12	12	1	11	13	11	5	6	13	1	6	1	6	9	20	11	8.625
Caprin-1_C	2	0	0	0	0	0	0	0	0	0	0	0	0	1	0	0	0.1875
Caprin-1_dimer	2	1	1	1	1	1	1	1	1	0	1	0	0	1	1	1	0.875
Caps_synth	1	0	0	0	0	0	0	0	0	0	0	0	0	0	0	0	0.0625
Capsule_synth	0	0	0	0	0	0	0	1	0	0	0	0	0	0	0	0	0.0625
Carb_anhydrase	9	27	24	20	16	29	15	13	40	5	20	4	10	17	18	10	17.3125
Carb_kinase	2	0	1	1	2	0	1	1	1	1	1	1	1	1	1	1	1
CarbopepD_reg_2	0	1	0	0	2	0	2	0	0	0	0	0	0	2	1	0	0.5
Carboxyl_trans	8	5	3	4	9	12	4	7	6	2	5	2	3	4	4	5	5.1875
CarboxypepD_reg	4	1	4	5	8	4	4	4	4	2	4	0	4	2	4	2	3.5
Carm_PH	1	0	1	1	1	1	0	1	0	0	1	0	0	1	0	1	0.5625
Carn_acyltransf	16	9	1	6	15	8	8	11	9	1	8	3	12	7	8	9	8.1875
Cas1_AcylT	3	4	1	1	2	1	1	2	1	1	4	1	1	2	1	1	1.6875
Casc1	0	0	0	0	0	0	1	1	0	0	1	0	0	0	0	0	0.1875
Casc1_N	1	1	0	1	1	1	1	1	1	1	1	1	1	1	1	1	0.9375
Caskin-tail	0	0	0	0	1	0	0	0	0	0	0	0	0	0	0	1	0.125
Cast	2	1	1	1	8	1	3	1	1	1	1	2	1	3	1	1	1.8125
Castor1_N	1	0	0	0	0	0	0	0	0	0	0	0	0	0	0	1	0.125
Catalase	1	1	2	1	1	3	1	1	1	0	3	0	2	1	2	2	1.375
Catalase-rel	1	1	2	1	1	3	1	1	1	0	3	0	2	1	2	1	1.3125
CathepsinC_exc	1	1	1	1	1	2	0	1	1	1	1	0	2	2	1	1	1.0625
Cation_ATPase	11	7	23	6	11	7	8	9	7	9	14	11	25	9	8	8	10.8125
Cation_ATPase_C	7	3	23	4	7	4	4	5	3	8	10	7	16	5	5	4	7.1875
Cation_ATPase_N	5	5	22	5	5	6	7	5	2	7	9	7	15	6	7	5	7.375
Cation_efflux	14	7	13	9	13	8	8	9	5	6	10	6	10	10	11	13	9.5
Cauli_VI	9	3	1	1	5	1	1	0	0	1	0	1	1	0	1	1	1.625
Caveolin	10	20	0	8	6	22	1	5	23	0	6	0	5	7	22	10	9.0625
Cbl_N	1	0	3	1	1	1	1	0	0	1	1	1	2	0	0	1	0.875
Cbl_N2	1	1	3	1	2	1	1	0	1	1	1	2	2	1	1	1	1.25
Cbl_N3	1	1	3	1	1	1	1	0	1	1	1	2	3	1	1	1	1.25
Ccdc124	1	1	1	1	1	1	1	1	1	1	0	2	2	1	1	1	1.0625
Cdc6_C	2	2	2	1	3	2	2	2	2	2	2	2	1	2	2	2	1.9375
Cellulase	1	0	1	0	5	0	0	2	11	12	2	1	3	0	1	1	2.5
Cep57_CLD	1	1	1	2	2	1	1	1	1	0	1	0	0	1	1	1	0.9375
Cep57_CLD_2	0	0	0	0	0	0	0	0	0	0	1	0	0	0	0	0	0.0625
Cep57_MT_bd	1	1	0	2	2	2	1	1	1	0	1	0	0	1	1	1	0.9375
Ceramidase	3	1	0	1	7	1	0	4	0	0	2	0	1	0	1	1	1.375
Ceramidase_alk	3	1	1	1	2	1	0	2	1	1	1	1	1	1	1	1	1.1875
Ceramidse_alk_C	2	1	1	1	2	1	0	2	1	1	1	1	1	1	1	1	1.125
Cg6151-P	1	0	2	1	2	1	1	1	0	1	1	0	0	1	1	1	0.875
Cgr1	1	0	0	1	1	0	1	1	0	1	0	1	0	0	1	1	0.5625
ChAPs	0	0	0	0	0	0	0	0	0	0	0	0	1	0	0	0	0.0625
ChaC	3	2	2	2	3	4	2	2	1	0	1	1	4	2	2	2	2.0625
Chalcone_3	0	0	0	0	0	0	0	1	0	0	0	0	0	0	0	0	0.0625
CheR	0	0	0	0	0	0	0	1	0	0	0	0	0	0	0	0	0.0625
ChiC	0	0	0	0	0	0	0	1	0	0	0	0	0	0	0	0	0.0625
Chibby	1	1	1	1	2	0	1	0	1	1	1	1	4	1	1	1	1.125
Chitin_synth_2	31	22	2	16	0	18	13	6	21	0	9	0	0	13	13	6	10.625
ChlI	0	0	0	0	0	0	0	1	0	0	0	0	0	0	0	0	0.0625
Chlorophyllase2	1	2	0	0	0	1	0	0	1	0	4	0	0	1	1	1	0.75
Chol_subst-bind	0	0	0	0	0	1	0	0	0	0	0	0	0	0	0	0	0.0625
Choline_kinase	6	1	2	2	67	2	2	6	4	3	3	2	3	2	2	2	6.8125
Choline_transpo	3	6	2	9	8	4	5	5	8	2	5	1	3	6	6	2	4.6875
Chor_lyase	0	0	0	0	0	0	0	1	0	0	0	0	0	0	0	0	0.0625
Chorein_N	8	4	5	1	11	6	6	7	5	4	6	2	4	5	6	6	5.375
Chorismate_synt	0	0	0	0	0	0	0	1	0	0	0	0	0	0	0	0	0.0625
Chromo	16	10	7	9	60	8	7	7	40	9	9	7	14	5	10	13	14.4375
Chromo_2	1	0	1	0	2	1	1	1	1	1	0	0	0	0	1	1	0.6875
Chromo_shadow	2	0	0	0	2	1	2	1	0	1	1	2	4	1	2	1	1.25
Chromosome_seg	1	1	1	1	2	1	1	1	1	1	1	1	1	1	0	1	1
ChuX_HutX	0	0	0	0	0	0	0	1	0	0	0	0	0	0	0	0	0.0625
Churchill	1	0	0	1	1	0	1	2	0	0	1	0	0	1	0	2	0.625
CiPC	0	0	0	0	2	0	1	1	0	0	1	0	0	1	1	0	0.4375
Cid2	1	1	1	1	1	1	1	1	1	1	1	1	1	1	1	1	1
CinA	0	0	0	0	0	0	0	2	0	0	0	0	0	0	0	0	0.125
Cir_N	3	1	2	1	3	1	1	3	1	2	2	1	2	2	1	2	1.75
CitMHS	6	2	1	2	1	1	1	1	1	0	1	0	1	3	2	2	1.5625
Citrate_bind	2	1	1	1	3	1	1	1	1	1	1	0	2	1	1	1	1.1875
Citrate_synt	2	2	2	2	2	3	2	2	2	2	2	1	2	2	2	2	2
Clat_adaptor_s	9	5	12	9	12	9	7	10	10	6	10	10	11	7	9	7	8.9375
Clathrin	8	6	4	4	11	5	6	7	5	4	7	2	5	8	7	7	6
Clathrin-link	1	1	1	1	1	1	1	1	0	1	1	1	1	1	1	1	0.9375
Clathrin_H_link	2	2	1	1	3	3	2	2	1	1	2	1	2	2	2	2	1.8125
Clathrin_bdg	1	0	0	1	1	1	1	1	1	0	1	0	0	1	1	1	0.6875
Clathrin_lg_ch	2	1	1	1	1	1	1	1	1	2	1	2	2	1	1	1	1.25
Clathrin_propel	1	1	1	1	2	1	1	1	0	1	1	1	1	1	1	1	1
Claudin_2	11	9	16	9	12	16	8	16	17	7	14	3	9	9	10	6	10.75
Claudin_3	0	0	0	0	0	1	0	1	2	0	6	0	0	1	1	0	0.75
Clc-like	0	0	0	0	0	0	0	0	0	0	0	0	0	0	1	0	0.0625
Clp1	1	1	2	1	1	1	1	1	0	1	1	1	3	1	1	1	1.125
ClpB_D2-small	3	2	3	2	4	4	2	4	1	2	3	1	4	2	3	2	2.625
ClpS	1	1	1	0	0	1	1	1	0	1	1	1	1	1	1	1	0.8125
Cluap1	1	1	2	1	3	1	1	1	2	1	1	2	1	1	1	1	1.3125
Cmc1	2	2	2	1	2	2	2	1	0	1	2	1	1	1	1	2	1.4375
CmcI	0	0	0	0	5	0	0	0	0	0	0	0	0	0	0	0	0.3125
Cmyb_C	1	1	0	1	1	1	1	0	1	0	0	0	0	0	1	1	0.5625
Cnd1	2	3	2	1	4	2	2	2	3	2	3	1	2	4	2	2	2.3125
Cnd1_N	2	1	1	1	2	1	1	1	1	1	1	1	1	1	1	2	1.1875
Cnd2	1	1	1	1	2	1	1	1	1	1	1	1	3	1	1	1	1.1875
Cnd3	1	1	1	0	1	1	1	1	1	1	1	1	1	1	1	1	0.9375
Cnl2_NKP2	2	0	0	0	1	0	0	0	0	0	0	0	0	0	0	0	0.1875
Cnn_1N	1	2	1	1	2	1	1	1	1	0	1	0	1	0	1	1	0.9375
CoA_binding	3	2	2	2	4	2	2	2	2	1	2	1	2	2	2	2	2.0625
CoA_trans	1	2	1	1	2	2	0	4	2	0	2	0	2	1	1	1	1.375
CoA_transf_3	3	2	1	2	4	2	2	2	3	0	2	0	2	2	2	2	1.9375
Coa1	1	1	1	1	0	0	1	1	1	0	1	0	0	1	2	1	0.75
CoaE	6	2	1	2	2	2	2	2	2	1	3	2	2	2	2	3	2.25
Coatamer_beta_C	4	1	1	1	2	1	1	1	1	1	1	1	1	1	1	1	1.25
Coatomer_E	1	1	1	1	1	0	1	2	1	2	1	1	1	1	1	1	1.0625
Coatomer_WDAD	2	2	2	3	3	4	4	2	2	2	3	2	2	2	2	2	2.4375
Coatomer_b_Cpla	4	1	1	1	2	1	1	1	1	1	1	1	1	1	1	1	1.25
Coatomer_g_Cpla	2	1	1	1	2	1	1	1	1	1	1	1	1	1	1	1	1.125
CobW_C	1	1	1	1	1	1	1	0	0	1	1	1	1	2	1	1	0.9375
Cob_adeno_trans	1	1	1	1	2	0	1	1	1	0	1	0	1	1	1	1	0.875
Cobalamin_bind	11	3	0	0	0	0	0	1	1	0	0	0	0	0	4	0	1.25
Cobl	0	0	0	0	1	0	1	0	0	0	1	0	0	0	0	1	0.25
Codanin-1_C	2	1	0	0	2	1	1	1	1	0	0	0	0	1	1	1	0.75
Cofilin_ADF	18	6	9	7	21	10	5	11	3	6	10	5	7	6	7	13	9
Cohesin_HEAT	1	1	1	0	1	1	2	1	1	2	1	1	2	1	1	1	1.125
Cohesin_load	1	2	1	1	2	1	1	1	2	1	1	1	1	1	1	2	1.25
Coiled-coil_56	0	0	0	0	2	0	1	0	0	0	1	1	0	0	0	1	0.375
Coilin_N	1	1	1	1	0	0	1	1	1	0	0	0	0	0	1	1	0.5625
Col_cuticle_N	0	0	0	0	0	0	0	0	0	0	2	0	0	0	0	0	0.125
Colipase-like	0	0	0	0	0	0	0	0	0	0	0	0	0	0	0	0	0
Collagen	94	42	109	18	34	31	29	101	55	11	30	10	18	28	35	36	42.5625
Collagen_mid	0	0	0	0	0	0	0	0	0	0	0	0	0	0	1	1	0.125
Complex1_30kDa	1	1	1	1	2	1	1	2	1	1	1	1	1	1	1	1	1.125
Complex1_49kDa	1	1	1	1	1	1	1	1	1	1	2	1	1	1	1	1	1.0625
Complex1_51K	1	1	1	1	2	1	1	1	1	1	2	1	1	1	1	1	1.125
Complex1_LYR	7	6	5	7	13	5	6	6	7	3	5	8	5	8	9	7	6.6875
Complex1_LYR_2	1	1	1	2	3	1	1	1	1	3	1	1	1	1	0	1	1.25
Condensation	12	4	0	2	1	2	0	0	5	0	1	0	0	3	5	5	2.5
Condensin2nSMC	2	0	1	1	2	1	1	1	0	0	1	0	0	1	1	1	0.8125
Connexin	1	0	1	0	0	0	0	0	0	0	0	0	0	0	0	0	0.125
Conotoxin	0	0	0	0	3	0	0	0	0	0	0	0	0	0	0	0	0.1875
Cons_hypoth95	0	0	0	0	0	0	0	0	0	0	1	0	0	0	0	0	0.0625
Consortin_C	2	0	0	0	2	0	0	0	0	0	0	0	0	0	0	0	0.25
Copine	11	6	5	7	9	8	6	6	6	2	7	2	7	9	7	8	6.625
Coprogen_oxidas	1	1	1	1	1	1	2	3	2	1	1	1	1	1	1	1	1.25
Coq4	1	1	1	1	2	2	1	1	1	5	2	0	1	1	1	1	1.375
Cor1	2	1	0	2	4	1	2	0	0	0	1	0	0	1	2	1	1.0625
CorA	0	0	0	0	0	0	0	0	0	0	0	0	0	0	0	0	0
Cornichon	3	2	2	2	4	2	3	2	2	0	3	1	1	2	1	2	2
Cornifin	3	2	0	0	0	0	2	9	2	0	7	0	0	5	9	0	2.4375
CortBP2	1	1	1	1	2	1	0	0	1	1	1	1	2	1	1	1	1
Costars	1	2	1	2	2	0	1	1	2	0	2	0	0	4	2	1	1.3125
CpeT	0	0	0	0	0	0	1	0	0	0	6	0	0	1	1	0	0.5625
Cpn10	1	1	1	1	1	0	1	1	1	1	1	1	1	1	1	1	0.9375
Cpn60_TCP1	19	13	12	12	22	14	13	16	15	11	15	10	20	13	13	13	14.4375
Creatinase_N	3	1	1	0	7	3	2	3	2	1	3	1	1	2	2	4	2.25
Creatinase_N_2	2	3	1	2	4	3	2	4	3	1	3	1	1	2	4	2	2.375
Creb_binding	2	2	0	0	1	1	0	1	1	0	0	0	0	0	0	1	0.5625
Cript	1	1	1	1	1	1	1	1	0	1	1	1	1	1	1	1	0.9375
Crystall	0	0	0	0	0	0	0	0	0	0	0	0	0	0	5	0	0.3125
Crystallin	0	0	0	0	0	0	0	0	0	0	0	0	0	0	0	0	0
Cse1	2	1	1	1	3	1	1	1	3	1	1	1	1	1	1	2	1.375
CsrA	0	0	0	0	0	0	0	1	0	0	0	0	0	0	0	0	0.0625
CstA	0	0	0	0	0	0	0	1	0	0	0	0	0	0	0	0	0.0625
CstA_5TM	0	0	0	0	0	0	0	1	0	0	0	0	0	0	0	0	0.0625
CtaG_Cox11	1	1	1	0	1	1	1	2	0	1	1	1	1	1	1	1	0.9375
Ctf8	0	1	1	0	2	1	1	0	1	1	1	0	1	1	1	1	0.8125
Ctr	12	3	4	3	8	3	6	6	3	1	6	1	4	3	5	3	4.4375
Cu-oxidase	20	15	0	4	6	30	6	7	21	0	10	0	0	6	25	4	9.625
Cu-oxidase_2	25	18	0	7	6	29	9	5	24	0	12	0	0	9	26	6	11
Cu-oxidase_3	23	16	0	4	5	31	11	6	21	0	12	0	0	9	28	5	10.6875
Cu-oxidase_4	1	1	0	2	0	1	1	1	1	0	1	0	0	0	1	1	0.6875
Cu2_monoox_C	25	26	2	3	14	15	7	3	30	3	21	1	3	15	25	17	13.125
Cu2_monooxygen	21	20	3	3	12	16	7	3	24	3	28	1	3	15	25	17	12.5625
Cu_amine_oxid	10	7	0	5	2	10	3	0	11	1	22	1	1	9	10	4	6
Cu_amine_oxidN2	7	5	0	4	2	4	3	0	8	0	5	0	0	3	6	5	3.25
Cu_amine_oxidN3	0	0	0	1	0	1	0	0	1	0	2	0	0	1	1	0	0.4375
Cul7	2	1	0	1	2	1	1	1	0	0	1	0	0	1	1	1	0.8125
Cullin	11	9	8	7	14	9	10	8	7	8	7	7	9	7	7	7	8.4375
Cullin_Nedd8	6	4	6	5	10	6	4	5	2	6	4	5	6	5	5	6	5.3125
Cullin_binding	4	3	2	3	3	2	3	1	3	1	4	1	1	2	3	3	2.4375
Cupin_2	1	9	0	2	0	0	1	1	1	1	2	2	0	1	1	1	1.4375
Cupin_4	1	1	1	0	2	1	1	1	1	1	1	0	0	1	1	2	0.9375
Cupin_5	4	1	0	0	0	0	0	0	3	0	0	0	0	1	0	1	0.625
Cupin_8	37	17	11	14	20	17	8	20	14	2	9	1	8	20	15	19	14.5
Cut8	1	2	0	0	0	1	0	1	0	0	0	0	0	1	0	0	0.375
CutA1	1	1	1	1	2	1	1	1	0	1	1	0	1	1	0	1	0.875
CutC	2	1	1	1	2	0	1	2	2	0	1	0	1	1	1	1	1.0625
CwfJ_C_1	3	2	2	2	4	2	2	2	2	2	2	2	2	2	2	2	2.1875
CwfJ_C_2	3	2	2	1	2	2	2	2	1	2	2	2	2	2	2	2	1.9375
Cwf_Cwc_15	1	1	1	1	2	0	3	2	2	1	1	1	1	1	1	1	1.25
CxC1	0	0	0	0	0	0	0	9	0	0	0	0	0	1	0	1	0.6875
CxC2	0	0	0	0	6	0	0	2	0	0	0	0	0	0	0	2	0.625
CxC3	0	0	0	0	3	1	0	0	0	0	0	0	0	0	0	0	0.25
CxC4	0	1	0	0	2	0	0	2	0	0	0	0	0	0	0	1	0.375
CxC5	0	0	0	0	1	1	0	0	1	0	0	0	0	0	0	1	0.25
CybS	3	1	1	1	0	1	1	2	1	1	1	1	1	1	1	1	1.125
Cyclase	5	5	0	0	15	5	0	0	13	0	11	0	0	2	5	3	4
Cyclin	1	0	0	0	1	0	0	1	0	2	0	1	1	1	1	0	0.5625
Cyclin_C	13	9	10	8	10	10	11	9	9	2	8	9	7	8	6	9	8.625
Cyclin_C_2	4	2	2	1	4	3	2	2	2	2	2	2	0	1	1	2	2
Cyclin_N	26	21	19	18	23	20	22	21	19	11	16	23	20	19	17	22	19.8125
Cyclin_N2	2	1	0	1	1	1	0	0	0	0	0	0	0	1	1	1	0.5625
Cys_Met_Meta_PP	3	2	3	2	2	2	1	4	5	1	3	0	1	2	2	2	2.1875
Cys_box	0	0	0	0	0	0	0	0	0	0	0	0	0	0	0	1	0.0625
Cys_knot	2	2	0	3	2	2	4	5	2	0	2	0	0	1	1	4	1.875
Cys_rich_FGFR	1	3	2	1	3	1	1	1	0	0	3	0	2	1	1	1	1.3125
Cystatin	3	6	8	3	8	4	1	2	5	2	6	1	2	2	2	3	3.625
Cyt-b5	20	12	12	8	19	13	8	20	10	5	9	4	7	13	12	14	11.625
Cyt_bd_oxida_I	0	0	0	0	0	0	0	1	0	0	1	0	0	0	0	0	0.125
Cyto_heme_lyase	2	1	1	1	2	1	1	1	2	1	1	1	2	1	1	1	1.25
CytochromB561_N	2	1	1	1	2	1	2	1	2	1	1	1	1	1	1	1	1.25
Cytochrom_B558a	1	0	1	1	2	1	1	0	0	0	1	0	0	1	1	1	0.6875
Cytochrom_B561	11	7	2	7	5	8	4	8	7	3	13	3	5	8	9	4	6.5
Cytochrom_B_C	0	0	0	0	0	0	2	1	0	1	1	0	0	0	0	0	0.3125
Cytochrom_C	0	1	1	1	5	1	1	1	1	1	2	1	1	1	1	1	1.25
Cytochrom_C1	1	1	1	1	1	1	1	2	2	1	1	1	1	1	1	2	1.1875
Cytochrom_D1	1	0	0	0	0	0	0	0	0	0	0	0	0	0	1	1	0.1875
Cytochrom_NNT	0	0	0	0	0	0	0	1	0	0	0	0	0	0	0	0	0.0625
Cytochrome_B	0	0	3	0	0	0	1	0	0	1	0	0	0	0	0	0	0.3125
D-ser_dehydrat	0	1	0	1	2	0	0	4	1	0	2	0	0	1	1	1	0.875
D123	5	1	1	2	2	0	1	1	1	1	3	1	1	1	2	2	1.5625
DAD	1	1	1	1	0	1	1	2	1	1	0	1	1	1	1	0	0.875
DAG1	3	1	3	1	4	1	2	2	1	0	2	0	2	1	1	4	1.75
DAGAT	2	1	3	1	3	1	4	3	1	2	2	0	2	1	1	1	1.75
DAGK_acc	6	5	5	5	8	6	6	6	4	3	4	3	7	4	5	6	5.1875
DAGK_cat	11	8	7	7	12	12	11	11	18	5	11	5	11	9	16	15	10.5625
DAG_kinase_N	2	1	0	0	2	1	1	1	1	0	1	0	1	1	1	1	0.875
DAHP_synth_1	0	0	0	0	0	0	0	1	0	0	0	0	0	0	0	0	0.0625
DAHP_synth_2	0	0	0	0	0	0	0	1	0	0	0	0	0	0	0	0	0.0625
DALR_1	4	2	2	1	6	2	3	4	1	2	3	2	3	3	3	3	2.75
DALR_2	0	0	0	1	0	1	0	1	0	0	1	0	0	0	0	0	0.25
DAN	3	0	2	2	3	1	1	2	0	0	1	0	0	2	2	2	1.3125
DAO	31	16	8	9	35	21	10	24	25	5	14	2	16	13	22	22	17.0625
DAO_C	1	1	1	1	2	1	1	2	1	1	1	1	3	1	1	1	1.25
DAP	1	1	0	0	2	1	1	1	1	1	1	1	1	1	1	1	0.9375
DAP3	1	2	1	1	2	1	1	1	0	1	1	1	1	1	1	1	1.0625
DAP_epimerase	1	0	0	0	0	0	0	2	0	0	1	0	0	1	0	0	0.3125
DASH_Spc34	0	0	1	0	0	0	0	0	0	0	0	0	0	0	0	0	0.0625
DAZAP2	3	0	1	1	2	1	1	1	1	0	1	0	1	1	1	1	1
DB	1	1	0	0	3	2	0	2	0	0	0	0	0	1	1	1	0.75
DBB	1	3	0	2	1	5	0	1	2	0	2	0	0	2	3	1	1.4375
DBC1	1	1	0	1	2	1	1	1	1	2	1	1	2	1	1	1	1.125
DBINO	2	1	1	1	2	1	1	1	2	1	2	1	1	1	1	1	1.25
DBP10CT	1	0	1	1	1	0	1	1	0	1	1	1	1	1	1	1	0.8125
DBR1	1	1	1	1	2	1	1	1	1	1	1	1	1	2	1	1	1.125
DCAF15_WD40	1	1	0	1	1	1	1	1	1	0	1	0	0	1	1	1	0.75
DCAF17	2	1	1	1	2	1	1	1	2	0	1	0	0	1	1	1	1
DCB	4	2	2	1	4	2	3	3	4	2	2	2	2	2	3	2	2.5
DCP1	1	0	2	0	1	1	1	1	0	1	0	1	3	1	1	1	0.9375
DCP2	1	1	3	1	1	1	0	1	0	1	1	1	5	1	1	1	1.25
DCX	9	6	10	4	11	9	4	7	5	2	4	1	13	4	7	5	6.3125
DC_STAMP	4	4	3	0	2	4	2	3	6	3	3	2	2	4	5	5	3.25
DDA1	1	1	0	1	2	0	2	1	1	0	1	0	0	1	1	1	0.8125
DDDD	0	1	1	1	0	0	1	1	2	2	0	1	2	2	1	0	0.9375
DDE_1	4	16	35	1	100	2	3	35	37	1	22	1	17	9	4	3	18.125
DDE_3	1	20	0	0	45	3	5	1	15	0	0	0	19	2	0	2	7.0625
DDHD	4	3	2	4	4	3	3	3	2	4	3	4	5	3	2	3	3.25
DDOST_48kD	2	1	1	2	2	0	1	1	1	1	2	1	1	1	1	1	1.1875
DDRGK	1	1	1	1	2	1	2	1	1	1	2	1	1	1	1	1	1.1875
DDT	4	1	3	2	1	2	2	2	2	3	3	2	1	2	2	3	2.1875
DEAD	82	81	61	48	159	90	53	60	54	53	64	53	93	53	69	63	71
DEAD_2	7	3	4	4	5	3	3	5	4	5	6	4	5	4	4	4	4.375
DED	25	20	1	14	24	10	2	3	13	0	3	0	0	5	20	28	10.5
DEK_C	3	2	2	2	5	3	3	3	3	3	2	3	3	3	3	2	2.8125
DENN	10	5	7	5	10	9	7	8	7	7	8	6	8	7	7	7	7.375
DEP	13	10	10	10	17	11	9	11	10	6	12	5	7	11	12	11	10.3125
DER1	3	2	2	2	3	3	2	2	2	2	2	2	2	2	2	2	2.1875
DERM	0	0	0	4	0	13	0	0	5	0	13	0	0	2	2	0	2.4375
DFF-C	2	1	0	1	0	1	0	1	1	0	1	0	0	1	1	1	0.6875
DFF40	1	1	0	1	0	1	1	1	1	0	1	0	0	1	1	1	0.6875
DFP	1	0	1	0	1	1	1	1	0	0	1	1	1	1	1	1	0.75
DFRP_C	3	1	2	2	3	2	1	2	2	2	1	2	2	1	1	2	1.8125
DGCR6	1	1	1	1	1	1	1	1	1	1	1	0	1	1	2	1	1
DHBP_synthase	0	0	0	0	0	0	0	1	0	0	0	0	0	0	0	0	0.0625
DHC_N1	16	11	11	8	18	11	10	10	13	7	16	10	18	11	10	13	12.0625
DHC_N2	27	20	18	16	31	18	16	17	23	12	29	15	25	21	18	21	20.4375
DHDPS	4	3	1	2	5	3	2	5	5	0	3	0	1	3	4	5	2.875
DHFR_1	3	2	1	3	6	1	1	2	1	2	2	1	1	2	2	1	1.9375
DHH	1	0	0	0	1	2	0	1	0	1	0	0	1	1	1	1	0.625
DHHA1	1	1	1	1	1	1	1	2	1	1	1	1	1	1	1	2	1.125
DHHA2	1	1	1	0	1	1	1	1	1	1	0	0	1	1	1	1	0.8125
DHHC	30	18	24	15	24	16	19	23	18	15	18	12	24	20	27	18	20.0625
DHOR	0	0	0	0	0	0	0	1	0	0	0	0	0	0	0	0	0.0625
DHO_dh	5	2	2	2	2	1	2	4	2	1	2	2	2	2	2	2	2.1875
DHQ_synthase	0	0	0	0	0	0	0	1	0	0	0	0	0	0	0	0	0.0625
DHR-2	6	4	2	3	7	5	4	6	4	3	4	3	4	5	4	5	4.3125
DHR10	2	0	0	0	1	1	0	0	0	0	0	0	0	0	1	1	0.375
DIE2_ALG10	1	1	1	1	1	1	1	0	1	0	1	1	1	1	1	1	0.875
DIL	4	2	3	2	4	3	2	2	2	2	2	3	3	3	2	3	2.625
DIM1	5	2	1	2	4	3	2	3	2	1	2	1	1	2	1	2	2.125
DIOX_N	16	9	0	1	6	6	0	5	11	0	0	0	0	6	7	9	4.75
DIRP	1	1	1	1	1	1	1	1	1	2	1	1	2	1	1	1	1.125
DIX	3	3	2	3	3	3	3	3	3	5	3	4	6	4	2	3	3.3125
DJ-1_PfpI	4	3	2	3	3	4	2	2	5	1	4	2	1	3	2	2	2.6875
DKCLD	1	1	1	1	2	1	1	1	0	2	1	1	1	1	1	1	1.0625
DLH	1	1	0	2	0	3	1	3	3	0	2	1	1	3	1	0	1.375
DLIC	2	1	3	2	2	1	1	2	2	3	1	2	3	2	2	2	1.9375
DM	5	2	3	2	2	3	2	5	3	3	3	2	4	4	4	6	3.3125
DM13	3	0	1	0	0	0	0	1	0	0	0	0	0	0	0	1	0.375
DMA	3	2	0	3	4	2	2	3	2	0	3	0	0	0	3	3	1.875
DMAP1	1	1	1	1	2	1	1	1	1	1	1	2	1	1	1	1	1.125
DMAP_binding	2	2	0	0	2	1	0	1	2	1	1	1	1	1	2	2	1.1875
DMPK_coil	1	0	0	0	2	0	0	1	0	0	0	0	0	0	1	1	0.375
DMRL_synthase	0	0	0	0	0	0	0	1	0	0	0	0	0	0	0	0	0.0625
DNA_RNApol_7kD	2	1	1	0	1	0	1	1	1	1	0	1	0	1	0	1	0.75
DNA_alkylation	2	0	0	0	0	0	0	1	0	0	1	0	0	2	1	0	0.4375
DNA_binding_1	1	0	0	1	1	1	0	4	1	0	1	0	0	1	1	1	0.8125
DNA_gyraseA_C	0	0	0	0	0	0	0	0	0	0	2	0	0	0	0	0	0.125
DNA_gyraseB	1	0	1	1	3	1	1	1	1	1	3	1	4	2	1	1	1.4375
DNA_gyraseB_C	0	0	0	0	0	0	0	1	0	0	0	0	0	0	0	0	0.0625
DNA_ligase_A_C	3	2	3	3	6	4	3	3	1	2	2	3	2	3	3	3	2.875
DNA_ligase_A_M	3	4	3	4	6	5	3	4	2	2	6	3	2	4	4	3	3.625
DNA_ligase_A_N	4	2	2	3	6	4	3	3	2	2	4	3	2	3	3	3	3.0625
DNA_ligase_IV	1	1	1	1	1	2	1	1	1	1	1	0	0	1	1	0	0.875
DNA_ligase_OB_2	0	1	0	1	0	1	0	1	1	0	2	0	0	1	1	0	0.5625
DNA_methylase	5	1	3	2	4	3	3	4	2	1	2	1	1	3	2	3	2.5
DNA_mis_repair	7	3	1	1	6	4	4	6	3	2	5	2	3	4	3	3	3.5625
DNA_pack_C	0	0	0	0	4	0	0	0	0	0	0	0	0	0	0	0	0.25
DNA_pack_N	0	0	0	0	1	0	0	0	0	0	0	0	0	0	0	0	0.0625
DNA_photolyase	7	2	0	1	8	6	3	4	5	2	5	1	1	5	6	4	3.75
DNA_pol3_alpha	0	0	0	0	0	0	0	1	0	0	0	0	0	0	0	0	0.0625
DNA_pol3_delta2	1	0	0	1	1	2	1	2	5	0	1	1	3	1	1	1	1.3125
DNA_pol3_finger	0	0	0	0	0	0	0	1	0	0	1	0	0	0	0	0	0.125
DNA_pol3_gamma3	0	0	0	0	0	0	0	1	0	0	0	0	0	0	0	0	0.0625
DNA_pol_A	3	3	2	2	5	5	3	3	3	2	4	2	3	3	3	4	3.125
DNA_pol_A_exo1	11	13	3	4	12	13	2	5	8	1	7	2	5	5	11	5	6.6875
DNA_pol_B	6	4	4	4	18	5	3	6	4	4	6	4	8	4	4	6	5.625
DNA_pol_B_2	7	0	0	0	20	0	0	3	2	0	0	0	23	164	0	0	13.6875
DNA_pol_B_exo1	7	2	3	4	12	6	3	8	8	4	4	4	6	5	4	5	5.3125
DNA_pol_B_palm	3	2	2	2	5	3	2	2	3	0	3	0	0	2	3	3	2.1875
DNA_pol_B_thumb	3	2	2	2	5	3	2	3	2	0	3	0	0	2	3	3	2.1875
DNA_pol_D_N	2	1	1	1	2	1	1	1	1	1	1	1	1	1	1	1	1.125
DNA_pol_E_B	4	3	3	2	6	3	3	3	2	3	3	3	3	3	3	3	3.125
DNA_pol_P_Exo	1	0	0	0	2	1	0	0	0	0	0	0	0	0	1	1	0.375
DNA_pol_alpha_N	2	0	1	0	1	1	1	1	0	1	1	0	2	1	1	1	0.875
DNA_pol_delta_4	1	1	0	0	2	1	1	1	1	0	1	0	0	1	1	1	0.75
DNA_pol_lambd_f	3	3	2	2	3	3	2	3	3	0	3	0	0	2	3	3	2.1875
DNA_pol_phi	1	1	1	1	2	1	4	1	2	1	3	2	0	0	1	1	1.375
DNA_pol_viral_C	0	0	0	0	2	0	0	0	0	0	0	0	0	0	0	0	0.125
DNA_primase_S	1	1	1	1	2	2	1	1	1	1	1	1	1	0	1	1	1.0625
DNA_primase_lrg	3	2	1	1	4	2	2	2	2	1	2	1	4	2	2	2	2.0625
DNA_repr_REX1B	1	1	1	0	1	1	1	1	1	0	1	1	0	1	1	2	0.875
DNA_topoisoIV	1	1	1	1	2	1	1	2	1	1	3	1	5	2	1	1	1.5625
DNApol_Exo	1	1	1	0	1	1	1	1	1	1	1	1	2	1	1	1	1
DND1_DSRM	3	2	2	1	2	1	1	1	1	0	1	0	0	2	2	3	1.375
DNMT1-RFD	1	1	1	1	1	1	1	1	1	0	2	0	0	1	1	1	0.875
DNTTIP1_dimer	1	1	1	0	1	1	1	0	1	1	1	1	1	0	1	1	0.8125
DNase_II	3	4	2	3	3	6	1	3	2	1	2	1	5	2	2	5	2.8125
DOCK-C2	7	3	2	3	6	5	4	4	2	3	4	3	4	4	4	4	3.875
DOCK_N	4	1	2	1	3	2	1	2	1	0	3	0	0	3	2	2	1.6875
DOMON	12	12	4	7	15	11	7	7	23	1	18	0	5	11	16	17	10.375
DOR	2	1	1	1	1	1	1	1	1	0	1	0	0	1	1	1	0.875
DOT1	1	1	2	2	1	1	1	1	1	1	1	1	1	1	1	2	1.1875
DP	2	1	1	1	2	1	1	1	0	1	1	1	1	1	1	1	1.0625
DPCD	1	1	1	1	2	1	1	1	1	1	1	1	0	1	1	1	1
DPM2	1	0	0	0	2	1	0	1	1	0	1	0	0	0	0	2	0.5625
DPM3	1	1	0	1	2	0	1	1	1	1	1	1	1	1	1	1	0.9375
DPPIV_N	2	2	4	1	3	2	2	3	1	2	2	2	3	2	2	3	2.25
DREV	1	1	1	1	2	0	1	1	2	1	1	1	1	1	1	3	1.1875
DRIM	2	2	1	0	3	2	1	1	1	1	1	1	1	1	1	1	1.25
DRMBL	4	3	1	2	5	3	3	2	2	1	4	1	1	2	3	2	2.4375
DRTGG	0	0	0	0	0	0	0	1	0	0	0	0	0	0	0	0	0.0625
DRY_EERY	2	2	3	1	3	2	1	2	0	1	3	2	3	2	2	3	2
DS	1	1	1	1	7	1	1	1	1	1	1	1	3	1	1	1	1.5
DSBA	4	3	1	1	1	2	1	3	3	0	3	0	0	2	2	3	1.8125
DSHCT	3	2	2	2	3	2	2	2	2	4	3	3	4	2	2	2	2.5
DSL	4	4	3	8	10	12	6	7	5	9	11	9	16	6	18	17	9.0625
DSPc	30	24	37	20	41	24	25	34	29	20	23	16	30	25	25	28	26.9375
DSPn	1	0	3	4	1	0	1	1	0	1	1	1	3	1	1	1	1.25
DSS1_SEM1	2	1	0	0	1	0	1	1	1	1	0	1	2	0	1	1	0.8125
DTC	14	21	4	19	1	13	3	1	10	0	4	0	0	3	9	5	6.6875
DTHCT	1	0	0	0	1	1	0	0	1	0	1	0	0	0	0	0	0.3125
DTW	3	3	2	2	3	3	3	3	2	0	2	0	2	2	2	2	2.125
DUSP	4	3	2	5	6	4	2	4	2	2	3	2	4	3	6	3	3.4375
DWNN	1	1	1	1	1	1	1	3	1	1	1	1	3	1	1	1	1.25
DZF	3	2	6	2	3	2	4	4	5	2	2	2	2	2	2	2	2.8125
DZR	3	8	1	2	1	1	1	1	2	1	0	2	1	1	0	1	1.625
Dak1	2	1	1	1	2	2	1	1	2	0	1	0	2	2	1	1	1.25
Dak1_2	0	0	0	0	0	0	0	0	0	0	1	0	0	0	0	0	0.0625
Dak2	1	1	1	1	2	2	1	1	2	0	1	0	0	2	1	2	1.125
Dala_Dala_lig_C	0	0	0	0	0	0	0	1	0	0	1	0	0	0	0	0	0.125
Dala_Dala_lig_N	0	0	0	0	0	0	0	1	0	0	0	0	0	0	0	0	0.0625
Dam	0	0	0	0	1	0	0	0	2	0	0	0	0	0	0	0	0.1875
DapB_C	0	0	0	0	0	1	0	2	0	0	0	0	0	0	0	0	0.1875
DapB_N	0	0	0	0	0	1	0	2	0	0	0	0	1	0	0	0	0.25
Daxx	2	0	0	0	2	0	0	1	0	0	0	0	0	0	0	0	0.3125
Dcc1	1	1	1	1	1	0	1	1	1	1	1	1	2	1	1	1	1
DcpS	1	0	1	1	2	1	1	1	0	1	0	1	1	1	0	1	0.8125
DcpS_C	5	3	2	2	4	2	3	4	4	2	3	1	3	3	3	4	3
DctM	0	0	0	0	0	0	0	2	0	0	0	0	0	0	0	0	0.125
DctP	0	0	0	0	0	0	0	2	0	0	0	0	0	0	0	0	0.125
DctQ	0	0	0	0	0	0	0	1	0	0	0	0	0	0	0	0	0.0625
Death	74	62	12	24	45	28	23	21	50	3	19	3	15	22	47	29	29.8125
Death_2	1	1	0	0	0	2	1	0	1	0	1	0	0	1	0	0	0.5
Defensin_2	1	0	0	0	0	2	0	0	1	0	0	0	0	0	0	0	0.25
Defensin_big	0	1	0	0	0	1	0	0	0	0	0	0	0	0	1	0	0.1875
DegT_DnrJ_EryC1	1	1	1	1	2	2	1	5	2	0	1	0	0	1	1	1	1.25
Dehalogenase	0	0	0	0	0	0	0	1	0	0	0	0	0	0	0	0	0.0625
Deltameth_res	1	1	0	1	3	0	2	2	1	1	1	1	0	0	0	2	1
DeoC	2	1	1	1	2	1	1	1	2	1	1	1	1	1	1	1	1.1875
DeoRC	0	0	0	0	0	0	0	1	0	0	0	0	0	0	0	0	0.0625
Destabilase	0	5	0	5	3	3	2	2	6	0	1	0	0	0	2	1	1.875
Det1	1	1	1	1	1	1	1	2	1	0	1	0	0	1	1	1	0.875
Diacid_rec	0	0	0	0	0	0	0	1	0	0	0	0	0	0	0	0	0.0625
Dicer_dimer	1	1	1	1	1	3	1	1	1	1	1	3	2	1	1	1	1.3125
Dickkopf_N	1	0	0	0	0	0	0	0	0	0	0	0	0	0	0	1	0.125
Dicty_CAR	5	1	0	1	2	2	0	1	1	0	2	0	0	1	3	3	1.375
Diedel	1	0	0	0	0	0	0	0	0	0	0	0	0	0	0	0	0.0625
Dimer_Tnp_hAT	11	17	175	0	90	2	18	57	33	1	3	1	58	2	3	3	29.625
Dimerisation2	0	1	2	1	0	1	1	1	1	0	0	0	0	1	1	2	0.75
DinB_2	0	0	0	0	0	1	0	0	0	0	1	0	0	0	1	0	0.1875
Dioxygenase_C	2	5	0	0	0	1	0	0	9	0	0	0	0	0	1	0	1.125
Diphthami_syn_2	1	1	1	1	2	1	1	1	1	4	1	1	1	1	1	1	1.25
Diphthamide_syn	3	2	3	2	2	2	3	2	3	2	3	2	2	2	2	2	2.3125
Dis3l2_C_term	3	1	1	1	2	1	1	1	1	1	2	1	1	1	1	1	1.25
Dishevelled	3	0	0	1	2	1	1	1	1	2	1	2	2	1	1	1	1.25
Disintegrin	10	5	25	7	13	4	4	8	5	3	16	4	6	6	7	24	9.1875
DmpG_comm	0	0	0	0	0	1	0	1	0	0	0	0	0	0	0	0	0.125
Dna2	1	0	1	1	2	1	1	0	1	1	1	1	2	0	1	1	0.9375
DnaB	0	0	0	0	0	0	0	1	0	0	1	0	0	0	0	0	0.125
DnaB_C	0	1	0	0	0	0	0	1	0	0	2	0	0	0	0	0	0.25
DnaJ	55	33	41	30	71	41	32	37	35	36	33	25	47	36	42	34	39.25
DnaJ_C	7	6	7	9	8	6	6	7	4	6	8	7	8	6	6	6	6.6875
DnaJ_CXXCXGXG	4	3	3	3	3	2	3	3	1	2	4	2	4	3	3	3	2.875
Dopey_N	1	1	3	1	2	1	1	1	1	1	1	1	1	1	1	1	1.1875
Dor1	1	1	1	1	1	1	1	1	1	1	1	1	1	2	1	1	1.0625
DoxX_2	1	1	1	1	3	3	1	1	4	1	0	1	1	2	3	2	1.625
Dpoe2NT	1	0	1	1	1	1	1	1	0	1	1	0	1	1	1	1	0.8125
Dpy-30	6	6	3	6	11	5	4	6	5	9	6	4	9	4	6	6	6
Dpy19	2	3	3	1	5	3	2	3	3	2	2	1	2	2	2	3	2.4375
Drc1-Sld2	0	0	0	1	2	0	1	0	0	0	1	0	0	0	1	1	0.4375
Drf_DAD	0	0	2	1	1	0	0	1	2	0	1	0	0	1	0	1	0.625
Drf_FH1	0	0	1	0	0	0	1	0	0	0	1	0	0	0	1	0	0.25
Drf_FH3	9	6	10	5	9	10	7	9	7	3	7	3	7	7	8	7	7.125
Drf_GBD	8	7	8	3	9	10	7	9	8	3	7	3	6	7	9	7	6.9375
DsbC	0	0	0	0	0	0	0	1	0	0	0	0	0	0	0	0	0.0625
Dsh_C	1	1	0	0	0	0	0	0	0	0	1	0	0	1	0	1	0.3125
DuoxA	5	2	0	2	2	3	1	2	2	0	1	0	0	2	2	4	1.75
Dus	7	5	3	4	7	6	4	7	5	3	4	3	3	4	4	4	4.5625
Dymeclin	2	8	1	1	3	2	2	1	1	2	3	1	1	1	2	1	2
Dynactin	1	1	1	1	2	1	1	1	0	1	1	1	2	1	1	1	1.0625
Dynactin_p22	1	1	1	1	1	1	1	1	2	1	1	1	2	1	1	1	1.125
Dynactin_p62	1	1	1	0	1	1	1	1	0	1	1	1	0	1	1	1	0.8125
Dynamin_M	3	2	3	2	4	2	2	3	2	3	2	3	15	2	2	2	3.25
Dynamin_N	28	23	12	8	42	17	8	9	15	7	5	6	48	8	19	8	16.4375
Dynamitin	1	2	2	1	3	1	1	1	2	1	1	1	3	2	1	1	1.5
Dynein_AAA_lid	26	18	15	15	28	16	15	14	17	11	21	14	22	16	17	20	17.8125
Dynein_C	26	21	21	16	37	24	19	18	22	13	27	16	21	16	17	22	21
Dynein_IC2	2	1	0	0	1	1	1	1	0	2	1	0	1	1	1	3	1
Dynein_attach_N	1	1	1	0	1	1	1	0	0	1	1	1	1	1	1	2	0.875
Dynein_heavy	25	20	16	17	33	19	16	17	16	13	26	15	19	17	17	23	19.3125
Dynein_light	6	9	2	3	8	3	2	2	13	52	2	53	44	8	11	1	13.6875
Dyp_perox	2	1	1	1	0	2	0	1	6	7	2	1	1	1	1	3	1.875
Dzip-like_N	2	1	0	1	1	1	1	1	1	1	1	1	1	1	1	1	1
E1-E2_ATPase	26	10	35	9	13	16	9	16	8	18	19	15	29	11	15	13	16.375
E1_4HB	2	2	3	1	2	4	2	2	3	2	2	2	4	2	2	2	2.3125
E1_DerP2_DerF2	13	12	3	10	14	10	7	5	12	1	14	1	6	13	16	18	9.6875
E1_FCCH	2	2	2	1	3	4	2	2	2	2	2	2	4	2	2	2	2.25
E1_UFD	2	2	3	2	3	13	2	2	2	2	2	2	4	2	2	2	2.9375
E1_dh	7	7	4	4	8	5	5	6	7	2	5	2	6	6	4	5	5.1875
E2F_CC-MB	2	2	1	2	2	3	3	2	1	1	2	1	1	2	3	2	1.875
E2F_TDP	5	4	4	4	5	4	5	5	2	2	4	2	2	4	4	4	3.75
E2_bind	1	1	1	1	2	1	1	1	1	1	1	1	1	1	1	1	1.0625
E3_UFM1_ligase	1	1	1	1	1	1	1	1	0	5	1	1	1	1	1	1	1.1875
E3_UbLigase_EDD	2	1	1	0	2	1	1	1	1	1	2	1	1	1	1	1	1.125
E3_UbLigase_R4	1	1	1	1	2	1	1	1	2	1	1	1	1	2	1	3	1.3125
E3_UbLigase_RBR	1	1	1	1	1	1	1	0	0	0	1	0	3	1	1	1	0.875
E3_binding	3	1	2	3	5	3	3	4	2	2	4	2	2	2	3	3	2.75
EABR	6	0	0	1	0	0	0	0	0	0	0	0	0	0	0	0	0.4375
EAF	1	1	0	1	1	1	1	1	1	1	1	1	2	1	1	1	1
EAL	0	0	0	0	0	0	0	2	0	0	0	0	0	0	0	0	0.125
EAP30	3	2	2	2	3	2	2	2	2	2	2	2	2	2	2	3	2.1875
EB	7	5	1	5	0	12	3	3	1	0	13	0	0	1	0	2	3.3125
EB1	1	1	2	1	1	1	1	2	1	1	1	1	3	1	2	1	1.3125
EBP	2	2	0	5	3	3	1	1	3	0	3	0	0	2	1	2	1.75
ECH_1	19	16	10	11	17	12	9	25	13	3	12	2	12	14	16	11	12.625
ECH_2	2	1	1	1	2	1	1	3	1	0	1	0	1	1	1	2	1.1875
ECR1_N	2	1	1	2	3	2	2	2	1	0	2	0	0	2	2	2	1.5
ECSIT	2	1	1	1	2	1	1	1	1	1	1	0	1	1	1	1	1.0625
ECSIT_C	2	1	1	1	2	1	1	1	0	0	1	0	1	1	1	1	0.9375
EDR1	1	1	1	0	2	1	1	1	1	1	1	1	1	1	1	1	1
EF-1_beta_acid	3	1	1	1	0	2	1	4	0	2	3	1	2	1	1	2	1.5625
EF-hand_1	11	13	12	8	23	16	5	12	22	1	12	5	8	7	13	10	11.125
EF-hand_11	4	2	0	2	2	2	0	1	2	0	1	0	0	2	2	1	1.3125
EF-hand_13	2	1	1	1	1	1	1	1	1	1	1	1	2	1	1	1	1.125
EF-hand_14	1	2	3	1	1	1	0	2	1	1	1	0	0	1	1	1	1.0625
EF-hand_2	4	3	2	0	5	3	3	3	2	2	3	2	2	2	3	3	2.625
EF-hand_3	4	3	3	0	5	3	4	3	2	2	2	2	2	2	3	3	2.6875
EF-hand_4	7	3	9	3	9	4	5	6	3	4	5	4	7	5	5	7	5.375
EF-hand_5	6	4	1	2	2	0	3	2	2	0	3	0	0	1	3	2	1.9375
EF-hand_6	4	6	7	4	7	8	4	5	6	2	2	3	3	5	2	4	4.5
EF-hand_7	172	147	104	90	248	143	73	126	177	73	108	59	127	107	182	138	129.625
EF-hand_8	15	21	9	8	23	21	8	17	20	10	7	7	9	10	19	9	13.3125
EF-hand_9	1	2	1	0	2	1	1	2	0	1	1	1	1	0	4	0	1.125
EF-hand_like	7	3	4	2	8	4	4	4	2	2	4	1	4	4	5	7	4.0625
EF1G	2	1	1	1	1	1	1	1	0	1	1	1	0	1	1	1	0.9375
EF1_GNE	3	1	2	3	3	3	2	3	2	2	3	2	2	2	3	2	2.375
EFG_C	8	7	5	5	8	6	6	9	3	6	8	5	8	6	7	6	6.4375
EFG_II	7	6	5	5	6	5	5	6	4	5	7	4	8	5	6	4	5.5
EFG_IV	7	4	3	4	6	3	4	4	3	4	6	3	5	4	6	4	4.375
EFP	0	0	0	0	0	0	0	1	0	0	0	0	0	0	0	0	0.0625
EFP_N	0	0	0	0	0	0	0	1	0	0	0	0	0	0	0	0	0.0625
EFTUD2	2	0	1	1	2	1	1	1	0	1	1	1	1	1	1	1	1
EF_TS	1	1	1	1	2	0	1	1	1	1	3	1	1	1	1	1	1.125
EF_assoc_1	1	1	1	1	1	1	1	1	0	1	1	1	1	1	1	1	0.9375
EF_assoc_2	1	1	1	1	1	1	1	1	0	1	1	1	1	1	1	1	0.9375
EFhand_Ca_insen	2	1	4	2	3	2	2	2	2	3	2	3	5	2	1	2	2.375
EGF	123	121	49	54	47	109	64	114	103	12	48	8	10	49	66	91	66.75
EGF_2	1	0	0	2	1	3	0	1	2	0	0	1	0	1	0	1	0.8125
EGF_3	45	16	2	15	36	26	12	12	16	0	8	0	2	8	18	41	16.0625
EGF_CA	150	52	52	56	77	77	54	116	52	5	134	6	16	37	41	83	63
EGF_MSP1_1	0	0	0	0	0	0	0	0	0	0	0	0	0	0	0	3	0.1875
EGF_Tenascin	0	0	1	2	2	1	1	0	0	0	0	0	0	2	1	0	0.625
EHD_N	1	1	3	1	3	1	1	1	1	2	1	1	3	1	1	1	1.4375
EHN	3	0	0	0	0	0	0	1	0	0	0	0	1	0	0	1	0.375
EI24	2	1	1	0	2	1	1	1	1	0	0	0	0	1	1	1	0.8125
EIF4E-T	1	1	1	1	1	1	1	1	1	1	1	0	0	1	1	1	0.875
EIF_2_alpha	1	1	1	1	2	0	1	1	1	1	1	1	2	1	2	1	1.125
EKR	1	0	0	0	0	0	0	1	0	0	0	0	0	0	0	0	0.125
ELFV_dehydrog	2	1	3	1	3	3	1	2	1	1	2	2	1	1	1	1	1.625
ELFV_dehydrog_N	2	1	3	1	3	3	1	2	1	1	2	2	1	1	1	1	1.625
ELH	0	0	0	0	0	0	0	0	0	0	1	0	0	1	0	0	0.125
ELL	1	1	0	1	3	0	2	1	1	1	1	1	1	1	1	1	1.0625
ELM2	6	3	3	3	6	2	4	4	2	2	3	4	1	3	4	4	3.375
ELMO_CED12	5	4	3	3	7	3	3	3	3	3	3	2	2	3	3	3	3.3125
ELO	11	11	6	8	16	8	5	13	9	5	10	2	8	12	11	9	9
ELP6	1	1	1	0	1	1	1	1	0	1	1	0	1	1	1	1	0.8125
ELYS	2	1	0	1	2	1	1	0	1	0	1	1	0	0	1	1	0.8125
ELYS-bb	2	1	0	1	4	0	1	0	2	1	1	1	0	0	1	1	1
EMC1_C	1	1	1	1	2	2	1	1	1	1	1	1	2	1	1	1	1.1875
EMC3_TMCO1	2	2	2	1	2	2	2	3	2	2	2	2	2	2	2	2	2
EMG1	1	1	1	1	2	1	1	1	1	1	1	1	2	1	1	2	1.1875
EMI	3	0	0	0	5	0	2	0	0	0	0	0	0	2	1	2	0.9375
EMP24_GP25L	9	7	9	10	12	8	7	12	4	7	7	6	13	8	7	7	8.3125
EMP70	8	4	5	4	7	3	4	4	5	3	5	3	5	4	4	5	4.5625
ENT	2	1	0	1	2	1	1	1	1	1	0	1	1	1	1	1	1
ENTH	4	3	7	3	4	1	3	4	3	3	3	3	4	2	3	3	3.3125
EP400_N	1	1	0	0	0	0	0	0	1	0	1	0	0	0	1	0	0.3125
EPL1	1	1	8	3	4	2	1	2	2	2	3	2	2	2	3	3	2.5625
EPSP_synthase	0	0	0	0	0	0	0	1	0	0	1	0	0	0	0	0	0.125
EPTP	2	2	0	0	4	1	1	1	2	0	1	0	0	1	1	2	1.125
ER	2	0	1	1	3	0	2	2	1	1	1	1	3	1	1	1	1.3125
ERAP1_C	13	8	17	10	19	11	7	21	15	3	14	8	9	9	10	9	11.4375
ERCC3_RAD25_C	2	1	1	1	2	1	1	1	1	1	1	1	1	1	1	1	1.125
ERCC4	7	3	3	2	6	5	2	2	3	2	2	2	2	2	4	6	3.3125
ERF	0	0	0	0	1	0	0	0	0	0	0	0	0	0	0	0	0.0625
ERG2_Sigma1R	2	2	1	1	1	2	0	2	1	0	1	0	0	1	2	1	1.0625
ERG4_ERG24	4	6	2	3	5	3	3	4	6	1	7	1	2	2	3	3	3.4375
ERGIC_N	5	3	2	3	2	1	2	5	2	2	3	2	2	3	3	4	2.75
ERK-JNK_inhib	2	2	1	1	1	0	1	1	0	1	1	0	1	1	1	2	1
ERM	4	3	4	2	5	4	2	3	3	1	4	3	3	3	2	2	3
ERO1	2	1	2	1	2	1	1	1	0	1	1	1	1	1	1	1	1.125
ER_lumen_recept	1	1	3	1	1	1	1	1	2	5	1	2	3	1	1	1	1.625
ERp29	1	1	1	2	2	1	1	1	1	0	1	0	1	2	2	0	1.0625
ERp29_N	1	1	1	1	3	1	1	1	0	0	1	0	1	1	1	0	0.875
ESCRT-II	1	1	1	1	2	1	1	1	1	1	1	2	1	1	1	1	1.125
ESSS	1	0	1	1	2	1	1	1	0	1	1	0	1	1	1	1	0.875
EST1	4	3	2	3	4	3	3	3	2	3	4	2	3	3	3	3	3
EST1_DNA_bind	5	3	3	3	4	3	3	3	4	3	4	3	3	2	3	3	3.25
ETC_C1_NDUFA4	1	1	1	1	1	1	1	1	1	1	1	1	1	1	1	1	1
ETC_C1_NDUFA5	1	1	1	1	2	0	1	1	0	1	2	1	1	1	1	2	1.0625
ETF	3	2	2	2	3	1	2	3	2	0	3	0	2	2	2	2	1.9375
ETF_QO	1	2	1	1	2	1	1	2	1	0	1	0	0	1	1	1	1
ETF_alpha	1	1	1	1	1	0	1	2	1	0	1	0	1	1	1	1	0.875
ETS_PEA3_N	0	0	0	0	0	1	0	0	0	0	0	0	0	0	1	0	0.125
ETX_MTX2	4	3	1	1	10	2	1	2	2	1	5	0	0	0	3	2	2.3125
EURL	0	0	0	0	1	0	0	0	0	0	0	0	0	0	0	0	0.0625
EVC2_like	2	1	0	2	2	1	1	1	1	0	1	0	0	1	1	1	0.9375
EVE	1	1	0	1	2	0	1	1	1	0	1	0	0	1	1	1	0.75
EXOSC1	2	0	1	1	1	1	1	1	1	1	1	1	0	1	1	1	0.9375
EXS	2	1	0	1	2	1	1	0	1	1	1	1	2	1	1	1	1.0625
E_Pc_C	2	0	0	1	1	1	1	0	1	0	1	0	0	0	1	1	0.625
Eaf7	1	1	1	0	0	2	1	1	1	1	1	1	0	1	1	1	0.875
EamA	10	1	1	1	27	1	2	1	1	0	1	0	2	2	1	2	3.3125
Eapp_C	1	1	1	1	1	1	1	1	1	1	2	1	1	1	1	1	1.0625
Ebp2	1	1	1	1	2	1	1	1	1	2	1	1	1	1	1	1	1.125
EcKinase	0	0	0	0	0	0	0	0	0	0	0	0	0	0	0	32	2
Eclosion	0	0	0	0	0	0	1	0	0	0	0	0	0	0	0	0	0.0625
Ecm29	2	1	0	1	3	1	1	1	2	1	1	1	1	1	1	2	1.25
Elf1	0	0	2	1	1	1	1	2	0	2	1	2	1	0	0	2	1
EloA-BP1	1	1	1	0	2	1	1	1	1	1	1	1	0	1	1	1	0.9375
Elong-fact-P_C	0	0	0	0	0	0	0	0	0	0	1	0	0	0	0	0	0.0625
Elong_Iki1	2	1	0	1	1	1	0	1	1	0	2	0	0	1	1	1	0.8125
Elongin_A	1	1	1	0	1	1	1	4	1	1	1	1	1	1	1	1	1.125
EnY2	1	1	1	1	1	1	1	1	0	1	1	3	3	1	1	2	1.25
Endonuc-dimeris	0	0	0	0	1	0	0	0	0	0	0	0	0	0	0	0	0.0625
Endonuclease_1	0	0	0	0	0	0	0	1	0	0	0	0	0	0	0	0	0.0625
Endonuclease_5	2	1	1	1	2	1	1	2	0	0	0	1	1	1	1	1	1
Endonuclease_7	0	0	0	0	1	0	0	2	2	0	1	0	0	0	0	0	0.375
Endonuclease_NS	3	5	1	2	4	3	3	4	6	1	3	1	1	1	3	2	2.6875
Endostatin	1	0	1	0	3	1	1	1	1	2	1	2	3	1	1	2	1.3125
Endosulfine	1	1	1	1	1	1	1	1	1	2	1	2	2	1	1	1	1.1875
Engrail_1_C_sig	4	2	2	3	2	2	2	1	2	1	2	0	1	1	1	1	1.6875
Enkurin	4	2	3	2	3	2	2	3	2	2	2	3	4	2	2	2	2.5
Enolase_C	3	2	3	2	3	4	2	3	4	1	5	3	3	2	3	2	2.8125
Enolase_N	3	2	3	2	3	1	1	2	2	1	4	3	2	2	2	2	2.1875
Ependymin	24	14	1	14	11	17	2	4	36	0	11	0	0	16	22	13	11.5625
EphA2_TM	1	2	2	1	1	1	1	2	1	0	1	0	2	1	1	1	1.125
Ephrin	1	1	4	1	2	1	1	1	1	4	1	2	3	1	1	1	1.625
Ephrin_lbd	5	1	0	0	1	1	1	1	1	2	1	1	3	1	1	1	1.3125
Ephrin_rec_like	61	38	14	35	19	33	17	28	28	1	35	3	5	10	24	29	23.75
Epiglycanin_TR	0	0	0	0	0	0	0	0	0	0	0	0	0	0	0	0	0
Epimerase	10	16	5	6	10	8	8	11	12	1	8	4	3	9	8	7	7.875
Erf4	2	2	2	1	4	0	2	2	1	2	4	2	3	2	1	2	2
Erg28	2	0	1	0	2	0	1	1	0	0	1	0	0	1	0	1	0.625
Erv26	1	1	1	1	2	1	1	2	2	1	1	1	2	1	1	1	1.25
Eryth_link_C	0	0	0	0	0	0	0	0	0	0	0	0	0	0	0	0	0
Es2	1	1	1	1	3	0	1	1	0	1	1	1	1	1	1	1	1
Esterase	2	3	1	1	1	1	1	1	3	0	2	1	1	1	1	2	1.375
Esterase_phd	0	0	0	0	0	1	0	1	2	0	0	0	0	0	0	0	0.25
Ets	13	16	21	17	15	16	13	13	19	9	11	9	19	10	17	12	14.375
EutA	0	0	0	0	0	0	0	1	0	0	0	0	0	0	0	0	0.0625
EutB	0	0	0	0	0	0	0	1	0	0	0	0	0	0	0	0	0.0625
Evr1_Alr	3	1	4	2	3	2	2	2	2	2	2	2	2	1	2	3	2.1875
Exo5	2	1	0	0	3	1	0	1	1	0	0	0	0	1	1	0	0.6875
Exo70	2	1	1	0	2	1	1	1	1	1	2	1	1	1	1	1	1.125
Exo84_C	2	1	1	1	1	1	1	1	1	1	1	1	2	1	1	1	1.125
Exo_endo_phos	26	20	78	15	36	17	18	56	19	12	19	8	16	25	21	22	25.5
Exo_endo_phos_2	13	21	138	0	120	0	28	117	105	0	22	0	0	28	2	1	37.1875
Exog_C	1	1	1	1	0	0	0	1	0	0	0	0	0	1	1	1	0.5
Exonuc_VII_L	0	0	0	0	0	0	0	0	0	0	0	0	0	0	1	0	0.0625
Exonuc_V_gamma	0	0	0	0	0	0	0	1	0	0	0	0	0	0	0	0	0.0625
Exostosin	6	8	3	4	7	4	6	7	7	3	6	3	4	5	4	3	5
EzrA	0	0	0	0	1	0	1	0	0	0	2	1	0	1	4	0	0.625
F-actin_cap_A	1	1	1	1	1	1	1	1	1	1	1	1	1	1	1	1	1
F-box	18	6	3	3	11	3	2	13	5	1	6	2	3	3	8	7	5.875
F-box-like	63	47	28	35	51	43	39	36	54	18	49	8	24	46	48	39	39.25
F-box_4	2	2	1	1	1	1	1	0	2	1	1	1	1	1	2	1	1.1875
F420_oxidored	2	3	1	2	4	4	6	11	3	1	5	1	2	3	3	2	3.3125
F5_F8_type_C	64	40	21	39	76	90	6	144	57	7	30	6	27	43	62	73	49.0625
FA	8	5	8	4	10	6	4	5	5	2	5	2	2	6	6	6	5.25
FAA_hydrolase	4	3	2	3	5	6	3	7	3	2	2	0	2	5	3	3	3.3125
FAA_hydrolase_N	1	1	1	1	1	1	1	1	1	0	1	0	1	1	1	1	0.875
FACT-Spt16_Nlob	1	0	1	1	1	1	1	1	1	1	1	1	1	1	1	1	0.9375
FAD-oxidase_C	5	3	3	4	6	4	3	3	2	0	3	0	2	3	3	5	3.0625
FAD_SOX	3	1	1	1	2	1	1	2	1	1	1	1	0	1	1	2	1.25
FAD_binding_1	9	7	3	4	7	5	3	6	9	3	4	3	3	4	5	7	5.125
FAD_binding_2	2	1	2	1	1	2	2	5	2	1	2	1	1	1	1	1	1.625
FAD_binding_3	3	3	2	2	5	4	2	5	4	1	4	2	6	2	4	3	3.25
FAD_binding_4	18	10	4	8	8	6	3	7	9	0	7	1	5	8	5	8	6.6875
FAD_binding_5	13	3	2	5	11	4	0	7	5	0	13	0	0	6	7	5	5.0625
FAD_binding_6	12	3	1	3	5	3	4	4	3	2	2	2	2	3	3	3	3.4375
FAD_binding_7	6	3	0	1	5	6	2	3	5	0	5	0	0	4	4	2	2.875
FAD_binding_8	12	8	1	4	9	7	2	5	7	0	7	0	0	7	7	10	5.375
FAD_oxidored	0	0	0	0	0	0	0	0	0	0	0	0	0	0	0	2	0.125
FAD_syn	0	0	0	0	0	0	0	1	0	0	1	0	0	0	0	0	0.125
FAIM1	5	2	1	2	2	3	2	2	1	0	3	0	4	1	1	3	2
FAM101	2	1	0	0	2	1	0	1	1	0	1	0	0	1	1	1	0.75
FAM110_C	1	1	0	1	2	1	0	1	1	0	1	0	0	1	1	1	0.75
FAM110_N	1	1	0	0	1	1	0	0	1	0	0	0	0	0	1	0	0.375
FAM117	2	1	1	0	1	1	1	1	0	0	2	0	0	1	1	1	0.8125
FAM124	3	1	0	1	3	1	1	1	1	0	2	0	0	2	2	3	1.3125
FAM163	0	0	0	0	0	0	0	0	0	0	0	0	0	0	0	0	0
FAM167	3	2	0	4	1	5	3	1	3	0	2	0	0	2	4	1	1.9375
FAM176	2	1	0	0	2	1	1	1	1	0	1	0	0	1	1	0	0.75
FAM177	2	1	1	0	2	1	2	2	0	0	1	1	0	1	1	1	1
FAM178	2	1	0	1	1	1	1	0	0	0	1	0	0	1	0	1	0.625
FAM181	1	3	0	1	5	1	2	1	3	0	0	0	0	2	2	2	1.4375
FAM183	1	1	3	2	2	1	1	1	1	1	0	1	2	1	1	1	1.25
FAM184	1	1	0	1	1	1	0	0	1	0	1	0	1	1	2	1	0.75
FAM193_C	1	1	0	1	0	1	1	1	0	0	1	0	0	0	1	1	0.5625
FAM194	3	2	0	1	2	2	2	2	2	0	1	0	2	2	2	2	1.5625
FAM195	1	0	0	1	2	1	1	0	1	0	1	0	0	1	1	1	0.6875
FAM198	0	0	0	0	0	0	1	0	0	0	0	0	0	0	0	0	0.0625
FAM199X	1	1	0	0	2	1	0	1	1	0	0	0	0	0	1	1	0.5625
FAM216B	1	1	0	0	1	0	0	0	1	0	0	0	0	0	0	1	0.3125
FAM217	0	1	0	1	2	1	0	0	1	0	0	0	0	1	1	0	0.5
FAM219A	1	1	1	1	1	0	0	1	0	0	1	0	1	1	1	1	0.6875
FAM220	2	1	1	1	2	1	0	1	1	0	1	0	1	1	1	1	0.9375
FAM221	3	3	2	2	3	3	1	2	5	2	2	2	3	2	3	2	2.5
FAM47	1	1	0	1	2	1	0	1	1	0	1	0	1	1	1	1	0.8125
FAM53	1	1	0	0	1	1	1	1	1	0	1	0	0	1	1	1	0.6875
FAM60A	1	1	1	1	2	1	0	1	1	1	0	1	1	1	1	1	0.9375
FAM70	0	0	0	0	3	0	0	1	0	0	0	0	0	0	0	1	0.3125
FAM72	1	1	0	1	0	0	0	1	1	0	1	0	0	1	1	1	0.5625
FAM76	1	1	1	1	2	1	1	1	1	1	1	1	1	2	1	2	1.1875
FAM83	0	0	0	0	0	0	1	0	0	0	0	0	0	0	0	0	0.0625
FAM86	0	0	0	1	2	1	0	1	0	0	0	0	0	1	1	0	0.4375
FAM91_C	1	1	1	1	2	1	1	1	2	1	1	1	1	1	1	1	1.125
FAM91_N	2	1	1	1	2	1	1	1	2	1	1	1	1	2	1	1	1.25
FAM92	2	2	1	2	2	1	2	1	2	1	3	1	1	2	2	1	1.625
FANCAA	1	1	0	0	2	0	0	0	0	0	0	0	0	1	1	1	0.4375
FANCF	2	0	0	1	1	1	1	0	0	0	3	0	0	1	1	1	0.75
FANCI_HD1	1	1	0	1	2	1	0	1	0	0	1	0	1	1	1	1	0.75
FANCI_HD2	2	1	0	1	2	1	1	1	1	0	1	0	1	1	1	2	1
FANCI_S1	1	1	0	1	2	1	1	1	0	0	1	0	0	1	1	1	0.75
FANCI_S1-cap	1	1	0	0	0	0	0	0	0	0	0	0	0	0	1	0	0.1875
FANCI_S2	1	1	1	2	2	1	1	1	0	1	1	1	1	1	1	1	1.0625
FANCI_S3	1	1	0	1	1	1	0	1	0	0	1	0	0	1	1	1	0.625
FANCI_S4	1	1	1	1	2	1	0	1	0	1	2	1	1	1	1	1	1
FANCL_C	2	1	0	1	1	0	1	1	1	0	1	0	0	1	2	1	0.8125
FANCM-MHF_bd	1	1	0	1	2	1	0	1	1	0	0	0	0	0	1	1	0.625
FAO_M	3	1	1	1	8	2	1	3	1	0	1	0	2	3	3	7	2.3125
FAP206	1	2	2	2	4	2	1	1	2	2	1	1	2	2	2	2	1.8125
FAR1	0	0	1	0	0	0	0	1	0	0	0	2	0	0	0	0	0.25
FAST_1	2	2	1	2	4	0	1	3	1	0	1	0	0	1	0	3	1.3125
FAST_2	1	2	1	2	6	0	4	1	2	0	1	0	0	1	2	3	1.625
FAT	8	4	3	3	8	5	4	4	4	3	7	3	3	4	4	5	4.5
FATC	7	4	5	2	7	3	5	6	5	4	3	4	4	6	4	5	4.625
FA_FANCE	1	1	0	1	0	1	1	1	1	0	1	0	0	1	1	2	0.75
FA_desaturase	11	8	5	10	12	7	6	8	10	3	9	3	3	9	7	8	7.4375
FA_hydroxylase	12	8	2	7	10	8	3	16	9	0	8	0	2	8	8	8	6.8125
FA_synthesis	0	0	0	0	0	0	0	1	0	0	1	0	0	0	0	0	0.125
FBA	3	1	0	0	3	1	1	2	4	0	0	0	0	1	1	0	1.0625
FBPase	1	1	2	1	1	1	1	1	1	1	1	1	1	1	1	1	1.0625
FCH	7	6	9	7	14	6	3	8	4	5	7	5	8	8	8	9	7.125
FCP1_C	0	0	0	0	1	0	0	0	0	0	1	0	0	0	0	0	0.125
FDF	1	1	2	1	3	2	2	1	2	0	1	0	3	0	2	1	1.375
FDX-ACB	2	2	1	1	0	2	2	3	2	1	1	1	1	2	1	3	1.5625
FERM_C	15	11	20	9	19	12	10	13	9	18	13	20	17	11	14	11	13.875
FERM_F1	0	0	0	0	2	0	0	0	0	0	0	0	0	0	0	1	0.1875
FERM_F2	0	0	0	0	0	2	0	0	0	0	0	0	0	0	1	1	0.25
FERM_M	28	17	31	22	37	23	23	23	19	23	25	24	27	21	27	22	24.5
FERM_N	20	9	23	10	17	17	11	15	7	20	13	16	28	14	15	15	15.625
FERM_N_2	2	1	0	0	1	1	1	1	0	0	1	0	0	1	1	1	0.6875
FERM_f0	2	0	2	0	3	2	1	1	0	2	1	2	5	2	2	1	1.625
FEZ	1	1	4	1	2	1	1	1	0	2	1	2	2	1	1	1	1.375
FF	2	3	3	2	4	3	2	2	2	2	2	2	2	3	2	2	2.375
FG-GAP	4	3	4	4	5	12	4	5	10	2	4	1	2	3	5	4	4.5
FGAR-AT_N	2	0	1	1	1	1	0	2	1	0	1	0	1	1	1	1	0.875
FGAR-AT_linker	2	0	1	1	1	1	0	3	1	0	1	0	1	1	1	1	0.9375
FGE-sulfatase	3	3	2	2	4	3	3	2	3	0	3	0	1	3	4	2	2.375
FGF	2	2	0	1	4	1	3	1	2	0	2	0	0	2	2	2	1.5
FGF-BP1	0	0	0	0	0	0	0	0	0	0	0	0	0	3	0	0	0.1875
FGGY_C	5	3	2	3	8	6	5	4	4	2	4	2	6	4	5	4	4.1875
FGGY_N	6	5	3	4	8	3	5	6	3	2	5	2	5	5	6	5	4.5625
FH2	15	12	17	8	24	15	16	11	15	5	15	3	7	10	12	10	12.1875
FHA	20	11	6	12	25	13	15	18	11	13	12	12	16	17	20	21	15.125
FHA_2	2	1	2	2	1	1	1	1	1	0	1	0	0	2	1	3	1.1875
FHIPEP	0	0	0	0	0	0	0	1	0	0	0	0	0	0	0	0	0.0625
FIBP	1	1	1	1	1	1	1	1	2	1	1	1	1	0	1	1	1
FIST_C	2	1	1	1	1	1	1	1	1	0	1	0	0	1	1	1	0.875
FKBP_C	13	10	11	10	15	16	12	12	6	3	12	3	8	12	15	13	10.6875
FKBP_N_2	1	0	1	0	2	0	1	1	0	0	1	0	0	0	0	2	0.5625
FLYWCH	4	42	12	2	26	9	10	1	39	1	1	1	10	4	2	0	10.25
FMN_dh	14	0	0	0	7	0	0	5	0	0	0	0	1	1	0	2	1.875
FMN_red	3	0	0	0	3	2	0	0	1	0	2	0	2	1	1	2	1.0625
FMO-like	19	20	1	11	14	14	3	15	42	0	8	0	5	5	33	7	12.3125
FNIP_C	1	1	0	1	1	1	1	1	1	1	1	1	1	1	1	1	0.9375
FNIP_M	1	1	1	1	2	1	1	0	1	1	1	1	1	1	1	1	1
FNIP_N	1	1	0	1	2	1	1	0	2	0	1	0	0	1	1	1	0.8125
FOLN	0	0	0	0	0	0	0	0	0	0	0	0	0	0	0	1	0.0625
FOP_dimer	3	3	2	2	1	2	2	2	2	2	2	1	2	2	2	2	2
FOXO-TAD	1	0	0	0	2	0	1	0	0	0	1	0	0	0	1	1	0.4375
FOXP-CC	1	1	0	1	2	1	0	1	1	1	1	1	1	1	1	1	0.9375
FPL	1	1	1	1	1	1	1	1	1	1	1	1	1	1	1	2	1.0625
FPN1	2	7	1	1	6	0	1	5	7	0	4	0	1	1	2	1	2.4375
FPP	0	0	0	0	1	0	0	0	0	0	1	0	0	0	1	2	0.3125
FR47	2	0	0	0	1	9	2	1	0	0	0	0	2	3	1	0	1.3125
FRB_dom	2	1	1	1	2	1	1	1	1	1	1	1	1	1	1	1	1.125
FRG1	2	1	1	1	1	1	1	1	0	1	1	1	2	1	1	1	1.0625
FSA_C	1	1	1	0	1	1	1	1	1	1	1	1	1	1	1	1	0.9375
FSH1	2	1	0	1	3	1	1	1	1	1	1	1	1	1	1	1	1.125
FSIP1	1	1	0	0	2	1	1	1	2	1	1	0	1	1	1	1	0.9375
FTA4	0	0	0	0	0	0	0	0	0	0	0	0	0	0	0	1	0.0625
FTCD	2	1	1	1	2	1	1	1	2	0	1	0	1	1	1	1	1.0625
FTCD_C	1	1	1	1	2	1	1	1	1	0	1	0	1	1	1	1	0.9375
FTCD_N	3	1	1	1	4	1	1	1	1	0	1	0	1	1	1	1	1.1875
FTHFS	1	2	1	1	2	0	1	1	1	0	1	0	1	1	1	1	0.9375
FTP	4	1	0	2	0	0	3	0	0	0	0	0	0	1	1	3	0.9375
FUN14	1	1	2	1	2	2	2	1	1	1	1	1	1	1	1	3	1.375
FUR	4	0	0	0	0	0	0	0	0	0	0	0	0	0	0	0	0.25
FUSC	0	0	0	0	0	0	0	0	0	0	1	0	0	0	0	0	0.0625
FWWh	3	2	0	1	4	2	2	2	2	0	2	0	4	2	2	2	1.875
FXMRP1_C_core	1	1	1	1	1	1	1	1	1	0	1	0	0	1	1	1	0.8125
FXa_inhibition	142	56	15	36	64	43	33	97	43	3	50	4	6	39	31	40	43.875
FYRC	4	3	4	2	5	4	3	3	3	3	3	3	3	3	3	3	3.25
FYRN	4	3	3	3	4	3	3	3	1	2	3	2	3	1	3	3	2.75
FYTT	1	0	0	0	0	0	1	0	0	0	0	0	0	0	0	0	0.125
FYVE	31	22	21	14	36	24	18	24	17	13	28	13	22	20	23	24	21.875
FYVE_2	10	2	5	2	9	6	4	5	3	4	5	3	11	5	4	4	5.125
F_actin_bind	1	1	1	0	1	1	1	1	1	1	1	1	1	0	1	1	0.875
F_actin_cap_B	2	1	1	1	2	0	1	1	1	1	1	2	1	1	1	1	1.125
F_bP_aldolase	0	0	0	0	0	0	0	0	0	0	1	0	0	0	0	0	0.0625
Fam20C	1	3	4	4	4	2	2	5	1	0	8	0	0	2	3	2	2.5625
FancD2	3	1	2	3	2	1	2	1	2	1	3	1	1	1	1	2	1.6875
Fanconi_A_N	1	1	0	2	2	1	1	0	1	0	1	0	0	1	1	0	0.75
Fanconi_C	1	1	0	0	0	0	1	1	1	0	1	0	0	0	1	1	0.5
Fapy_DNA_glyco	0	1	0	0	2	1	0	2	1	0	1	0	0	1	0	1	0.625
Far-17a_AIG1	2	1	1	1	1	1	5	1	1	4	1	1	1	1	1	1	1.5
Fasciclin	17	19	1	6	16	21	13	2	18	3	20	2	1	9	21	5	10.875
Fascin	1	1	2	1	2	3	2	1	2	1	1	1	1	1	2	1	1.4375
FbpA	1	1	1	0	2	1	1	1	1	1	1	1	1	1	1	1	1
Fcf1	3	2	2	2	3	3	2	2	2	2	2	2	2	2	1	2	2.125
Fcf2	1	1	1	1	1	0	1	1	1	1	1	1	1	1	1	1	0.9375
Fe-ADH	3	1	0	1	3	0	0	4	1	0	2	0	1	1	2	1	1.25
Fe-S_biosyn	2	2	2	2	2	1	2	2	2	2	2	2	1	1	2	2	1.8125
FeS	0	0	0	0	0	0	0	1	0	0	0	0	0	0	0	0	0.0625
FeS_assembly_P	3	2	1	2	2	2	1	2	2	1	2	1	1	2	2	1	1.6875
Fe_hyd_SSU	1	0	0	1	3	1	1	1	0	0	1	0	0	1	1	1	0.75
Fe_hyd_lg_C	1	1	1	1	3	2	1	1	1	1	1	1	0	1	1	1	1.125
FecCD	0	0	0	0	0	0	0	1	0	0	0	0	0	0	0	0	0.0625
Fer2	2	2	3	3	10	1	2	7	3	2	5	2	2	6	7	5	3.875
Fer2_2	6	2	2	4	10	5	0	8	4	0	13	0	0	7	7	4	4.5
Fer2_3	2	1	1	1	1	1	1	1	1	1	2	2	1	1	1	1	1.1875
Fer2_4	2	1	1	1	1	1	1	1	1	1	1	1	1	1	1	1	1.0625
Fer2_BFD	0	0	0	0	0	2	0	1	0	0	0	0	0	0	0	0	0.1875
Fer4	1	1	0	1	1	1	1	0	1	1	2	1	1	0	1	0	0.8125
Fer4_11	0	0	0	0	0	0	0	1	0	0	0	0	0	0	0	0	0.0625
Fer4_12	4	2	1	1	1	2	0	1	2	1	1	0	1	3	1	2	1.4375
Fer4_16	0	0	0	0	0	0	0	1	0	0	0	0	0	0	0	0	0.0625
Fer4_17	2	1	1	1	0	1	1	1	1	1	2	2	1	1	1	1	1.125
Fer4_20	4	1	2	2	2	2	2	4	1	1	2	3	2	2	2	2	2.125
Fer4_21	3	1	1	1	1	1	1	3	1	0	1	2	1	1	1	1	1.25
Fer4_24	2	1	1	1	1	1	1	1	1	0	2	0	0	1	1	2	1
Fer4_7	2	1	1	1	1	1	1	3	1	1	1	1	1	1	1	1	1.1875
FerA	2	1	1	0	2	1	1	1	1	1	1	1	2	1	1	2	1.1875
FerB	5	2	2	1	5	2	2	3	3	2	2	2	5	4	2	6	3
FerI	4	2	3	0	3	2	1	3	1	2	2	2	5	2	2	5	2.4375
Ferlin_C	5	2	3	1	5	3	1	3	3	2	2	2	5	2	2	6	2.9375
Ferric_reduct	17	7	1	2	8	7	8	13	9	0	7	0	0	8	8	10	6.5625
Ferritin	6	5	4	4	8	5	6	4	7	7	8	2	18	5	6	4	6.1875
Ferritin-like	4	0	0	0	0	0	0	0	0	0	0	0	0	0	0	2	0.375
Ferrochelatase	1	1	1	3	3	1	1	1	1	1	1	1	1	1	1	1	1.25
Fes1	1	0	1	0	1	1	1	1	1	0	0	0	0	1	0	1	0.5625
Fez1	1	1	1	0	3	1	2	1	1	0	1	0	2	1	1	1	1.0625
Fib_alpha	0	0	0	0	1	0	0	0	0	0	0	0	0	0	1	0	0.125
Fibrillarin	2	1	1	1	2	1	1	1	1	1	1	1	3	1	1	1	1.25
Fibrillin_U_N	1	0	0	0	0	0	0	0	0	0	0	0	0	1	0	0	0.125
Fibrinogen_BP	0	1	0	1	1	0	2	3	2	0	2	0	0	5	16	2	2.1875
Fibrinogen_C	44	198	113	49	16	192	12	134	200	0	74	0	1	69	74	34	75.625
Fic	1	1	1	1	6	1	1	1	1	2	1	1	1	1	2	2	1.5
Filament	5	8	15	4	11	6	12	2	7	4	11	5	15	6	6	5	7.625
Filamin	15	11	19	13	18	11	13	15	13	3	8	4	9	10	12	10	11.5
Fip1	1	1	1	0	1	1	1	1	0	1	1	1	2	1	1	1	0.9375
Fis1_TPR_C	1	1	1	1	2	1	1	1	1	3	2	1	1	1	1	1	1.25
Fis1_TPR_N	1	1	1	0	2	1	1	1	1	0	1	0	0	1	1	1	0.8125
FixP_N	0	0	0	0	0	0	0	0	0	0	1	0	0	0	0	0	0.0625
Flavin_Reduct	1	1	0	0	1	1	1	1	1	0	1	0	0	1	1	1	0.6875
Flavodoxin_1	12	7	4	3	7	4	5	5	8	2	5	2	4	5	6	8	5.4375
Flavodoxin_2	3	2	0	0	0	0	1	2	4	0	0	0	0	0	2	1	0.9375
Flavodoxin_5	0	0	0	0	0	0	0	1	0	0	0	0	0	0	0	0	0.0625
Flavokinase	1	1	1	1	1	1	1	2	1	1	2	1	1	1	1	1	1.125
Flavoprotein	2	1	1	1	2	0	1	0	1	1	1	1	0	1	1	1	0.9375
FliG_C	0	0	0	0	0	0	0	1	0	0	0	0	0	0	0	0	0.0625
FliG_M	0	0	0	0	0	0	0	1	0	0	0	0	0	0	0	0	0.0625
FliG_N	0	0	0	0	0	0	0	1	0	0	0	0	0	0	0	0	0.0625
Flot	4	1	2	1	3	1	1	2	1	2	2	1	6	2	2	4	2.1875
FmiP_Thoc5	2	1	1	1	2	2	1	1	1	1	1	1	1	1	1	1	1.1875
Fmp27	0	0	0	0	1	0	0	0	0	0	0	0	0	0	0	0	0.0625
Fmp27_GFWDK	1	0	1	1	2	1	1	1	2	1	1	1	1	1	1	1	1.0625
Fn3-like	3	2	0	2	2	3	1	5	4	1	4	1	0	15	3	1	2.9375
Fn3_assoc	3	0	1	1	4	1	1	2	1	0	0	0	1	1	0	2	1.125
FoP_duplication	3	2	3	1	1	1	1	4	0	1	2	1	2	1	2	2	1.6875
Focadhesin	1	1	0	1	0	2	2	1	1	0	2	0	0	1	1	1	0.875
Focal_AT	1	1	1	1	2	1	1	1	0	1	1	1	0	1	1	1	0.9375
Foie-gras_1	3	0	1	2	3	1	1	1	1	1	1	1	1	1	1	1	1.25
FolB	3	0	0	0	0	0	0	0	0	0	0	0	0	0	0	1	0.25
Folate_carrier	1	0	0	1	2	0	2	1	5	0	0	0	0	1	0	0	0.8125
Folate_rec	10	3	1	3	7	2	3	1	4	0	3	1	2	4	3	6	3.3125
Folliculin	2	2	1	2	1	2	2	1	2	1	2	1	1	1	2	2	1.5625
Folliculin_C	2	1	1	1	2	1	1	1	1	1	1	1	1	1	1	1	1.125
Forkhead	27	30	31	37	34	26	18	42	28	18	19	16	28	31	25	24	27.125
Forkhead_N	1	1	0	1	1	1	1	0	1	0	1	0	1	1	1	1	0.75
Formin_GBD_N	1	1	2	1	1	1	1	1	1	1	1	1	1	1	1	1	1.0625
Formyl_trans_C	5	2	2	1	5	1	2	3	2	0	2	0	0	2	2	2	1.9375
Formyl_trans_N	7	4	3	3	7	3	3	5	4	1	3	0	3	3	4	4	3.5625
Fra10Ac1	2	1	1	1	1	1	0	2	1	1	0	1	1	1	1	1	1
Frag1	5	7	2	5	7	9	6	3	14	13	5	2	3	8	8	5	6.375
FragX_IP	2	4	2	1	4	3	1	3	1	1	3	1	2	1	1	2	2
Frataxin_Cyay	2	0	1	1	1	0	1	3	1	1	1	1	1	1	0	1	1
Fringe	16	6	4	18	6	8	7	11	6	4	14	3	4	13	20	5	9.0625
Frizzled	6	5	5	9	6	4	6	5	6	6	5	6	11	5	5	4	5.875
Frtz	1	1	1	1	2	1	1	2	0	0	1	0	0	1	1	1	0.875
Fructosamin_kin	1	1	0	1	5	1	1	2	1	0	1	0	0	3	2	1	1.25
FtsH_ext	1	2	1	1	2	1	1	1	1	0	1	1	0	1	2	3	1.1875
FtsJ	6	5	5	5	6	5	5	6	5	6	5	4	4	5	6	5	5.1875
FtsZ_C	0	0	0	0	0	0	0	0	0	0	2	0	0	0	0	0	0.125
Fucokinase	3	2	2	2	4	2	3	4	2	0	2	0	0	2	2	2	2
Fucosidase_C	5	10	4	7	2	10	4	10	10	0	6	1	1	10	8	3	5.6875
FumaraseC_C	2	1	1	1	2	1	1	1	0	1	2	0	1	1	1	1	1.0625
Fumarate_red_D	0	0	0	0	0	0	0	1	0	0	0	0	0	0	0	0	0.0625
Fumble	2	3	10	2	9	2	2	9	2	1	3	1	10	2	2	3	3.9375
Fumerase	1	1	1	1	3	1	1	1	1	1	2	1	2	1	1	1	1.25
Fumerase_C	1	1	1	1	2	1	1	1	0	1	2	1	1	1	1	1	1.0625
Furin-like	3	4	8	5	6	3	4	1	3	5	4	5	8	7	5	3	4.625
Furin-like_2	2	1	0	1	1	1	1	1	2	0	1	0	0	1	1	1	0.875
Fuseless	1	3	4	0	2	1	0	15	4	0	4	0	0	2	4	1	2.5625
Fz	19	20	8	15	16	13	11	9	30	7	13	8	16	10	14	11	13.75
Fzo_mitofusin	2	0	2	1	2	0	1	1	0	1	1	1	3	1	1	1	1.125
G-alpha	13	7	13	9	17	11	8	11	9	11	9	8	31	9	10	9	11.5625
G-gamma	7	3	6	5	5	5	6	6	5	3	3	2	3	3	5	2	4.3125
G-patch	22	13	12	15	27	13	14	17	13	15	14	9	14	12	16	18	15.25
G-patch_2	1	1	1	1	2	0	1	1	1	1	1	1	0	1	1	1	0.9375
G10	1	0	2	1	1	0	1	1	0	1	1	1	2	1	1	1	0.9375
G2BR	0	0	0	0	0	0	1	0	0	0	0	0	0	0	1	0	0.125
G2F	3	2	2	2	4	1	1	2	1	1	2	0	1	1	2	2	1.6875
G6PD_C	3	2	2	2	3	3	2	2	2	1	2	1	1	2	2	2	2
G6PD_N	3	1	2	2	3	3	2	2	2	1	2	1	1	2	2	2	1.9375
G8	17	4	0	2	3	9	2	2	10	1	2	0	0	5	17	8	5.125
GABP-alpha	1	1	2	0	2	1	1	1	1	1	1	0	0	1	1	1	0.9375
GAD	0	0	0	0	0	1	1	0	0	0	1	0	0	0	0	1	0.25
GAF	6	5	1	4	9	6	11	5	4	2	5	2	7	8	7	9	5.6875
GAF_2	1	0	0	1	1	1	0	1	0	0	2	0	0	1	2	0	0.625
GAIN	6	5	1	3	12	14	4	2	5	0	9	0	1	2	10	5	4.9375
GARS_A	1	1	1	1	2	1	1	2	1	0	1	0	1	1	1	1	1
GARS_C	1	1	1	1	2	1	1	2	1	0	1	0	1	1	1	1	1
GARS_N	1	1	1	1	2	1	1	1	1	0	1	0	1	1	1	1	0.9375
GAS	5	1	1	1	4	1	1	2	1	2	1	3	2	1	1	1	1.75
GAS2	4	4	6	3	7	4	3	4	4	4	3	3	5	3	4	4	4.0625
GAT	3	2	3	2	2	2	2	2	0	1	2	4	4	2	2	2	2.1875
GATA	8	4	14	4	7	6	7	10	4	5	7	3	6	4	6	5	6.25
GATA-N	0	1	0	0	0	1	0	0	1	0	0	0	0	0	1	0	0.25
GATase	7	3	3	4	6	3	5	8	2	3	6	2	4	4	4	5	4.3125
GATase_2	1	1	1	1	2	1	1	1	1	1	1	1	3	1	1	1	1.1875
GATase_3	0	0	0	0	0	0	0	1	0	0	0	0	0	0	0	0	0.0625
GATase_5	2	0	1	1	1	1	1	3	0	0	1	0	1	1	1	1	0.9375
GATase_6	3	0	3	1	4	2	2	2	2	1	3	1	2	2	2	2	2
GATase_7	6	2	1	2	3	2	1	4	3	0	2	0	3	2	3	2	2.25
GBP	31	1	2	1	14	4	1	4	1	1	1	1	3	1	2	2	4.375
GBP_C	16	1	1	1	19	1	1	1	1	0	0	1	0	1	0	1	2.8125
GCD14	1	1	1	1	2	1	1	1	1	1	1	1	1	1	1	1	1.0625
GCD14_N	1	0	0	0	2	0	0	0	0	0	0	0	0	0	1	0	0.25
GCFC	2	2	1	2	2	2	2	2	2	2	2	2	2	2	2	3	2
GCIP	5	2	2	2	1	0	3	2	1	0	2	0	0	2	2	2	1.625
GCM	1	0	2	0	2	1	1	1	0	2	1	2	2	1	1	1	1.125
GCN5L1	1	1	1	1	1	1	1	2	1	1	1	0	1	1	1	1	1
GCOM2	2	1	0	1	0	1	0	2	1	0	1	0	0	1	1	0	0.6875
GCP5-Mod21	0	0	0	0	0	0	0	0	0	0	0	0	0	0	0	0	0
GCP_C_terminal	9	5	4	4	10	6	5	7	5	6	6	5	5	6	5	5	5.8125
GCP_N_terminal	8	4	3	5	7	5	6	6	5	5	5	5	5	6	5	5	5.3125
GCS	6	1	1	1	3	1	8	2	4	1	3	1	1	1	1	1	2.25
GCV_H	4	0	1	2	4	2	2	2	1	1	2	1	0	2	0	3	1.6875
GCV_T	7	3	2	2	13	3	3	5	4	2	5	0	4	5	5	9	4.5
GCV_T_C	6	2	1	2	11	2	2	4	2	0	3	0	3	4	3	9	3.375
GDA1_CD39	6	4	8	4	6	4	4	5	6	3	3	6	13	3	6	5	5.375
GDC-P	2	1	1	1	2	1	2	1	0	1	1	0	1	1	1	1	1.0625
GDE_C	1	2	1	1	2	2	1	1	1	1	2	1	1	1	1	2	1.3125
GDI	2	2	4	1	7	2	2	2	3	3	2	2	2	3	2	2	2.5625
GDNF	0	0	1	0	1	0	0	3	0	0	0	0	0	0	0	0	0.3125
GDPD	6	3	4	5	5	3	6	6	3	3	4	3	3	4	3	6	4.1875
GDP_Man_Dehyd	11	8	5	4	5	2	4	10	3	3	4	3	3	3	3	4	4.6875
GDWWSH	1	1	0	1	1	1	1	1	1	0	1	0	1	1	1	1	0.8125
GED	3	2	3	2	4	2	1	2	2	3	2	3	4	2	2	2	2.4375
GEMIN8	1	1	1	0	2	0	1	0	2	0	1	0	0	1	1	1	0.75
GFA	1	1	0	0	1	0	1	2	0	0	1	0	0	1	1	1	0.625
GFO_IDH_MocA	13	7	4	9	4	9	5	14	14	0	3	0	4	6	11	6	6.8125
GFO_IDH_MocA_C	3	2	1	3	1	4	0	3	1	0	0	0	1	3	3	3	1.75
GFRP	1	1	0	1	2	0	1	1	1	0	1	0	1	1	0	1	0.75
GF_recep_IV	4	1	5	2	4	1	3	0	1	3	1	2	6	2	2	2	2.4375
GGACT	2	2	1	1	3	5	1	2	4	0	2	0	4	1	3	1	2
GGA_N-GAT	2	1	1	1	1	1	1	1	1	1	1	1	1	1	1	1	1.0625
GGDEF	0	0	0	0	0	0	0	5	0	0	0	0	0	0	0	0	0.3125
GGDEF_2	0	0	0	0	0	0	0	1	0	0	0	0	0	0	0	0	0.0625
GH3	3	1	1	4	9	1	0	14	1	0	1	0	0	2	1	8	2.875
GHL10	0	1	0	1	0	1	0	2	1	0	2	0	0	5	2	0	0.9375
GHMP_kinases_C	7	3	4	2	7	2	3	4	2	2	3	3	4	3	4	1	3.375
GHMP_kinases_N	7	4	4	4	8	3	5	4	2	3	6	4	4	5	6	5	4.625
GIDA	2	1	1	1	3	2	1	0	2	0	4	0	0	1	1	2	1.3125
GIDA_assoc	1	0	1	1	2	1	1	0	1	0	3	0	0	1	1	2	0.9375
GIDE	1	0	1	0	2	2	0	1	1	0	1	0	1	1	1	1	0.8125
GILT	2	1	1	1	1	3	2	3	0	0	1	0	2	2	0	2	1.3125
GIT1_C	1	1	1	1	1	1	1	1	1	1	1	0	1	1	1	1	0.9375
GIT_CC	1	0	0	1	1	1	0	1	1	0	0	0	0	1	1	1	0.5625
GIT_SHD	1	1	1	1	1	1	1	1	0	1	1	1	1	1	1	1	0.9375
GIY-YIG	1	1	1	1	7	1	2	1	1	1	1	0	1	1	1	1	1.375
GKAP	3	2	2	0	3	2	2	2	2	2	2	2	2	2	2	2	2
GLE1	1	1	1	1	1	1	1	1	2	1	1	1	1	1	1	1	1.0625
GLEYA	0	0	0	0	0	1	0	0	0	0	0	0	0	0	0	2	0.1875
GLF	0	0	0	2	0	0	0	0	0	0	0	0	0	0	0	0	0.125
GLTP	6	3	2	4	7	5	3	7	3	3	5	3	5	4	4	5	4.3125
GLTSCR1	1	1	1	1	1	1	1	1	1	0	1	1	1	1	1	1	0.9375
GLTT	0	1	0	0	0	0	0	0	0	0	0	0	0	0	2	0	0.1875
GMC_oxred_C	4	16	6	2	13	16	3	11	34	2	18	0	4	2	11	8	9.375
GMC_oxred_N	3	20	6	2	14	17	3	11	39	2	20	0	4	2	12	9	10.25
GMP_PDE_delta	2	2	2	2	3	2	2	2	2	1	2	0	2	2	2	2	1.875
GMP_synt_C	1	1	1	1	2	1	2	1	1	1	2	1	1	1	1	1	1.1875
GN3L_Grn1	2	1	1	1	1	1	1	3	1	2	1	1	1	1	1	1	1.25
GNAT_acetyltr_2	2	1	2	1	1	1	1	1	2	1	2	1	3	1	1	2	1.4375
GNT-I	3	2	3	4	4	4	3	5	1	1	5	1	6	3	4	4	3.3125
GNVR	0	0	0	0	0	0	0	1	0	0	0	0	0	0	0	0	0.0625
GOLD_2	1	2	3	1	5	2	2	1	4	3	3	2	3	1	2	1	2.25
GOLGA2L5	1	1	0	0	2	1	1	1	2	2	1	0	2	1	1	1	1.0625
GON	1	1	1	18	9	7	2	1	1	1	1	1	2	38	3	1	5.5
GPCR_chapero_1	2	2	2	2	2	3	2	2	3	1	2	2	2	2	2	2	2.0625
GPDPase_memb	0	0	0	0	0	0	0	1	0	0	0	0	0	0	0	0	0.0625
GPHH	3	2	8	2	3	3	2	2	3	3	3	4	7	2	3	2	3.25
GPHR_N	2	1	1	1	2	0	1	1	1	1	1	1	1	1	1	1	1.0625
GPI2	1	1	1	1	2	1	1	1	1	2	1	1	1	1	1	2	1.1875
GPP34	1	1	1	1	1	1	1	1	1	1	1	1	1	1	1	3	1.125
GPR_Gpa2_C	1	0	0	0	0	1	1	0	0	0	0	0	0	0	0	0	0.1875
GPS	15	17	8	15	25	18	28	6	13	1	17	5	5	12	16	27	14.25
GPS2_interact	1	1	0	1	1	1	0	1	1	0	1	0	0	1	1	1	0.6875
GPW_gp25	0	0	0	0	0	0	0	1	0	0	0	0	0	0	0	0	0.0625
GRAM	9	6	6	5	9	7	6	7	5	3	7	4	6	8	8	7	6.4375
GRASP55_65	1	1	1	1	2	1	1	1	2	1	0	1	2	1	1	1	1.125
GRDP-like	3	4	1	2	2	8	1	4	2	0	2	0	2	3	3	2	2.4375
GRIM-19	1	1	1	0	1	0	1	1	0	1	1	1	1	1	1	1	0.8125
GRIN_C	1	0	1	0	1	0	0	1	0	0	0	1	1	0	0	1	0.4375
GRIP	4	2	3	2	6	3	4	2	3	1	4	3	2	3	4	5	3.1875
GRP	0	0	0	0	0	0	0	0	0	0	0	0	0	0	0	0	0
GSAP-16	2	1	0	1	2	1	1	1	0	0	1	0	0	1	1	1	0.8125
GSDH	1	3	0	1	2	2	3	2	4	0	3	0	0	1	4	0	1.625
GSH-S_ATP	0	0	0	0	0	0	0	4	0	0	0	0	0	0	0	0	0.25
GSH-S_N	0	0	0	0	0	0	0	1	0	0	0	0	0	0	0	0	0.0625
GSHPx	5	7	2	4	6	8	4	3	7	3	5	1	4	4	6	3	4.5
GSH_synth_ATP	3	1	1	1	7	1	2	1	1	1	1	1	1	3	2	2	1.8125
GSH_synthase	3	1	1	1	4	1	1	1	1	1	1	1	1	3	2	2	1.5625
GSK-3_bind	1	0	0	0	0	0	0	0	0	0	0	0	0	1	0	0	0.125
GST_C	14	6	2	5	11	10	4	8	7	1	2	2	1	8	7	11	6.1875
GST_C_2	11	6	1	0	4	4	3	5	5	1	2	2	1	4	4	7	3.75
GST_C_3	34	20	8	6	23	16	20	22	27	5	26	9	10	15	21	18	17.5
GST_C_5	0	0	0	0	0	1	0	0	0	0	0	0	0	0	0	0	0.0625
GST_C_6	6	8	2	6	2	12	7	4	11	1	4	1	2	8	12	4	5.625
GST_N	22	17	10	7	15	17	19	21	20	5	19	8	7	14	20	18	14.9375
GST_N_2	6	2	0	0	1	2	2	2	2	0	0	0	0	1	2	2	1.375
GST_N_3	21	8	5	6	9	9	4	9	10	1	8	1	2	12	10	15	8.125
GST_N_4	2	7	0	5	0	11	5	1	8	0	3	1	1	7	9	1	3.8125
GST_N_5	2	1	0	1	2	1	1	0	0	0	1	0	0	1	1	1	0.75
GTF2I	0	8	0	0	0	0	0	10	0	0	0	0	0	0	0	4	1.375
GTP-bdg_M	1	1	1	0	2	1	1	2	1	0	1	0	1	1	0	1	0.875
GTP-bdg_N	1	1	1	0	2	1	1	1	1	0	1	0	1	1	1	1	0.875
GTP1_OBG	3	1	3	2	3	2	1	2	1	2	3	2	1	2	2	2	2
GTP_EFTU	22	18	15	16	29	18	18	22	16	17	25	15	25	17	22	18	19.5625
GTP_EFTU_D2	20	13	12	13	22	12	17	16	13	10	16	10	13	12	15	16	14.375
GTP_EFTU_D3	6	4	5	5	10	7	6	6	6	5	6	4	9	5	7	5	6
GTP_EFTU_D4	1	0	1	0	2	1	1	1	0	1	1	1	1	1	1	1	0.875
GTP_cyclohydro2	0	0	0	0	0	0	0	1	0	0	0	0	0	0	0	0	0.0625
GTP_cyclohydroI	1	1	1	1	2	1	1	1	1	1	3	1	1	1	1	1	1.1875
GTPase_binding	1	1	0	1	2	0	1	1	1	0	1	2	0	1	1	1	0.875
GTSE1_N	2	1	0	0	2	1	1	1	1	0	0	0	0	1	1	1	0.75
GUCT	1	1	2	1	1	1	1	1	1	1	0	1	2	1	1	1	1.0625
GWT1	1	1	1	1	1	0	1	1	1	1	1	1	2	1	1	1	1
GXGXG	1	1	1	1	2	1	1	2	1	1	1	1	1	1	1	2	1.1875
GYF	3	2	1	1	4	2	2	1	2	3	2	2	2	2	2	2	2.0625
GYF_2	1	0	1	1	1	1	1	1	1	2	1	0	1	1	1	1	0.9375
G_glu_transpept	7	6	6	7	15	7	3	11	6	1	6	2	5	7	7	6	6.375
G_path_suppress	1	1	1	1	1	2	1	1	0	1	1	0	1	1	1	2	1
Gaa1	2	1	1	1	1	1	1	1	1	1	1	1	1	1	1	2	1.125
Gal-3-0_sulfotr	30	8	1	4	14	7	5	1	12	0	7	0	0	13	25	11	8.625
Gal-bind_lectin	3	4	1	7	3	10	4	4	5	1	16	1	1	2	6	4	4.5
GalKase_gal_bdg	2	1	2	2	3	1	2	1	1	1	2	2	3	2	3	2	1.875
GalP_UDP_tr_C	1	1	1	1	2	1	1	1	1	1	1	1	0	1	0	2	1
GalP_UDP_transf	1	1	1	1	1	1	1	2	1	1	1	1	1	1	0	1	1
Gal_Lectin	27	29	58	3	35	26	2	124	35	0	2	0	1	2	23	37	25.25
Gal_mutarotas_2	9	4	6	2	3	3	2	4	7	1	4	2	6	6	4	7	4.375
Galactosyl_T	39	101	11	11	60	35	26	42	39	9	55	21	17	37	100	35	39.875
Gamma-thionin	0	0	0	0	0	0	0	0	0	0	0	0	0	0	0	1	0.0625
Gar1	2	2	1	3	2	2	1	2	1	2	2	1	3	2	2	2	1.875
Gasdermin	2	6	0	2	2	0	1	0	2	0	0	0	1	1	3	1	1.3125
GatB_N	1	1	1	1	2	2	1	1	0	1	3	1	1	1	1	1	1.1875
GatB_Yqey	1	1	0	1	2	1	0	1	0	1	2	0	1	1	1	1	0.875
Gate	5	4	0	1	8	3	0	4	3	0	3	0	2	3	4	3	2.6875
Gcd10p	1	1	1	1	2	1	1	1	1	1	1	1	1	1	1	1	1.0625
Ge1_WD40	2	1	1	1	2	1	1	1	1	1	1	0	1	1	1	2	1.125
Gelsolin	9	12	7	11	15	12	7	9	9	5	11	5	10	11	13	8	9.625
Gemin6	1	1	1	0	2	0	1	1	1	1	1	0	1	1	1	1	0.875
Gemin7	2	1	0	1	2	2	1	1	1	0	0	0	0	1	1	0	0.8125
Geminin	1	1	0	1	2	1	1	1	0	1	0	1	0	1	1	1	0.8125
Git3	0	0	0	0	0	4	0	0	0	0	0	0	0	0	1	0	0.3125
Gla	2	0	0	0	2	0	0	0	0	0	0	0	0	0	0	0	0.25
GlcNAc-1_reg	1	1	0	1	1	1	1	0	0	0	1	0	0	1	1	0	0.5625
GlcNAc_2-epim	2	1	0	1	4	1	1	0	2	0	1	0	0	1	1	0	0.9375
Gln-synt_C	1	2	8	4	1	4	1	9	6	3	7	1	9	2	1	2	3.8125
Gln-synt_N	1	1	2	0	1	2	0	1	1	1	3	1	6	2	1	1	1.5
Gln-synt_N_2	0	0	0	0	0	0	0	0	0	0	0	0	0	0	0	0	0
GlnD_UR_UTase	0	0	0	0	0	0	0	1	0	0	0	0	0	0	0	0	0.0625
Globin	7	14	5	10	14	14	5	46	13	3	19	0	6	14	17	11	12.375
Glu-tRNAGln	1	1	1	1	1	0	1	1	1	0	0	0	0	0	1	1	0.625
Glu_dehyd_C	1	0	0	0	0	0	0	1	0	0	0	0	0	0	0	1	0.1875
Glu_syn_central	1	1	1	1	2	1	1	2	1	1	1	1	1	1	1	1	1.125
Glu_synthase	2	1	1	1	2	1	2	2	1	1	1	1	1	3	1	1	1.375
Glucokinase	0	0	0	0	0	0	0	1	0	0	0	0	0	0	0	0	0.0625
Glucosamine_iso	3	3	2	3	5	3	3	3	4	2	4	1	2	3	3	3	2.9375
Glutaminase	1	0	3	2	2	1	0	3	1	1	1	0	1	1	2	2	1.3125
Glutaredoxin	14	9	6	8	12	7	8	9	7	3	9	4	5	8	9	10	8
Glutenin_hmw	0	0	0	0	0	0	0	0	0	0	0	0	0	1	1	0	0.125
Gly-zipper_Omp	0	0	0	0	0	0	0	0	0	0	0	0	0	0	0	0	0
Gly_acyl_tr_N	4	1	0	0	1	2	1	1	1	0	1	0	0	4	2	0	1.125
[truncated: 3,920 more rows]

## Sheet: D-PFAM_quantification_Non_Vent_
	Lingula_anatina	Helobdella_robusta	Notospermus_geniculatus	Crassostrea_gigas	Octopus_bimaculoides	Capitella_teleta	Modiolus_philippinarum	Schistosoma_mansoni	Biomphalaria_glabrata	Echinococcus_multilocularis	Schmidtea_mediterranea	Lottia_gigantea	Patinopecten_yessoensis	Phoronis_australis	Average_Non_Vent
1-cysPrx_C	5	3	6	3	4	4	4	5	3	3	4	3	4	3	3.85714
14-3-3	4	8	18	4	4	2	7	5	4	6	9	4	5	6	6.14286
2-Hacid_dh	7	2	7	8	11	4	8	1	7	2	5	7	7	6	5.85714
2-Hacid_dh_C	10	3	12	13	12	5	9	1	10	3	7	9	10	6	7.85714
2-oxoacid_dh	5	4	7	4	5	7	3	4	6	3	5	3	5	5	4.71429
2-oxogl_dehyd_N	1	1	1	1	1	3	0	1	1	1	1	2	1	1	1.14286
2Fe-2S_thioredx	3	1	1	1	1	1	1	1	1	1	1	1	1	1	1.14286
2OG-FeII_Oxy	19	0	6	5	0	6	12	0	0	0	0	7	6	10	5.07143
2OG-FeII_Oxy_2	8	4	5	5	7	7	6	2	7	2	6	8	6	7	5.71429
2OG-FeII_Oxy_3	17	6	9	11	7	14	14	1	8	1	2	14	12	7	8.78571
2OG-FeII_Oxy_4	1	1	2	1	1	1	0	1	1	1	1	1	1	1	1
2_5_RNA_ligase2	0	1	0	0	0	1	0	0	0	0	0	1	0	0	0.214286
3-HAO	1	1	1	1	0	1	0	0	2	0	1	1	1	2	0.857143
3-PAP	1	0	1	1	1	0	0	0	1	0	0	1	1	1	0.571429
3Beta_HSD	5	2	5	5	1	4	8	0	5	0	0	3	5	4	3.35714
3HCDH	7	2	5	4	3	9	7	0	6	1	3	5	6	6	4.57143
3HCDH_N	9	3	5	6	4	12	8	0	8	1	4	6	7	7	5.71429
40S_S4_C	1	0	2	1	1	1	1	1	1	1	1	1	2	1	1.07143
40S_SA_C	2	1	2	1	2	2	1	0	1	0	0	1	1	1	1.07143
4F5	1	1	0	0	2	1	2	2	1	2	1	1	2	1	1.21429
4HBT	2	2	3	2	0	8	2	0	1	0	1	1	3	2	1.92857
4HBT_2	2	0	1	1	1	2	3	0	0	0	0	1	2	0	0.928571
4HBT_3	1	1	0	1	2	1	1	1	2	0	3	2	1	0	1.14286
4_1_CTD	1	1	0	1	1	1	0	0	1	0	0	0	1	1	0.571429
5-FTHF_cyc-lig	1	4	2	2	1	3	2	1	2	1	2	2	2	2	1.92857
5-nucleotidase	1	0	0	0	0	0	0	0	0	0	0	0	0	1	0.142857
53-BP1_Tudor	1	0	0	1	1	1	1	0	1	1	0	1	1	1	0.714286
5_3_exonuc	0	0	0	2	0	1	0	0	2	0	0	0	0	0	0.357143
5_3_exonuc_N	0	0	0	2	0	1	0	0	2	0	0	0	0	0	0.357143
5_nucleotid	5	2	6	5	5	3	6	2	4	3	3	5	4	3	4
5_nucleotid_C	14	6	9	4	2	3	3	1	3	0	1	3	3	2	3.85714
60KD_IMP	4	3	3	1	2	2	1	2	2	2	4	2	3	1	2.28571
6PF2K	0	3	2	1	1	1	1	1	1	1	2	1	1	1	1.21429
6PGD	2	2	1	1	1	1	1	1	1	1	5	1	1	1	1.42857
7TM_GPCR_Srsx	0	0	2	0	0	1	0	0	2	0	0	0	0	0	0.357143
7TM_GPCR_Srt	0	0	0	0	0	0	0	0	2	0	0	0	0	0	0.142857
7TM_GPCR_Srw	22	25	23	29	18	41	22	7	172	5	26	19	25	14	32
7TM_GPCR_Srx	2	0	2	1	0	4	0	0	39	0	2	0	0	0	3.57143
7TM_transglut	0	0	0	0	0	1	0	0	0	0	0	0	0	0	0.0714286
7tm_1	419	193	409	368	238	963	485	88	480	50	300	282	403	187	347.5
7tm_2	46	26	52	62	83	38	57	6	69	2	24	59	47	48	44.2143
7tm_3	47	9	55	14	19	51	17	3	32	2	10	17	17	18	22.2143
7tm_6	0	0	0	0	0	0	0	0	1	0	0	2	0	0	0.214286
7tm_7	7	1	9	3	2	10	5	0	4	0	0	10	4	4	4.21429
A1_Propeptide	1	0	3	0	0	0	0	0	1	0	0	0	0	0	0.357143
A2M	13	8	10	9	7	10	13	2	11	2	5	13	7	11	8.64286
A2M_BRD	13	9	11	6	7	14	10	1	12	1	3	12	8	10	8.35714
A2M_recep	13	9	8	9	7	10	17	2	10	2	5	11	8	10	8.64286
AAA	57	39	57	42	38	42	34	34	50	31	60	38	40	42	43.1429
AAA_11	29	6	27	22	10	19	23	3	22	3	18	13	24	16	16.7857
AAA_12	23	7	26	18	12	18	27	3	19	3	22	12	20	17	16.2143
AAA_13	2	0	1	0	0	0	1	0	1	0	1	0	3	0	0.642857
AAA_14	0	0	0	0	0	0	0	0	1	0	1	1	0	0	0.214286
AAA_16	9	2	7	5	2	8	2	3	3	3	3	6	9	7	4.92857
AAA_17	0	0	0	0	1	0	0	0	0	0	0	0	0	0	0.0714286
AAA_18	3	2	2	1	2	4	1	3	2	1	2	2	1	3	2.07143
AAA_19	1	0	2	1	1	1	1	0	0	0	0	1	1	1	0.714286
AAA_2	3	3	3	4	2	2	2	2	3	1	4	2	3	2	2.57143
AAA_21	1	0	2	0	0	0	2	0	0	0	0	0	0	1	0.428571
AAA_22	1	2	3	0	0	1	1	1	2	1	4	0	2	2	1.42857
AAA_23	4	1	2	3	2	2	1	1	1	1	1	2	3	2	1.85714
AAA_25	2	1	2	1	1	2	2	1	2	1	1	1	1	1	1.35714
AAA_26	0	0	0	0	0	3	0	0	0	0	0	0	0	0	0.214286
AAA_28	2	2	1	2	0	1	1	0	0	0	0	1	1	3	1
AAA_29	0	0	0	0	0	0	0	0	0	0	0	0	0	0	0
AAA_30	2	1	9	1	0	0	4	0	0	0	1	1	1	0	1.42857
AAA_31	0	0	0	0	0	1	0	0	0	0	0	0	0	0	0.0714286
AAA_33	7	4	6	8	7	6	7	3	9	5	5	7	6	3	5.92857
AAA_34	3	1	4	3	2	2	3	1	1	1	4	2	2	2	2.21429
AAA_5	7	4	17	3	2	4	8	2	5	1	2	3	4	6	4.85714
AAA_6	29	16	33	18	20	16	19	12	31	16	25	19	18	22	21
AAA_7	29	16	30	18	15	16	19	12	25	15	24	17	18	21	19.6429
AAA_8	28	17	32	22	14	16	23	12	24	15	23	17	18	23	20.2857
AAA_9	32	17	35	19	16	17	19	13	30	15	21	19	20	23	21.1429
AAA_PrkA	0	0	0	0	0	1	0	0	0	0	0	0	0	1	0.142857
AAA_assoc_2	2	2	0	0	1	1	0	0	0	0	0	2	1	0	0.642857
AAA_lid_1	22	13	27	14	13	13	16	10	19	13	18	14	15	18	16.0714
AAA_lid_10	2	1	4	2	1	2	2	2	2	1	1	3	2	2	1.92857
AAA_lid_11	24	17	30	19	14	16	18	13	26	15	21	16	17	19	18.9286
AAA_lid_3	30	20	36	23	20	23	14	18	24	17	38	21	22	23	23.5
AAA_lid_5	2	1	1	1	1	1	2	1	1	1	1	1	1	1	1.14286
AAA_lid_7	2	0	6	2	1	1	3	1	1	1	1	1	1	1	1.57143
AAL_decarboxy	0	0	0	0	0	1	0	0	0	0	0	0	0	0	0.0714286
AAR2	1	1	5	1	1	1	1	1	1	1	1	1	1	1	1.28571
AARP2CN	3	2	3	2	2	2	3	1	3	1	1	2	2	2	2.07143
AAT	1	0	1	0	2	2	0	0	2	0	0	2	4	1	1.07143
AATF-Che1	1	1	2	1	1	1	1	0	1	0	0	1	1	1	0.857143
AATase	1	0	0	0	0	0	0	0	0	0	0	0	0	3	0.285714
AA_kinase	3	0	1	1	1	1	2	1	3	0	1	2	1	3	1.42857
AA_permease	6	11	9	5	6	6	8	2	6	2	6	7	7	4	6.07143
AA_permease_2	17	12	34	15	19	38	23	9	31	9	12	22	18	14	19.5
AA_permease_C	12	2	12	2	5	2	3	4	3	2	5	1	3	3	4.21429
AA_permease_N	1	2	0	1	2	1	2	0	1	0	0	1	1	1	0.928571
ABA_GPCR	2	1	2	0	1	1	1	1	1	1	1	1	1	1	1.07143
ABC1	5	3	6	3	3	5	3	2	2	2	3	3	4	4	3.42857
ABC2_membrane	13	8	12	13	5	18	9	3	13	3	4	9	17	4	9.35714
ABC2_membrane_3	21	5	15	10	5	7	16	3	27	1	9	5	10	9	10.2143
ABC_export	0	0	0	0	0	1	0	0	0	0	0	0	0	0	0.0714286
ABC_membrane	41	20	33	30	25	48	40	10	53	14	24	22	30	38	30.5714
ABC_membrane_2	3	3	4	3	3	3	1	0	3	0	4	3	3	3	2.57143
ABC_tran	80	46	72	61	34	87	69	21	117	22	60	48	66	64	60.5
ABC_tran_Xtn	4	2	3	2	3	4	3	4	3	2	10	2	3	3	3.42857
ABC_trans_CmpB	2	1	1	2	2	1	2	0	0	0	0	1	1	1	1
ABC_trans_aux	0	0	0	0	0	1	0	0	0	0	0	0	0	0	0.0714286
ABC_transp_aux	1	1	1	1	1	1	1	1	1	0	1	1	0	1	0.857143
ABG_transport	0	0	0	0	0	1	0	0	0	0	0	0	0	0	0.0714286
ABM	2	0	1	0	0	1	0	0	0	0	0	0	0	1	0.357143
ACAS_N	5	2	5	4	3	4	2	1	4	1	11	4	4	4	3.85714
ACBP	8	6	10	4	5	8	2	3	4	3	6	5	5	4	5.21429
ACC_central	3	1	2	3	1	1	0	1	1	1	2	1	1	1	1.35714
ACOX	8	3	5	7	2	9	8	0	2	0	2	4	7	7	4.57143
ACPS	2	1	2	0	1	2	1	1	1	1	1	1	1	1	1.14286
ACP_syn_III	0	1	0	0	0	0	0	0	1	0	0	0	0	0	0.142857
ACP_syn_III_C	0	0	0	0	0	0	0	0	1	0	0	0	0	0	0.0714286
ACR_tran	0	0	0	0	0	11	0	0	0	0	0	0	0	0	0.785714
ACT	2	1	0	3	1	2	1	0	3	0	0	4	1	1	1.35714
ACT_7	1	0	0	0	0	0	0	0	0	0	0	0	0	1	0.142857
AC_N	9	0	7	3	3	5	5	0	4	1	2	4	4	7	3.85714
AChE_tetra	1	0	1	1	0	0	0	0	1	0	0	0	1	1	0.428571
AD	2	1	1	0	1	1	1	1	2	1	1	1	1	1	1.07143
ADAM17_MPD	1	0	2	1	1	3	2	0	7	0	1	2	3	6	2.07143
ADAM_CR	5	18	9	1	2	2	2	2	2	2	4	2	2	11	4.57143
ADAM_CR_2	16	26	40	21	14	6	22	2	30	1	1	31	23	18	17.9286
ADAM_spacer1	10	2	10	10	10	7	7	0	8	0	0	11	10	8	6.64286
ADD_ATRX	1	3	1	1	1	1	1	1	1	1	1	1	1	1	1.14286
ADD_DNMT3	1	1	0	1	1	1	0	0	0	0	0	1	1	2	0.642857
ADH_N	43	6	23	8	6	20	11	4	16	2	4	17	15	23	14.1429
ADH_N_2	8	1	7	3	2	2	5	0	4	0	0	2	8	1	3.07143
ADH_zinc_N	49	5	22	12	9	22	24	4	17	1	4	17	23	27	16.8571
ADH_zinc_N_2	8	3	7	2	3	5	1	2	3	2	1	3	2	3	3.21429
ADIP	1	1	1	1	1	1	1	1	1	0	1	1	1	1	0.928571
ADK	15	9	16	9	10	10	11	9	8	5	18	12	7	8	10.5
ADK_lid	2	2	2	1	2	2	3	2	2	1	2	2	2	2	1.92857
ADP_PFK_GK	4	2	2	2	2	2	2	0	1	1	2	2	2	4	2
ADP_ribosyl_GH	13	4	14	11	5	9	8	1	8	1	1	6	10	5	6.85714
ADPrib_exo_Tox	0	0	0	0	0	0	2	0	0	0	0	0	0	0	0.142857
ADSL_C	1	1	1	1	1	1	0	1	1	1	1	1	2	1	1
AF-4	3	0	1	1	1	1	1	0	1	0	0	1	1	1	0.857143
AFG1_ATPase	1	1	2	1	1	1	1	1	1	0	2	1	1	1	1.07143
AGTRAP	1	0	3	0	1	1	0	0	1	0	0	1	1	1	0.714286
AHD	1	5	1	1	0	0	1	0	1	0	0	0	1	1	0.857143
AHSA1	1	1	1	1	1	1	0	1	1	1	1	1	0	1	0.857143
AI-2E_transport	1	0	1	1	1	2	0	0	0	0	1	1	0	1	0.642857
AICARFT_IMPCHas	2	1	2	1	1	1	1	0	2	0	1	1	1	2	1.14286
AIF_C	2	1	3	1	1	1	0	1	1	0	1	1	1	1	1.07143
AIG1	28	0	0	28	0	0	61	0	112	0	0	22	30	1	20.1429
AIG2_2	1	1	2	1	2	1	0	1	3	0	2	3	2	2	1.5
AIP3	2	3	3	2	1	1	2	1	2	2	1	3	2	2	1.92857
AIRC	2	1	2	1	1	2	0	0	1	0	1	1	1	1	1
AIRS	2	3	4	2	2	3	1	0	2	1	3	2	2	2	2.07143
AIRS_C	3	4	4	3	3	6	3	1	3	1	4	3	3	5	3.28571
AKAP28	1	0	1	1	1	1	1	1	1	1	2	1	1	1	1
AKAP2_C	0	0	0	0	1	1	0	0	1	0	0	0	0	0	0.214286
AKAP7_NLS	5	3	5	3	3	3	3	2	5	2	1	3	4	3	3.21429
ALAD	2	1	1	1	1	2	1	1	1	1	1	1	1	1	1.14286
ALG11_N	1	1	1	1	1	1	1	1	1	1	1	1	1	1	1
ALG3	1	1	2	1	1	1	1	1	1	1	1	1	1	1	1.07143
ALIX_LYPXL_bnd	3	3	5	3	1	8	2	3	3	2	3	2	1	2	2.92857
ALMS_motif	2	0	2	1	1	1	1	0	1	0	1	1	1	2	1
ALO	4	0	4	0	0	1	3	0	1	0	0	2	0	0	1.07143
ALS2CR11	2	0	1	0	0	0	0	0	0	0	0	0	0	1	0.285714
ALS2CR8	9	0	17	7	1	19	13	0	1	0	0	3	3	1	5.28571
AMMECR1	1	1	1	1	1	1	1	1	1	1	2	1	1	1	1.07143
AMOP	16	4	3	9	3	2	6	0	1	0	0	3	5	7	4.21429
AMP-binding	56	23	61	43	33	56	58	13	50	10	27	35	56	34	39.6429
AMP-binding_C	28	11	29	16	17	36	26	1	16	1	13	19	28	18	18.5
AMPK1_CBM	2	3	4	2	2	0	3	3	2	2	4	2	2	1	2.28571
AMPKBI	1	3	1	1	1	0	0	2	1	2	4	1	1	1	1.35714
AMP_N	3	2	4	1	2	2	1	2	2	3	2	2	2	3	2.21429
ANAPC1	2	0	2	0	1	1	0	0	0	1	0	1	1	1	0.714286
ANAPC10	5	2	7	6	4	3	5	1	5	1	1	5	3	4	3.71429
ANAPC15	2	1	1	1	1	1	0	0	1	0	0	1	0	1	0.714286
ANAPC16	2	0	0	0	0	0	0	0	0	0	0	0	0	0	0.142857
ANAPC2	2	1	2	1	1	1	1	1	1	1	0	1	1	1	1.07143
ANAPC3	3	4	4	4	5	5	4	4	3	2	4	5	6	3	4
ANAPC4	1	1	2	1	1	1	1	1	1	1	1	2	1	1	1.14286
ANAPC4_WD40	9	3	11	8	4	9	7	2	4	1	3	6	7	9	5.92857
ANAPC5	2	0	2	0	1	1	0	0	1	0	0	1	1	1	0.714286
ANAPC8	1	1	1	1	1	2	1	1	1	1	1	1	1	1	1.07143
ANAPC_CDC26	2	0	0	1	1	1	1	0	0	0	0	1	1	0	0.571429
ANF_receptor	74	38	112	55	50	99	50	8	81	12	38	59	50	48	55.2857
ANKH	1	0	0	0	0	0	0	0	0	0	0	0	0	4	0.357143
ANTH	3	4	4	2	2	2	2	3	2	4	3	2	2	2	2.64286
AOX	3	0	0	1	0	3	1	0	2	0	0	1	1	2	1
AP-5_subunit_s1	0	0	1	1	1	1	1	0	1	0	0	1	2	0	0.642857
AP1AR	2	1	1	1	1	1	1	0	1	0	0	1	1	1	0.857143
AP3B1_C	2	1	2	1	1	1	1	1	1	1	1	1	1	1	1.14286
AP3D1	1	1	2	1	2	1	1	1	1	1	1	1	1	2	1.21429
AP4E_app_platf	0	0	0	0	0	1	0	0	0	0	0	0	0	0	0.0714286
APAF1_C	2	0	2	1	1	1	1	1	0	1	1	1	1	3	1.14286
APC1_C	1	0	2	1	1	1	0	0	1	0	0	1	1	1	0.714286
APCDDC	2	1	1	1	2	1	1	0	2	0	0	0	1	1	0.928571
APC_N_CC	1	0	0	1	0	1	0	0	1	0	0	1	0	0	0.357143
APC_r	1	1	2	1	1	0	1	0	2	0	0	0	1	1	0.785714
APC_rep	1	1	2	1	1	1	1	0	2	0	2	1	1	1	1.07143
APG12	1	1	1	0	1	1	1	1	1	1	0	1	1	1	0.857143
APG5	2	1	1	1	1	1	1	1	1	1	1	1	1	1	1.07143
APG6	2	1	2	1	1	1	1	1	1	1	1	1	1	1	1.14286
APG6_N	3	1	2	1	1	1	1	1	3	1	1	1	1	1	1.35714
APG9	2	1	1	4	1	1	1	1	1	1	1	1	1	1	1.28571
APH	6	2	16	7	2	4	7	0	4	0	1	4	6	5	4.57143
API5	2	2	2	1	1	1	2	1	1	1	1	1	1	1	1.28571
APOBEC3	5	0	0	0	0	0	0	0	0	0	0	0	0	0	0.357143
APOBEC4	0	0	0	0	0	0	0	0	0	0	0	0	0	0	0
APOBEC_N	0	0	2	2	0	0	1	0	0	0	0	0	1	0	0.428571
APP_Cu_bd	2	3	1	0	1	1	1	0	1	0	2	1	1	1	1.07143
APP_E2	2	3	2	0	1	1	1	1	1	0	2	1	1	1	1.21429
APP_N	2	3	2	0	1	1	1	1	1	0	1	1	1	1	1.14286
APP_amyloid	2	2	1	1	0	1	1	0	1	0	0	1	1	0	0.785714
APS_kinase	1	2	2	1	1	1	1	1	1	1	1	1	1	1	1.14286
AP_endonuc_2	2	2	5	4	1	3	1	0	2	0	1	3	2	2	2
ARA70	1	0	1	1	0	1	1	0	1	0	0	1	0	1	0.571429
ARD	4	2	2	1	1	4	2	0	1	0	1	1	1	1	1.5
ARF7EP_C	1	0	4	1	3	1	1	1	1	1	2	1	1	1	1.35714
ARGLU	1	1	2	1	1	1	1	2	1	2	2	2	1	1	1.35714
ARID	10	9	14	7	6	7	6	7	6	6	8	6	8	8	7.71429
ARL2_Bind_BART	4	2	2	2	2	2	2	2	2	1	1	2	2	2	2
ARL6IP6	0	0	1	0	0	0	0	0	0	0	0	0	0	1	0.142857
AROS	2	1	0	1	0	2	0	0	1	0	0	1	1	1	0.714286
ARPC4	2	1	1	1	1	1	0	1	1	1	1	1	1	2	1.07143
ARS2	3	1	2	1	1	1	1	2	1	2	2	1	1	1	1.42857
ART	0	1	0	1	0	0	1	0	0	0	0	0	1	0	0.285714
ARTD15_N	1	1	1	1	1	1	1	0	1	0	0	1	1	3	0.928571
ASC	66	93	148	22	6	91	34	12	32	15	77	31	19	35	48.6429
ASCH	1	1	2	1	1	1	1	1	1	2	1	1	1	1	1.14286
ASD2	1	1	1	1	2	1	1	0	1	0	0	1	1	1	0.857143
ASF1_hist_chap	1	1	1	1	1	1	1	1	1	1	1	1	1	1	1
ASH	3	1	8	3	1	1	2	0	3	1	0	3	2	2	2.14286
ASL_C2	1	1	2	1	2	2	0	0	1	0	1	1	1	1	1
ASXH	1	3	1	1	1	0	1	1	1	1	2	1	1	1	1.14286
ATAD4	0	1	0	0	0	0	0	0	0	0	0	0	0	0	0.0714286
ATE_C	1	1	1	1	1	1	1	1	1	5	1	1	2	1	1.35714
ATE_N	1	1	1	1	1	1	1	1	1	5	1	1	1	1	1.28571
ATG101	2	1	2	1	1	1	0	3	1	1	1	1	1	1	1.21429
ATG11	1	1	2	1	1	1	1	0	1	1	1	1	1	1	1
ATG13	1	0	1	1	1	1	1	0	0	0	0	1	1	2	0.714286
ATG16	2	2	1	1	3	1	0	0	3	1	0	1	2	3	1.42857
ATG27	7	0	5	1	1	2	2	0	2	0	1	4	8	2	2.5
ATG7_N	2	1	2	2	1	1	1	1	1	1	1	1	1	1	1.21429
ATG_C	2	2	3	1	3	2	2	2	2	1	2	2	3	2	2.07143
ATP-cone	2	1	1	2	1	1	1	1	1	1	1	1	1	1	1.14286
ATP-grasp	0	0	0	0	0	1	0	0	0	0	0	0	0	0	0.0714286
ATP-grasp_2	6	3	5	3	3	3	1	3	3	2	3	3	3	3	3.14286
ATP-grasp_3	3	1	0	0	0	0	0	0	0	0	0	0	0	1	0.357143
ATP-grasp_4	0	0	2	3	1	0	7	0	0	0	0	2	2	4	1.5
ATP-gua_Ptrans	3	0	17	3	2	3	9	1	8	0	6	5	4	3	4.57143
ATP-gua_PtransN	3	0	13	5	2	2	8	1	5	0	6	5	4	4	4.14286
ATP-sulfurylase	2	2	2	1	1	1	1	1	1	1	1	1	1	1	1.21429
ATP-synt	2	1	2	3	1	3	1	1	2	1	1	1	1	1	1.5
ATP-synt_A	0	2	0	0	0	2	0	0	0	0	0	0	0	0	0.285714
ATP-synt_C	3	5	5	2	3	4	2	4	3	4	4	3	4	3	3.5
ATP-synt_D	1	1	1	1	1	2	1	1	1	1	2	1	1	1	1.14286
ATP-synt_DE	0	0	0	0	0	1	0	0	0	0	0	0	0	0	0.0714286
ATP-synt_DE_N	1	1	2	1	1	2	1	1	2	1	1	1	1	1	1.21429
ATP-synt_E	2	0	2	1	1	0	0	1	1	1	2	0	0	1	0.857143
ATP-synt_Eps	0	1	0	1	1	2	1	1	0	1	0	0	1	0	0.642857
ATP-synt_F	2	1	2	1	1	1	1	1	1	0	0	1	1	1	1
ATP-synt_F6	2	1	2	0	1	1	1	1	1	1	1	1	1	1	1.07143
ATP-synt_G	2	1	2	0	1	1	1	1	1	1	1	1	1	1	1.07143
ATP-synt_S1	2	1	3	1	1	1	2	2	1	1	2	1	1	1	1.42857
ATP-synt_ab	6	5	6	4	4	6	4	4	8	4	4	4	4	5	4.85714
ATP-synt_ab_C	1	1	1	2	1	1	1	1	2	1	1	1	1	1	1.14286
ATP-synt_ab_N	7	5	4	3	4	5	3	4	5	4	4	4	4	4	4.28571
ATP-synt_ab_Xtn	2	1	1	1	1	1	1	1	1	1	1	1	1	1	1.07143
ATP11	2	1	0	0	1	1	1	0	1	0	0	0	1	1	0.642857
ATP12	1	1	1	1	1	1	1	1	1	1	1	1	1	1	1
ATP_Ca_trans_C	1	2	0	1	1	1	1	1	1	1	5	0	1	1	1.21429
ATP_bind_1	3	3	6	3	4	3	3	3	3	3	7	3	3	4	3.64286
ATP_bind_2	0	0	0	0	0	1	0	0	0	0	0	0	0	0	0.0714286
ATP_bind_3	3	1	5	2	2	3	0	2	1	2	1	2	2	2	2
ATP_synt_H	1	2	2	1	1	1	0	2	1	1	1	1	1	0	1.07143
ATP_synth_reg	0	0	0	0	1	0	1	1	0	1	0	0	0	1	0.357143
ATPase-cat_bd	0	0	0	0	0	1	0	0	0	0	0	0	0	0	0.0714286
ATPase_2	0	1	2	1	0	0	1	1	0	0	2	2	1	0	0.785714
ATPgrasp_N	0	0	0	2	2	0	7	0	0	0	0	0	1	0	0.857143
ATPgrasp_Ter	0	0	0	0	1	0	3	0	0	0	0	0	1	3	0.571429
ATPgrasp_TupA	0	0	0	0	0	0	1	0	0	0	0	0	0	0	0.0714286
ATS3	0	0	0	0	0	0	0	0	0	0	0	0	0	0	0
AWS	4	2	5	3	2	3	1	2	3	2	3	2	3	3	2.71429
AXH	3	3	3	2	2	1	2	1	1	2	2	1	2	2	1.92857
AXIN1_TNKS_BD	1	0	2	1	0	1	1	0	1	0	0	0	1	0	0.571429
AZUL	2	1	2	0	1	1	1	1	1	0	0	1	1	2	1
A_deamin	6	5	7	5	4	5	8	0	8	0	4	5	7	7	5.07143
A_deaminase	8	7	6	7	5	6	13	3	12	2	7	6	5	4	6.5
A_deaminase_N	3	0	1	1	1	0	2	0	9	0	0	2	2	1	1.57143
Aa_trans	24	10	34	15	15	19	13	4	13	3	13	8	15	20	14.7143
AbLIM_anchor	0	0	1	0	0	0	0	0	0	0	0	0	0	0	0.0714286
AbfB	13	0	0	0	0	0	0	0	0	0	0	0	0	0	0.928571
Abhydro_lipase	2	0	2	1	1	0	2	2	2	0	7	1	1	0	1.5
Abhydrolase_1	23	9	15	14	13	25	15	2	20	6	6	17	16	17	14.1429
Abhydrolase_2	2	2	2	2	2	3	3	2	1	2	1	2	2	3	2.07143
Abhydrolase_3	20	6	14	12	7	10	14	2	10	1	3	12	14	6	9.35714
Abhydrolase_4	0	0	0	0	0	0	0	0	0	0	0	0	0	0	0
Abhydrolase_5	2	0	0	0	1	0	4	0	1	0	0	2	1	3	1
Abhydrolase_6	8	3	8	2	5	7	4	1	4	3	2	3	3	4	4.07143
Abi_HHR	1	1	2	1	2	1	0	1	1	1	1	1	1	2	1.14286
Acatn	2	2	2	1	2	2	2	4	1	1	2	1	1	1	1.71429
AcetDehyd-dimer	0	0	0	1	0	1	0	0	0	0	0	0	0	0	0.142857
Acetate_kinase	0	0	0	0	0	1	0	0	0	0	0	0	0	0	0.0714286
AcetylCoA_hyd_C	4	1	2	2	1	1	2	1	0	6	1	1	0	2	1.71429
AcetylCoA_hydro	4	1	1	2	1	1	2	1	0	4	1	1	0	3	1.57143
Acetyltransf_1	48	11	27	13	13	29	12	7	12	9	19	17	19	20	18.2857
Acetyltransf_10	3	1	2	3	0	5	4	0	3	2	2	1	2	0	2
Acetyltransf_13	1	1	1	1	1	1	0	1	1	1	0	1	1	2	0.928571
Acetyltransf_16	2	1	2	1	1	1	1	1	1	1	1	1	1	1	1.14286
Acetyltransf_18	22	0	6	3	0	8	1	0	0	0	0	0	7	5	3.71429
Acetyltransf_2	7	0	2	0	0	0	0	0	3	0	0	3	0	0	1.07143
Acetyltransf_3	2	1	2	1	1	2	1	1	1	1	0	1	1	1	1.14286
Acetyltransf_7	0	0	3	1	1	1	7	0	0	0	0	0	1	0	1
Acetyltransf_CG	1	0	2	0	1	1	1	0	1	0	0	0	1	2	0.714286
Acid_PPase	1	0	1	2	1	1	1	2	1	1	2	1	2	1	1.21429
Aconitase	3	2	4	2	3	3	2	1	2	1	1	2	2	2	2.14286
Aconitase_C	3	2	3	2	2	2	1	1	3	1	1	2	2	2	1.92857
Actin	14	16	17	44	24	25	40	16	25	22	33	20	29	12	24.0714
Activator_LAG-3	0	1	0	0	0	0	0	0	0	0	0	0	0	1	0.142857
Activin_recp	3	2	6	3	0	3	2	0	1	0	0	2	2	2	1.85714
Acyl-ACP_TE	2	1	0	3	0	9	21	0	3	0	0	2	14	0	3.92857
Acyl-CoA_dh_1	24	8	19	11	10	20	12	1	14	1	11	12	16	11	12.1429
Acyl-CoA_dh_C	0	0	0	0	0	1	0	0	0	0	0	0	0	0	0.0714286
Acyl-CoA_dh_M	21	9	20	15	11	26	16	1	13	1	12	16	21	16	14.1429
Acyl-CoA_dh_N	21	7	15	9	9	18	9	1	11	1	10	11	13	10	10.3571
Acyl-CoA_ox_N	3	2	2	4	1	5	4	0	1	0	0	2	6	2	2.28571
Acyl_transf_1	12	2	6	6	2	7	13	1	6	1	2	7	8	7	5.71429
Acyl_transf_3	10	0	13	5	4	8	16	2	13	0	0	6	20	12	7.78571
Acylphosphatase	1	1	1	2	3	1	1	1	1	1	1	2	1	1	1.28571
Acyltransf_C	2	4	5	4	4	5	3	2	4	1	5	5	4	4	3.71429
Acyltransferase	13	11	18	12	11	16	7	6	10	8	12	13	10	12	11.3571
Ada3	1	1	1	1	1	1	1	1	1	1	1	1	1	1	1
Adap_comp_sub	11	5	12	6	7	10	8	5	8	5	7	6	7	7	7.42857
Adaptin_N	21	10	18	9	9	13	9	7	10	9	7	9	9	11	10.7857
Adaptin_binding	2	0	2	1	0	0	1	1	1	1	0	1	0	1	0.785714
Adeno_E3_CR2	0	0	0	0	0	1	0	0	1	0	0	1	0	0	0.214286
AdenylateSensor	1	3	1	1	0	1	0	1	1	1	1	1	1	1	1
Adenylsucc_synt	2	1	2	1	1	1	1	1	2	1	1	1	1	2	1.28571
Adipokin_hormo	0	0	0	0	0	1	0	0	0	0	0	0	0	0	0.0714286
AdoHcyase	3	3	5	3	2	4	1	2	3	1	4	2	2	2	2.64286
AdoHcyase_NAD	3	3	3	3	2	3	1	2	2	1	4	2	2	2	2.35714
AdoMet_MTase	2	1	2	1	1	1	0	1	1	0	1	1	1	1	1
Aerolysin	0	0	0	0	0	0	0	0	25	0	0	0	0	0	1.78571
Agenet	1	0	0	0	0	0	0	0	0	0	0	0	0	1	0.142857
Aha1_N	1	1	2	1	1	1	0	1	1	1	1	1	1	1	1
AhpC-TSA	6	3	6	3	4	4	3	7	6	3	4	4	4	4	4.35714
AhpC-TSA_2	5	1	7	2	1	3	4	1	3	1	1	1	4	3	2.64286
AidB_N	1	0	2	1	1	1	1	0	0	0	1	1	1	0	0.714286
Aida_C2	1	0	2	1	0	1	1	0	0	0	0	0	1	1	0.571429
Aida_N	1	0	1	1	0	0	1	0	0	0	0	0	1	1	0.428571
AlaDh_PNT_C	1	1	2	2	1	3	2	1	1	1	2	1	2	1	1.5
AlaDh_PNT_N	4	2	3	3	2	3	2	1	3	1	2	2	2	2	2.28571
Ala_racemase_C	0	0	0	0	0	3	0	0	0	0	0	1	0	0	0.285714
Ala_racemase_N	1	1	4	1	1	7	1	1	3	1	1	3	2	2	2.07143
AlbA_2	5	0	4	2	2	2	7	0	4	0	0	3	3	7	2.78571
Alba	3	2	3	1	3	2	2	1	2	1	1	1	1	1	1.71429
Ald_Xan_dh_C	11	2	11	5	0	6	4	0	14	0	0	6	8	5	5.14286
Ald_Xan_dh_C2	11	2	19	5	0	10	8	0	21	0	0	8	9	7	7.14286
Aldedh	27	12	28	22	15	28	18	10	20	6	14	16	16	17	17.7857
Aldo_ket_red	25	7	25	13	5	21	29	3	12	16	6	20	28	23	16.6429
Aldolase	0	0	0	0	0	2	0	0	0	0	0	0	0	0	0.142857
Aldolase_II	7	3	7	2	2	1	10	3	3	3	5	2	2	4	3.85714
Aldose_epim	5	2	5	9	3	4	4	0	6	1	1	3	3	4	3.57143
Alg14	2	1	2	0	1	1	1	1	1	1	1	1	1	1	1.07143
Alg6_Alg8	4	2	2	1	3	2	2	2	3	2	2	2	2	2	2.21429
Alk_phosphatase	4	2	10	8	3	11	14	3	10	4	2	2	10	4	6.21429
Alkyl_sulf_C	1	0	0	2	0	3	2	0	0	0	0	1	3	1	0.928571
Alkyl_sulf_dimr	1	0	0	2	0	10	2	0	0	0	0	1	3	2	1.5
Allantoicase	1	0	2	1	1	1	1	0	0	0	0	0	1	1	0.642857
Alpha-2-MRAP_C	2	0	1	1	2	0	1	0	1	0	0	1	1	1	0.785714
Alpha-2-MRAP_N	1	0	1	1	0	0	1	0	1	0	0	1	1	1	0.571429
Alpha-amylase	13	4	6	14	3	14	10	6	17	3	4	9	9	10	8.71429
Alpha-amylase_C	3	1	3	3	1	4	2	1	7	1	2	3	2	2	2.5
Alpha-mann_mid	7	3	12	7	5	5	8	4	7	2	5	6	9	4	6
Alpha_GJ	0	1	0	0	0	0	0	0	0	0	0	0	0	0	0.0714286
Alpha_L_fucos	6	4	4	11	6	20	16	1	11	1	1	15	13	3	8
Alpha_adaptinC2	5	6	4	5	4	4	1	4	3	4	5	3	4	4	4
Alpha_adaptin_C	1	2	1	1	1	1	0	1	1	1	1	1	1	1	1
Alpha_kinase	7	2	3	4	4	1	4	2	6	1	4	8	8	1	3.92857
Amastin	0	0	0	0	0	1	0	0	0	0	0	0	0	0	0.0714286
Amidase	20	2	12	9	8	10	6	4	10	4	7	4	8	5	7.78571
Amidase_2	13	0	7	8	5	6	8	0	9	0	5	6	6	1	5.28571
Amidinotransf	2	3	1	2	0	1	0	0	1	1	0	2	1	3	1.21429
Amidohydro_1	13	5	12	8	4	10	7	5	7	3	6	7	9	8	7.42857
Amidohydro_2	4	1	2	2	0	6	1	1	1	1	1	1	2	1	1.71429
Amidohydro_3	1	2	0	2	1	3	3	0	2	0	0	0	1	1	1.14286
Amino_oxidase	26	6	20	18	11	24	33	4	18	3	11	10	24	12	15.7143
Aminotran_1_2	40	13	34	19	18	23	16	8	20	9	14	21	20	16	19.3571
Aminotran_3	6	4	12	7	4	12	8	1	7	2	4	5	6	5	5.92857
Aminotran_4	1	2	1	1	1	3	1	0	3	0	1	1	2	1	1.28571
Aminotran_5	16	5	18	14	8	19	14	1	15	2	9	13	17	14	11.7857
Ammonium_transp	6	3	17	7	5	12	7	0	12	0	4	8	9	12	7.28571
Amnionless	5	1	3	1	1	1	0	0	1	0	1	2	1	3	1.42857
An_peroxidase	20	1	6	38	19	11	49	1	20	1	1	23	25	14	16.3571
Anemone_cytotox	1	0	0	1	0	0	2	0	0	0	0	0	3	0	0.5
Angiomotin_C	2	0	1	1	1	0	1	0	1	0	0	1	1	1	0.714286
Anillin	2	4	3	2	2	2	3	1	1	1	0	2	2	2	1.92857
Anillin_N	1	0	1	1	0	0	1	0	1	0	0	0	1	1	0.5
Ank	4	1	9	5	9	8	10	2	13	1	4	4	2	7	5.64286
AnkUBD	1	0	2	1	1	1	1	0	1	0	1	1	1	1	0.857143
Ank_2	322	127	405	281	194	346	395	63	346	70	253	144	269	198	243.786
Ank_3	1	1	0	0	1	1	2	0	0	0	1	0	2	1	0.714286
Ank_4	71	19	84	50	54	53	93	14	71	17	50	22	40	48	49
Ank_5	35	11	47	24	25	50	53	6	51	7	25	21	24	21	28.5714
AnmK	0	0	2	1	0	1	2	0	1	0	0	1	1	1	0.714286
Annexin	9	6	19	12	7	13	9	14	11	13	3	15	8	11	10.7143
Anoct_dimer	5	4	11	5	5	4	3	2	5	2	7	4	5	4	4.71429
Anoctamin	7	6	15	7	8	8	7	4	7	4	8	6	10	8	7.5
Anp1	2	2	5	2	2	3	1	0	0	0	0	1	1	1	1.42857
Anticodon_1	9	7	9	6	7	8	7	6	6	6	7	7	5	8	7
Antistasin	4	15	14	6	1	31	8	0	20	0	0	7	3	5	8.14286
ApbA	0	0	0	0	0	1	0	0	0	0	0	0	0	0	0.0714286
ApbA_C	0	0	0	0	0	1	0	0	0	0	0	0	0	0	0.0714286
ApbE	0	0	0	0	0	1	0	0	0	0	0	0	0	0	0.0714286
Apc13p	1	1	2	2	1	1	1	0	0	0	0	1	1	0	0.785714
ApeC	2	2	8	14	1	6	9	1	14	1	2	6	7	1	5.28571
Aph-1	1	1	1	0	1	1	1	1	1	1	3	1	1	1	1.07143
ApoL	15	1	12	11	0	0	4	0	0	0	0	4	4	3	3.85714
ApoLp-III	0	0	0	0	0	0	0	0	0	0	0	0	1	0	0.0714286
ApoO	2	1	2	0	1	1	1	1	1	1	1	1	0	1	1
Apolipo_F	0	0	2	0	0	0	2	0	0	0	0	0	0	0	0.285714
Apolipoprotein	4	2	3	0	1	2	4	0	3	0	0	6	9	0	2.42857
Apt1	1	1	1	1	1	1	0	1	1	1	1	1	1	1	0.928571
Apyrase	1	2	2	1	1	1	1	0	1	0	0	0	1	1	0.857143
Aquarius_N	2	1	2	1	1	1	1	1	1	1	2	1	1	1	1.21429
Arb2	0	0	1	1	1	0	0	0	0	0	0	0	0	0	0.214286
Archease	3	1	2	2	1	2	1	1	1	1	1	1	1	1	1.35714
Arf	33	17	32	30	22	24	26	12	22	12	30	24	32	22	24.1429
ArfGap	15	15	15	10	9	10	8	9	12	9	15	10	10	10	11.2143
Arfaptin	7	7	5	1	3	4	3	3	4	3	6	4	3	3	4
Arg_repressor	0	0	0	0	0	1	0	0	0	0	0	0	0	0	0.0714286
Arg_repressor_C	0	0	0	0	0	1	0	0	0	0	0	0	0	0	0.0714286
Arg_tRNA_synt_N	2	1	2	1	1	2	0	0	1	1	1	1	1	1	1.07143
Arginase	4	1	5	2	2	6	2	1	5	2	3	4	2	4	3.07143
Arginosuc_synth	2	1	2	1	1	3	2	0	1	0	2	1	1	6	1.64286
ArgoL1	1	1	4	2	2	1	1	1	1	1	1	1	1	1	1.35714
ArgoL2	1	2	3	2	2	1	1	1	1	1	2	1	1	1	1.42857
ArgoMid	2	2	4	2	2	1	1	1	1	1	1	1	1	1	1.5
ArgoN	2	2	5	2	2	1	0	3	1	2	2	1	1	2	1.85714
Arm	14	12	16	12	10	10	11	6	13	5	4	13	10	11	10.5
Arm_2	1	1	1	1	1	1	1	0	1	1	0	1	1	1	0.857143
Arm_3	3	3	5	4	3	3	2	2	3	2	3	3	4	3	3.07143
Arm_APC_u3	0	0	0	0	0	1	0	0	0	0	0	0	0	0	0.0714286
Arm_vescicular	1	1	0	1	1	1	1	1	1	1	1	1	1	1	0.928571
Armet	2	1	2	0	1	1	1	1	2	1	0	1	1	1	1.07143
Arrestin_C	13	10	21	18	13	17	17	6	17	4	8	16	16	11	13.3571
Arrestin_N	13	8	20	20	11	19	21	5	18	2	5	18	16	10	13.2857
ArsA_ATPase	2	1	2	1	1	1	2	1	1	1	1	1	1	1	1.21429
ArsC	0	0	0	0	0	1	0	0	0	0	0	0	0	0	0.0714286
ArsP_1	1	0	0	0	0	0	0	0	0	0	0	0	0	0	0.0714286
Arv1	2	1	2	0	1	1	1	1	1	1	2	1	0	1	1.07143
Arylesterase	2	1	2	3	1	6	5	0	4	0	0	1	3	1	2.07143
Ashwin	1	0	1	1	1	1	1	0	1	0	0	1	1	1	0.714286
AsnA	0	0	0	0	0	0	0	1	0	0	0	0	0	0	0.0714286
AsnC_trans_reg	0	0	0	0	0	2	0	0	0	0	0	0	0	0	0.142857
Asn_synthase	5	1	4	2	1	4	5	1	2	1	3	3	4	1	2.64286
Asp	3	2	6	2	2	2	2	10	5	1	2	5	2	4	3.42857
Asp_Arg_Hydrox	3	0	4	1	2	2	2	0	2	0	0	2	2	2	1.57143
Asp_Glu_race	0	0	0	0	0	2	0	0	0	0	0	0	0	0	0.142857
Asp_protease	1	0	3	1	1	0	1	1	1	1	3	0	1	2	1.14286
Asp_protease_2	5	0	18	0	0	2	2	0	0	0	0	0	2	1	2.14286
Asparaginase	7	1	2	4	1	4	5	1	3	2	2	1	2	1	2.57143
Asparaginase_2	9	3	7	4	4	7	6	2	4	2	2	3	4	3	4.28571
Asparaginase_C	6	1	2	4	1	3	4	1	2	2	2	0	1	1	2.14286
AstE_AspA	0	0	0	0	0	3	0	0	0	0	0	0	0	0	0.214286
Astacin	53	5	57	49	16	24	25	2	28	2	18	20	38	81	29.8571
Atg14	4	2	3	2	3	2	2	0	2	0	2	2	3	2	2.07143
Atg8	7	4	6	4	4	4	3	2	3	2	2	5	4	3	3.78571
Atrophin-1	1	0	2	1	2	1	1	0	1	0	0	0	1	1	0.785714
Atthog	2	1	1	1	1	1	1	0	1	0	0	2	1	1	0.928571
AtuA	1	0	2	2	1	1	1	0	1	0	1	1	1	1	0.928571
Atx10homo_assoc	1	1	2	1	1	1	0	0	0	0	1	1	1	2	0.857143
Auto_anti-p27	1	1	1	2	0	1	1	1	1	1	1	1	1	1	1
Autophagy_C	2	1	1	1	0	1	0	1	1	1	1	1	1	1	0.928571
Autophagy_N	1	1	1	1	1	1	1	1	1	1	1	1	1	1	1
Autophagy_act_C	2	1	2	2	1	3	2	2	2	2	2	2	2	2	1.92857
Autotransporter	0	0	0	0	0	1	0	0	0	0	0	0	0	0	0.0714286
Auts2	1	1	2	1	1	1	1	0	1	0	0	1	1	1	0.857143
Avidin	0	0	0	0	3	3	10	0	0	0	0	0	0	1	1.21429
Avl9	1	1	1	2	1	2	1	1	1	1	2	1	1	1	1.21429
Ax_dynein_light	4	2	4	2	2	2	2	1	2	3	7	2	1	2	2.57143
Axin_b-cat_bind	1	0	1	1	1	1	1	1	1	1	0	0	1	1	0.785714
B-block_TFIIIC	2	1	2	1	1	0	1	0	0	0	2	0	1	0	0.785714
B12-binding	2	2	3	2	1	3	0	0	3	0	2	2	2	2	1.71429
B12-binding_2	1	1	1	1	1	2	0	0	1	0	1	1	1	1	0.857143
B12D	1	1	3	1	2	2	10	0	1	0	1	2	0	4	2
B2-adapt-app_C	1	2	1	1	1	1	2	1	1	1	2	1	1	1	1.21429
B3_4	3	2	4	2	1	3	2	1	1	1	1	2	2	1	1.85714
B5	2	1	2	0	1	2	0	1	0	1	1	1	1	1	1
B56	2	7	2	3	2	3	2	3	3	3	6	2	2	2	3
B9-C2	3	2	4	4	3	4	5	3	4	0	3	3	3	4	3.21429
BAAT_C	4	1	3	3	5	2	6	0	3	0	0	1	8	3	2.78571
BACK	69	68	76	48	35	233	86	14	119	10	15	46	67	44	66.4286
BAF	1	1	1	5	2	3	1	1	1	1	2	4	1	4	2
BAF250_C	1	2	2	1	1	1	1	1	1	1	2	1	1	1	1.21429
BAG	4	2	3	2	1	1	1	3	1	1	1	1	2	2	1.78571
BAG6	1	1	1	0	1	0	1	0	1	0	0	1	0	1	0.571429
BAH	12	7	13	7	9	7	4	5	7	5	5	6	8	8	7.35714
BAMBI	1	0	1	1	0	1	1	0	1	0	0	1	1	2	0.714286
BAR	8	12	11	5	6	6	6	5	6	5	10	6	7	7	7.14286
BAR_3	6	4	8	3	4	4	4	3	4	2	3	4	4	4	4.07143
BAR_3_WASP_bdg	1	3	2	1	1	1	1	1	1	0	2	1	1	1	1.21429
BAT2_N	1	2	1	0	1	1	1	1	1	1	1	1	0	1	0.928571
BBE	4	0	0	1	0	0	4	0	1	0	0	3	1	2	1.14286
BBIP10	1	1	2	1	1	2	1	1	0	0	0	0	1	0	0.785714
BBL5	1	1	1	2	2	1	0	1	1	0	1	1	1	1	1
BBS1	1	1	2	1	2	1	1	1	1	0	1	1	1	1	1.07143
BBS2_C	3	1	2	1	1	1	0	1	1	0	3	1	1	2	1.28571
BBS2_Mid	2	1	2	1	1	1	1	1	1	0	2	1	1	1	1.14286
BBS2_N	2	1	2	1	1	1	1	1	0	0	2	1	1	1	1.07143
BC10	0	1	0	0	1	1	1	1	0	1	0	1	1	0	0.571429
BCAS2	2	1	2	1	1	1	1	1	0	1	1	1	1	1	1.07143
BCAS3	1	1	1	1	1	1	1	0	2	2	0	1	1	1	1
BCCT	0	0	0	0	0	1	0	0	0	0	0	0	0	0	0.0714286
BCDHK_Adom3	4	5	3	2	2	2	1	2	2	1	3	2	2	2	2.35714
BCIP	1	1	2	1	1	2	1	1	1	1	1	1	1	1	1.14286
BCL9	1	0	1	0	0	1	1	0	0	0	0	1	1	1	0.5
BCL_N	1	1	0	1	1	1	0	1	1	1	1	1	0	1	0.785714
BCNT	2	1	1	0	1	1	1	1	1	1	1	1	0	1	0.928571
BCS1_N	1	1	0	1	1	1	1	2	1	1	1	1	1	1	1
BEN	3	1	21	7	2	1	13	0	2	0	0	1	3	0	3.85714
BESS	0	0	5	0	0	1	0	0	1	0	0	0	0	0	0.5
BET	1	4	2	1	1	1	0	1	1	1	4	1	1	1	1.42857
BH3	2	0	2	1	1	1	1	0	0	0	0	1	1	0	0.714286
BH4	0	0	0	1	0	0	2	0	0	0	0	1	1	0	0.357143
BHD_1	2	0	2	1	0	1	1	2	1	1	1	1	1	1	1.07143
BHD_2	2	0	2	1	1	1	1	2	1	1	1	1	1	1	1.14286
BHD_3	2	2	2	1	1	1	1	2	1	1	1	1	1	1	1.28571
BING4CT	3	1	1	1	1	2	1	1	1	1	1	1	1	1	1.21429
BIR	34	1	26	45	13	24	85	3	85	2	14	23	54	6	29.6429
BIRC6	1	0	1	1	1	1	1	0	1	0	0	1	1	1	0.714286
BK_channel_a	2	13	5	4	3	4	2	3	6	3	9	5	5	2	4.71429
BLACT_WH	1	1	1	0	1	2	0	0	1	0	0	0	1	1	0.642857
BLM10_mid	1	1	2	1	1	1	0	1	2	0	1	1	1	1	1
BLOC1S3	1	1	1	2	1	1	0	0	1	0	0	1	1	2	0.857143
BLOC1_2	2	1	2	1	2	1	1	1	1	1	1	1	1	1	1.21429
BNIP2	1	1	2	1	1	1	1	0	1	0	0	1	1	1	0.857143
BNIP3	1	0	2	2	1	1	1	0	1	0	0	1	1	1	0.857143
BNR_2	1	0	0	1	0	1	1	0	0	0	0	0	0	0	0.285714
BOP1NT	2	1	2	1	1	1	0	1	1	1	1	1	1	1	1.07143
BORA_N	1	1	1	1	1	1	1	1	1	1	1	1	1	1	1
BORCS6	2	1	2	1	1	2	1	1	2	1	1	1	2	1	1.35714
BORCS7	1	0	2	0	1	1	1	0	0	0	1	0	0	1	0.571429
BORCS8	1	1	2	0	1	1	1	1	1	1	1	1	1	1	1
BP28CT	2	1	1	1	1	1	1	0	1	0	0	1	1	1	0.857143
BPD_transp_1	0	0	0	3	0	9	0	0	0	0	0	0	0	0	0.857143
BPD_transp_2	0	0	0	0	0	3	0	0	0	0	0	0	0	0	0.214286
BPL_C	1	1	2	0	1	1	1	0	1	0	1	1	1	1	0.857143
BPL_LplA_LipB	3	2	4	1	3	2	0	1	3	2	2	2	2	1	2
BPL_N	1	0	2	0	2	1	2	1	2	1	1	2	5	0	1.42857
BPS	1	0	0	0	0	1	0	0	0	0	0	0	0	1	0.214286
BRAP2	1	1	2	1	1	1	1	1	2	0	1	1	1	1	1.07143
BRCA-2_OB1	1	1	1	1	1	1	1	1	1	1	1	0	1	0	0.857143
BRCA-2_OB3	2	1	1	1	1	0	0	0	1	0	1	0	1	0	0.642857
BRCA-2_helical	1	1	1	1	1	1	1	1	1	1	1	1	1	0	0.928571
BRCA2	2	1	0	1	1	1	1	0	0	0	1	0	1	0	0.642857
BRCC36_C	1	1	1	1	1	1	1	0	1	0	0	1	1	1	0.785714
BRCT	8	6	13	5	5	7	8	2	8	1	5	4	7	9	6.28571
BRCT_2	11	4	16	10	6	5	7	5	5	5	8	6	8	11	7.64286
BRCT_3	1	0	1	1	1	1	1	0	1	0	0	1	1	1	0.714286
BRD4_CDT	1	0	1	1	1	1	0	0	1	0	0	1	1	1	0.642857
BRE	2	1	3	1	1	1	0	0	1	0	0	1	1	1	0.928571
BRE1	2	0	2	1	1	1	1	1	1	0	2	0	1	1	1
BRF1	2	1	1	1	1	0	0	1	1	1	1	1	1	1	0.928571
BRICHOS	23	3	4	1	1	2	1	0	1	0	0	5	1	3	3.21429
BRK	4	3	7	2	3	2	2	3	3	6	0	1	3	3	3
BRO1	6	4	9	4	4	4	6	4	4	6	5	4	4	4	4.85714
BROMI	3	3	2	1	3	1	3	1	2	0	1	1	1	1	1.64286
BSD	4	3	4	3	3	3	2	2	3	2	3	3	3	5	3.07143
BSMAP	1	0	2	1	1	1	2	1	1	0	0	0	1	1	0.857143
BTB	108	49	114	99	67	322	143	15	140	18	25	75	114	65	96.7143
BTB_2	46	33	54	36	22	28	85	16	26	11	58	33	47	30	37.5
BTB_3	1	1	1	1	1	1	1	1	1	1	1	1	1	1	1
BTD	1	2	1	1	1	1	1	1	1	1	1	1	1	1	1.07143
BTG	3	3	4	2	2	4	3	1	3	1	2	3	3	3	2.64286
BTHB	2	2	2	0	0	1	0	0	0	0	0	0	0	2	0.642857
BTK	2	1	3	1	3	1	0	1	3	1	1	2	2	4	1.78571
BTRD1	0	1	0	0	0	1	0	0	0	0	0	0	0	0	0.142857
BUD22	3	1	2	2	1	1	1	0	0	1	0	0	1	1	1
Bac_DNA_binding	0	0	0	0	0	1	0	0	0	0	0	0	0	0	0.0714286
Bac_DnaA	0	0	0	0	0	0	0	0	2	0	0	0	0	0	0.142857
Bac_DnaA_C	0	0	0	0	0	0	0	0	1	0	0	0	0	0	0.0714286
Bac_GDH	0	0	0	0	0	1	0	0	1	0	0	0	0	0	0.142857
Bac_export_1	0	0	0	0	0	1	0	0	0	0	0	0	0	0	0.0714286
Bac_export_2	0	0	0	0	0	1	0	0	0	0	0	0	0	0	0.0714286
Bac_surface_Ag	2	1	2	0	1	1	0	1	1	1	1	1	1	2	1.07143
Bacillus_HBL	1	0	1	0	0	0	0	0	0	0	0	0	0	0	0.142857
Bactofilin	0	1	0	1	0	0	0	0	1	0	0	0	1	0	0.285714
Baculo_F	3	1	2	0	0	10	1	0	0	0	0	6	1	0	1.71429
Baculo_PEP_C	0	0	2	0	0	0	1	0	1	0	0	1	3	1	0.642857
Band_3_cyto	7	6	4	6	4	8	9	2	8	3	5	4	5	2	5.21429
Band_7	10	16	18	13	9	13	15	14	10	14	25	11	16	15	14.2143
Band_7_C	1	1	1	1	1	1	1	1	1	1	1	1	1	1	1
Bap31	1	1	1	2	2	1	1	1	1	1	1	1	1	1	1.14286
Bap31_Bap29_C	1	1	1	2	2	1	2	1	1	1	0	1	1	1	1.14286
Baseplate_J	0	0	0	0	0	1	0	0	0	0	0	0	0	0	0.0714286
Basic	1	0	3	1	1	1	1	1	1	1	1	1	1	1	1.07143
Bax1-I	6	8	10	6	4	6	5	5	7	4	8	5	5	5	6
Bcl-2	9	9	12	7	5	13	7	4	10	3	12	7	6	8	8
Bclx_interact	1	0	1	0	0	1	1	0	0	0	0	1	0	0	0.357143
BcrAD_BadFG	2	1	2	1	1	1	1	1	0	1	0	1	1	2	1.07143
Beach	7	5	10	6	6	6	6	5	5	5	5	8	6	6	6.14286
Bestrophin	5	8	4	1	1	1	1	5	5	7	22	1	1	3	4.64286
Beta-Casp	5	3	6	2	4	5	2	3	2	3	4	4	3	4	3.57143
Beta-TrCP_D	1	1	2	1	1	1	1	1	1	2	1	1	1	1	1.14286
Beta-lactamase	20	6	21	25	12	15	17	2	12	1	5	9	9	22	12.5714
BetaGal_dom4_5	2	0	0	0	0	0	0	0	0	0	0	0	0	0	0.142857
Beta_elim_lyase	1	0	5	2	5	2	1	0	1	0	0	1	1	2	1.5
Beta_helix	4	2	1	3	1	2	11	2	2	0	2	4	3	4	2.92857
BicD	2	4	2	1	1	1	1	1	1	1	1	1	1	2	1.42857
Big_2	1	0	2	0	1	0	0	0	1	0	0	1	0	0	0.428571
Big_7	0	0	0	0	0	1	0	0	0	0	0	0	0	0	0.0714286
Big_9	4	0	2	0	1	4	0	0	0	0	0	0	2	0	0.928571
Bile_Hydr_Trans	4	1	3	4	3	2	10	0	1	0	0	1	8	4	2.92857
Biliv-reduc_cat	0	0	0	0	0	1	0	0	0	0	0	0	0	0	0.0714286
Bin3	1	3	1	1	1	2	1	1	1	1	1	1	1	2	1.28571
Biopterin_H	4	3	7	4	3	4	4	2	3	1	3	4	3	3	3.42857
Biotin_carb_C	6	3	6	4	4	8	4	3	4	2	5	5	4	6	4.57143
Biotin_carb_N	5	4	5	4	4	8	1	3	5	2	5	4	4	4	4.14286
Biotin_lipoyl	12	9	9	7	8	12	7	7	8	5	10	8	9	9	8.57143
Biotin_lipoyl_2	0	0	0	0	0	4	0	0	0	0	0	0	0	0	0.285714
BolA	4	3	4	2	3	4	3	3	2	2	2	3	3	3	2.92857
Borealin	2	0	0	1	1	1	1	0	0	0	0	1	1	2	0.714286
Borrelia_P83	0	0	0	0	0	1	0	0	0	0	0	0	0	0	0.0714286
Branch	16	7	20	14	11	24	37	6	15	6	23	20	10	8	15.5
Bravo_FIGEY	7	5	3	3	2	2	2	2	2	2	3	1	2	5	2.92857
Brix	8	5	8	6	5	4	5	6	4	5	6	5	5	6	5.57143
BrkDBD	0	0	6	0	2	0	0	0	1	0	1	1	1	0	0.857143
Bromo_TP	5	3	3	4	2	3	2	1	2	1	3	3	3	2	2.64286
Bromodomain	30	31	35	20	21	24	16	17	24	15	25	21	23	24	23.2857
BtpA	2	0	2	1	1	1	1	0	1	0	1	1	1	1	0.928571
Btz	2	1	3	2	1	1	1	2	1	1	1	1	1	1	1.35714
Bud13	2	1	1	1	1	1	1	1	1	1	1	0	0	1	0.928571
Bystin	1	1	2	1	3	1	1	1	1	1	1	1	1	1	1.21429
C-C_Bond_Lyase	0	0	0	0	0	1	0	0	0	0	1	0	0	0	0.142857
C1-set	0	0	0	0	0	0	1	0	0	0	0	0	0	0	0.0714286
C12orf66_like	2	1	1	1	1	1	1	1	2	1	2	2	1	1	1.28571
C1_1	35	23	39	21	19	21	15	19	23	13	24	21	23	26	23
C1_4	2	1	1	1	1	2	1	1	1	1	0	1	1	1	1.07143
C1q	21	8	3	318	4	24	410	1	34	2	1	6	126	5	68.7857
C2	87	72	105	67	57	68	59	34	64	27	76	67	66	78	66.2143
C2-C2_1	1	0	2	1	1	0	1	1	1	1	1	1	1	2	1
C2-set_2	15	2	6	10	2	3	28	1	2	2	4	3	14	9	7.21429
C4	5	3	4	7	3	4	2	4	2	4	6	4	2	6	4
C5-epim_C	4	2	2	2	1	3	1	1	2	1	1	1	1	1	1.64286
C5HCH	2	1	1	1	1	1	1	1	1	1	2	1	1	1	1.14286
C6_DPF	2	1	2	1	1	1	1	1	2	1	0	0	1	1	1.07143
C8	17	5	20	7	25	23	19	0	5	0	4	6	13	16	11.4286
C9orf72-like	2	1	1	1	1	1	1	0	1	0	1	1	2	1	1
CAAP1	1	1	1	0	1	0	0	0	1	0	0	1	1	1	0.571429
CABIT	7	1	3	13	8	4	8	0	10	0	0	8	13	3	5.57143
CAC1F_C	0	1	1	1	1	1	1	0	0	0	0	1	1	0	0.571429
CAF-1_p150	0	1	0	0	0	1	0	0	1	0	0	0	0	1	0.285714
CAF1	5	5	5	4	4	7	3	1	3	1	5	4	4	7	4.14286
CAF1-p150_C2	1	1	0	1	1	1	1	0	1	0	0	0	1	1	0.642857
CAF1A	1	1	1	1	1	1	0	3	1	1	1	0	1	1	1
CAF1C_H4-bd	2	2	3	2	2	2	1	3	0	3	5	2	2	3	2.28571
CALCOCO1	1	0	1	0	0	0	0	0	0	0	1	0	0	0	0.214286
CALM_bind	2	0	2	0	1	1	0	0	1	0	0	1	1	1	0.714286
CAML	2	0	1	0	1	1	0	0	0	0	0	1	1	1	0.571429
CAMSAP_CC1	1	0	2	1	0	1	1	0	1	0	0	0	1	1	0.642857
CAMSAP_CH	1	1	2	1	1	2	1	0	3	0	0	1	1	1	1.07143
CAMSAP_CKK	1	2	1	1	1	1	1	2	1	0	2	1	1	1	1.14286
CAP	32	22	49	24	15	19	22	37	27	22	72	17	21	31	29.2857
CAP-ZIP_m	2	0	2	2	1	1	0	0	1	0	0	1	1	1	0.857143
CAP_C	1	1	1	1	1	1	0	1	1	1	2	1	1	1	1
CAP_GLY	16	9	22	12	10	16	9	6	14	5	20	11	14	13	12.6429
CAP_N	1	1	2	1	1	1	0	2	1	2	2	1	1	1	1.21429
CARD	122	7	19	24	14	161	69	2	32	2	4	21	38	45	40
CARD_2	13	0	13	8	2	3	2	1	9	0	0	4	4	6	4.64286
CARM1	1	0	1	0	0	0	1	0	0	0	0	0	0	0	0.214286
CARMIL_C	2	0	2	1	1	1	0	0	1	0	1	2	1	1	0.928571
CASP_C	1	1	2	1	1	1	1	1	2	1	1	1	2	1	1.21429
CAS_C	2	1	1	1	1	2	1	0	1	0	1	1	1	1	1
CAS_CSE1	1	1	2	1	2	1	1	1	1	2	1	1	1	1	1.21429
CATSPERB	2	0	2	0	0	0	0	0	0	0	0	0	0	1	0.357143
CATSPERD	6	0	3	0	0	0	0	0	0	0	0	0	0	2	0.785714
CATSPERG	1	0	2	0	0	0	0	0	0	0	0	0	0	1	0.285714
CBAH	3	1	3	1	1	1	1	0	3	0	0	3	2	2	1.5
CBF	5	3	4	4	3	3	3	3	3	3	2	3	3	3	3.21429
CBFB_NFYA	4	1	4	2	2	2	2	1	2	1	3	2	2	1	2.07143
CBFD_NFYB_HMF	10	9	8	6	9	6	6	7	6	7	7	7	6	7	7.21429
CBF_beta	1	1	2	1	2	1	1	0	1	0	1	1	1	1	1
CBM39	2	0	2	2	0	0	2	0	0	0	0	1	0	3	0.857143
CBM9_1	1	0	0	0	0	0	0	0	0	0	0	2	1	0	0.285714
CBM9_2	0	0	0	0	0	0	0	0	0	0	0	1	0	0	0.0714286
CBM_14	96	8	0	51	50	55	40	0	62	0	0	73	41	8	34.5714
CBM_2	3	0	3	0	0	0	3	0	5	0	0	1	2	1	1.28571
CBM_20	2	0	3	2	1	0	2	0	3	1	1	9	1	1	1.85714
CBM_21	3	5	2	2	2	3	2	4	2	2	6	1	2	2	2.71429
CBM_48	1	1	1	1	0	1	1	0	1	1	2	1	1	1	0.928571
CBM_4_9	6	0	0	2	0	1	5	0	2	0	0	1	7	2	1.85714
CBM_5_12_2	0	0	0	0	0	1	0	0	0	0	0	0	0	0	0.0714286
CBM_6	0	0	0	1	0	0	0	0	0	0	0	1	0	0	0.142857
CBS	10	8	10	3	5	5	2	4	7	3	7	6	3	5	5.57143
CBX7_C	3	1	1	2	1	1	1	0	0	1	0	0	1	1	0.928571
CC190	0	0	0	1	0	0	0	0	0	0	0	0	0	0	0.0714286
CC2-LZ	11	3	4	2	2	2	4	0	2	0	0	1	3	3	2.64286
CC2D2AN-C2	2	0	1	1	1	1	1	1	1	0	1	1	1	1	0.928571
CCAP	0	0	0	0	0	1	0	0	0	0	0	0	0	0	0.0714286
CCCAP	4	1	4	1	0	1	2	0	3	0	0	0	2	2	1.42857
CCD48	0	0	2	0	0	0	0	0	0	0	0	0	0	0	0.142857
CCDC-167	1	0	1	0	1	0	0	0	0	0	0	0	0	1	0.285714
CCDC106	1	0	0	0	0	0	0	0	0	0	0	0	0	0	0.0714286
CCDC117	0	0	1	0	1	1	1	0	1	0	0	1	0	1	0.5
CCDC14	1	0	2	1	1	1	2	0	0	1	0	1	1	1	0.857143
CCDC142	2	0	2	1	1	1	1	0	1	0	2	1	1	1	1
CCDC144C	1	0	3	0	0	0	1	0	1	0	0	0	1	2	0.642857
CCDC154	1	0	2	1	1	0	1	0	1	1	1	0	1	1	0.785714
CCDC158	2	0	1	1	0	0	1	0	2	0	0	0	1	1	0.642857
CCDC23	1	0	2	1	1	1	0	0	1	0	0	1	1	1	0.714286
CCDC24	1	0	3	1	1	1	0	0	1	0	1	1	1	1	0.857143
CCDC32	1	0	1	0	1	1	0	0	1	0	0	1	1	1	0.571429
CCDC50_N	1	1	2	1	1	2	0	0	1	0	0	1	1	1	0.857143
CCDC53	2	1	2	1	1	1	1	0	1	0	2	1	0	1	1
CCDC66	1	0	1	1	1	2	1	1	1	0	1	1	1	1	0.928571
CCDC73	2	0	3	0	1	0	0	0	0	0	0	1	1	1	0.642857
CCDC74_C	2	1	2	1	1	2	1	0	1	0	0	0	1	1	0.928571
CCDC84	2	1	1	2	1	1	0	0	2	0	0	1	0	1	0.857143
CCDC85	1	1	2	1	1	1	1	0	1	0	0	1	1	1	0.857143
CCDC92	3	2	3	2	1	3	2	1	2	0	3	1	2	2	1.92857
CCM2_C	1	1	2	1	3	1	0	0	1	0	1	1	1	1	1
CCSAP	1	0	1	1	0	1	1	0	1	0	1	1	1	1	0.714286
CCSMST1	1	1	2	0	1	1	0	0	0	1	1	0	1	1	0.714286
CD20	24	4	42	2	0	22	1	0	2	0	13	1	4	9	8.85714
CD225	21	4	16	29	15	15	9	0	18	0	4	20	15	12	12.7143
CD36	2	1	3	3	2	4	6	4	9	6	2	2	5	3	3.71429
CDC24_OB3	0	0	0	0	0	0	0	0	1	0	0	0	0	0	0.0714286
CDC27	2	1	2	1	1	1	1	1	1	1	0	1	1	1	1.07143
CDC37_C	1	1	1	1	1	1	1	1	1	1	1	1	1	1	1
CDC37_M	1	1	1	1	1	1	0	1	1	1	1	1	1	1	0.928571
CDC37_N	1	1	1	0	1	1	1	1	1	1	1	1	1	1	0.928571
CDC45	1	3	1	0	3	1	1	1	3	1	1	2	1	1	1.42857
CDC48_2	1	2	1	1	1	2	1	1	2	1	3	1	1	2	1.42857
CDC48_N	2	3	3	2	1	2	1	1	1	1	3	1	2	2	1.78571
CDC50	1	4	2	1	1	1	1	2	1	1	7	1	1	1	1.78571
CDC73_C	2	1	2	1	1	1	1	1	1	1	1	1	1	1	1.14286
CDC73_N	1	1	2	1	1	1	1	1	1	1	1	1	1	2	1.14286
CDH1_2_SANT_HL1	1	1	1	1	1	1	1	1	1	1	1	1	1	1	1
CDI	1	4	1	0	1	1	1	0	1	0	0	1	1	1	0.928571
CDK2AP	0	0	1	0	1	1	1	1	1	1	1	1	1	2	0.857143
CDK5_activator	1	2	1	0	1	1	1	1	1	1	1	1	1	1	1
CDKN3	2	0	1	1	0	1	0	0	1	0	0	1	1	1	0.642857
CDO_I	1	1	2	3	2	3	1	1	13	0	1	1	2	1	2.28571
CDP-OH_P_transf	10	4	9	4	4	7	4	4	5	3	4	5	5	5	5.21429
CDT1	1	0	1	1	1	0	1	1	3	1	2	0	1	1	1
CDT1_C	1	0	1	0	1	0	1	1	0	1	1	0	1	1	0.642857
CDV3	1	1	2	2	1	2	0	0	1	0	1	1	1	1	1
CEBP1_N	1	1	0	1	1	1	1	0	1	0	0	2	1	1	0.785714
CEBP_ZZ	1	4	3	2	2	2	2	4	2	2	2	2	2	3	2.35714
CECR6_TMEM121	6	0	2	6	4	1	2	0	5	0	0	1	3	1	2.21429
CENP-B_N	0	3	17	0	9	0	9	0	6	0	11	2	1	0	4.14286
CENP-B_dimeris	0	0	0	0	1	0	0	0	0	0	0	0	0	0	0.0714286
CENP-C_C	1	2	2	1	1	1	1	0	1	0	0	1	2	1	1
CENP-F_C_Rb_bdg	2	0	2	0	0	0	0	0	0	0	0	0	0	1	0.357143
CENP-F_N	0	0	0	1	0	0	0	0	0	0	0	0	1	0	0.142857
CENP-F_leu_zip	2	0	4	0	0	1	4	0	1	1	0	1	2	0	1.14286
CENP-H	1	0	1	1	1	1	1	0	1	0	0	0	1	1	0.642857
CENP-I	4	0	2	1	1	2	2	0	1	0	0	0	2	1	1.14286
CENP-K	2	0	2	1	1	1	0	0	1	0	0	0	1	1	0.714286
CENP-L	2	0	2	1	1	1	1	0	1	0	0	0	1	1	0.785714
CENP-M	2	0	1	1	1	1	0	0	1	0	0	0	1	1	0.642857
CENP-N	2	0	2	0	0	1	1	0	1	0	0	0	1	2	0.714286
CENP-O	0	0	1	0	0	0	0	0	0	0	0	0	1	0	0.142857
CENP-P	1	0	2	1	1	0	0	0	1	0	0	0	1	1	0.571429
CENP-S	2	1	1	1	0	0	0	1	1	1	0	1	2	1	0.857143
CENP-T_C	4	8	2	8	12	26	6	3	3	12	7	15	1	1	7.71429
CENP-U	1	0	1	0	0	1	0	0	0	0	0	0	0	1	0.285714
CENP-W	1	0	1	0	0	0	0	0	1	0	0	0	1	0	0.285714
CENP-X	2	0	2	0	0	1	0	0	1	1	0	0	1	1	0.642857
CEP170_C	1	0	1	0	0	0	0	0	0	0	0	1	0	0	0.214286
CEP19	1	1	2	2	1	1	1	1	1	1	1	2	1	1	1.21429
CEP209_CC5	1	0	2	1	1	0	1	1	1	1	1	0	1	1	0.857143
CEP44	2	0	1	1	1	2	1	2	0	1	1	1	1	1	1.07143
CEP63	1	1	2	1	1	1	1	1	0	0	1	0	1	1	0.857143
CEP76-C2	2	0	2	1	1	1	2	1	1	0	1	1	1	2	1.14286
CFAP91	1	1	2	1	1	1	1	1	1	1	2	1	1	1	1.14286
CFC	1	0	1	1	1	1	0	0	1	0	0	3	1	0	0.714286
CFIA_Pcf11	0	1	0	0	0	0	0	0	0	0	0	0	0	0	0.0714286
CG-1	1	1	1	1	2	2	1	1	1	0	1	0	1	1	1
CGI-121	1	1	2	1	1	1	1	1	1	0	1	1	1	1	1
CH	42	57	55	34	29	36	29	29	42	34	54	41	37	40	39.9286
CHAT	13	0	4	2	1	0	2	0	2	0	0	2	2	2	2.14286
CHB_HEX	4	2	0	8	3	3	6	0	7	0	0	4	7	3	3.35714
CHB_HEX_C	4	2	0	6	3	3	4	0	6	0	0	4	4	3	2.78571
CHB_HEX_C_1	1	0	0	1	1	2	1	2	2	2	1	1	2	1	1.21429
CHCH	2	4	2	1	2	3	1	0	4	0	1	2	2	4	2
CHD5	1	1	2	0	1	1	1	0	1	1	1	1	0	1	0.857143
CHDCT2	2	1	2	1	1	2	1	2	1	2	2	1	1	1	1.42857
CHDNT	4	0	2	1	1	1	1	1	1	1	1	1	1	1	1.21429
CHGN	7	0	7	2	9	6	3	0	5	0	1	7	3	11	4.35714
CHIP_TPR_N	1	1	1	0	1	1	1	1	1	1	1	1	1	2	1
CHORD	2	1	2	1	1	1	1	1	1	1	1	1	1	1	1.14286
CHRD	1	0	2	1	1	0	0	0	0	0	0	1	0	0	0.428571
CH_2	4	2	6	5	3	5	5	2	4	1	3	4	4	4	3.71429
CI-B14_5a	1	1	1	1	1	1	1	1	1	1	0	1	1	1	0.928571
CIA30	1	1	1	1	1	1	1	4	2	1	1	1	1	1	1.28571
CIAPIN1	1	1	2	1	1	1	0	1	1	1	1	1	1	2	1.07143
CIDE-N	6	0	17	5	4	2	5	0	2	0	0	3	4	2	3.57143
CIMR	2	1	3	1	3	2	2	0	1	0	0	0	1	1	1.21429
CK1gamma_C	1	1	2	2	0	1	1	0	1	0	0	1	1	1	0.857143
CK2S	2	0	1	1	1	0	1	0	1	0	0	1	1	1	0.714286
CKAP2_C	2	0	1	1	0	1	1	0	1	0	0	0	1	1	0.642857
CKS	3	1	2	2	2	3	1	1	2	1	0	1	0	3	1.57143
CK_II_beta	1	1	1	1	1	1	1	1	1	1	3	1	1	1	1.14286
CLAMP	5	0	5	2	6	2	2	1	2	0	2	2	3	3	2.5
CLASP_N	6	4	7	3	3	5	2	2	4	2	6	3	3	5	3.92857
CLCA	15	0	21	2	0	17	1	0	1	0	3	3	2	15	5.71429
CLIP1_ZNF	1	2	2	1	0	1	1	1	1	1	1	1	1	1	1.07143
CLN3	6	1	5	4	1	1	2	1	3	1	1	1	2	3	2.28571
CLN5	1	0	0	1	0	0	1	0	1	0	1	1	1	1	0.571429
CLN6	1	0	0	1	0	0	1	0	2	0	1	1	1	1	0.642857
CLP1_N	1	2	1	1	1	1	1	1	1	1	4	1	1	1	1.28571
CLP1_P	2	3	3	2	2	2	2	2	2	2	5	2	2	2	2.35714
CLPTM1	3	2	5	2	2	2	2	2	3	2	2	2	2	2	2.35714
CLP_protease	1	1	1	0	1	2	1	1	2	1	3	1	2	1	1.28571
CLTH	4	4	5	5	2	4	3	5	4	5	3	4	4	3	3.92857
CLU	1	1	1	1	1	1	1	1	1	1	1	1	1	1	1
CLU_N	1	1	1	1	1	1	1	1	1	1	1	1	1	1	1
CLZ	1	2	1	2	1	1	2	1	1	1	5	2	2	1	1.64286
CMAS	1	0	1	1	0	1	1	0	1	0	0	1	1	0	0.571429
CMD	1	0	3	1	0	1	1	0	5	0	0	0	1	0	0.928571
CMS1	1	1	2	1	1	1	1	0	1	0	0	1	1	1	0.857143
CM_2	0	0	2	0	0	0	0	0	0	0	0	0	0	0	0.142857
CNDH2_C	1	1	2	1	1	1	0	0	1	0	0	1	1	2	0.857143
CNDH2_M	1	0	0	1	1	1	0	0	0	0	0	1	1	0	0.428571
CNDH2_N	1	1	1	1	1	1	0	0	1	0	0	1	1	1	0.714286
CNH	9	7	12	7	7	6	5	7	7	5	10	7	7	7	7.35714
CNOT11	1	1	1	0	1	1	1	2	1	1	1	1	1	1	1
CNOT1_CAF1_bind	1	1	2	1	1	1	1	2	1	2	4	1	1	1	1.42857
CNOT1_HEAT	1	1	2	1	1	1	1	0	1	0	0	1	1	1	0.857143
CNOT1_TTP_bind	1	1	2	1	1	1	1	1	1	1	2	1	1	1	1.14286
CNPase	1	1	3	2	1	1	1	1	1	1	5	1	0	1	1.42857
CNRIP1	1	1	1	1	1	1	1	0	0	0	0	1	1	1	0.714286
CN_hydrolase	11	4	7	6	7	7	11	4	6	2	6	7	9	6	6.64286
COBRA1	1	1	2	1	1	2	1	1	1	1	1	1	2	1	1.21429
COE1_DBD	1	3	1	1	2	1	1	1	1	2	1	1	1	1	1.28571
COE1_HLH	1	2	1	1	1	1	1	1	1	1	1	1	1	1	1.07143
COG2	2	1	2	1	1	2	1	1	1	1	1	1	1	1	1.21429
COG4	2	1	2	1	1	1	1	7	1	1	1	1	1	1	1.57143
COG5	3	1	1	1	1	2	1	1	1	2	1	1	1	1	1.28571
COG6	2	1	2	1	1	1	2	1	3	1	1	1	1	1	1.35714
COG7	2	1	3	1	1	1	1	1	1	0	1	1	1	1	1.14286
COLFI	6	6	3	3	3	2	3	6	3	6	11	3	3	3	4.35714
COMMD1_N	1	0	1	0	1	1	1	0	1	0	0	1	2	1	0.714286
COMM_domain	12	5	13	4	9	8	7	0	10	0	5	10	10	9	7.28571
COMP	1	0	1	0	0	0	2	0	1	0	0	0	0	0	0.357143
COMPASS-Shg1	2	1	1	1	1	1	1	1	1	1	1	1	1	1	1.07143
COP-gamma_platf	2	1	2	1	1	1	1	1	1	1	1	1	1	1	1.14286
COPIIcoated_ERV	7	3	4	2	3	6	4	2	3	2	2	4	3	4	3.5
COPI_C	2	1	2	1	1	2	1	1	1	1	1	1	1	1	1.21429
COQ7	2	1	1	1	1	2	1	1	1	1	1	1	0	1	1.07143
COQ9	1	1	0	1	1	1	0	1	1	1	1	1	1	1	0.857143
COR	43	2	22	15	6	7	66	1	9	1	3	5	56	17	18.0714
COX1	0	0	0	0	2	2	3	1	1	0	0	0	0	0	0.642857
COX14	0	0	0	0	1	0	0	0	0	0	0	0	0	0	0.0714286
COX15-CtaA	1	1	2	1	1	1	2	1	1	1	2	1	1	1	1.21429
COX16	1	0	2	0	1	0	0	0	1	0	0	1	0	1	0.5
COX17	2	2	1	0	1	0	0	1	0	1	0	1	1	1	0.785714
COX2	0	0	0	0	2	2	0	1	1	1	0	0	0	0	0.5
COX2_TM	0	1	0	0	0	2	0	0	1	0	0	0	0	0	0.285714
COX3	0	2	0	0	1	1	0	0	0	0	0	0	0	0	0.285714
COX4	1	1	2	0	2	2	1	1	2	1	1	2	1	2	1.35714
COX5A	1	1	1	1	1	2	2	1	1	1	1	1	1	1	1.14286
COX5B	1	1	2	2	2	1	1	0	1	2	1	1	1	1	1.21429
COX6A	0	1	2	0	1	2	1	0	1	0	1	0	0	2	0.785714
COX6B	2	2	2	1	2	3	2	3	3	0	4	2	1	3	2.14286
COX6C	0	1	2	0	1	0	1	0	0	1	2	0	0	0	0.571429
COX7C	0	1	1	0	1	0	0	0	2	0	2	0	1	1	0.642857
COX7a	0	1	0	0	1	0	0	0	1	0	0	0	0	2	0.357143
COX8	0	0	0	0	1	0	1	0	0	0	0	0	0	0	0.142857
CO_deh_flav_C	13	2	11	3	0	6	4	0	13	0	0	6	8	4	5
COesterase	34	27	54	42	22	53	74	6	31	7	13	26	50	26	33.2143
CP2	3	5	4	2	2	2	2	1	2	1	0	2	2	2	2.14286
CPBP	2	1	1	0	1	3	1	1	1	1	1	2	2	1	1.28571
CPG4	2	1	0	0	0	0	0	0	0	0	0	0	0	0	0.214286
CPL	2	1	1	2	1	1	0	1	1	1	1	1	1	1	1.07143
CPSF100_C	1	1	2	0	2	1	0	1	1	1	1	1	1	1	1
CPSF73-100_C	1	1	2	1	1	2	1	1	1	1	3	1	1	1	1.28571
CPSF_A	4	3	6	3	3	3	6	3	3	3	3	3	3	3	3.5
CPSase_L_D2	11	5	8	5	6	11	4	4	10	2	7	6	5	8	6.57143
CPSase_L_D3	4	1	2	1	2	2	0	1	3	0	2	2	1	2	1.64286
CPSase_sm_chain	4	1	2	1	2	2	1	1	2	0	2	2	1	2	1.64286
CPT_N	2	0	2	1	1	1	1	0	1	0	2	1	1	1	1
CR6_interact	1	1	1	1	1	1	1	1	1	1	1	1	1	1	1
CRAL_TRIO	14	8	27	8	11	22	13	8	15	9	12	8	9	11	12.5
CRAL_TRIO_2	8	5	9	5	6	5	3	3	4	2	6	4	5	5	5
CRAL_TRIO_N	4	0	2	2	4	2	5	0	1	0	1	4	3	3	2.21429
CREPT	2	2	3	2	1	3	2	1	1	1	2	2	2	2	1.85714
CRF-BP	1	0	2	1	1	1	1	0	0	0	0	1	1	2	0.785714
CRIC_ras_sig	2	0	1	1	1	1	1	0	1	0	0	1	1	1	0.785714
CRIM	1	0	2	1	1	1	1	1	1	1	1	1	1	1	1
CRM1_C	2	1	1	1	1	1	1	1	1	1	1	1	1	1	1.07143
CRM1_repeat	2	1	1	1	1	1	1	1	1	1	1	1	1	1	1.07143
CRM1_repeat_2	2	1	1	1	1	1	1	1	1	1	1	1	1	1	1.07143
CRM1_repeat_3	2	1	1	1	1	1	1	1	1	1	1	1	1	1	1.07143
CRS1_YhbY	0	0	0	0	0	1	0	0	0	0	0	0	0	0	0.0714286
CRT-like	2	0	0	3	0	2	3	0	1	0	0	2	2	1	1.14286
CS	14	8	18	8	6	8	7	8	9	5	5	10	8	10	8.85714
CSD	6	8	5	4	5	22	2	4	6	2	15	4	4	4	6.5
CSN4_RPN5_eIF3a	1	1	1	1	1	1	1	1	1	0	0	1	1	1	0.857143
CSN5_C	1	1	2	1	1	1	0	1	1	1	1	1	1	1	1
CSN7a_helixI	2	1	2	2	1	1	0	0	0	0	0	1	1	1	0.857143
CSN8_PSD8_EIF3K	5	3	5	2	3	3	2	3	3	3	3	3	3	3	3.14286
CSRNP_N	1	2	2	1	1	1	2	1	1	2	2	1	1	1	1.35714
CSTF1_dimer	2	1	2	1	1	1	1	1	1	1	1	1	1	1	1.14286
CSTF2_hinge	2	1	1	1	1	1	1	1	1	1	3	0	1	1	1.14286
CSTF_C	3	1	1	1	1	1	1	1	1	1	2	0	1	1	1.14286
CTC1	1	0	2	2	1	0	3	0	1	0	0	1	3	1	1.07143
CTD	2	0	0	0	0	1	0	0	1	0	0	2	2	0	0.571429
CTD_bind	6	8	6	5	4	7	1	4	5	4	6	5	5	5	5.07143
CTF_NFI	1	0	0	1	0	0	1	0	0	0	0	0	0	1	0.285714
CTNNB1_binding	1	1	2	1	0	1	1	0	0	0	0	1	0	1	0.642857
CTNNBL	1	1	1	1	1	1	0	1	1	1	1	1	1	1	0.928571
CTP_synth_N	3	1	1	1	1	2	1	1	3	1	1	1	1	1	1.35714
CTP_transf_1	2	1	2	1	1	1	1	1	1	1	1	1	1	1	1.14286
CTP_transf_like	10	4	20	3	5	4	4	4	5	2	7	4	6	7	6.07143
CTU2	1	0	2	1	1	1	1	1	0	1	1	1	1	1	0.928571
CT_C_D	0	0	0	0	0	1	0	0	0	0	0	0	0	0	0.0714286
CUB	135	30	86	77	28	74	64	8	90	5	12	64	80	125	62.7143
CUE	7	3	6	6	5	5	5	1	4	0	1	5	5	6	4.21429
CUT	4	11	4	3	2	3	3	3	2	3	6	3	3	3	3.78571
CUTL	1	1	1	1	0	0	0	0	0	0	0	0	1	1	0.428571
CWC25	3	1	2	1	1	0	0	1	1	1	0	0	1	1	0.928571
CX9C	2	0	1	0	2	1	0	0	1	0	0	1	0	1	0.642857
CYSTM	0	0	0	0	0	0	0	0	0	0	0	0	0	0	0
CYTH	3	1	2	2	2	3	1	0	3	0	0	2	2	2	1.64286
CYYR1	1	0	2	3	0	0	2	0	0	0	0	0	3	1	0.857143
CaKB	3	4	4	0	0	13	0	2	0	4	5	0	0	0	2.5
CaMBD	3	2	3	6	3	2	4	3	1	1	8	3	5	3	3.35714
CaMKII_AD	1	2	4	1	1	1	1	1	1	1	3	1	1	2	1.5
CaM_bdg_C0	1	0	2	1	1	1	0	0	1	0	2	1	1	1	0.857143
Ca_chan_IQ	2	6	2	2	2	1	2	3	3	4	6	2	2	2	2.78571
Ca_hom_mod	1	0	0	0	0	2	0	0	0	0	0	0	0	0	0.214286
CactinC_cactus	1	1	1	1	1	1	0	1	1	1	2	1	1	1	1
Cactin_mid	1	1	1	1	1	1	1	1	1	1	2	1	1	1	1.07143
Cadherin	47	81	58	72	200	64	72	40	85	38	86	63	53	20	69.9286
Cadherin-like	1	0	3	1	0	1	3	0	1	0	2	1	2	2	1.21429
Cadherin_2	1	14	2	16	67	15	14	5	11	9	20	13	14	1	14.4286
Cadherin_3	6	2	7	5	3	3	4	2	3	1	2	4	4	5	3.64286
Cadherin_4	0	0	0	0	0	4	0	0	0	0	0	0	0	0	0.285714
Cadherin_C	4	2	3	4	2	2	1	0	2	0	4	1	1	2	2
CagX	0	0	0	0	0	0	0	0	1	0	0	0	0	0	0.0714286
Calcipressin	2	2	2	1	2	1	0	1	1	1	2	1	1	1	1.28571
Calpain_III	13	12	16	16	10	15	10	7	13	6	12	8	14	13	11.7857
Calponin	8	7	10	5	5	5	5	3	5	4	5	4	6	5	5.5
Calreticulin	3	3	3	4	2	3	2	2	2	3	6	2	2	3	2.85714
Calsarcin	0	0	1	0	0	0	0	0	0	0	0	1	1	0	0.214286
Calsequestrin	0	0	6	0	0	0	0	0	0	0	0	0	0	0	0.428571
Calx-beta	12	1	13	11	5	6	13	1	6	1	6	9	20	11	8.21429
Caprin-1_C	2	0	0	0	0	0	0	0	0	0	0	1	0	0	0.214286
Caprin-1_dimer	2	1	1	1	1	1	1	0	1	0	0	1	1	1	0.857143
Caps_synth	1	0	0	0	0	0	0	0	0	0	0	0	0	0	0.0714286
Capsule_synth	0	0	0	0	0	1	0	0	0	0	0	0	0	0	0.0714286
Carb_anhydrase	9	24	16	29	15	13	40	5	20	4	10	17	18	10	16.4286
Carb_kinase	2	1	2	0	1	1	1	1	1	1	1	1	1	1	1.07143
CarbopepD_reg_2	0	0	2	0	2	0	0	0	0	0	0	2	1	0	0.5
Carboxyl_trans	8	3	9	12	4	7	6	2	5	2	3	4	4	5	5.28571
CarboxypepD_reg	4	4	8	4	4	4	4	2	4	0	4	2	4	2	3.57143
Carm_PH	1	1	1	1	0	1	0	0	1	0	0	1	0	1	0.571429
Carn_acyltransf	16	1	15	8	8	11	9	1	8	3	12	7	8	9	8.28571
Cas1_AcylT	3	1	2	1	1	2	1	1	4	1	1	2	1	1	1.57143
Casc1	0	0	0	0	1	1	0	0	1	0	0	0	0	0	0.214286
Casc1_N	1	0	1	1	1	1	1	1	1	1	1	1	1	1	0.928571
Caskin-tail	0	0	1	0	0	0	0	0	0	0	0	0	0	1	0.142857
Cast	2	1	8	1	3	1	1	1	1	2	1	3	1	1	1.92857
Castor1_N	1	0	0	0	0	0	0	0	0	0	0	0	0	1	0.142857
Catalase	1	2	1	3	1	1	1	0	3	0	2	1	2	2	1.42857
Catalase-rel	1	2	1	3	1	1	1	0	3	0	2	1	2	1	1.35714
CathepsinC_exc	1	1	1	2	0	1	1	1	1	0	2	2	1	1	1.07143
Cation_ATPase	11	23	11	7	8	9	7	9	14	11	25	9	8	8	11.4286
Cation_ATPase_C	7	23	7	4	4	5	3	8	10	7	16	5	5	4	7.71429
Cation_ATPase_N	5	22	5	6	7	5	2	7	9	7	15	6	7	5	7.71429
Cation_efflux	14	13	13	8	8	9	5	6	10	6	10	10	11	13	9.71429
Cauli_VI	9	1	5	1	1	0	0	1	0	1	1	0	1	1	1.57143
Caveolin	10	0	6	22	1	5	23	0	6	0	5	7	22	10	8.35714
Cbl_N	1	3	1	1	1	0	0	1	1	1	2	0	0	1	0.928571
Cbl_N2	1	3	2	1	1	0	1	1	1	2	2	1	1	1	1.28571
Cbl_N3	1	3	1	1	1	0	1	1	1	2	3	1	1	1	1.28571
Ccdc124	1	1	1	1	1	1	1	1	0	2	2	1	1	1	1.07143
Cdc6_C	2	2	3	2	2	2	2	2	2	2	1	2	2	2	2
Cellulase	1	1	5	0	0	2	11	12	2	1	3	0	1	1	2.85714
Cep57_CLD	1	1	2	1	1	1	1	0	1	0	0	1	1	1	0.857143
Cep57_CLD_2	0	0	0	0	0	0	0	0	1	0	0	0	0	0	0.0714286
Cep57_MT_bd	1	0	2	2	1	1	1	0	1	0	0	1	1	1	0.857143
Ceramidase	3	0	7	1	0	4	0	0	2	0	1	0	1	1	1.42857
Ceramidase_alk	3	1	2	1	0	2	1	1	1	1	1	1	1	1	1.21429
Ceramidse_alk_C	2	1	2	1	0	2	1	1	1	1	1	1	1	1	1.14286
Cg6151-P	1	2	2	1	1	1	0	1	1	0	0	1	1	1	0.928571
Cgr1	1	0	1	0	1	1	0	1	0	1	0	0	1	1	0.571429
ChAPs	0	0	0	0	0	0	0	0	0	0	1	0	0	0	0.0714286
ChaC	3	2	3	4	2	2	1	0	1	1	4	2	2	2	2.07143
Chalcone_3	0	0	0	0	0	1	0	0	0	0	0	0	0	0	0.0714286
CheR	0	0	0	0	0	1	0	0	0	0	0	0	0	0	0.0714286
ChiC	0	0	0	0	0	1	0	0	0	0	0	0	0	0	0.0714286
Chibby	1	1	2	0	1	0	1	1	1	1	4	1	1	1	1.14286
Chitin_synth_2	31	2	0	18	13	6	21	0	9	0	0	13	13	6	9.42857
ChlI	0	0	0	0	0	1	0	0	0	0	0	0	0	0	0.0714286
Chlorophyllase2	1	0	0	1	0	0	1	0	4	0	0	1	1	1	0.714286
Chol_subst-bind	0	0	0	1	0	0	0	0	0	0	0	0	0	0	0.0714286
Choline_kinase	6	2	67	2	2	6	4	3	3	2	3	2	2	2	7.57143
Choline_transpo	3	2	8	4	5	5	8	2	5	1	3	6	6	2	4.28571
Chor_lyase	0	0	0	0	0	1	0	0	0	0	0	0	0	0	0.0714286
Chorein_N	8	5	11	6	6	7	5	4	6	2	4	5	6	6	5.78571
Chorismate_synt	0	0	0	0	0	1	0	0	0	0	0	0	0	0	0.0714286
Chromo	16	7	60	8	7	7	40	9	9	7	14	5	10	13	15.1429
Chromo_2	1	1	2	1	1	1	1	1	0	0	0	0	1	1	0.785714
Chromo_shadow	2	0	2	1	2	1	0	1	1	2	4	1	2	1	1.42857
Chromosome_seg	1	1	2	1	1	1	1	1	1	1	1	1	0	1	1
ChuX_HutX	0	0	0	0	0	1	0	0	0	0	0	0	0	0	0.0714286
Churchill	1	0	1	0	1	2	0	0	1	0	0	1	0	2	0.642857
CiPC	0	0	2	0	1	1	0	0	1	0	0	1	1	0	0.5
Cid2	1	1	1	1	1	1	1	1	1	1	1	1	1	1	1
CinA	0	0	0	0	0	2	0	0	0	0	0	0	0	0	0.142857
Cir_N	3	2	3	1	1	3	1	2	2	1	2	2	1	2	1.85714
CitMHS	6	1	1	1	1	1	1	0	1	0	1	3	2	2	1.5
Citrate_bind	2	1	3	1	1	1	1	1	1	0	2	1	1	1	1.21429
Citrate_synt	2	2	2	3	2	2	2	2	2	1	2	2	2	2	2
Clat_adaptor_s	9	12	12	9	7	10	10	6	10	10	11	7	9	7	9.21429
Clathrin	8	4	11	5	6	7	5	4	7	2	5	8	7	7	6.14286
Clathrin-link	1	1	1	1	1	1	0	1	1	1	1	1	1	1	0.928571
Clathrin_H_link	2	1	3	3	2	2	1	1	2	1	2	2	2	2	1.85714
Clathrin_bdg	1	0	1	1	1	1	1	0	1	0	0	1	1	1	0.714286
Clathrin_lg_ch	2	1	1	1	1	1	1	2	1	2	2	1	1	1	1.28571
Clathrin_propel	1	1	2	1	1	1	0	1	1	1	1	1	1	1	1
Claudin_2	11	16	12	16	8	16	17	7	14	3	9	9	10	6	11
Claudin_3	0	0	0	1	0	1	2	0	6	0	0	1	1	0	0.857143
Clc-like	0	0	0	0	0	0	0	0	0	0	0	0	1	0	0.0714286
Clp1	1	2	1	1	1	1	0	1	1	1	3	1	1	1	1.14286
ClpB_D2-small	3	3	4	4	2	4	1	2	3	1	4	2	3	2	2.71429
ClpS	1	1	0	1	1	1	0	1	1	1	1	1	1	1	0.857143
Cluap1	1	2	3	1	1	1	2	1	1	2	1	1	1	1	1.35714
Cmc1	2	2	2	2	2	1	0	1	2	1	1	1	1	2	1.42857
CmcI	0	0	5	0	0	0	0	0	0	0	0	0	0	0	0.357143
Cmyb_C	1	0	1	1	1	0	1	0	0	0	0	0	1	1	0.5
Cnd1	2	2	4	2	2	2	3	2	3	1	2	4	2	2	2.35714
Cnd1_N	2	1	2	1	1	1	1	1	1	1	1	1	1	2	1.21429
Cnd2	1	1	2	1	1	1	1	1	1	1	3	1	1	1	1.21429
Cnd3	1	1	1	1	1	1	1	1	1	1	1	1	1	1	1
Cnl2_NKP2	2	0	1	0	0	0	0	0	0	0	0	0	0	0	0.214286
Cnn_1N	1	1	2	1	1	1	1	0	1	0	1	0	1	1	0.857143
CoA_binding	3	2	4	2	2	2	2	1	2	1	2	2	2	2	2.07143
CoA_trans	1	1	2	2	0	4	2	0	2	0	2	1	1	1	1.35714
CoA_transf_3	3	1	4	2	2	2	3	0	2	0	2	2	2	2	1.92857
Coa1	1	1	0	0	1	1	1	0	1	0	0	1	2	1	0.714286
CoaE	6	1	2	2	2	2	2	1	3	2	2	2	2	3	2.28571
Coatamer_beta_C	4	1	2	1	1	1	1	1	1	1	1	1	1	1	1.28571
Coatomer_E	1	1	1	0	1	2	1	2	1	1	1	1	1	1	1.07143
Coatomer_WDAD	2	2	3	4	4	2	2	2	3	2	2	2	2	2	2.42857
Coatomer_b_Cpla	4	1	2	1	1	1	1	1	1	1	1	1	1	1	1.28571
Coatomer_g_Cpla	2	1	2	1	1	1	1	1	1	1	1	1	1	1	1.14286
CobW_C	1	1	1	1	1	0	0	1	1	1	1	2	1	1	0.928571
Cob_adeno_trans	1	1	2	0	1	1	1	0	1	0	1	1	1	1	0.857143
Cobalamin_bind	11	0	0	0	0	1	1	0	0	0	0	0	4	0	1.21429
Cobl	0	0	1	0	1	0	0	0	1	0	0	0	0	1	0.285714
Codanin-1_C	2	0	2	1	1	1	1	0	0	0	0	1	1	1	0.785714
Cofilin_ADF	18	9	21	10	5	11	3	6	10	5	7	6	7	13	9.35714
Cohesin_HEAT	1	1	1	1	2	1	1	2	1	1	2	1	1	1	1.21429
Cohesin_load	1	1	2	1	1	1	2	1	1	1	1	1	1	2	1.21429
Coiled-coil_56	0	0	2	0	1	0	0	0	1	1	0	0	0	1	0.428571
Coilin_N	1	1	0	0	1	1	1	0	0	0	0	0	1	1	0.5
Col_cuticle_N	0	0	0	0	0	0	0	0	2	0	0	0	0	0	0.142857
Colipase-like	0	0	0	0	0	0	0	0	0	0	0	0	0	0	0
Collagen	94	109	34	31	29	101	55	11	30	10	18	28	35	36	44.3571
Collagen_mid	0	0	0	0	0	0	0	0	0	0	0	0	1	1	0.142857
Complex1_30kDa	1	1	2	1	1	2	1	1	1	1	1	1	1	1	1.14286
Complex1_49kDa	1	1	1	1	1	1	1	1	2	1	1	1	1	1	1.07143
Complex1_51K	1	1	2	1	1	1	1	1	2	1	1	1	1	1	1.14286
Complex1_LYR	7	5	13	5	6	6	7	3	5	8	5	8	9	7	6.71429
Complex1_LYR_2	1	1	3	1	1	1	1	3	1	1	1	1	0	1	1.21429
Condensation	12	0	1	2	0	0	5	0	1	0	0	3	5	5	2.42857
Condensin2nSMC	2	1	2	1	1	1	0	0	1	0	0	1	1	1	0.857143
Connexin	1	1	0	0	0	0	0	0	0	0	0	0	0	0	0.142857
Conotoxin	0	0	3	0	0	0	0	0	0	0	0	0	0	0	0.214286
Cons_hypoth95	0	0	0	0	0	0	0	0	1	0	0	0	0	0	0.0714286
Consortin_C	2	0	2	0	0	0	0	0	0	0	0	0	0	0	0.285714
Copine	11	5	9	8	6	6	6	2	7	2	7	9	7	8	6.64286
Coprogen_oxidas	1	1	1	1	2	3	2	1	1	1	1	1	1	1	1.28571
Coq4	1	1	2	2	1	1	1	5	2	0	1	1	1	1	1.42857
Cor1	2	0	4	1	2	0	0	0	1	0	0	1	2	1	1
CorA	0	0	0	0	0	0	0	0	0	0	0	0	0	0	0
Cornichon	3	2	4	2	3	2	2	0	3	1	1	2	1	2	2
Cornifin	3	0	0	0	2	9	2	0	7	0	0	5	9	0	2.64286
CortBP2	1	1	2	1	0	0	1	1	1	1	2	1	1	1	1
Costars	1	1	2	0	1	1	2	0	2	0	0	4	2	1	1.21429
CpeT	0	0	0	0	1	0	0	0	6	0	0	1	1	0	0.642857
Cpn10	1	1	1	0	1	1	1	1	1	1	1	1	1	1	0.928571
Cpn60_TCP1	19	12	22	14	13	16	15	11	15	10	20	13	13	13	14.7143
Creatinase_N	3	1	7	3	2	3	2	1	3	1	1	2	2	4	2.5
Creatinase_N_2	2	1	4	3	2	4	3	1	3	1	1	2	4	2	2.35714
Creb_binding	2	0	1	1	0	1	1	0	0	0	0	0	0	1	0.5
Cript	1	1	1	1	1	1	0	1	1	1	1	1	1	1	0.928571
Crystall	0	0	0	0	0	0	0	0	0	0	0	0	5	0	0.357143
Crystallin	0	0	0	0	0	0	0	0	0	0	0	0	0	0	0
Cse1	2	1	3	1	1	1	3	1	1	1	1	1	1	2	1.42857
CsrA	0	0	0	0	0	1	0	0	0	0	0	0	0	0	0.0714286
CstA	0	0	0	0	0	1	0	0	0	0	0	0	0	0	0.0714286
CstA_5TM	0	0	0	0	0	1	0	0	0	0	0	0	0	0	0.0714286
CtaG_Cox11	1	1	1	1	1	2	0	1	1	1	1	1	1	1	1
Ctf8	0	1	2	1	1	0	1	1	1	0	1	1	1	1	0.857143
Ctr	12	4	8	3	6	6	3	1	6	1	4	3	5	3	4.64286
Cu-oxidase	20	0	6	30	6	7	21	0	10	0	0	6	25	4	9.64286
Cu-oxidase_2	25	0	6	29	9	5	24	0	12	0	0	9	26	6	10.7857
Cu-oxidase_3	23	0	5	31	11	6	21	0	12	0	0	9	28	5	10.7857
Cu-oxidase_4	1	0	0	1	1	1	1	0	1	0	0	0	1	1	0.571429
Cu2_monoox_C	25	2	14	15	7	3	30	3	21	1	3	15	25	17	12.9286
Cu2_monooxygen	21	3	12	16	7	3	24	3	28	1	3	15	25	17	12.7143
Cu_amine_oxid	10	0	2	10	3	0	11	1	22	1	1	9	10	4	6
Cu_amine_oxidN2	7	0	2	4	3	0	8	0	5	0	0	3	6	5	3.07143
Cu_amine_oxidN3	0	0	0	1	0	0	1	0	2	0	0	1	1	0	0.428571
Cul7	2	0	2	1	1	1	0	0	1	0	0	1	1	1	0.785714
Cullin	11	8	14	9	10	8	7	8	7	7	9	7	7	7	8.5
Cullin_Nedd8	6	6	10	6	4	5	2	6	4	5	6	5	5	6	5.42857
Cullin_binding	4	2	3	2	3	1	3	1	4	1	1	2	3	3	2.35714
Cupin_2	1	0	0	0	1	1	1	1	2	2	0	1	1	1	0.857143
Cupin_4	1	1	2	1	1	1	1	1	1	0	0	1	1	2	1
Cupin_5	4	0	0	0	0	0	3	0	0	0	0	1	0	1	0.642857
Cupin_8	37	11	20	17	8	20	14	2	9	1	8	20	15	19	14.3571
Cut8	1	0	0	1	0	1	0	0	0	0	0	1	0	0	0.285714
CutA1	1	1	2	1	1	1	0	1	1	0	1	1	0	1	0.857143
CutC	2	1	2	0	1	2	2	0	1	0	1	1	1	1	1.07143
CwfJ_C_1	3	2	4	2	2	2	2	2	2	2	2	2	2	2	2.21429
CwfJ_C_2	3	2	2	2	2	2	1	2	2	2	2	2	2	2	2
Cwf_Cwc_15	1	1	2	0	3	2	2	1	1	1	1	1	1	1	1.28571
CxC1	0	0	0	0	0	9	0	0	0	0	0	1	0	1	0.785714
CxC2	0	0	6	0	0	2	0	0	0	0	0	0	0	2	0.714286
CxC3	0	0	3	1	0	0	0	0	0	0	0	0	0	0	0.285714
CxC4	0	0	2	0	0	2	0	0	0	0	0	0	0	1	0.357143
CxC5	0	0	1	1	0	0	1	0	0	0	0	0	0	1	0.285714
CybS	3	1	0	1	1	2	1	1	1	1	1	1	1	1	1.14286
Cyclase	5	0	15	5	0	0	13	0	11	0	0	2	5	3	4.21429
Cyclin	1	0	1	0	0	1	0	2	0	1	1	1	1	0	0.642857
Cyclin_C	13	10	10	10	11	9	9	2	8	9	7	8	6	9	8.64286
Cyclin_C_2	4	2	4	3	2	2	2	2	2	2	0	1	1	2	2.07143
Cyclin_N	26	19	23	20	22	21	19	11	16	23	20	19	17	22	19.8571
Cyclin_N2	2	0	1	1	0	0	0	0	0	0	0	1	1	1	0.5
Cys_Met_Meta_PP	3	3	2	2	1	4	5	1	3	0	1	2	2	2	2.21429
Cys_box	0	0	0	0	0	0	0	0	0	0	0	0	0	1	0.0714286
Cys_knot	2	0	2	2	4	5	2	0	2	0	0	1	1	4	1.78571
Cys_rich_FGFR	1	2	3	1	1	1	0	0	3	0	2	1	1	1	1.21429
Cystatin	3	8	8	4	1	2	5	2	6	1	2	2	2	3	3.5
Cyt-b5	20	12	19	13	8	20	10	5	9	4	7	13	12	14	11.8571
Cyt_bd_oxida_I	0	0	0	0	0	1	0	0	1	0	0	0	0	0	0.142857
Cyto_heme_lyase	2	1	2	1	1	1	2	1	1	1	2	1	1	1	1.28571
CytochromB561_N	2	1	2	1	2	1	2	1	1	1	1	1	1	1	1.28571
Cytochrom_B558a	1	1	2	1	1	0	0	0	1	0	0	1	1	1	0.714286
Cytochrom_B561	11	2	5	8	4	8	7	3	13	3	5	8	9	4	6.42857
Cytochrom_B_C	0	0	0	0	2	1	0	1	1	0	0	0	0	0	0.357143
Cytochrom_C	0	1	5	1	1	1	1	1	2	1	1	1	1	1	1.28571
Cytochrom_C1	1	1	1	1	1	2	2	1	1	1	1	1	1	2	1.21429
Cytochrom_D1	1	0	0	0	0	0	0	0	0	0	0	0	1	1	0.214286
Cytochrom_NNT	0	0	0	0	0	1	0	0	0	0	0	0	0	0	0.0714286
Cytochrome_B	0	3	0	0	1	0	0	1	0	0	0	0	0	0	0.357143
D-ser_dehydrat	0	0	2	0	0	4	1	0	2	0	0	1	1	1	0.857143
D123	5	1	2	0	1	1	1	1	3	1	1	1	2	2	1.57143
DAD	1	1	0	1	1	2	1	1	0	1	1	1	1	0	0.857143
DAG1	3	3	4	1	2	2	1	0	2	0	2	1	1	4	1.85714
DAGAT	2	3	3	1	4	3	1	2	2	0	2	1	1	1	1.85714
DAGK_acc	6	5	8	6	6	6	4	3	4	3	7	4	5	6	5.21429
DAGK_cat	11	7	12	12	11	11	18	5	11	5	11	9	16	15	11
DAG_kinase_N	2	0	2	1	1	1	1	0	1	0	1	1	1	1	0.928571
DAHP_synth_1	0	0	0	0	0	1	0	0	0	0	0	0	0	0	0.0714286
DAHP_synth_2	0	0	0	0	0	1	0	0	0	0	0	0	0	0	0.0714286
DALR_1	4	2	6	2	3	4	1	2	3	2	3	3	3	3	2.92857
DALR_2	0	0	0	1	0	1	0	0	1	0	0	0	0	0	0.214286
DAN	3	2	3	1	1	2	0	0	1	0	0	2	2	2	1.35714
DAO	31	8	35	21	10	24	25	5	14	2	16	13	22	22	17.7143
DAO_C	1	1	2	1	1	2	1	1	1	1	3	1	1	1	1.28571
DAP	1	0	2	1	1	1	1	1	1	1	1	1	1	1	1
DAP3	1	1	2	1	1	1	0	1	1	1	1	1	1	1	1
DAP_epimerase	1	0	0	0	0	2	0	0	1	0	0	1	0	0	0.357143
DASH_Spc34	0	1	0	0	0	0	0	0	0	0	0	0	0	0	0.0714286
DAZAP2	3	1	2	1	1	1	1	0	1	0	1	1	1	1	1.07143
DB	1	0	3	2	0	2	0	0	0	0	0	1	1	1	0.785714
DBB	1	0	1	5	0	1	2	0	2	0	0	2	3	1	1.28571
DBC1	1	0	2	1	1	1	1	2	1	1	2	1	1	1	1.14286
DBINO	2	1	2	1	1	1	2	1	2	1	1	1	1	1	1.28571
DBP10CT	1	1	1	0	1	1	0	1	1	1	1	1	1	1	0.857143
DBR1	1	1	2	1	1	1	1	1	1	1	1	2	1	1	1.14286
DCAF15_WD40	1	0	1	1	1	1	1	0	1	0	0	1	1	1	0.714286
DCAF17	2	1	2	1	1	1	2	0	1	0	0	1	1	1	1
DCB	4	2	4	2	3	3	4	2	2	2	2	2	3	2	2.64286
DCP1	1	2	1	1	1	1	0	1	0	1	3	1	1	1	1.07143
DCP2	1	3	1	1	0	1	0	1	1	1	5	1	1	1	1.28571
DCX	9	10	11	9	4	7	5	2	4	1	13	4	7	5	6.5
DC_STAMP	4	3	2	4	2	3	6	3	3	2	2	4	5	5	3.42857
DDA1	1	0	2	0	2	1	1	0	1	0	0	1	1	1	0.785714
DDDD	0	1	0	0	1	1	2	2	0	1	2	2	1	0	0.928571
DDE_1	4	35	100	2	3	35	37	1	22	1	17	9	4	3	19.5
DDE_3	1	0	45	3	5	1	15	0	0	0	19	2	0	2	6.64286
DDHD	4	2	4	3	3	3	2	4	3	4	5	3	2	3	3.21429
DDOST_48kD	2	1	2	0	1	1	1	1	2	1	1	1	1	1	1.14286
DDRGK	1	1	2	1	2	1	1	1	2	1	1	1	1	1	1.21429
DDT	4	3	1	2	2	2	2	3	3	2	1	2	2	3	2.28571
DEAD	82	61	159	90	53	60	54	53	64	53	93	53	69	63	71.9286
DEAD_2	7	4	5	3	3	5	4	5	6	4	5	4	4	4	4.5
DED	25	1	24	10	2	3	13	0	3	0	0	5	20	28	9.57143
DEK_C	3	2	5	3	3	3	3	3	2	3	3	3	3	2	2.92857
DENN	10	7	10	9	7	8	7	7	8	6	8	7	7	7	7.71429
DEP	13	10	17	11	9	11	10	6	12	5	7	11	12	11	10.3571
DER1	3	2	3	3	2	2	2	2	2	2	2	2	2	2	2.21429
DERM	0	0	0	13	0	0	5	0	13	0	0	2	2	0	2.5
DFF-C	2	0	0	1	0	1	1	0	1	0	0	1	1	1	0.642857
DFF40	1	0	0	1	1	1	1	0	1	0	0	1	1	1	0.642857
DFP	1	1	1	1	1	1	0	0	1	1	1	1	1	1	0.857143
DFRP_C	3	2	3	2	1	2	2	2	1	2	2	1	1	2	1.85714
DGCR6	1	1	1	1	1	1	1	1	1	0	1	1	2	1	1
DHBP_synthase	0	0	0	0	0	1	0	0	0	0	0	0	0	0	0.0714286
DHC_N1	16	11	18	11	10	10	13	7	16	10	18	11	10	13	12.4286
DHC_N2	27	18	31	18	16	17	23	12	29	15	25	21	18	21	20.7857
DHDPS	4	1	5	3	2	5	5	0	3	0	1	3	4	5	2.92857
DHFR_1	3	1	6	1	1	2	1	2	2	1	1	2	2	1	1.85714
DHH	1	0	1	2	0	1	0	1	0	0	1	1	1	1	0.714286
DHHA1	1	1	1	1	1	2	1	1	1	1	1	1	1	2	1.14286
DHHA2	1	1	1	1	1	1	1	1	0	0	1	1	1	1	0.857143
DHHC	30	24	24	16	19	23	18	15	18	12	24	20	27	18	20.5714
DHOR	0	0	0	0	0	1	0	0	0	0	0	0	0	0	0.0714286
DHO_dh	5	2	2	1	2	4	2	1	2	2	2	2	2	2	2.21429
DHQ_synthase	0	0	0	0	0	1	0	0	0	0	0	0	0	0	0.0714286
DHR-2	6	2	7	5	4	6	4	3	4	3	4	5	4	5	4.42857
DHR10	2	0	1	1	0	0	0	0	0	0	0	0	1	1	0.428571
DIE2_ALG10	1	1	1	1	1	0	1	0	1	1	1	1	1	1	0.857143
DIL	4	3	4	3	2	2	2	2	2	3	3	3	2	3	2.71429
DIM1	5	1	4	3	2	3	2	1	2	1	1	2	1	2	2.14286
DIOX_N	16	0	6	6	0	5	11	0	0	0	0	6	7	9	4.71429
DIRP	1	1	1	1	1	1	1	2	1	1	2	1	1	1	1.14286
DIX	3	2	3	3	3	3	3	5	3	4	6	4	2	3	3.35714
DJ-1_PfpI	4	2	3	4	2	2	5	1	4	2	1	3	2	2	2.64286
DKCLD	1	1	2	1	1	1	0	2	1	1	1	1	1	1	1.07143
DLH	1	0	0	3	1	3	3	0	2	1	1	3	1	0	1.35714
DLIC	2	3	2	1	1	2	2	3	1	2	3	2	2	2	2
DM	5	3	2	3	2	5	3	3	3	2	4	4	4	6	3.5
DM13	3	1	0	0	0	1	0	0	0	0	0	0	0	1	0.428571
DMA	3	0	4	2	2	3	2	0	3	0	0	0	3	3	1.78571
DMAP1	1	1	2	1	1	1	1	1	1	2	1	1	1	1	1.14286
DMAP_binding	2	0	2	1	0	1	2	1	1	1	1	1	2	2	1.21429
DMPK_coil	1	0	2	0	0	1	0	0	0	0	0	0	1	1	0.428571
DMRL_synthase	0	0	0	0	0	1	0	0	0	0	0	0	0	0	0.0714286
DNA_RNApol_7kD	2	1	1	0	1	1	1	1	0	1	0	1	0	1	0.785714
DNA_alkylation	2	0	0	0	0	1	0	0	1	0	0	2	1	0	0.5
DNA_binding_1	1	0	1	1	0	4	1	0	1	0	0	1	1	1	0.857143
DNA_gyraseA_C	0	0	0	0	0	0	0	0	2	0	0	0	0	0	0.142857
DNA_gyraseB	1	1	3	1	1	1	1	1	3	1	4	2	1	1	1.57143
DNA_gyraseB_C	0	0	0	0	0	1	0	0	0	0	0	0	0	0	0.0714286
DNA_ligase_A_C	3	3	6	4	3	3	1	2	2	3	2	3	3	3	2.92857
DNA_ligase_A_M	3	3	6	5	3	4	2	2	6	3	2	4	4	3	3.57143
DNA_ligase_A_N	4	2	6	4	3	3	2	2	4	3	2	3	3	3	3.14286
DNA_ligase_IV	1	1	1	2	1	1	1	1	1	0	0	1	1	0	0.857143
DNA_ligase_OB_2	0	0	0	1	0	1	1	0	2	0	0	1	1	0	0.5
DNA_methylase	5	3	4	3	3	4	2	1	2	1	1	3	2	3	2.64286
DNA_mis_repair	7	1	6	4	4	6	3	2	5	2	3	4	3	3	3.78571
DNA_pack_C	0	0	4	0	0	0	0	0	0	0	0	0	0	0	0.285714
DNA_pack_N	0	0	1	0	0	0	0	0	0	0	0	0	0	0	0.0714286
DNA_photolyase	7	0	8	6	3	4	5	2	5	1	1	5	6	4	4.07143
DNA_pol3_alpha	0	0	0	0	0	1	0	0	0	0	0	0	0	0	0.0714286
DNA_pol3_delta2	1	0	1	2	1	2	5	0	1	1	3	1	1	1	1.42857
DNA_pol3_finger	0	0	0	0	0	1	0	0	1	0	0	0	0	0	0.142857
DNA_pol3_gamma3	0	0	0	0	0	1	0	0	0	0	0	0	0	0	0.0714286
DNA_pol_A	3	2	5	5	3	3	3	2	4	2	3	3	3	4	3.21429
DNA_pol_A_exo1	11	3	12	13	2	5	8	1	7	2	5	5	11	5	6.42857
DNA_pol_B	6	4	18	5	3	6	4	4	6	4	8	4	4	6	5.85714
DNA_pol_B_2	7	0	20	0	0	3	2	0	0	0	23	164	0	0	15.6429
DNA_pol_B_exo1	7	3	12	6	3	8	8	4	4	4	6	5	4	5	5.64286
DNA_pol_B_palm	3	2	5	3	2	2	3	0	3	0	0	2	3	3	2.21429
DNA_pol_B_thumb	3	2	5	3	2	3	2	0	3	0	0	2	3	3	2.21429
DNA_pol_D_N	2	1	2	1	1	1	1	1	1	1	1	1	1	1	1.14286
DNA_pol_E_B	4	3	6	3	3	3	2	3	3	3	3	3	3	3	3.21429
DNA_pol_P_Exo	1	0	2	1	0	0	0	0	0	0	0	0	1	1	0.428571
DNA_pol_alpha_N	2	1	1	1	1	1	0	1	1	0	2	1	1	1	1
DNA_pol_delta_4	1	0	2	1	1	1	1	0	1	0	0	1	1	1	0.785714
DNA_pol_lambd_f	3	2	3	3	2	3	3	0	3	0	0	2	3	3	2.14286
DNA_pol_phi	1	1	2	1	4	1	2	1	3	2	0	0	1	1	1.42857
DNA_pol_viral_C	0	0	2	0	0	0	0	0	0	0	0	0	0	0	0.142857
DNA_primase_S	1	1	2	2	1	1	1	1	1	1	1	0	1	1	1.07143
DNA_primase_lrg	3	1	4	2	2	2	2	1	2	1	4	2	2	2	2.14286
DNA_repr_REX1B	1	1	1	1	1	1	1	0	1	1	0	1	1	2	0.928571
DNA_topoisoIV	1	1	2	1	1	2	1	1	3	1	5	2	1	1	1.64286
DNApol_Exo	1	1	1	1	1	1	1	1	1	1	2	1	1	1	1.07143
DND1_DSRM	3	2	2	1	1	1	1	0	1	0	0	2	2	3	1.35714
DNMT1-RFD	1	1	1	1	1	1	1	0	2	0	0	1	1	1	0.857143
DNTTIP1_dimer	1	1	1	1	1	0	1	1	1	1	1	0	1	1	0.857143
DNase_II	3	2	3	6	1	3	2	1	2	1	5	2	2	5	2.71429
DOCK-C2	7	2	6	5	4	4	2	3	4	3	4	4	4	4	4
DOCK_N	4	2	3	2	1	2	1	0	3	0	0	3	2	2	1.78571
DOMON	12	4	15	11	7	7	23	1	18	0	5	11	16	17	10.5
DOR	2	1	1	1	1	1	1	0	1	0	0	1	1	1	0.857143
DOT1	1	2	1	1	1	1	1	1	1	1	1	1	1	2	1.14286
DP	2	1	2	1	1	1	0	1	1	1	1	1	1	1	1.07143
DPCD	1	1	2	1	1	1	1	1	1	1	0	1	1	1	1
DPM2	1	0	2	1	0	1	1	0	1	0	0	0	0	2	0.642857
DPM3	1	0	2	0	1	1	1	1	1	1	1	1	1	1	0.928571
DPPIV_N	2	4	3	2	2	3	1	2	2	2	3	2	2	3	2.35714
DREV	1	1	2	0	1	1	2	1	1	1	1	1	1	3	1.21429
DRIM	2	1	3	2	1	1	1	1	1	1	1	1	1	1	1.28571
DRMBL	4	1	5	3	3	2	2	1	4	1	1	2	3	2	2.42857
DRTGG	0	0	0	0	0	1	0	0	0	0	0	0	0	0	0.0714286
DRY_EERY	2	3	3	2	1	2	0	1	3	2	3	2	2	3	2.07143
DS	1	1	7	1	1	1	1	1	1	1	3	1	1	1	1.57143
DSBA	4	1	1	2	1	3	3	0	3	0	0	2	2	3	1.78571
DSHCT	3	2	3	2	2	2	2	4	3	3	4	2	2	2	2.57143
DSL	4	3	10	12	6	7	5	9	11	9	16	6	18	17	9.5
DSPc	30	37	41	24	25	34	29	20	23	16	30	25	25	28	27.6429
DSPn	1	3	1	0	1	1	0	1	1	1	3	1	1	1	1.14286
DSS1_SEM1	2	0	1	0	1	1	1	1	0	1	2	0	1	1	0.857143
DTC	14	4	1	13	3	1	10	0	4	0	0	3	9	5	4.78571
DTHCT	1	0	1	1	0	0	1	0	1	0	0	0	0	0	0.357143
DTW	3	2	3	3	3	3	2	0	2	0	2	2	2	2	2.07143
DUSP	4	2	6	4	2	4	2	2	3	2	4	3	6	3	3.35714
DWNN	1	1	1	1	1	3	1	1	1	1	3	1	1	1	1.28571
DZF	3	6	3	2	4	4	5	2	2	2	2	2	2	2	2.92857
DZR	3	1	1	1	1	1	2	1	0	2	1	1	0	1	1.14286
Dak1	2	1	2	2	1	1	2	0	1	0	2	2	1	1	1.28571
Dak1_2	0	0	0	0	0	0	0	0	1	0	0	0	0	0	0.0714286
Dak2	1	1	2	2	1	1	2	0	1	0	0	2	1	2	1.14286
Dala_Dala_lig_C	0	0	0	0	0	1	0	0	1	0	0	0	0	0	0.142857
Dala_Dala_lig_N	0	0	0	0	0	1	0	0	0	0	0	0	0	0	0.0714286
Dam	0	0	1	0	0	0	2	0	0	0	0	0	0	0	0.214286
DapB_C	0	0	0	1	0	2	0	0	0	0	0	0	0	0	0.214286
DapB_N	0	0	0	1	0	2	0	0	0	0	1	0	0	0	0.285714
Daxx	2	0	2	0	0	1	0	0	0	0	0	0	0	0	0.357143
Dcc1	1	1	1	0	1	1	1	1	1	1	2	1	1	1	1
DcpS	1	1	2	1	1	1	0	1	0	1	1	1	0	1	0.857143
DcpS_C	5	2	4	2	3	4	4	2	3	1	3	3	3	4	3.07143
DctM	0	0	0	0	0	2	0	0	0	0	0	0	0	0	0.142857
DctP	0	0	0	0	0	2	0	0	0	0	0	0	0	0	0.142857
DctQ	0	0	0	0	0	1	0	0	0	0	0	0	0	0	0.0714286
Death	74	12	45	28	23	21	50	3	19	3	15	22	47	29	27.9286
Death_2	1	0	0	2	1	0	1	0	1	0	0	1	0	0	0.5
Defensin_2	1	0	0	2	0	0	1	0	0	0	0	0	0	0	0.285714
Defensin_big	0	0	0	1	0	0	0	0	0	0	0	0	1	0	0.142857
DegT_DnrJ_EryC1	1	1	2	2	1	5	2	0	1	0	0	1	1	1	1.28571
Dehalogenase	0	0	0	0	0	1	0	0	0	0	0	0	0	0	0.0714286
Deltameth_res	1	0	3	0	2	2	1	1	1	1	0	0	0	2	1
DeoC	2	1	2	1	1	1	2	1	1	1	1	1	1	1	1.21429
DeoRC	0	0	0	0	0	1	0	0	0	0	0	0	0	0	0.0714286
Destabilase	0	0	3	3	2	2	6	0	1	0	0	0	2	1	1.42857
Det1	1	1	1	1	1	2	1	0	1	0	0	1	1	1	0.857143
Diacid_rec	0	0	0	0	0	1	0	0	0	0	0	0	0	0	0.0714286
Dicer_dimer	1	1	1	3	1	1	1	1	1	3	2	1	1	1	1.35714
Dickkopf_N	1	0	0	0	0	0	0	0	0	0	0	0	0	1	0.142857
Dicty_CAR	5	0	2	2	0	1	1	0	2	0	0	1	3	3	1.42857
Diedel	1	0	0	0	0	0	0	0	0	0	0	0	0	0	0.0714286
Dimer_Tnp_hAT	11	175	90	2	18	57	33	1	3	1	58	2	3	3	32.6429
Dimerisation2	0	2	0	1	1	1	1	0	0	0	0	1	1	2	0.714286
DinB_2	0	0	0	1	0	0	0	0	1	0	0	0	1	0	0.214286
Dioxygenase_C	2	0	0	1	0	0	9	0	0	0	0	0	1	0	0.928571
Diphthami_syn_2	1	1	2	1	1	1	1	4	1	1	1	1	1	1	1.28571
Diphthamide_syn	3	3	2	2	3	2	3	2	3	2	2	2	2	2	2.35714
Dis3l2_C_term	3	1	2	1	1	1	1	1	2	1	1	1	1	1	1.28571
Dishevelled	3	0	2	1	1	1	1	2	1	2	2	1	1	1	1.35714
Disintegrin	10	25	13	4	4	8	5	3	16	4	6	6	7	24	9.64286
DmpG_comm	0	0	0	1	0	1	0	0	0	0	0	0	0	0	0.142857
Dna2	1	1	2	1	1	0	1	1	1	1	2	0	1	1	1
DnaB	0	0	0	0	0	1	0	0	1	0	0	0	0	0	0.142857
DnaB_C	0	0	0	0	0	1	0	0	2	0	0	0	0	0	0.214286
DnaJ	55	41	71	41	32	37	35	36	33	25	47	36	42	34	40.3571
DnaJ_C	7	7	8	6	6	7	4	6	8	7	8	6	6	6	6.57143
DnaJ_CXXCXGXG	4	3	3	2	3	3	1	2	4	2	4	3	3	3	2.85714
Dopey_N	1	3	2	1	1	1	1	1	1	1	1	1	1	1	1.21429
Dor1	1	1	1	1	1	1	1	1	1	1	1	2	1	1	1.07143
DoxX_2	1	1	3	3	1	1	4	1	0	1	1	2	3	2	1.71429
Dpoe2NT	1	1	1	1	1	1	0	1	1	0	1	1	1	1	0.857143
Dpy-30	6	3	11	5	4	6	5	9	6	4	9	4	6	6	6
Dpy19	2	3	5	3	2	3	3	2	2	1	2	2	2	3	2.5
Drc1-Sld2	0	0	2	0	1	0	0	0	1	0	0	0	1	1	0.428571
Drf_DAD	0	2	1	0	0	1	2	0	1	0	0	1	0	1	0.642857
Drf_FH1	0	1	0	0	1	0	0	0	1	0	0	0	1	0	0.285714
Drf_FH3	9	10	9	10	7	9	7	3	7	3	7	7	8	7	7.35714
Drf_GBD	8	8	9	10	7	9	8	3	7	3	6	7	9	7	7.21429
DsbC	0	0	0	0	0	1	0	0	0	0	0	0	0	0	0.0714286
Dsh_C	1	0	0	0	0	0	0	0	1	0	0	1	0	1	0.285714
DuoxA	5	0	2	3	1	2	2	0	1	0	0	2	2	4	1.71429
Dus	7	3	7	6	4	7	5	3	4	3	3	4	4	4	4.57143
Dymeclin	2	1	3	2	2	1	1	2	3	1	1	1	2	1	1.64286
Dynactin	1	1	2	1	1	1	0	1	1	1	2	1	1	1	1.07143
Dynactin_p22	1	1	1	1	1	1	2	1	1	1	2	1	1	1	1.14286
Dynactin_p62	1	1	1	1	1	1	0	1	1	1	0	1	1	1	0.857143
Dynamin_M	3	3	4	2	2	3	2	3	2	3	15	2	2	2	3.42857
Dynamin_N	28	12	42	17	8	9	15	7	5	6	48	8	19	8	16.5714
Dynamitin	1	2	3	1	1	1	2	1	1	1	3	2	1	1	1.5
Dynein_AAA_lid	26	15	28	16	15	14	17	11	21	14	22	16	17	20	18
Dynein_C	26	21	37	24	19	18	22	13	27	16	21	16	17	22	21.3571
Dynein_IC2	2	0	1	1	1	1	0	2	1	0	1	1	1	3	1.07143
Dynein_attach_N	1	1	1	1	1	0	0	1	1	1	1	1	1	2	0.928571
Dynein_heavy	25	16	33	19	16	17	16	13	26	15	19	17	17	23	19.4286
Dynein_light	6	2	8	3	2	2	13	52	2	53	44	8	11	1	14.7857
Dyp_perox	2	1	0	2	0	1	6	7	2	1	1	1	1	3	2
Dzip-like_N	2	0	1	1	1	1	1	1	1	1	1	1	1	1	1
E1-E2_ATPase	26	35	13	16	9	16	8	18	19	15	29	11	15	13	17.3571
E1_4HB	2	3	2	4	2	2	3	2	2	2	4	2	2	2	2.42857
E1_DerP2_DerF2	13	3	14	10	7	5	12	1	14	1	6	13	16	18	9.5
E1_FCCH	2	2	3	4	2	2	2	2	2	2	4	2	2	2	2.35714
E1_UFD	2	3	3	13	2	2	2	2	2	2	4	2	2	2	3.07143
E1_dh	7	4	8	5	5	6	7	2	5	2	6	6	4	5	5.14286
E2F_CC-MB	2	1	2	3	3	2	1	1	2	1	1	2	3	2	1.85714
E2F_TDP	5	4	5	4	5	5	2	2	4	2	2	4	4	4	3.71429
E2_bind	1	1	2	1	1	1	1	1	1	1	1	1	1	1	1.07143
E3_UFM1_ligase	1	1	1	1	1	1	0	5	1	1	1	1	1	1	1.21429
E3_UbLigase_EDD	2	1	2	1	1	1	1	1	2	1	1	1	1	1	1.21429
E3_UbLigase_R4	1	1	2	1	1	1	2	1	1	1	1	2	1	3	1.35714
E3_UbLigase_RBR	1	1	1	1	1	0	0	0	1	0	3	1	1	1	0.857143
E3_binding	3	2	5	3	3	4	2	2	4	2	2	2	3	3	2.85714
EABR	6	0	0	0	0	0	0	0	0	0	0	0	0	0	0.428571
EAF	1	0	1	1	1	1	1	1	1	1	2	1	1	1	1
EAL	0	0	0	0	0	2	0	0	0	0	0	0	0	0	0.142857
EAP30	3	2	3	2	2	2	2	2	2	2	2	2	2	3	2.21429
EB	7	1	0	12	3	3	1	0	13	0	0	1	0	2	3.07143
EB1	1	2	1	1	1	2	1	1	1	1	3	1	2	1	1.35714
EBP	2	0	3	3	1	1	3	0	3	0	0	2	1	2	1.5
ECH_1	19	10	17	12	9	25	13	3	12	2	12	14	16	11	12.5
ECH_2	2	1	2	1	1	3	1	0	1	0	1	1	1	2	1.21429
ECR1_N	2	1	3	2	2	2	1	0	2	0	0	2	2	2	1.5
ECSIT	2	1	2	1	1	1	1	1	1	0	1	1	1	1	1.07143
ECSIT_C	2	1	2	1	1	1	0	0	1	0	1	1	1	1	0.928571
EDR1	1	1	2	1	1	1	1	1	1	1	1	1	1	1	1.07143
EF-1_beta_acid	3	1	0	2	1	4	0	2	3	1	2	1	1	2	1.64286
EF-hand_1	11	12	23	16	5	12	22	1	12	5	8	7	13	10	11.2143
EF-hand_11	4	0	2	2	0	1	2	0	1	0	0	2	2	1	1.21429
EF-hand_13	2	1	1	1	1	1	1	1	1	1	2	1	1	1	1.14286
EF-hand_14	1	3	1	1	0	2	1	1	1	0	0	1	1	1	1
EF-hand_2	4	2	5	3	3	3	2	2	3	2	2	2	3	3	2.78571
EF-hand_3	4	3	5	3	4	3	2	2	2	2	2	2	3	3	2.85714
EF-hand_4	7	9	9	4	5	6	3	4	5	4	7	5	5	7	5.71429
EF-hand_5	6	1	2	0	3	2	2	0	3	0	0	1	3	2	1.78571
EF-hand_6	4	7	7	8	4	5	6	2	2	3	3	5	2	4	4.42857
EF-hand_7	172	104	248	143	73	126	177	73	108	59	127	107	182	138	131.214
EF-hand_8	15	9	23	21	8	17	20	10	7	7	9	10	19	9	13.1429
EF-hand_9	1	1	2	1	1	2	0	1	1	1	1	0	4	0	1.14286
EF-hand_like	7	4	8	4	4	4	2	2	4	1	4	4	5	7	4.28571
EF1G	2	1	1	1	1	1	0	1	1	1	0	1	1	1	0.928571
EF1_GNE	3	2	3	3	2	3	2	2	3	2	2	2	3	2	2.42857
EFG_C	8	5	8	6	6	9	3	6	8	5	8	6	7	6	6.5
EFG_II	7	5	6	5	5	6	4	5	7	4	8	5	6	4	5.5
EFG_IV	7	3	6	3	4	4	3	4	6	3	5	4	6	4	4.42857
EFP	0	0	0	0	0	1	0	0	0	0	0	0	0	0	0.0714286
EFP_N	0	0	0	0	0	1	0	0	0	0	0	0	0	0	0.0714286
EFTUD2	2	1	2	1	1	1	0	1	1	1	1	1	1	1	1.07143
EF_TS	1	1	2	0	1	1	1	1	3	1	1	1	1	1	1.14286
EF_assoc_1	1	1	1	1	1	1	0	1	1	1	1	1	1	1	0.928571
EF_assoc_2	1	1	1	1	1	1	0	1	1	1	1	1	1	1	0.928571
EFhand_Ca_insen	2	4	3	2	2	2	2	3	2	3	5	2	1	2	2.5
EGF	123	49	47	109	64	114	103	12	48	8	10	49	66	91	63.7857
EGF_2	1	0	1	3	0	1	2	0	0	1	0	1	0	1	0.785714
EGF_3	45	2	36	26	12	12	16	0	8	0	2	8	18	41	16.1429
EGF_CA	150	52	77	77	54	116	52	5	134	6	16	37	41	83	64.2857
EGF_MSP1_1	0	0	0	0	0	0	0	0	0	0	0	0	0	3	0.214286
EGF_Tenascin	0	1	2	1	1	0	0	0	0	0	0	2	1	0	0.571429
EHD_N	1	3	3	1	1	1	1	2	1	1	3	1	1	1	1.5
EHN	3	0	0	0	0	1	0	0	0	0	1	0	0	1	0.428571
EI24	2	1	2	1	1	1	1	0	0	0	0	1	1	1	0.857143
EIF4E-T	1	1	1	1	1	1	1	1	1	0	0	1	1	1	0.857143
EIF_2_alpha	1	1	2	0	1	1	1	1	1	1	2	1	2	1	1.14286
EKR	1	0	0	0	0	1	0	0	0	0	0	0	0	0	0.142857
ELFV_dehydrog	2	3	3	3	1	2	1	1	2	2	1	1	1	1	1.71429
ELFV_dehydrog_N	2	3	3	3	1	2	1	1	2	2	1	1	1	1	1.71429
ELH	0	0	0	0	0	0	0	0	1	0	0	1	0	0	0.142857
ELL	1	0	3	0	2	1	1	1	1	1	1	1	1	1	1.07143
ELM2	6	3	6	2	4	4	2	2	3	4	1	3	4	4	3.42857
ELMO_CED12	5	3	7	3	3	3	3	3	3	2	2	3	3	3	3.28571
ELO	11	6	16	8	5	13	9	5	10	2	8	12	11	9	8.92857
ELP6	1	1	1	1	1	1	0	1	1	0	1	1	1	1	0.857143
ELYS	2	0	2	1	1	0	1	0	1	1	0	0	1	1	0.785714
ELYS-bb	2	0	4	0	1	0	2	1	1	1	0	0	1	1	1
EMC1_C	1	1	2	2	1	1	1	1	1	1	2	1	1	1	1.21429
EMC3_TMCO1	2	2	2	2	2	3	2	2	2	2	2	2	2	2	2.07143
EMG1	1	1	2	1	1	1	1	1	1	1	2	1	1	2	1.21429
EMI	3	0	5	0	2	0	0	0	0	0	0	2	1	2	1.07143
EMP24_GP25L	9	9	12	8	7	12	4	7	7	6	13	8	7	7	8.28571
EMP70	8	5	7	3	4	4	5	3	5	3	5	4	4	5	4.64286
ENT	2	0	2	1	1	1	1	1	0	1	1	1	1	1	1
ENTH	4	7	4	1	3	4	3	3	3	3	4	2	3	3	3.35714
EP400_N	1	0	0	0	0	0	1	0	1	0	0	0	1	0	0.285714
EPL1	1	8	4	2	1	2	2	2	3	2	2	2	3	3	2.64286
EPSP_synthase	0	0	0	0	0	1	0	0	1	0	0	0	0	0	0.142857
EPTP	2	0	4	1	1	1	2	0	1	0	0	1	1	2	1.14286
ER	2	1	3	0	2	2	1	1	1	1	3	1	1	1	1.42857
ERAP1_C	13	17	19	11	7	21	15	3	14	8	9	9	10	9	11.7857
ERCC3_RAD25_C	2	1	2	1	1	1	1	1	1	1	1	1	1	1	1.14286
ERCC4	7	3	6	5	2	2	3	2	2	2	2	2	4	6	3.42857
ERF	0	0	1	0	0	0	0	0	0	0	0	0	0	0	0.0714286
ERG2_Sigma1R	2	1	1	2	0	2	1	0	1	0	0	1	2	1	1
ERG4_ERG24	4	2	5	3	3	4	6	1	7	1	2	2	3	3	3.28571
ERGIC_N	5	2	2	1	2	5	2	2	3	2	2	3	3	4	2.71429
ERK-JNK_inhib	2	1	1	0	1	1	0	1	1	0	1	1	1	2	0.928571
ERM	4	4	5	4	2	3	3	1	4	3	3	3	2	2	3.07143
ERO1	2	2	2	1	1	1	0	1	1	1	1	1	1	1	1.14286
ER_lumen_recept	1	3	1	1	1	1	2	5	1	2	3	1	1	1	1.71429
ERp29	1	1	2	1	1	1	1	0	1	0	1	2	2	0	1
ERp29_N	1	1	3	1	1	1	0	0	1	0	1	1	1	0	0.857143
ESCRT-II	1	1	2	1	1	1	1	1	1	2	1	1	1	1	1.14286
ESSS	1	1	2	1	1	1	0	1	1	0	1	1	1	1	0.928571
EST1	4	2	4	3	3	3	2	3	4	2	3	3	3	3	3
EST1_DNA_bind	5	3	4	3	3	3	4	3	4	3	3	2	3	3	3.28571
ETC_C1_NDUFA4	1	1	1	1	1	1	1	1	1	1	1	1	1	1	1
ETC_C1_NDUFA5	1	1	2	0	1	1	0	1	2	1	1	1	1	2	1.07143
ETF	3	2	3	1	2	3	2	0	3	0	2	2	2	2	1.92857
ETF_QO	1	1	2	1	1	2	1	0	1	0	0	1	1	1	0.928571
ETF_alpha	1	1	1	0	1	2	1	0	1	0	1	1	1	1	0.857143
ETS_PEA3_N	0	0	0	1	0	0	0	0	0	0	0	0	1	0	0.142857
ETX_MTX2	4	1	10	2	1	2	2	1	5	0	0	0	3	2	2.35714
EURL	0	0	1	0	0	0	0	0	0	0	0	0	0	0	0.0714286
EVC2_like	2	0	2	1	1	1	1	0	1	0	0	1	1	1	0.857143
EVE	1	0	2	0	1	1	1	0	1	0	0	1	1	1	0.714286
EXOSC1	2	1	1	1	1	1	1	1	1	1	0	1	1	1	1
EXS	2	0	2	1	1	0	1	1	1	1	2	1	1	1	1.07143
E_Pc_C	2	0	1	1	1	0	1	0	1	0	0	0	1	1	0.642857
Eaf7	1	1	0	2	1	1	1	1	1	1	0	1	1	1	0.928571
EamA	10	1	27	1	2	1	1	0	1	0	2	2	1	2	3.64286
Eapp_C	1	1	1	1	1	1	1	1	2	1	1	1	1	1	1.07143
Ebp2	1	1	2	1	1	1	1	2	1	1	1	1	1	1	1.14286
EcKinase	0	0	0	0	0	0	0	0	0	0	0	0	0	32	2.28571
Eclosion	0	0	0	0	1	0	0	0	0	0	0	0	0	0	0.0714286
Ecm29	2	0	3	1	1	1	2	1	1	1	1	1	1	2	1.28571
Elf1	0	2	1	1	1	2	0	2	1	2	1	0	0	2	1.07143
EloA-BP1	1	1	2	1	1	1	1	1	1	1	0	1	1	1	1
Elong-fact-P_C	0	0	0	0	0	0	0	0	1	0	0	0	0	0	0.0714286
Elong_Iki1	2	0	1	1	0	1	1	0	2	0	0	1	1	1	0.785714
Elongin_A	1	1	1	1	1	4	1	1	1	1	1	1	1	1	1.21429
EnY2	1	1	1	1	1	1	0	1	1	3	3	1	1	2	1.28571
Endonuc-dimeris	0	0	1	0	0	0	0	0	0	0	0	0	0	0	0.0714286
Endonuclease_1	0	0	0	0	0	1	0	0	0	0	0	0	0	0	0.0714286
Endonuclease_5	2	1	2	1	1	2	0	0	0	1	1	1	1	1	1
Endonuclease_7	0	0	1	0	0	2	2	0	1	0	0	0	0	0	0.428571
Endonuclease_NS	3	1	4	3	3	4	6	1	3	1	1	1	3	2	2.57143
Endostatin	1	1	3	1	1	1	1	2	1	2	3	1	1	2	1.5
Endosulfine	1	1	1	1	1	1	1	2	1	2	2	1	1	1	1.21429
Engrail_1_C_sig	4	2	2	2	2	1	2	1	2	0	1	1	1	1	1.57143
Enkurin	4	3	3	2	2	3	2	2	2	3	4	2	2	2	2.57143
Enolase_C	3	3	3	4	2	3	4	1	5	3	3	2	3	2	2.92857
Enolase_N	3	3	3	1	1	2	2	1	4	3	2	2	2	2	2.21429
Ependymin	24	1	11	17	2	4	36	0	11	0	0	16	22	13	11.2143
EphA2_TM	1	2	1	1	1	2	1	0	1	0	2	1	1	1	1.07143
Ephrin	1	4	2	1	1	1	1	4	1	2	3	1	1	1	1.71429
Ephrin_lbd	5	0	1	1	1	1	1	2	1	1	3	1	1	1	1.42857
Ephrin_rec_like	61	14	19	33	17	28	28	1	35	3	5	10	24	29	21.9286
Epiglycanin_TR	0	0	0	0	0	0	0	0	0	0	0	0	0	0	0
Epimerase	10	5	10	8	8	11	12	1	8	4	3	9	8	7	7.42857
Erf4	2	2	4	0	2	2	1	2	4	2	3	2	1	2	2.07143
Erg28	2	1	2	0	1	1	0	0	1	0	0	1	0	1	0.714286
Erv26	1	1	2	1	1	2	2	1	1	1	2	1	1	1	1.28571
Eryth_link_C	0	0	0	0	0	0	0	0	0	0	0	0	0	0	0
Es2	1	1	3	0	1	1	0	1	1	1	1	1	1	1	1
Esterase	2	1	1	1	1	1	3	0	2	1	1	1	1	2	1.28571
Esterase_phd	0	0	0	1	0	1	2	0	0	0	0	0	0	0	0.285714
Ets	13	21	15	16	13	13	19	9	11	9	19	10	17	12	14.0714
EutA	0	0	0	0	0	1	0	0	0	0	0	0	0	0	0.0714286
EutB	0	0	0	0	0	1	0	0	0	0	0	0	0	0	0.0714286
Evr1_Alr	3	4	3	2	2	2	2	2	2	2	2	1	2	3	2.28571
Exo5	2	0	3	1	0	1	1	0	0	0	0	1	1	0	0.714286
Exo70	2	1	2	1	1	1	1	1	2	1	1	1	1	1	1.21429
Exo84_C	2	1	1	1	1	1	1	1	1	1	2	1	1	1	1.14286
Exo_endo_phos	26	78	36	17	18	56	19	12	19	8	16	25	21	22	26.6429
Exo_endo_phos_2	13	138	120	0	28	117	105	0	22	0	0	28	2	1	41
Exog_C	1	1	0	0	0	1	0	0	0	0	0	1	1	1	0.428571
Exonuc_VII_L	0	0	0	0	0	0	0	0	0	0	0	0	1	0	0.0714286
Exonuc_V_gamma	0	0	0	0	0	1	0	0	0	0	0	0	0	0	0.0714286
Exostosin	6	3	7	4	6	7	7	3	6	3	4	5	4	3	4.85714
EzrA	0	0	1	0	1	0	0	0	2	1	0	1	4	0	0.714286
F-actin_cap_A	1	1	1	1	1	1	1	1	1	1	1	1	1	1	1
F-box	18	3	11	3	2	13	5	1	6	2	3	3	8	7	6.07143
F-box-like	63	28	51	43	39	36	54	18	49	8	24	46	48	39	39
F-box_4	2	1	1	1	1	0	2	1	1	1	1	1	2	1	1.14286
F420_oxidored	2	1	4	4	6	11	3	1	5	1	2	3	3	2	3.42857
F5_F8_type_C	64	21	76	90	6	144	57	7	30	6	27	43	62	73	50.4286
FA	8	8	10	6	4	5	5	2	5	2	2	6	6	6	5.35714
FAA_hydrolase	4	2	5	6	3	7	3	2	2	0	2	5	3	3	3.35714
FAA_hydrolase_N	1	1	1	1	1	1	1	0	1	0	1	1	1	1	0.857143
FACT-Spt16_Nlob	1	1	1	1	1	1	1	1	1	1	1	1	1	1	1
FAD-oxidase_C	5	3	6	4	3	3	2	0	3	0	2	3	3	5	3
FAD_SOX	3	1	2	1	1	2	1	1	1	1	0	1	1	2	1.28571
FAD_binding_1	9	3	7	5	3	6	9	3	4	3	3	4	5	7	5.07143
FAD_binding_2	2	2	1	2	2	5	2	1	2	1	1	1	1	1	1.71429
FAD_binding_3	3	2	5	4	2	5	4	1	4	2	6	2	4	3	3.35714
FAD_binding_4	18	4	8	6	3	7	9	0	7	1	5	8	5	8	6.35714
FAD_binding_5	13	2	11	4	0	7	5	0	13	0	0	6	7	5	5.21429
FAD_binding_6	12	1	5	3	4	4	3	2	2	2	2	3	3	3	3.5
FAD_binding_7	6	0	5	6	2	3	5	0	5	0	0	4	4	2	3
FAD_binding_8	12	1	9	7	2	5	7	0	7	0	0	7	7	10	5.28571
FAD_oxidored	0	0	0	0	0	0	0	0	0	0	0	0	0	2	0.142857
FAD_syn	0	0	0	0	0	1	0	0	1	0	0	0	0	0	0.142857
FAIM1	5	1	2	3	2	2	1	0	3	0	4	1	1	3	2
FAM101	2	0	2	1	0	1	1	0	1	0	0	1	1	1	0.785714
FAM110_C	1	0	2	1	0	1	1	0	1	0	0	1	1	1	0.714286
FAM110_N	1	0	1	1	0	0	1	0	0	0	0	0	1	0	0.357143
FAM117	2	1	1	1	1	1	0	0	2	0	0	1	1	1	0.857143
FAM124	3	0	3	1	1	1	1	0	2	0	0	2	2	3	1.35714
FAM163	0	0	0	0	0	0	0	0	0	0	0	0	0	0	0
FAM167	3	0	1	5	3	1	3	0	2	0	0	2	4	1	1.78571
FAM176	2	0	2	1	1	1	1	0	1	0	0	1	1	0	0.785714
FAM177	2	1	2	1	2	2	0	0	1	1	0	1	1	1	1.07143
FAM178	2	0	1	1	1	0	0	0	1	0	0	1	0	1	0.571429
FAM181	1	0	5	1	2	1	3	0	0	0	0	2	2	2	1.35714
FAM183	1	3	2	1	1	1	1	1	0	1	2	1	1	1	1.21429
FAM184	1	0	1	1	0	0	1	0	1	0	1	1	2	1	0.714286
FAM193_C	1	0	0	1	1	1	0	0	1	0	0	0	1	1	0.5
FAM194	3	0	2	2	2	2	2	0	1	0	2	2	2	2	1.57143
FAM195	1	0	2	1	1	0	1	0	1	0	0	1	1	1	0.714286
FAM198	0	0	0	0	1	0	0	0	0	0	0	0	0	0	0.0714286
FAM199X	1	0	2	1	0	1	1	0	0	0	0	0	1	1	0.571429
FAM216B	1	0	1	0	0	0	1	0	0	0	0	0	0	1	0.285714
FAM217	0	0	2	1	0	0	1	0	0	0	0	1	1	0	0.428571
FAM219A	1	1	1	0	0	1	0	0	1	0	1	1	1	1	0.642857
FAM220	2	1	2	1	0	1	1	0	1	0	1	1	1	1	0.928571
FAM221	3	2	3	3	1	2	5	2	2	2	3	2	3	2	2.5
FAM47	1	0	2	1	0	1	1	0	1	0	1	1	1	1	0.785714
FAM53	1	0	1	1	1	1	1	0	1	0	0	1	1	1	0.714286
FAM60A	1	1	2	1	0	1	1	1	0	1	1	1	1	1	0.928571
FAM70	0	0	3	0	0	1	0	0	0	0	0	0	0	1	0.357143
FAM72	1	0	0	0	0	1	1	0	1	0	0	1	1	1	0.5
FAM76	1	1	2	1	1	1	1	1	1	1	1	2	1	2	1.21429
FAM83	0	0	0	0	1	0	0	0	0	0	0	0	0	0	0.0714286
FAM86	0	0	2	1	0	1	0	0	0	0	0	1	1	0	0.428571
FAM91_C	1	1	2	1	1	1	2	1	1	1	1	1	1	1	1.14286
FAM91_N	2	1	2	1	1	1	2	1	1	1	1	2	1	1	1.28571
FAM92	2	1	2	1	2	1	2	1	3	1	1	2	2	1	1.57143
FANCAA	1	0	2	0	0	0	0	0	0	0	0	1	1	1	0.428571
FANCF	2	0	1	1	1	0	0	0	3	0	0	1	1	1	0.785714
FANCI_HD1	1	0	2	1	0	1	0	0	1	0	1	1	1	1	0.714286
FANCI_HD2	2	0	2	1	1	1	1	0	1	0	1	1	1	2	1
FANCI_S1	1	0	2	1	1	1	0	0	1	0	0	1	1	1	0.714286
FANCI_S1-cap	1	0	0	0	0	0	0	0	0	0	0	0	1	0	0.142857
FANCI_S2	1	1	2	1	1	1	0	1	1	1	1	1	1	1	1
FANCI_S3	1	0	1	1	0	1	0	0	1	0	0	1	1	1	0.571429
FANCI_S4	1	1	2	1	0	1	0	1	2	1	1	1	1	1	1
FANCL_C	2	0	1	0	1	1	1	0	1	0	0	1	2	1	0.785714
FANCM-MHF_bd	1	0	2	1	0	1	1	0	0	0	0	0	1	1	0.571429
FAO_M	3	1	8	2	1	3	1	0	1	0	2	3	3	7	2.5
FAP206	1	2	4	2	1	1	2	2	1	1	2	2	2	2	1.78571
FAR1	0	1	0	0	0	1	0	0	0	2	0	0	0	0	0.285714
FAST_1	2	1	4	0	1	3	1	0	1	0	0	1	0	3	1.21429
FAST_2	1	1	6	0	4	1	2	0	1	0	0	1	2	3	1.57143
FAT	8	3	8	5	4	4	4	3	7	3	3	4	4	5	4.64286
FATC	7	5	7	3	5	6	5	4	3	4	4	6	4	5	4.85714
FA_FANCE	1	0	0	1	1	1	1	0	1	0	0	1	1	2	0.714286
FA_desaturase	11	5	12	7	6	8	10	3	9	3	3	9	7	8	7.21429
FA_hydroxylase	12	2	10	8	3	16	9	0	8	0	2	8	8	8	6.71429
FA_synthesis	0	0	0	0	0	1	0	0	1	0	0	0	0	0	0.142857
FBA	3	0	3	1	1	2	4	0	0	0	0	1	1	0	1.14286
FBPase	1	2	1	1	1	1	1	1	1	1	1	1	1	1	1.07143
FCH	7	9	14	6	3	8	4	5	7	5	8	8	8	9	7.21429
FCP1_C	0	0	1	0	0	0	0	0	1	0	0	0	0	0	0.142857
FDF	1	2	3	2	2	1	2	0	1	0	3	0	2	1	1.42857
FDX-ACB	2	1	0	2	2	3	2	1	1	1	1	2	1	3	1.57143
FERM_C	15	20	19	12	10	13	9	18	13	20	17	11	14	11	14.4286
FERM_F1	0	0	2	0	0	0	0	0	0	0	0	0	0	1	0.214286
FERM_F2	0	0	0	2	0	0	0	0	0	0	0	0	1	1	0.285714
FERM_M	28	31	37	23	23	23	19	23	25	24	27	21	27	22	25.2143
FERM_N	20	23	17	17	11	15	7	20	13	16	28	14	15	15	16.5
FERM_N_2	2	0	1	1	1	1	0	0	1	0	0	1	1	1	0.714286
FERM_f0	2	2	3	2	1	1	0	2	1	2	5	2	2	1	1.85714
FEZ	1	4	2	1	1	1	0	2	1	2	2	1	1	1	1.42857
FF	2	3	4	3	2	2	2	2	2	2	2	3	2	2	2.35714
FG-GAP	4	4	5	12	4	5	10	2	4	1	2	3	5	4	4.64286
FGAR-AT_N	2	1	1	1	0	2	1	0	1	0	1	1	1	1	0.928571
FGAR-AT_linker	2	1	1	1	0	3	1	0	1	0	1	1	1	1	1
FGE-sulfatase	3	2	4	3	3	2	3	0	3	0	1	3	4	2	2.35714
FGF	2	0	4	1	3	1	2	0	2	0	0	2	2	2	1.5
FGF-BP1	0	0	0	0	0	0	0	0	0	0	0	3	0	0	0.214286
FGGY_C	5	2	8	6	5	4	4	2	4	2	6	4	5	4	4.35714
FGGY_N	6	3	8	3	5	6	3	2	5	2	5	5	6	5	4.57143
FH2	15	17	24	15	16	11	15	5	15	3	7	10	12	10	12.5
FHA	20	6	25	13	15	18	11	13	12	12	16	17	20	21	15.6429
FHA_2	2	2	1	1	1	1	1	0	1	0	0	2	1	3	1.14286
FHIPEP	0	0	0	0	0	1	0	0	0	0	0	0	0	0	0.0714286
FIBP	1	1	1	1	1	1	2	1	1	1	1	0	1	1	1
FIST_C	2	1	1	1	1	1	1	0	1	0	0	1	1	1	0.857143
FKBP_C	13	11	15	16	12	12	6	3	12	3	8	12	15	13	10.7857
FKBP_N_2	1	1	2	0	1	1	0	0	1	0	0	0	0	2	0.642857
FLYWCH	4	12	26	9	10	1	39	1	1	1	10	4	2	0	8.57143
FMN_dh	14	0	7	0	0	5	0	0	0	0	1	1	0	2	2.14286
FMN_red	3	0	3	2	0	0	1	0	2	0	2	1	1	2	1.21429
FMO-like	19	1	14	14	3	15	42	0	8	0	5	5	33	7	11.8571
FNIP_C	1	0	1	1	1	1	1	1	1	1	1	1	1	1	0.928571
FNIP_M	1	1	2	1	1	0	1	1	1	1	1	1	1	1	1
FNIP_N	1	0	2	1	1	0	2	0	1	0	0	1	1	1	0.785714
FOLN	0	0	0	0	0	0	0	0	0	0	0	0	0	1	0.0714286
FOP_dimer	3	2	1	2	2	2	2	2	2	1	2	2	2	2	1.92857
FOXO-TAD	1	0	2	0	1	0	0	0	1	0	0	0	1	1	0.5
FOXP-CC	1	0	2	1	0	1	1	1	1	1	1	1	1	1	0.928571
FPL	1	1	1	1	1	1	1	1	1	1	1	1	1	2	1.07143
FPN1	2	1	6	0	1	5	7	0	4	0	1	1	2	1	2.21429
FPP	0	0	1	0	0	0	0	0	1	0	0	0	1	2	0.357143
FR47	2	0	1	9	2	1	0	0	0	0	2	3	1	0	1.5
FRB_dom	2	1	2	1	1	1	1	1	1	1	1	1	1	1	1.14286
FRG1	2	1	1	1	1	1	0	1	1	1	2	1	1	1	1.07143
FSA_C	1	1	1	1	1	1	1	1	1	1	1	1	1	1	1
FSH1	2	0	3	1	1	1	1	1	1	1	1	1	1	1	1.14286
FSIP1	1	0	2	1	1	1	2	1	1	0	1	1	1	1	1
FTA4	0	0	0	0	0	0	0	0	0	0	0	0	0	1	0.0714286
FTCD	2	1	2	1	1	1	2	0	1	0	1	1	1	1	1.07143
FTCD_C	1	1	2	1	1	1	1	0	1	0	1	1	1	1	0.928571
FTCD_N	3	1	4	1	1	1	1	0	1	0	1	1	1	1	1.21429
FTHFS	1	1	2	0	1	1	1	0	1	0	1	1	1	1	0.857143
FTP	4	0	0	0	3	0	0	0	0	0	0	1	1	3	0.857143
FUN14	1	2	2	2	2	1	1	1	1	1	1	1	1	3	1.42857
FUR	4	0	0	0	0	0	0	0	0	0	0	0	0	0	0.285714
FUSC	0	0	0	0	0	0	0	0	1	0	0	0	0	0	0.0714286
FWWh	3	0	4	2	2	2	2	0	2	0	4	2	2	2	1.92857
FXMRP1_C_core	1	1	1	1	1	1	1	0	1	0	0	1	1	1	0.785714
FXa_inhibition	142	15	64	43	33	97	43	3	50	4	6	39	31	40	43.5714
FYRC	4	4	5	4	3	3	3	3	3	3	3	3	3	3	3.35714
FYRN	4	3	4	3	3	3	1	2	3	2	3	1	3	3	2.71429
FYTT	1	0	0	0	1	0	0	0	0	0	0	0	0	0	0.142857
FYVE	31	21	36	24	18	24	17	13	28	13	22	20	23	24	22.4286
FYVE_2	10	5	9	6	4	5	3	4	5	3	11	5	4	4	5.57143
F_actin_bind	1	1	1	1	1	1	1	1	1	1	1	0	1	1	0.928571
F_actin_cap_B	2	1	2	0	1	1	1	1	1	2	1	1	1	1	1.14286
F_bP_aldolase	0	0	0	0	0	0	0	0	1	0	0	0	0	0	0.0714286
Fam20C	1	4	4	2	2	5	1	0	8	0	0	2	3	2	2.42857
FancD2	3	2	2	1	2	1	2	1	3	1	1	1	1	2	1.64286
Fanconi_A_N	1	0	2	1	1	0	1	0	1	0	0	1	1	0	0.642857
Fanconi_C	1	0	0	0	1	1	1	0	1	0	0	0	1	1	0.5
Fapy_DNA_glyco	0	0	2	1	0	2	1	0	1	0	0	1	0	1	0.642857
Far-17a_AIG1	2	1	1	1	5	1	1	4	1	1	1	1	1	1	1.57143
Fasciclin	17	1	16	21	13	2	18	3	20	2	1	9	21	5	10.6429
Fascin	1	2	2	3	2	1	2	1	1	1	1	1	2	1	1.5
FbpA	1	1	2	1	1	1	1	1	1	1	1	1	1	1	1.07143
Fcf1	3	2	3	3	2	2	2	2	2	2	2	2	1	2	2.14286
Fcf2	1	1	1	0	1	1	1	1	1	1	1	1	1	1	0.928571
Fe-ADH	3	0	3	0	0	4	1	0	2	0	1	1	2	1	1.28571
Fe-S_biosyn	2	2	2	1	2	2	2	2	2	2	1	1	2	2	1.78571
FeS	0	0	0	0	0	1	0	0	0	0	0	0	0	0	0.0714286
FeS_assembly_P	3	1	2	2	1	2	2	1	2	1	1	2	2	1	1.64286
Fe_hyd_SSU	1	0	3	1	1	1	0	0	1	0	0	1	1	1	0.785714
Fe_hyd_lg_C	1	1	3	2	1	1	1	1	1	1	0	1	1	1	1.14286
FecCD	0	0	0	0	0	1	0	0	0	0	0	0	0	0	0.0714286
Fer2	2	3	10	1	2	7	3	2	5	2	2	6	7	5	4.07143
Fer2_2	6	2	10	5	0	8	4	0	13	0	0	7	7	4	4.71429
Fer2_3	2	1	1	1	1	1	1	1	2	2	1	1	1	1	1.21429
Fer2_4	2	1	1	1	1	1	1	1	1	1	1	1	1	1	1.07143
Fer2_BFD	0	0	0	2	0	1	0	0	0	0	0	0	0	0	0.214286
Fer4	1	0	1	1	1	0	1	1	2	1	1	0	1	0	0.785714
Fer4_11	0	0	0	0	0	1	0	0	0	0	0	0	0	0	0.0714286
Fer4_12	4	1	1	2	0	1	2	1	1	0	1	3	1	2	1.42857
Fer4_16	0	0	0	0	0	1	0	0	0	0	0	0	0	0	0.0714286
Fer4_17	2	1	0	1	1	1	1	1	2	2	1	1	1	1	1.14286
Fer4_20	4	2	2	2	2	4	1	1	2	3	2	2	2	2	2.21429
Fer4_21	3	1	1	1	1	3	1	0	1	2	1	1	1	1	1.28571
Fer4_24	2	1	1	1	1	1	1	0	2	0	0	1	1	2	1
Fer4_7	2	1	1	1	1	3	1	1	1	1	1	1	1	1	1.21429
FerA	2	1	2	1	1	1	1	1	1	1	2	1	1	2	1.28571
FerB	5	2	5	2	2	3	3	2	2	2	5	4	2	6	3.21429
FerI	4	3	3	2	1	3	1	2	2	2	5	2	2	5	2.64286
Ferlin_C	5	3	5	3	1	3	3	2	2	2	5	2	2	6	3.14286
Ferric_reduct	17	1	8	7	8	13	9	0	7	0	0	8	8	10	6.85714
Ferritin	6	4	8	5	6	4	7	7	8	2	18	5	6	4	6.42857
Ferritin-like	4	0	0	0	0	0	0	0	0	0	0	0	0	2	0.428571
Ferrochelatase	1	1	3	1	1	1	1	1	1	1	1	1	1	1	1.14286
Fes1	1	1	1	1	1	1	1	0	0	0	0	1	0	1	0.642857
Fez1	1	1	3	1	2	1	1	0	1	0	2	1	1	1	1.14286
Fib_alpha	0	0	1	0	0	0	0	0	0	0	0	0	1	0	0.142857
Fibrillarin	2	1	2	1	1	1	1	1	1	1	3	1	1	1	1.28571
Fibrillin_U_N	1	0	0	0	0	0	0	0	0	0	0	1	0	0	0.142857
Fibrinogen_BP	0	0	1	0	2	3	2	0	2	0	0	5	16	2	2.35714
Fibrinogen_C	44	113	16	192	12	134	200	0	74	0	1	69	74	34	68.7857
Fic	1	1	6	1	1	1	1	2	1	1	1	1	2	2	1.57143
Filament	5	15	11	6	12	2	7	4	11	5	15	6	6	5	7.85714
Filamin	15	19	18	11	13	15	13	3	8	4	9	10	12	10	11.4286
Fip1	1	1	1	1	1	1	0	1	1	1	2	1	1	1	1
Fis1_TPR_C	1	1	2	1	1	1	1	3	2	1	1	1	1	1	1.28571
Fis1_TPR_N	1	1	2	1	1	1	1	0	1	0	0	1	1	1	0.857143
FixP_N	0	0	0	0	0	0	0	0	1	0	0	0	0	0	0.0714286
Flavin_Reduct	1	0	1	1	1	1	1	0	1	0	0	1	1	1	0.714286
Flavodoxin_1	12	4	7	4	5	5	8	2	5	2	4	5	6	8	5.5
Flavodoxin_2	3	0	0	0	1	2	4	0	0	0	0	0	2	1	0.928571
Flavodoxin_5	0	0	0	0	0	1	0	0	0	0	0	0	0	0	0.0714286
Flavokinase	1	1	1	1	1	2	1	1	2	1	1	1	1	1	1.14286
Flavoprotein	2	1	2	0	1	0	1	1	1	1	0	1	1	1	0.928571
FliG_C	0	0	0	0	0	1	0	0	0	0	0	0	0	0	0.0714286
FliG_M	0	0	0	0	0	1	0	0	0	0	0	0	0	0	0.0714286
FliG_N	0	0	0	0	0	1	0	0	0	0	0	0	0	0	0.0714286
Flot	4	2	3	1	1	2	1	2	2	1	6	2	2	4	2.35714
FmiP_Thoc5	2	1	2	2	1	1	1	1	1	1	1	1	1	1	1.21429
Fmp27	0	0	1	0	0	0	0	0	0	0	0	0	0	0	0.0714286
Fmp27_GFWDK	1	1	2	1	1	1	2	1	1	1	1	1	1	1	1.14286
Fn3-like	3	0	2	3	1	5	4	1	4	1	0	15	3	1	3.07143
Fn3_assoc	3	1	4	1	1	2	1	0	0	0	1	1	0	2	1.21429
FoP_duplication	3	3	1	1	1	4	0	1	2	1	2	1	2	2	1.71429
Focadhesin	1	0	0	2	2	1	1	0	2	0	0	1	1	1	0.857143
Focal_AT	1	1	2	1	1	1	0	1	1	1	0	1	1	1	0.928571
Foie-gras_1	3	1	3	1	1	1	1	1	1	1	1	1	1	1	1.28571
FolB	3	0	0	0	0	0	0	0	0	0	0	0	0	1	0.285714
Folate_carrier	1	0	2	0	2	1	5	0	0	0	0	1	0	0	0.857143
Folate_rec	10	1	7	2	3	1	4	0	3	1	2	4	3	6	3.35714
Folliculin	2	1	1	2	2	1	2	1	2	1	1	1	2	2	1.5
Folliculin_C	2	1	2	1	1	1	1	1	1	1	1	1	1	1	1.14286
Forkhead	27	31	34	26	18	42	28	18	19	16	28	31	25	24	26.2143
Forkhead_N	1	0	1	1	1	0	1	0	1	0	1	1	1	1	0.714286
Formin_GBD_N	1	2	1	1	1	1	1	1	1	1	1	1	1	1	1.07143
Formyl_trans_C	5	2	5	1	2	3	2	0	2	0	0	2	2	2	2
Formyl_trans_N	7	3	7	3	3	5	4	1	3	0	3	3	4	4	3.57143
Fra10Ac1	2	1	1	1	0	2	1	1	0	1	1	1	1	1	1
Frag1	5	2	7	9	6	3	14	13	5	2	3	8	8	5	6.42857
FragX_IP	2	2	4	3	1	3	1	1	3	1	2	1	1	2	1.92857
Frataxin_Cyay	2	1	1	0	1	3	1	1	1	1	1	1	0	1	1.07143
Fringe	16	4	6	8	7	11	6	4	14	3	4	13	20	5	8.64286
Frizzled	6	5	6	4	6	5	6	6	5	6	11	5	5	4	5.71429
Frtz	1	1	2	1	1	2	0	0	1	0	0	1	1	1	0.857143
Fructosamin_kin	1	0	5	1	1	2	1	0	1	0	0	3	2	1	1.28571
FtsH_ext	1	1	2	1	1	1	1	0	1	1	0	1	2	3	1.14286
FtsJ	6	5	6	5	5	6	5	6	5	4	4	5	6	5	5.21429
FtsZ_C	0	0	0	0	0	0	0	0	2	0	0	0	0	0	0.142857
Fucokinase	3	2	4	2	3	4	2	0	2	0	0	2	2	2	2
Fucosidase_C	5	4	2	10	4	10	10	0	6	1	1	10	8	3	5.28571
FumaraseC_C	2	1	2	1	1	1	0	1	2	0	1	1	1	1	1.07143
Fumarate_red_D	0	0	0	0	0	1	0	0	0	0	0	0	0	0	0.0714286
Fumble	2	10	9	2	2	9	2	1	3	1	10	2	2	3	4.14286
Fumerase	1	1	3	1	1	1	1	1	2	1	2	1	1	1	1.28571
Fumerase_C	1	1	2	1	1	1	0	1	2	1	1	1	1	1	1.07143
Furin-like	3	8	6	3	4	1	3	5	4	5	8	7	5	3	4.64286
Furin-like_2	2	0	1	1	1	1	2	0	1	0	0	1	1	1	0.857143
Fuseless	1	4	2	1	0	15	4	0	4	0	0	2	4	1	2.71429
Fz	19	8	16	13	11	9	30	7	13	8	16	10	14	11	13.2143
Fzo_mitofusin	2	2	2	0	1	1	0	1	1	1	3	1	1	1	1.21429
G-alpha	13	13	17	11	8	11	9	11	9	8	31	9	10	9	12.0714
G-gamma	7	6	5	5	6	6	5	3	3	2	3	3	5	2	4.35714
G-patch	22	12	27	13	14	17	13	15	14	9	14	12	16	18	15.4286
G-patch_2	1	1	2	0	1	1	1	1	1	1	0	1	1	1	0.928571
G10	1	2	1	0	1	1	0	1	1	1	2	1	1	1	1
G2BR	0	0	0	0	1	0	0	0	0	0	0	0	1	0	0.142857
G2F	3	2	4	1	1	2	1	1	2	0	1	1	2	2	1.64286
G6PD_C	3	2	3	3	2	2	2	1	2	1	1	2	2	2	2
G6PD_N	3	2	3	3	2	2	2	1	2	1	1	2	2	2	2
G8	17	0	3	9	2	2	10	1	2	0	0	5	17	8	5.42857
GABP-alpha	1	2	2	1	1	1	1	1	1	0	0	1	1	1	1
GAD	0	0	0	1	1	0	0	0	1	0	0	0	0	1	0.285714
GAF	6	1	9	6	11	5	4	2	5	2	7	8	7	9	5.85714
GAF_2	1	0	1	1	0	1	0	0	2	0	0	1	2	0	0.642857
GAIN	6	1	12	14	4	2	5	0	9	0	1	2	10	5	5.07143
GARS_A	1	1	2	1	1	2	1	0	1	0	1	1	1	1	1
GARS_C	1	1	2	1	1	2	1	0	1	0	1	1	1	1	1
GARS_N	1	1	2	1	1	1	1	0	1	0	1	1	1	1	0.928571
GAS	5	1	4	1	1	2	1	2	1	3	2	1	1	1	1.85714
GAS2	4	6	7	4	3	4	4	4	3	3	5	3	4	4	4.14286
GAT	3	3	2	2	2	2	0	1	2	4	4	2	2	2	2.21429
GATA	8	14	7	6	7	10	4	5	7	3	6	4	6	5	6.57143
GATA-N	0	0	0	1	0	0	1	0	0	0	0	0	1	0	0.214286
GATase	7	3	6	3	5	8	2	3	6	2	4	4	4	5	4.42857
GATase_2	1	1	2	1	1	1	1	1	1	1	3	1	1	1	1.21429
GATase_3	0	0	0	0	0	1	0	0	0	0	0	0	0	0	0.0714286
GATase_5	2	1	1	1	1	3	0	0	1	0	1	1	1	1	1
GATase_6	3	3	4	2	2	2	2	1	3	1	2	2	2	2	2.21429
GATase_7	6	1	3	2	1	4	3	0	2	0	3	2	3	2	2.28571
GBP	31	2	14	4	1	4	1	1	1	1	3	1	2	2	4.85714
GBP_C	16	1	19	1	1	1	1	0	0	1	0	1	0	1	3.07143
GCD14	1	1	2	1	1	1	1	1	1	1	1	1	1	1	1.07143
GCD14_N	1	0	2	0	0	0	0	0	0	0	0	0	1	0	0.285714
GCFC	2	1	2	2	2	2	2	2	2	2	2	2	2	3	2
GCIP	5	2	1	0	3	2	1	0	2	0	0	2	2	2	1.57143
GCM	1	2	2	1	1	1	0	2	1	2	2	1	1	1	1.28571
GCN5L1	1	1	1	1	1	2	1	1	1	0	1	1	1	1	1
GCOM2	2	0	0	1	0	2	1	0	1	0	0	1	1	0	0.642857
GCP5-Mod21	0	0	0	0	0	0	0	0	0	0	0	0	0	0	0
GCP_C_terminal	9	4	10	6	5	7	5	6	6	5	5	6	5	5	6
GCP_N_terminal	8	3	7	5	6	6	5	5	5	5	5	6	5	5	5.42857
GCS	6	1	3	1	8	2	4	1	3	1	1	1	1	1	2.42857
GCV_H	4	1	4	2	2	2	1	1	2	1	0	2	0	3	1.78571
GCV_T	7	2	13	3	3	5	4	2	5	0	4	5	5	9	4.78571
GCV_T_C	6	1	11	2	2	4	2	0	3	0	3	4	3	9	3.57143
GDA1_CD39	6	8	6	4	4	5	6	3	3	6	13	3	6	5	5.57143
GDC-P	2	1	2	1	2	1	0	1	1	0	1	1	1	1	1.07143
GDE_C	1	1	2	2	1	1	1	1	2	1	1	1	1	2	1.28571
GDI	2	4	7	2	2	2	3	3	2	2	2	3	2	2	2.71429
GDNF	0	1	1	0	0	3	0	0	0	0	0	0	0	0	0.357143
GDPD	6	4	5	3	6	6	3	3	4	3	3	4	3	6	4.21429
GDP_Man_Dehyd	11	5	5	2	4	10	3	3	4	3	3	3	3	4	4.5
GDWWSH	1	0	1	1	1	1	1	0	1	0	1	1	1	1	0.785714
GED	3	3	4	2	1	2	2	3	2	3	4	2	2	2	2.5
GEMIN8	1	1	2	0	1	0	2	0	1	0	0	1	1	1	0.785714
GFA	1	0	1	0	1	2	0	0	1	0	0	1	1	1	0.642857
GFO_IDH_MocA	13	4	4	9	5	14	14	0	3	0	4	6	11	6	6.64286
GFO_IDH_MocA_C	3	1	1	4	0	3	1	0	0	0	1	3	3	3	1.64286
GFRP	1	0	2	0	1	1	1	0	1	0	1	1	0	1	0.714286
GF_recep_IV	4	5	4	1	3	0	1	3	1	2	6	2	2	2	2.57143
GGACT	2	1	3	5	1	2	4	0	2	0	4	1	3	1	2.07143
GGA_N-GAT	2	1	1	1	1	1	1	1	1	1	1	1	1	1	1.07143
GGDEF	0	0	0	0	0	5	0	0	0	0	0	0	0	0	0.357143
GGDEF_2	0	0	0	0	0	1	0	0	0	0	0	0	0	0	0.0714286
GH3	3	1	9	1	0	14	1	0	1	0	0	2	1	8	2.92857
GHL10	0	0	0	1	0	2	1	0	2	0	0	5	2	0	0.928571
GHMP_kinases_C	7	4	7	2	3	4	2	2	3	3	4	3	4	1	3.5
GHMP_kinases_N	7	4	8	3	5	4	2	3	6	4	4	5	6	5	4.71429
GIDA	2	1	3	2	1	0	2	0	4	0	0	1	1	2	1.35714
GIDA_assoc	1	1	2	1	1	0	1	0	3	0	0	1	1	2	1
GIDE	1	1	2	2	0	1	1	0	1	0	1	1	1	1	0.928571
GILT	2	1	1	3	2	3	0	0	1	0	2	2	0	2	1.35714
GIT1_C	1	1	1	1	1	1	1	1	1	0	1	1	1	1	0.928571
GIT_CC	1	0	1	1	0	1	1	0	0	0	0	1	1	1	0.571429
GIT_SHD	1	1	1	1	1	1	0	1	1	1	1	1	1	1	0.928571
GIY-YIG	1	1	7	1	2	1	1	1	1	0	1	1	1	1	1.42857
GKAP	3	2	3	2	2	2	2	2	2	2	2	2	2	2	2.14286
GLE1	1	1	1	1	1	1	2	1	1	1	1	1	1	1	1.07143
GLEYA	0	0	0	1	0	0	0	0	0	0	0	0	0	2	0.214286
GLF	0	0	0	0	0	0	0	0	0	0	0	0	0	0	0
GLTP	6	2	7	5	3	7	3	3	5	3	5	4	4	5	4.42857
GLTSCR1	1	1	1	1	1	1	1	0	1	1	1	1	1	1	0.928571
GLTT	0	0	0	0	0	0	0	0	0	0	0	0	2	0	0.142857
GMC_oxred_C	4	6	13	16	3	11	34	2	18	0	4	2	11	8	9.42857
GMC_oxred_N	3	6	14	17	3	11	39	2	20	0	4	2	12	9	10.1429
GMP_PDE_delta	2	2	3	2	2	2	2	1	2	0	2	2	2	2	1.85714
GMP_synt_C	1	1	2	1	2	1	1	1	2	1	1	1	1	1	1.21429
GN3L_Grn1	2	1	1	1	1	3	1	2	1	1	1	1	1	1	1.28571
GNAT_acetyltr_2	2	2	1	1	1	1	2	1	2	1	3	1	1	2	1.5
GNT-I	3	3	4	4	3	5	1	1	5	1	6	3	4	4	3.35714
GNVR	0	0	0	0	0	1	0	0	0	0	0	0	0	0	0.0714286
GOLD_2	1	3	5	2	2	1	4	3	3	2	3	1	2	1	2.35714
GOLGA2L5	1	0	2	1	1	1	2	2	1	0	2	1	1	1	1.14286
GON	1	1	9	7	2	1	1	1	1	1	2	38	3	1	4.92857
GPCR_chapero_1	2	2	2	3	2	2	3	1	2	2	2	2	2	2	2.07143
GPDPase_memb	0	0	0	0	0	1	0	0	0	0	0	0	0	0	0.0714286
GPHH	3	8	3	3	2	2	3	3	3	4	7	2	3	2	3.42857
GPHR_N	2	1	2	0	1	1	1	1	1	1	1	1	1	1	1.07143
GPI2	1	1	2	1	1	1	1	2	1	1	1	1	1	2	1.21429
GPP34	1	1	1	1	1	1	1	1	1	1	1	1	1	3	1.14286
GPR_Gpa2_C	1	0	0	1	1	0	0	0	0	0	0	0	0	0	0.214286
GPS	15	8	25	18	28	6	13	1	17	5	5	12	16	27	14
GPS2_interact	1	0	1	1	0	1	1	0	1	0	0	1	1	1	0.642857
GPW_gp25	0	0	0	0	0	1	0	0	0	0	0	0	0	0	0.0714286
GRAM	9	6	9	7	6	7	5	3	7	4	6	8	8	7	6.57143
GRASP55_65	1	1	2	1	1	1	2	1	0	1	2	1	1	1	1.14286
GRDP-like	3	1	2	8	1	4	2	0	2	0	2	3	3	2	2.35714
GRIM-19	1	1	1	0	1	1	0	1	1	1	1	1	1	1	0.857143
GRIN_C	1	1	1	0	0	1	0	0	0	1	1	0	0	1	0.5
GRIP	4	3	6	3	4	2	3	1	4	3	2	3	4	5	3.35714
GRP	0	0	0	0	0	0	0	0	0	0	0	0	0	0	0
GSAP-16	2	0	2	1	1	1	0	0	1	0	0	1	1	1	0.785714
GSDH	1	0	2	2	3	2	4	0	3	0	0	1	4	0	1.57143
GSH-S_ATP	0	0	0	0	0	4	0	0	0	0	0	0	0	0	0.285714
GSH-S_N	0	0	0	0	0	1	0	0	0	0	0	0	0	0	0.0714286
GSHPx	5	2	6	8	4	3	7	3	5	1	4	4	6	3	4.35714
GSH_synth_ATP	3	1	7	1	2	1	1	1	1	1	1	3	2	2	1.92857
GSH_synthase	3	1	4	1	1	1	1	1	1	1	1	3	2	2	1.64286
GSK-3_bind	1	0	0	0	0	0	0	0	0	0	0	1	0	0	0.142857
GST_C	14	2	11	10	4	8	7	1	2	2	1	8	7	11	6.28571
GST_C_2	11	1	4	4	3	5	5	1	2	2	1	4	4	7	3.85714
GST_C_3	34	8	23	16	20	22	27	5	26	9	10	15	21	18	18.1429
GST_C_5	0	0	0	1	0	0	0	0	0	0	0	0	0	0	0.0714286
GST_C_6	6	2	2	12	7	4	11	1	4	1	2	8	12	4	5.42857
GST_N	22	10	15	17	19	21	20	5	19	8	7	14	20	18	15.3571
GST_N_2	6	0	1	2	2	2	2	0	0	0	0	1	2	2	1.42857
GST_N_3	21	5	9	9	4	9	10	1	8	1	2	12	10	15	8.28571
GST_N_4	2	0	0	11	5	1	8	0	3	1	1	7	9	1	3.5
GST_N_5	2	0	2	1	1	0	0	0	1	0	0	1	1	1	0.714286
GTF2I	0	0	0	0	0	10	0	0	0	0	0	0	0	4	1
GTP-bdg_M	1	1	2	1	1	2	1	0	1	0	1	1	0	1	0.928571
GTP-bdg_N	1	1	2	1	1	1	1	0	1	0	1	1	1	1	0.928571
GTP1_OBG	3	3	3	2	1	2	1	2	3	2	1	2	2	2	2.07143
GTP_EFTU	22	15	29	18	18	22	16	17	25	15	25	17	22	18	19.9286
GTP_EFTU_D2	20	12	22	12	17	16	13	10	16	10	13	12	15	16	14.5714
GTP_EFTU_D3	6	5	10	7	6	6	6	5	6	4	9	5	7	5	6.21429
GTP_EFTU_D4	1	1	2	1	1	1	0	1	1	1	1	1	1	1	1
GTP_cyclohydro2	0	0	0	0	0	1	0	0	0	0	0	0	0	0	0.0714286
GTP_cyclohydroI	1	1	2	1	1	1	1	1	3	1	1	1	1	1	1.21429
GTPase_binding	1	0	2	0	1	1	1	0	1	2	0	1	1	1	0.857143
GTSE1_N	2	0	2	1	1	1	1	0	0	0	0	1	1	1	0.785714
GUCT	1	2	1	1	1	1	1	1	0	1	2	1	1	1	1.07143
GWT1	1	1	1	0	1	1	1	1	1	1	2	1	1	1	1
GXGXG	1	1	2	1	1	2	1	1	1	1	1	1	1	2	1.21429
GYF	3	1	4	2	2	1	2	3	2	2	2	2	2	2	2.14286
GYF_2	1	1	1	1	1	1	1	2	1	0	1	1	1	1	1
G_glu_transpept	7	6	15	7	3	11	6	1	6	2	5	7	7	6	6.35714
G_path_suppress	1	1	1	2	1	1	0	1	1	0	1	1	1	2	1
Gaa1	2	1	1	1	1	1	1	1	1	1	1	1	1	2	1.14286
Gal-3-0_sulfotr	30	1	14	7	5	1	12	0	7	0	0	13	25	11	9
Gal-bind_lectin	3	1	3	10	4	4	5	1	16	1	1	2	6	4	4.35714
GalKase_gal_bdg	2	2	3	1	2	1	1	1	2	2	3	2	3	2	1.92857
GalP_UDP_tr_C	1	1	2	1	1	1	1	1	1	1	0	1	0	2	1
GalP_UDP_transf	1	1	1	1	1	2	1	1	1	1	1	1	0	1	1
Gal_Lectin	27	58	35	26	2	124	35	0	2	0	1	2	23	37	26.5714
Gal_mutarotas_2	9	6	3	3	2	4	7	1	4	2	6	6	4	7	4.57143
Galactosyl_T	39	11	60	35	26	42	39	9	55	21	17	37	100	35	37.5714
Gamma-thionin	0	0	0	0	0	0	0	0	0	0	0	0	0	1	0.0714286
Gar1	2	1	2	2	1	2	1	2	2	1	3	2	2	2	1.78571
Gasdermin	2	0	2	0	1	0	2	0	0	0	1	1	3	1	0.928571
GatB_N	1	1	2	2	1	1	0	1	3	1	1	1	1	1	1.21429
GatB_Yqey	1	0	2	1	0	1	0	1	2	0	1	1	1	1	0.857143
Gate	5	0	8	3	0	4	3	0	3	0	2	3	4	3	2.71429
Gcd10p	1	1	2	1	1	1	1	1	1	1	1	1	1	1	1.07143
Ge1_WD40	2	1	2	1	1	1	1	1	1	0	1	1	1	2	1.14286
Gelsolin	9	7	15	12	7	9	9	5	11	5	10	11	13	8	9.35714
Gemin6	1	1	2	0	1	1	1	1	1	0	1	1	1	1	0.928571
Gemin7	2	0	2	2	1	1	1	0	0	0	0	1	1	0	0.785714
Geminin	1	0	2	1	1	1	0	1	0	1	0	1	1	1	0.785714
Git3	0	0	0	4	0	0	0	0	0	0	0	0	1	0	0.357143
Gla	2	0	2	0	0	0	0	0	0	0	0	0	0	0	0.285714
GlcNAc-1_reg	1	0	1	1	1	0	0	0	1	0	0	1	1	0	0.5
GlcNAc_2-epim	2	0	4	1	1	0	2	0	1	0	0	1	1	0	0.928571
Gln-synt_C	1	8	1	4	1	9	6	3	7	1	9	2	1	2	3.92857
Gln-synt_N	1	2	1	2	0	1	1	1	3	1	6	2	1	1	1.64286
Gln-synt_N_2	0	0	0	0	0	0	0	0	0	0	0	0	0	0	0
GlnD_UR_UTase	0	0	0	0	0	1	0	0	0	0	0	0	0	0	0.0714286
Globin	7	5	14	14	5	46	13	3	19	0	6	14	17	11	12.4286
Glu-tRNAGln	1	1	1	0	1	1	1	0	0	0	0	0	1	1	0.571429
Glu_dehyd_C	1	0	0	0	0	1	0	0	0	0	0	0	0	1	0.214286
Glu_syn_central	1	1	2	1	1	2	1	1	1	1	1	1	1	1	1.14286
Glu_synthase	2	1	2	1	2	2	1	1	1	1	1	3	1	1	1.42857
Glucokinase	0	0	0	0	0	1	0	0	0	0	0	0	0	0	0.0714286
Glucosamine_iso	3	2	5	3	3	3	4	2	4	1	2	3	3	3	2.92857
Glutaminase	1	3	2	1	0	3	1	1	1	0	1	1	2	2	1.35714
Glutaredoxin	14	6	12	7	8	9	7	3	9	4	5	8	9	10	7.92857
Glutenin_hmw	0	0	0	0	0	0	0	0	0	0	0	1	1	0	0.142857
Gly-zipper_Omp	0	0	0	0	0	0	0	0	0	0	0	0	0	0	0
Gly_acyl_tr_N	4	0	1	2	1	1	1	0	1	0	0	4	2	0	1.21429
[truncated: 3,920 more rows]

## Sheet: E1-RIFPA_LAMLU
PFAM	Riftia	Lamellibrachia		PFAM	Riftia	Lamellibrachia	pvalues	pvalues corrected (< 0.01)
1-cysPrx_C	2	4		7tm_1	308	631	1.92008e-16	1.13649e-12
14-3-3	2	2		BACK	58	15	9.54786e-09	2.82569e-05
2-Hacid_dh	4	4		Collagen	105	57	2.51341e-06	0.00495896
2-Hacid_dh_C	5	4		Histone	1	24	5.97553e-06	0.00884229
2-oxoacid_dh	4	4
2-oxogl_dehyd_N	1	1
2Fe-2S_thioredx	1	1
2OG-FeII_Oxy	4	4
2OG-FeII_Oxy_2	5	6
2OG-FeII_Oxy_3	5	6
2OG-FeII_Oxy_4	1	1
2_5_RNA_ligase2	0	0
3-HAO	0	0
3-PAP	1	1
3Beta_HSD	7	4
3HCDH	4	4
3HCDH_N	5	5
40S_S4_C	1	1
40S_SA_C	1	1
4F5	0	1
4HBT	1	1
4HBT_2	1	1
4HBT_3	0	0
4_1_CTD	1	0
5-FTHF_cyc-lig	1	1
5-nucleotidase	0	0
53-BP1_Tudor	1	0
5_3_exonuc	0	0
5_3_exonuc_N	0	0
5_nucleotid	4	5
5_nucleotid_C	7	4
60KD_IMP	2	2
6PF2K	1	1
6PGD	1	1
7TM_GPCR_Srsx	0	1
7TM_GPCR_Srt	0	0
7TM_GPCR_Srw	14	11
7TM_GPCR_Srx	0	0
7TM_transglut	0	0
7tm_1	308	631
7tm_2	27	55
7tm_3	26	32
7tm_6	0	0
7tm_7	0	0
A1_Propeptide	0	0
A2M	10	10
A2M_BRD	10	12
A2M_recep	9	9
AAA	35	38
AAA_11	16	23
AAA_12	13	20
AAA_13	1	0
AAA_14	0	0
AAA_16	6	10
AAA_17	0	0
AAA_18	2	1
AAA_19	0	1
AAA_2	2	2
AAA_21	0	3
AAA_22	1	1
AAA_23	1	1
AAA_25	1	1
AAA_26	0	0
AAA_28	1	1
AAA_29	0	0
AAA_30	1	3
AAA_31	0	0
AAA_33	4	5
AAA_34	3	4
AAA_5	2	5
AAA_6	19	18
AAA_7	19	18
AAA_8	19	18
AAA_9	21	18
AAA_PrkA	0	0
AAA_assoc_2	1	1
AAA_lid_1	15	11
AAA_lid_10	2	2
AAA_lid_11	15	16
AAA_lid_3	21	17
AAA_lid_5	1	1
AAA_lid_7	1	2
AAL_decarboxy	0	0
AAR2	1	1
AARP2CN	2	2
AAT	0	0
AATF-Che1	1	1
AATase	0	0
AA_kinase	3	2
AA_permease	4	6
AA_permease_2	9	12
AA_permease_C	3	2
AA_permease_N	1	1
ABA_GPCR	1	1
ABC1	3	4
ABC2_membrane	2	3
ABC2_membrane_3	17	27
ABC_export	0	0
ABC_membrane	31	58
ABC_membrane_2	2	2
ABC_tran	51	98
ABC_tran_Xtn	2	3
ABC_trans_CmpB	1	1
ABC_trans_aux	0	0
ABC_transp_aux	1	1
ABG_transport	0	0
ABM	0	0
ACAS_N	3	1
ACBP	8	6
ACC_central	2	1
ACOX	1	2
ACPS	1	1
ACP_syn_III	0	0
ACP_syn_III_C	0	0
ACR_tran	0	0
ACT	1	1
ACT_7	0	0
AC_N	5	5
AChE_tetra	0	0
AD	1	1
ADAM17_MPD	2	3
ADAM_CR	2	1
ADAM_CR_2	7	10
ADAM_spacer1	7	8
ADD_ATRX	1	1
ADD_DNMT3	1	1
ADH_N	11	14
ADH_N_2	1	1
ADH_zinc_N	10	13
ADH_zinc_N_2	3	4
ADIP	1	1
ADK	7	8
ADK_lid	2	2
ADP_PFK_GK	2	2
ADP_ribosyl_GH	3	6
ADPrib_exo_Tox	0	0
ADSL_C	1	1
AF-4	1	1
AFG1_ATPase	1	0
AGTRAP	1	1
AHD	1	1
AHSA1	1	1
AI-2E_transport	1	1
AICARFT_IMPCHas	1	1
AIF_C	1	1
AIG1	1	0
AIG2_2	1	1
AIP3	2	2
AIRC	1	1
AIRS	2	2
AIRS_C	3	3
AKAP28	1	1
AKAP2_C	0	0
AKAP7_NLS	3	3
ALAD	1	1
ALG11_N	1	1
ALG3	1	1
ALIX_LYPXL_bnd	2	2
ALMS_motif	1	1
ALO	0	3
ALS2CR11	2	0
ALS2CR8	2	2
AMMECR1	1	1
AMOP	22	23
AMP-binding	29	49
AMP-binding_C	18	24
AMPK1_CBM	1	1
AMPKBI	1	1
AMP_N	2	2
ANAPC1	0	0
ANAPC10	3	6
ANAPC15	1	1
ANAPC16	0	0
ANAPC2	1	1
ANAPC3	4	5
ANAPC4	2	1
ANAPC4_WD40	5	4
ANAPC5	1	1
ANAPC8	1	1
ANAPC_CDC26	0	0
ANF_receptor	58	81
ANKH	0	0
ANTH	2	2
AOX	2	1
AP-5_subunit_s1	1	1
AP1AR	1	1
AP3B1_C	1	1
AP3D1	1	1
AP4E_app_platf	0	0
APAF1_C	1	1
APC1_C	1	0
APCDDC	1	2
APC_N_CC	0	1
APC_r	1	1
APC_rep	1	1
APG12	1	1
APG5	1	1
APG6	1	1
APG6_N	1	1
APG9	1	1
APH	2	4
API5	1	1
APOBEC3	0	0
APOBEC4	0	1
APOBEC_N	0	1
APP_Cu_bd	1	1
APP_E2	1	1
APP_N	1	1
APP_amyloid	1	1
APS_kinase	1	1
AP_endonuc_2	2	2
ARA70	0	1
ARD	2	2
ARF7EP_C	1	1
ARGLU	1	1
ARID	8	7
ARL2_Bind_BART	2	2
ARL6IP6	1	1
AROS	1	1
ARPC4	1	1
ARS2	1	1
ART	0	0
ARTD15_N	1	1
ASC	37	80
ASCH	1	1
ASD2	1	1
ASF1_hist_chap	1	1
ASH	3	1
ASL_C2	1	1
ASXH	1	1
ATAD4	1	0
ATE_C	1	1
ATE_N	1	1
ATG101	1	1
ATG11	1	1
ATG13	1	1
ATG16	3	4
ATG27	0	0
ATG7_N	1	1
ATG_C	0	0
ATP-cone	1	1
ATP-grasp	0	0
ATP-grasp_2	3	2
ATP-grasp_3	0	0
ATP-grasp_4	0	0
ATP-gua_Ptrans	6	6
ATP-gua_PtransN	6	6
ATP-sulfurylase	1	1
ATP-synt	0	1
ATP-synt_A	0	0
ATP-synt_C	3	3
ATP-synt_D	1	1
ATP-synt_DE	0	0
ATP-synt_DE_N	1	1
ATP-synt_E	1	1
ATP-synt_Eps	0	0
ATP-synt_F	2	1
ATP-synt_F6	1	1
ATP-synt_G	1	1
ATP-synt_S1	1	1
ATP-synt_ab	4	4
ATP-synt_ab_C	1	1
ATP-synt_ab_N	4	4
ATP-synt_ab_Xtn	1	1
ATP11	1	1
ATP12	1	1
ATP_Ca_trans_C	0	0
ATP_bind_1	3	3
ATP_bind_2	0	0
ATP_bind_3	1	2
ATP_synt_H	0	0
ATP_synth_reg	1	0
ATPase-cat_bd	0	0
ATPase_2	0	0
ATPgrasp_N	0	0
ATPgrasp_Ter	0	0
ATPgrasp_TupA	0	0
ATS3	1	1
AWS	3	3
AXH	2	3
AXIN1_TNKS_BD	1	1
AZUL	1	1
A_deamin	4	3
A_deaminase	7	8
A_deaminase_N	0	3
Aa_trans	9	12
AbLIM_anchor	0	0
AbfB	8	9
Abhydro_lipase	1	0
Abhydrolase_1	10	10
Abhydrolase_2	3	2
Abhydrolase_3	10	18
Abhydrolase_4	0	0
Abhydrolase_5	0	0
Abhydrolase_6	5	7
Abi_HHR	1	1
Acatn	1	1
AcetDehyd-dimer	0	0
Acetate_kinase	0	0
AcetylCoA_hyd_C	1	1
AcetylCoA_hydro	1	1
Acetyltransf_1	13	17
Acetyltransf_10	2	1
Acetyltransf_13	1	1
Acetyltransf_16	1	1
Acetyltransf_18	2	4
Acetyltransf_2	0	0
Acetyltransf_3	0	1
Acetyltransf_7	0	0
Acetyltransf_CG	1	0
Acid_PPase	1	2
Aconitase	2	2
Aconitase_C	2	2
Actin	17	16
Activator_LAG-3	0	0
Activin_recp	4	5
Acyl-ACP_TE	3	3
Acyl-CoA_dh_1	10	8
Acyl-CoA_dh_C	0	0
Acyl-CoA_dh_M	9	10
Acyl-CoA_dh_N	9	8
Acyl-CoA_ox_N	1	2
Acyl_transf_1	4	18
Acyl_transf_3	3	3
Acylphosphatase	1	1
Acyltransf_C	5	4
Acyltransferase	11	10
Ada3	1	1
Adap_comp_sub	6	7
Adaptin_N	9	11
Adaptin_binding	1	1
Adeno_E3_CR2	1	0
AdenylateSensor	1	1
Adenylsucc_synt	1	2
Adipokin_hormo	0	0
AdoHcyase	2	3
AdoHcyase_NAD	2	3
AdoMet_MTase	1	3
Aerolysin	0	0
Agenet	1	1
Aha1_N	1	1
AhpC-TSA	3	4
AhpC-TSA_2	3	2
AidB_N	0	0
Aida_C2	1	2
Aida_N	1	1
AlaDh_PNT_C	1	1
AlaDh_PNT_N	2	2
Ala_racemase_C	1	7
Ala_racemase_N	4	9
AlbA_2	2	3
Alba	2	1
Ald_Xan_dh_C	3	15
Ald_Xan_dh_C2	3	25
Aldedh	15	13
Aldo_ket_red	7	8
Aldolase	0	0
Aldolase_II	1	1
Aldose_epim	2	2
Alg14	1	1
Alg6_Alg8	2	2
Alk_phosphatase	3	8
Alkyl_sulf_C	0	0
Alkyl_sulf_dimr	0	0
Allantoicase	1	1
Alpha-2-MRAP_C	1	1
Alpha-2-MRAP_N	1	1
Alpha-amylase	5	5
Alpha-amylase_C	1	1
Alpha-mann_mid	5	3
Alpha_GJ	0	0
Alpha_L_fucos	2	2
Alpha_adaptinC2	4	3
Alpha_adaptin_C	1	1
Alpha_kinase	1	1
Amastin	0	0
Amidase	2	6
Amidase_2	10	13
Amidinotransf	0	1
Amidohydro_1	6	8
Amidohydro_2	0	0
Amidohydro_3	0	0
Amino_oxidase	6	7
Aminotran_1_2	12	14
Aminotran_3	5	6
Aminotran_4	2	2
Aminotran_5	10	12
Ammonium_transp	7	10
Amnionless	2	1
An_peroxidase	5	6
Anemone_cytotox	0	0
Angiomotin_C	1	1
Anillin	2	1
Anillin_N	0	1
Ank	4	0
AnkUBD	1	1
Ank_2	226	227
Ank_3	0	1
Ank_4	47	52
Ank_5	27	26
AnmK	1	1
Annexin	9	5
Anoct_dimer	7	7
Anoctamin	11	11
Anp1	0	0
Anticodon_1	5	6
Antistasin	10	21
ApbA	0	0
ApbA_C	0	0
ApbE	0	0
Apc13p	1	1
ApeC	1	1
Aph-1	1	1
ApoL	0	0
ApoLp-III	0	2
ApoO	1	1
Apolipo_F	0	0
Apolipoprotein	15	10
Apt1	2	1
Apyrase	1	1
Aquarius_N	1	1
Arb2	0	1
Archease	1	1
Arf	19	19
ArfGap	10	10
Arfaptin	3	3
Arg_repressor	0	0
Arg_repressor_C	0	0
Arg_tRNA_synt_N	1	1
Arginase	2	5
Arginosuc_synth	1	1
ArgoL1	1	1
ArgoL2	1	1
ArgoMid	1	1
ArgoN	2	2
Arm	8	9
Arm_2	2	1
Arm_3	3	1
Arm_APC_u3	0	0
Arm_vescicular	1	1
Armet	1	1
Arrestin_C	10	9
Arrestin_N	9	10
ArsA_ATPase	0	2
ArsC	0	0
ArsP_1	0	0
Arv1	1	1
Arylesterase	1	6
Ashwin	1	1
AsnA	0	0
AsnC_trans_reg	0	0
Asn_synthase	1	2
Asp	2	2
Asp_Arg_Hydrox	2	2
Asp_Glu_race	0	0
Asp_protease	2	2
Asp_protease_2	0	1
Asparaginase	3	3
Asparaginase_2	3	4
Asparaginase_C	3	2
AstE_AspA	0	0
Astacin	22	24
Atg14	2	4
Atg8	4	4
Atrophin-1	1	1
Atthog	1	1
AtuA	0	0
Atx10homo_assoc	1	1
Auto_anti-p27	1	1
Autophagy_C	0	0
Autophagy_N	1	1
Autophagy_act_C	2	2
Autotransporter	0	0
Auts2	1	1
Avidin	2	1
Avl9	2	2
Ax_dynein_light	2	2
Axin_b-cat_bind	1	1
B-block_TFIIIC	1	1
B12-binding	2	2
B12-binding_2	1	0
B12D	2	2
B2-adapt-app_C	1	0
B3_4	2	1
B5	0	1
B56	2	2
B9-C2	3	3
BAAT_C	0	0
BACK	58	15
BAF	16	23
BAF250_C	1	1
BAG	1	1
BAG6	1	1
BAH	7	7
BAMBI	1	1
BAR	6	6
BAR_3	5	4
BAR_3_WASP_bdg	1	1
BAT2_N	1	1
BBE	0	0
BBIP10	2	1
BBL5	1	1
BBS1	1	1
BBS2_C	1	1
BBS2_Mid	1	1
BBS2_N	1	1
BC10	0	0
BCAS2	1	1
BCAS3	1	1
BCCT	0	0
BCDHK_Adom3	2	2
BCIP	1	1
BCL9	1	1
BCL_N	1	1
BCNT	1	1
BCS1_N	1	1
BEN	0	2
BESS	0	1
BET	1	1
BH3	1	1
BH4	0	0
BHD_1	1	1
BHD_2	1	1
BHD_3	1	1
BING4CT	1	1
BIR	19	36
BIRC6	1	1
BK_channel_a	3	3
BLACT_WH	1	1
BLM10_mid	1	2
BLOC1S3	1	1
BLOC1_2	1	2
BNIP2	1	1
BNIP3	1	1
BNR_2	0	0
BOP1NT	1	1
BORA_N	1	1
BORCS6	1	1
BORCS7	1	1
BORCS8	1	1
BP28CT	1	1
BPD_transp_1	0	0
BPD_transp_2	0	0
BPL_C	1	1
BPL_LplA_LipB	2	2
BPL_N	1	1
BPS	1	1
BRAP2	1	1
BRCA-2_OB1	0	1
BRCA-2_OB3	0	1
BRCA-2_helical	0	1
BRCA2	1	1
BRCC36_C	1	1
BRCT	5	5
BRCT_2	7	6
BRCT_3	1	1
BRD4_CDT	1	1
BRE	1	1
BRE1	1	1
BRF1	1	1
BRICHOS	8	11
BRK	3	3
BRO1	4	4
BROMI	1	1
BSD	3	3
BSMAP	1	1
BTB	107	75
BTB_2	24	27
BTB_3	1	1
BTD	1	1
BTG	3	3
BTHB	1	0
BTK	0	0
BTRD1	1	1
BUD22	1	1
Bac_DNA_binding	0	0
Bac_DnaA	0	0
Bac_DnaA_C	0	0
Bac_GDH	0	0
Bac_export_1	0	0
Bac_export_2	0	0
Bac_surface_Ag	1	1
Bacillus_HBL	0	0
Bactofilin	1	0
Baculo_F	0	0
Baculo_PEP_C	1	1
Band_3_cyto	3	4
Band_7	16	14
Band_7_C	1	1
Bap31	1	2
Bap31_Bap29_C	1	1
Baseplate_J	0	0
Basic	1	1
Bax1-I	6	6
Bcl-2	8	8
Bclx_interact	0	0
BcrAD_BadFG	1	1
Beach	6	5
Bestrophin	2	2
Beta-Casp	2	2
Beta-TrCP_D	1	1
Beta-lactamase	16	19
BetaGal_dom4_5	1	0
Beta_elim_lyase	2	1
Beta_helix	12	16
BicD	2	1
Big_2	1	0
Big_7	0	0
Big_9	7	9
Bile_Hydr_Trans	0	0
Biliv-reduc_cat	0	0
Bin3	2	2
Biopterin_H	3	4
Biotin_carb_C	4	4
Biotin_carb_N	3	4
Biotin_lipoyl	6	9
Biotin_lipoyl_2	0	0
BolA	3	2
Borealin	1	1
Borrelia_P83	0	0
Branch	9	10
Bravo_FIGEY	2	3
Brix	5	5
BrkDBD	0	0
Bromo_TP	3	3
Bromodomain	25	21
BtpA	1	1
Btz	2	1
Bud13	1	1
Bystin	1	1
C-C_Bond_Lyase	0	0
C1-set	1	0
C12orf66_like	1	2
C1_1	18	24
C1_4	1	1
C1q	2	3
C2	66	64
C2-C2_1	0	2
C2-set_2	11	26
C4	3	4
C5-epim_C	1	1
C5HCH	1	1
C6_DPF	0	1
C8	6	13
C9orf72-like	1	1
CAAP1	1	0
CABIT	8	5
CAC1F_C	1	0
CAF-1_p150	1	1
CAF1	4	5
CAF1-p150_C2	1	1
CAF1A	1	1
CAF1C_H4-bd	1	2
CALCOCO1	0	0
CALM_bind	1	1
CAML	1	0
CAMSAP_CC1	1	1
CAMSAP_CH	1	2
CAMSAP_CKK	1	1
CAP	23	21
CAP-ZIP_m	0	1
CAP_C	1	1
CAP_GLY	15	14
CAP_N	2	2
CARD	31	34
CARD_2	2	6
CARM1	0	0
CARMIL_C	1	2
CASP_C	0	2
CAS_C	1	1
CAS_CSE1	1	1
CATSPERB	1	1
CATSPERD	0	0
CATSPERG	1	2
CBAH	2	2
CBF	3	3
CBFB_NFYA	2	2
CBFD_NFYB_HMF	6	7
CBF_beta	1	1
CBM39	0	0
CBM9_1	0	0
CBM9_2	0	0
CBM_14	76	72
CBM_2	0	0
CBM_20	0	2
CBM_21	2	3
CBM_48	1	1
CBM_4_9	0	0
CBM_5_12_2	0	0
CBM_6	0	0
CBS	3	3
CBX7_C	1	1
CC190	0	0
CC2-LZ	2	4
CC2D2AN-C2	1	1
CCAP	0	0
CCCAP	2	2
CCD48	0	0
CCDC-167	1	1
CCDC106	0	0
CCDC117	1	1
CCDC14	1	1
CCDC142	1	1
CCDC144C	1	1
CCDC154	1	1
CCDC158	1	1
CCDC23	1	1
CCDC24	1	1
CCDC32	1	1
CCDC50_N	2	2
CCDC53	0	1
CCDC66	1	1
CCDC73	1	1
CCDC74_C	1	1
CCDC84	2	1
CCDC85	1	1
CCDC92	2	2
CCM2_C	1	1
CCSAP	1	1
CCSMST1	1	1
CD20	11	8
CD225	14	19
CD36	3	3
CDC24_OB3	0	0
CDC27	1	1
CDC37_C	1	0
CDC37_M	1	3
CDC37_N	1	1
CDC45	1	1
CDC48_2	1	2
CDC48_N	2	2
CDC50	1	1
CDC73_C	1	1
CDC73_N	1	2
CDH1_2_SANT_HL1	1	1
CDI	1	1
CDK2AP	1	1
CDK5_activator	1	1
CDKN3	1	1
CDO_I	1	1
CDP-OH_P_transf	4	5
CDT1	1	1
CDT1_C	1	1
CDV3	1	1
CEBP1_N	1	1
CEBP_ZZ	2	2
CECR6_TMEM121	1	1
CENP-B_N	2	7
CENP-B_dimeris	0	0
CENP-C_C	1	2
CENP-F_C_Rb_bdg	0	0
CENP-F_N	0	0
CENP-F_leu_zip	2	0
CENP-H	1	3
CENP-I	1	1
CENP-K	1	2
CENP-L	1	1
CENP-M	1	1
CENP-N	1	1
CENP-O	1	1
CENP-P	1	1
CENP-S	1	1
CENP-T_C	1	3
CENP-U	0	0
CENP-W	0	0
CENP-X	1	1
CEP170_C	0	0
CEP19	1	1
CEP209_CC5	1	1
CEP44	1	1
CEP63	1	1
CEP76-C2	1	1
CFAP91	1	1
CFC	1	1
CFIA_Pcf11	0	0
CG-1	1	1
CGI-121	1	1
CH	33	34
CHAT	2	2
CHB_HEX	3	5
CHB_HEX_C	3	7
CHB_HEX_C_1	1	2
CHCH	3	3
CHD5	0	1
CHDCT2	3	3
CHDNT	3	2
CHGN	3	3
CHIP_TPR_N	1	1
CHORD	1	1
CHRD	0	0
CH_2	4	4
CI-B14_5a	1	1
CIA30	1	1
CIAPIN1	1	1
CIDE-N	2	2
CIMR	0	0
CK1gamma_C	1	0
CK2S	1	1
CKAP2_C	1	0
CKS	2	1
CK_II_beta	1	1
CLAMP	3	3
CLASP_N	5	6
CLCA	12	33
CLIP1_ZNF	0	1
CLN3	1	1
CLN5	0	0
CLN6	0	0
CLP1_N	1	1
CLP1_P	2	2
CLPTM1	2	2
CLP_protease	1	1
CLTH	4	4
CLU	1	1
CLU_N	1	1
CLZ	1	5
CMAS	0	0
CMD	0	0
CMS1	1	0
CM_2	0	0
CNDH2_C	1	2
CNDH2_M	1	0
CNDH2_N	1	1
CNH	8	8
CNOT11	1	1
CNOT1_CAF1_bind	1	1
CNOT1_HEAT	1	1
CNOT1_TTP_bind	1	1
CNPase	0	0
CNRIP1	1	0
CN_hydrolase	8	12
COBRA1	2	1
COE1_DBD	1	2
COE1_HLH	1	1
COG2	1	0
COG4	1	1
COG5	2	2
COG6	1	1
COG7	2	2
COLFI	2	4
COMMD1_N	1	1
COMM_domain	10	9
COMP	1	1
COMPASS-Shg1	1	1
COP-gamma_platf	1	1
COPIIcoated_ERV	2	2
COPI_C	1	1
COQ7	1	1
COQ9	1	1
COR	11	9
COX1	0	0
COX14	1	1
COX15-CtaA	1	1
COX16	1	1
COX17	0	0
COX2	0	0
COX2_TM	0	0
COX3	0	0
COX4	2	0
COX5A	1	1
COX5B	1	1
COX6A	0	3
COX6B	1	2
COX6C	2	2
COX7C	0	0
COX7a	0	0
COX8	2	2
CO_deh_flav_C	3	14
COesterase	11	12
CP2	2	2
CPBP	1	0
CPG4	0	0
CPL	1	1
CPSF100_C	1	0
CPSF73-100_C	1	1
CPSF_A	3	3
CPSase_L_D2	6	6
CPSase_L_D3	2	2
CPSase_sm_chain	2	2
CPT_N	1	1
CR6_interact	1	1
CRAL_TRIO	12	16
CRAL_TRIO_2	4	5
CRAL_TRIO_N	1	1
CREPT	1	2
CRF-BP	1	1
CRIC_ras_sig	1	1
CRIM	1	1
CRM1_C	1	1
CRM1_repeat	1	1
CRM1_repeat_2	1	1
CRM1_repeat_3	1	1
CRS1_YhbY	0	0
CRT-like	1	0
CS	9	8
CSD	4	3
CSN4_RPN5_eIF3a	1	1
CSN5_C	1	1
CSN7a_helixI	1	1
CSN8_PSD8_EIF3K	3	2
CSRNP_N	1	1
CSTF1_dimer	1	1
CSTF2_hinge	1	1
CSTF_C	1	1
CTC1	1	2
CTD	3	3
CTD_bind	3	5
CTF_NFI	0	1
CTNNB1_binding	1	1
CTNNBL	1	1
CTP_synth_N	1	1
CTP_transf_1	1	1
CTP_transf_like	5	8
CTU2	1	0
CT_C_D	0	0
CUB	94	127
CUE	5	5
CUT	2	2
CUTL	0	0
CWC25	0	1
CX9C	0	0
CYSTM	0	0
CYTH	1	1
CYYR1	0	0
CaKB	4	5
CaMBD	2	2
CaMKII_AD	1	1
CaM_bdg_C0	1	0
Ca_chan_IQ	2	2
Ca_hom_mod	1	1
CactinC_cactus	1	1
Cactin_mid	1	2
Cadherin	57	68
Cadherin-like	2	1
Cadherin_2	17	18
Cadherin_3	5	5
Cadherin_4	0	0
Cadherin_C	2	1
CagX	0	0
Calcipressin	1	1
Calpain_III	15	16
Calponin	3	5
Calreticulin	2	2
Calsarcin	0	0
Calsequestrin	0	0
Calx-beta	10	9
Caprin-1_C	0	0
Caprin-1_dimer	1	1
Caps_synth	0	0
Capsule_synth	0	0
Carb_anhydrase	10	17
Carb_kinase	1	1
CarbopepD_reg_2	1	1
Carboxyl_trans	4	5
CarboxypepD_reg	7	10
Carm_PH	1	0
Carn_acyltransf	7	13
Cas1_AcylT	2	2
Casc1	1	1
Casc1_N	1	1
Caskin-tail	1	1
Cast	2	2
Castor1_N	0	0
Catalase	0	0
Catalase-rel	0	0
CathepsinC_exc	1	1
Cation_ATPase	6	6
Cation_ATPase_C	4	3
Cation_ATPase_N	4	4
Cation_efflux	9	9
Cauli_VI	1	1
Caveolin	2	2
Cbl_N	0	1
Cbl_N2	1	1
Cbl_N3	1	1
Ccdc124	1	1
Cdc6_C	2	2
Cellulase	1	1
Cep57_CLD	2	2
Cep57_CLD_2	0	1
Cep57_MT_bd	2	1
Ceramidase	3	4
Ceramidase_alk	0	0
Ceramidse_alk_C	0	0
Cg6151-P	1	1
Cgr1	1	1
ChAPs	0	0
ChaC	4	3
Chalcone_3	0	0
CheR	0	0
ChiC	0	0
Chibby	1	1
Chitin_synth_2	8	6
ChlI	0	0
Chlorophyllase2	0	0
Chol_subst-bind	0	0
Choline_kinase	3	5
Choline_transpo	6	6
Chor_lyase	0	0
Chorein_N	4	6
Chorismate_synt	0	0
Chromo	10	8
Chromo_2	1	1
Chromo_shadow	1	1
Chromosome_seg	1	1
ChuX_HutX	0	0
Churchill	0	0
CiPC	0	0
Cid2	1	1
CinA	0	0
Cir_N	2	2
CitMHS	0	0
Citrate_bind	1	0
Citrate_synt	2	1
Clat_adaptor_s	6	8
Clathrin	4	6
Clathrin-link	1	1
Clathrin_H_link	2	2
Clathrin_bdg	1	1
Clathrin_lg_ch	1	0
Clathrin_propel	1	1
Claudin_2	12	11
Claudin_3	1	1
Clc-like	0	0
Clp1	1	1
ClpB_D2-small	1	2
ClpS	1	1
Cluap1	1	1
Cmc1	2	2
CmcI	0	0
Cmyb_C	1	1
Cnd1	2	2
Cnd1_N	1	2
Cnd2	1	1
Cnd3	1	1
Cnl2_NKP2	0	0
Cnn_1N	1	1
CoA_binding	2	1
CoA_trans	5	1
CoA_transf_3	1	1
Coa1	0	1
CoaE	2	2
Coatamer_beta_C	1	1
Coatomer_E	1	1
Coatomer_WDAD	2	3
Coatomer_b_Cpla	1	1
Coatomer_g_Cpla	1	1
CobW_C	1	1
Cob_adeno_trans	1	1
Cobalamin_bind	0	0
Cobl	1	1
Codanin-1_C	1	1
Cofilin_ADF	8	7
Cohesin_HEAT	1	1
Cohesin_load	1	1
Coiled-coil_56	1	1
Coilin_N	0	1
Col_cuticle_N	0	0
Colipase-like	1	0
Collagen	105	57
Collagen_mid	3	0
Complex1_30kDa	1	1
Complex1_49kDa	2	3
Complex1_51K	1	1
Complex1_LYR	7	7
Complex1_LYR_2	0	1
Condensation	0	0
Condensin2nSMC	1	1
Connexin	0	0
Conotoxin	0	0
Cons_hypoth95	0	0
Consortin_C	0	0
Copine	8	8
Coprogen_oxidas	1	1
Coq4	1	2
Cor1	2	2
CorA	1	0
Cornichon	2	2
Cornifin	23	9
CortBP2	1	1
Costars	1	1
CpeT	0	0
Cpn10	1	1
Cpn60_TCP1	13	13
Creatinase_N	2	2
Creatinase_N_2	2	2
Creb_binding	1	1
Cript	1	1
Crystall	0	0
Crystallin	0	0
Cse1	1	1
CsrA	0	0
CstA	0	0
CstA_5TM	0	0
CtaG_Cox11	1	1
Ctf8	1	1
Ctr	3	5
Cu-oxidase	6	9
Cu-oxidase_2	5	11
Cu-oxidase_3	5	8
Cu-oxidase_4	0	0
Cu2_monoox_C	3	4
Cu2_monooxygen	1	3
Cu_amine_oxid	0	0
Cu_amine_oxidN2	0	0
Cu_amine_oxidN3	0	0
Cul7	1	1
Cullin	6	10
Cullin_Nedd8	3	5
Cullin_binding	3	3
Cupin_2	1	1
Cupin_4	1	1
Cupin_5	1	1
Cupin_8	19	20
Cut8	0	0
CutA1	1	1
CutC	0	0
CwfJ_C_1	2	2
CwfJ_C_2	2	2
Cwf_Cwc_15	1	1
CxC1	0	0
CxC2	0	0
CxC3	0	0
CxC4	0	0
CxC5	0	0
CybS	2	2
Cyclase	0	0
Cyclin	0	0
Cyclin_C	8	9
Cyclin_C_2	0	2
Cyclin_N	17	19
Cyclin_N2	1	1
Cys_Met_Meta_PP	1	3
Cys_box	0	0
Cys_knot	1	1
Cys_rich_FGFR	2	2
Cystatin	4	3
Cyt-b5	19	18
Cyt_bd_oxida_I	0	0
Cyto_heme_lyase	2	2
CytochromB561_N	1	1
Cytochrom_B558a	1	1
Cytochrom_B561	4	6
Cytochrom_B_C	0	0
Cytochrom_C	2	5
Cytochrom_C1	1	1
Cytochrom_D1	1	0
Cytochrom_NNT	0	0
Cytochrome_B	0	0
D-ser_dehydrat	2	1
D123	2	3
DAD	1	0
DAG1	1	2
DAGAT	1	1
DAGK_acc	5	5
DAGK_cat	7	9
DAG_kinase_N	1	0
DAHP_synth_1	0	0
DAHP_synth_2	0	0
DALR_1	3	3
DALR_2	0	0
DAN	3	2
DAO	14	15
DAO_C	1	1
DAP	1	1
DAP3	1	1
DAP_epimerase	0	0
DASH_Spc34	0	0
DAZAP2	0	0
DB	1	1
DBB	1	2
DBC1	1	1
DBINO	1	1
DBP10CT	1	1
DBR1	1	1
DCAF15_WD40	1	1
DCAF17	1	2
DCB	2	2
DCP1	1	2
DCP2	1	0
DCX	5	4
DC_STAMP	3	4
DDA1	1	1
DDDD	0	0
DDE_1	6	5
DDE_3	1	1
DDHD	4	3
DDOST_48kD	1	1
DDRGK	1	1
DDT	3	1
DEAD	62	47
DEAD_2	4	4
DED	3	4
DEK_C	2	3
DENN	7	7
DEP	10	11
DER1	2	2
DERM	1	2
DFF-C	0	1
DFF40	1	1
DFP	1	1
DFRP_C	1	2
DGCR6	1	1
DHBP_synthase	0	0
DHC_N1	11	12
DHC_N2	19	21
DHDPS	3	2
DHFR_1	1	1
DHH	0	0
DHHA1	1	1
DHHA2	1	1
DHHC	21	20
DHOR	0	0
DHO_dh	2	2
DHQ_synthase	0	0
DHR-2	4	6
DHR10	0	0
DIE2_ALG10	1	1
DIL	2	2
DIM1	2	2
DIOX_N	6	5
DIRP	1	1
DIX	2	3
DJ-1_PfpI	2	1
DKCLD	1	2
DLH	0	0
DLIC	1	1
DM	4	3
DM13	0	0
DMA	3	3
DMAP1	1	1
DMAP_binding	2	1
DMPK_coil	0	0
DMRL_synthase	0	0
DNA_RNApol_7kD	0	0
DNA_alkylation	1	2
DNA_binding_1	1	1
DNA_gyraseA_C	0	0
DNA_gyraseB	1	1
DNA_gyraseB_C	0	0
DNA_ligase_A_C	3	3
DNA_ligase_A_M	3	3
DNA_ligase_A_N	3	3
DNA_ligase_IV	1	1
DNA_ligase_OB_2	0	0
DNA_methylase	3	3
DNA_mis_repair	3	4
DNA_pack_C	0	0
DNA_pack_N	0	0
DNA_photolyase	0	0
DNA_pol3_alpha	0	0
DNA_pol3_delta2	2	1
DNA_pol3_finger	0	0
DNA_pol3_gamma3	0	0
DNA_pol_A	3	2
DNA_pol_A_exo1	6	7
DNA_pol_B	4	4
DNA_pol_B_2	0	0
DNA_pol_B_exo1	4	4
DNA_pol_B_palm	3	3
DNA_pol_B_thumb	2	2
DNA_pol_D_N	1	0
DNA_pol_E_B	3	4
DNA_pol_P_Exo	1	0
DNA_pol_alpha_N	1	1
DNA_pol_delta_4	0	0
DNA_pol_lambd_f	1	1
DNA_pol_phi	1	2
DNA_pol_viral_C	0	0
DNA_primase_S	1	1
DNA_primase_lrg	1	1
DNA_repr_REX1B	0	0
DNA_topoisoIV	1	1
DNApol_Exo	1	1
DND1_DSRM	1	1
DNMT1-RFD	1	1
DNTTIP1_dimer	1	1
DNase_II	2	3
DOCK-C2	4	4
DOCK_N	2	2
DOMON	5	6
DOR	1	1
DOT1	1	1
DP	1	2
DPCD	1	1
DPM2	1	1
DPM3	1	1
[truncated: 4,632 more rows]

## Sheet: E2-RIFPA_LOPHO
PFAM	Riftia	Average_Non_Siboglinid		PFAM	Riftia	Average Lopho	pvalues	pvalues corrected (< 0.01)	Expanded
[truncated: 5,919 more rows]

[truncated: 6 more sheets: F-LAMLU_LOPHO, G1-RIFPA_LOPHO(non_vent), G2-LAMLU_LOPHO(non_vent), G3-BATPL_LOPHO(non_vent), G4-CHRSQ_LOPHO(non_vent), H-Non_Vent_shared_domains]
