# Supplementary material for: Novel Insights on Obligate Symbiont Lifestyle and Adaptation to Chemosynthetic Environment as Revealed by the Giant Tubeworm Genome
Source: Mol Biol Evol. 2021 Dec 6;39(1):msab347. doi: 10.1093/molbev/msab347 (PMC8789280; doi:10.1093/molbev/msab347)
Supplement: msab347_Supplementary_Data [file msab347_supplementary_data.zip › Supplementary_Table7.xlsx]

## Sheet: A-Lopho
Orthogroup	Positive selected gene	P-value (< 0.05)	KA	KS	KA/KS	PANTHER family	PANTHER annotation	PANTHER score
OG0009892	RIFPA_jg14268.t3	0.00564	1.06258	0.778332	1.36521	PTHR11604:SF2	PROFILIN-4	1.9e-58
OG0021932	RIFPA_jg15155.t3	0	1.03887	0.897792	1.15714	PTHR35021:SF1	no description	9.2e-12
OG0021673	RIFPA_jg7349.t1	0.02468	1.02919	0.913518	1.12662	PTHR31087:SF82	no description	7.2e-05
OG0009523	RIFPA_jg18314.t2	0.02688	1.01791	0.924487	1.10105	PTHR12824:SF8	GXIVSPLA2, ISOFORM A	6.9e-50
OG0021432	RIFPA_jg23207.t1	0.00181	1.02029	0.937727	1.08804	PTHR24369:SF161	LEUCINE-RICH REPEAT-CONTAINING PROTEIN 53	2.1e-13
OG0012362	RIFPA_jg29437.t1	0.01027	1.01422	0.956578	1.06026	PTHR22752	G PROTEIN-COUPLED RECEPTOR	1.2e-52
OG0010579	RIFPA_jg26986.t2	0.00236	1.01157	0.966719	1.04639	PTHR21148:SF25	PHOSDUCIN-LIKE PROTEIN 1	1.4e-48
OG0022972	RIFPA_jg27776.t4	0.0167	1.00891	0.966948	1.0434	PTHR14948	NG5	1.5e-12
OG0021987	RIFPA_jg22387.t3	0.04577	1.01028	0.969425	1.04214	PTHR19375:SF386	no description	6.5e-05
OG0006860	RIFPA_jg14729.t2	0.04874	1.00829	0.972413	1.03689	PTHR11380:SF13	TRANSCRIPTION INITIATION FACTOR TFIID SUBUNIT 13	4.4e-54
OG0009157	RIFPA_jg29219.t2	0.00342	1.0054	0.979043	1.02692	PTHR37404	FAMILY NOT NAMED	1.6e-113
OG0010554	RIFPA_jg670.t3	0.01343	1.00364	0.985694	1.01821	PTHR11618	TRANSCRIPTION INITIATION FACTOR IIB-RELATED	2.7e-08
OG0014178	RIFPA_jg14996.t1	0.02283	1.00165	0.993521	1.00818	PTHR34753	FAMILY NOT NAMED	1.9e-31
OG0021934	RIFPA_jg9421.t2	0.01967	1.00149	0.994923	1.0066	PTHR46913	FAMILY NOT NAMED	0.00014
OG0007260	RIFPA_jg26825.t2	0.04792	1.00108	0.995069	1.00605	PTHR23149:SF9	PIN2/TERF1-INTERACTING TELOMERASE INHIBITOR 1	9.2e-62
OG0014148	RIFPA_jg18742.t2	0.00079	0.996747	1.01182	0.9851	PTHR11589	NERVE GROWTH FACTOR NGF -RELATED	1.1e-25
OG0014326	RIFPA_jg26466.t3	0.02043	0.996225	1.01325	0.983201	PTHR45890:SF1	AARF DOMAIN CONTAINING KINASE 2	2.1e-125
OG0021724	RIFPA_jg19113.t2	0.03437	0.991413	1.03047	0.962099	PTHR15817	STG PROTEIN	8e-10
OG0022477	RIFPA_jg22623.t1	0.04358	0.987067	1.04871	0.941224	PTHR15583	INTERLEUKIN-17 RECEPTOR	9.3e-30
OG0008300	RIFPA_jg13068.t3	0.00049	0.987653	1.05092	0.939801	PTHR12951:SF3	PROTEIN UNC-119 HOMOLOG B	7.7e-93
OG0017362	RIFPA_jg11962.t1	0.0274	0.9769	1.08878	0.897243	PTHR31759	FAMILY NOT NAMED	4.4e-23
OG0021735	RIFPA_jg7930.t2	0.04796	0.972504	1.10329	0.881456	PTHR12239:SF43	no description	1e-36
OG0021858	RIFPA_jg1699.t1	0.00818	0.969442	1.10301	0.878906	PTHR21724:SF96	no description	8.5e-05
OG0022023	RIFPA_jg28001.t4	0.00555	0.96901	1.10259	0.878845	PTHR12280:SF20	PANTOTHENATE KINASE 4	3.6e-40
OG0007343	RIFPA_jg24051.t4	0.02371	0.972512	1.11677	0.870827	PTHR31905	FAMILY NOT NAMED	2.7e-48
OG0021926	RIFPA_jg966.t1	0.00585	0.947924	1.17719	0.80524	PTHR33984	FAMILY NOT NAMED	9.9e-05
OG0021833	RIFPA_jg31574.t1	0.01056	0.942198	1.24758	0.755222	PTHR14136:SF17	BTB/POZ DOMAIN-CONTAINING PROTEIN	1.8e-36
OG0018912	RIFPA_jg1367.t1	0.01292	0.918012	1.23294	0.744574	PTHR35365:SF8	no description	1.1e-06
OG0019644	RIFPA_jg3014.t1	0.00666	0.847927	1.50179	0.564613	PTHR43866:SF1	no description	3.5e-05
OG0018750	RIFPA_jg29488.t2	0.01112	0.800823	1.59286	0.502758	PTHR10068:SF14	no description	5e-20
OG0015467	RIFPA_jg23839.t1	0.01036	0.80036	1.63731	0.488826	PTHR22750	G-PROTEIN COUPLED RECEPTOR	2.3e-22
OG0018737	RIFPA_jg655.t3	0	0.797719	1.67732	0.475592	PTHR13723:SF173	ADAMTS-LIKE PROTEIN 5	5.8e-05
OG0018958	RIFPA_jg10815.t3	3e-05	0.784649	1.79176	0.437921	PTHR11640:SF110	no description	0.0001
OG0009138	RIFPA_jg28633.t3	0.00044	0.776736	1.9657	0.395145	PTHR36593	FAMILY NOT NAMED	5.9e-51
OG0018789	RIFPA_jg19922.t1	0.00676	0.67833	2.04972	0.330938	PTHR16100:SF6	no description	5.2e-05
OG0018026	RIFPA_jg20374.t1	0.02389	0.714057	2.2637	0.315438	PTHR24377:SF646	B-CELL LYMPHOMA 6 PROTEIN HOMOLOG	5e-24
OG0018799	RIFPA_jg29607.t2	0.04281	0.636093	2.38912	0.266245	no hit	no hit	no hit
OG0018876	RIFPA_jg11170.t1	0.03002	0.598599	2.26423	0.264372	PTHR24099:SF15	E3 UBIQUITIN-PROTEIN LIGASE TRIM9	4.5e-16
OG0018802	RIFPA_jg14657.t4	0.01097	0.527355	2.17687	0.242253	PTHR10533	NEUROPEPTIDE Y/PANCREATIC HORMONE/PEPTIDE YY	0.00015
OG0018870	RIFPA_jg31414.t1	0.02176	0.529395	2.61237	0.202649	PTHR45973:SF9	DYNEIN ASSEMBLY FACTOR 1, AXONEMAL	1.3e-05
OG0013208	RIFPA_jg23307.t2	0.00759	0.50422	2.85151	0.176826	PTHR32546:SF24	no description	1.9e-52
OG0018105	RIFPA_jg12962.t1	0.02233	0.338649	2.65152	0.127719	PTHR31513	FAMILY NOT NAMED	1.3e-10
OG0019622	RIFPA_jg19204.t3	0.00586	0.347133	3.32964	0.104255	PTHR24356:SF334	SERINE/THREONINE-PROTEIN KINASE N2	3.2e-18
OG0008144	RIFPA_jg3008.t2	0.00392	0.111108	4.24903	0.026149	PTHR12638:SF1	PROTEIN MAGO NASHI HOMOLOG 2	4.6e-76
	Hyphy-ABSREL		KAKS_calculator			PantherScore2.2

## Sheet: B-Annelida
Orthogroup	Positive selected gene	P-value (< 0.05)	KA	KS	KA/KS	PANTHER family	PANTHER annotation	PANTHER score
OG0007932	RIFPA_jg25424.t3	0.00332	0.874626	1.41862	0.616532	PTHR24270:SF16	VERY LOW-DENSITY LIPOPROTEIN RECEPTOR	8.6e-153
OG0007007	RIFPA_jg31346.t5	0.00258	0.871151	1.45994	0.596705	PTHR12934:SF12	39S RIBOSOMAL PROTEIN L15, MITOCHONDRIAL	2.7e-67
OG0009157	RIFPA_jg31971.t2	0.01657	0.854961	1.44217	0.59283	PTHR22652	NUCLEOPORIN NUP43	1.5e-66
OG0005789	RIFPA_jg6067.t3	0.01511	0.845033	1.53548	0.550337	PTHR14564:SF4	MICOS COMPLEX SUBUNIT	3.8e-41
OG0007824	RIFPA_jg22679.t3	0.00205	0.838636	1.5293	0.54838	PTHR12745	SUPPRESSION OF TUMORIGENICITY 7	9.9e-301
OG0007739	RIFPA_jg8007.t2	0.01923	0.859198	1.60158	0.536469	PTHR10279	ORNITHINE DECARBOXYLASE ANTIZYME	1.3e-43
OG0005822	RIFPA_jg18526.t2	0.00139	0.834471	1.60213	0.520852	PTHR45973:SF3	PROTEIN PHOSPHATASE 1 REGULATORY SUBUNIT 42	1.2e-70
OG0009174	RIFPA_jg28652.t1	0.04846	0.826423	1.65406	0.499633	PTHR46662:SF7	no description	3.5e-20
OG0008309	RIFPA_jg3628.t1	0.01971	0.821874	1.66015	0.49506	PTHR12215:SF10	L-AMINOADIPATE-SEMIALDEHYDE DEHYDROGENASE-PHOSPHOPANTETHEINYL TRANSFERASE	3.3e-78
OG0005330	RIFPA_jg5096.t4	0.01008	0.792876	1.72156	0.460556	PTHR11711:SF146	ADP-RIBOSYLATION FACTOR-LIKE PROTEIN 5B	1.5e-90
OG0006965	RIFPA_jg30864.t1	0.01022	0.787796	1.74254	0.452096	no hit	no hit	no hit
OG0006871	RIFPA_jg14962.t1	0.03288	0.796126	1.77738	0.447922	PTHR46010	FAMILY NOT NAMED	9.8e-129
OG0005431	RIFPA_jg8326.t4	0.01129	0.792831	1.78653	0.443782	PTHR10229:SF0	GTP-BINDING PROTEIN 6-RELATED	3.1e-131
OG0009444	RIFPA_jg20734.t4	0.04144	0.760573	1.77579	0.428302	PTHR11885:SF6	40S RIBOSOMAL PROTEIN S13	1.4e-69
OG0006934	RIFPA_jg6051.t4	0.00599	0.757881	1.79943	0.421179	PTHR33662	FAMILY NOT NAMED	1.1e-76
OG0009490	RIFPA_jg19076.t1	0.04864	0.755867	1.80877	0.41789	PTHR13034	DYNACTIN P62 SUBUNIT	5e-112
OG0008771	RIFPA_jg5353.t1	0.00785	0.749569	1.87941	0.398833	PTHR11363:SF7	60S RIBOSOMAL PROTEIN L3-LIKE	3.5e-187
OG0005825	RIFPA_jg7322.t1	0	0.752323	1.89403	0.397209	PTHR23139:SF9	SPLICING FACTOR U2AF 65 KDA SUBUNIT	1.1e-146
OG0006391	RIFPA_jg12521.t5	0.00637	0.741093	1.90559	0.388905	PTHR24012:SF685	RNA-BINDING PROTEIN 42	1.8e-09
OG0008922	RIFPA_jg6202.t1	0.02764	0.732811	1.9239	0.380898	PTHR11390:SF20	DNA TOPOISOMERASE 3-BETA-1	0
OG0005509	RIFPA_jg19147.t2	0.01045	0.698517	1.93823	0.360389	PTHR12587:SF16	LIPRIN-BETA-1	2e-143
OG0007343	RIFPA_jg4978.t2	0.00139	0.706799	2.01603	0.350589	PTHR16288	WD40 REPEAT PROTEIN 4	1.2e-70
OG0005534	RIFPA_jg4563.t2	0.00558	0.708481	2.0239	0.350057	PTHR24347:SF393	MYOSIN, LIGHT CHAIN KINASE 5	8.8e-156
OG0006599	RIFPA_jg20817.t1	0.02674	0.717951	2.10267	0.341447	PTHR19282:SF163	CD9 ANTIGEN	2.3e-52
OG0009638	RIFPA_jg26949.t1	0.04039	0.633102	1.85822	0.340704	PTHR10926:SF17	CELL CYCLE CONTROL PROTEIN 50A	3.1e-131
OG0008002	RIFPA_jg21966.t1	0.04189	0.673849	2.04232	0.329943	PTHR12311:SF7	ACTIVATOR OF BASAL TRANSCRIPTION 1	2.4e-48
OG0007125	RIFPA_jg19262.t1	0.00255	0.686333	2.08442	0.329268	PTHR14145:SF1	26S PROTEASOME NON-ATPASE REGULATORY SUBUNIT 6	4.1e-165
OG0006986	RIFPA_jg7617.t2	0.03915	0.68764	2.0957	0.32812	PTHR11200:SF158	SYNAPTOJANIN-1	0
OG0005249	RIFPA_jg4859.t2	0.02561	0.669595	2.05465	0.325892	PTHR23389:SF6	REPLICATION FACTOR C SUBUNIT 1	4.6e-249
OG0009090	RIFPA_jg7925.t5	0	0.697535	2.17744	0.320347	PTHR14716	FAMILY NOT NAMED	3e-247
OG0006092	RIFPA_jg28760.t1	0.00735	0.69809	2.18553	0.319415	PTHR20903	PREFOLDIN SUBUNIT 1-RELATED	5.9e-40
OG0008258	RIFPA_jg23394.t4	0.04757	0.682013	2.13721	0.319113	PTHR31186	FAMILY NOT NAMED	9.1e-50
OG0008657	RIFPA_jg14160.t1	0.04464	0.670881	2.11508	0.317189	PTHR44040	FAMILY NOT NAMED	3.3e-125
OG0006430	RIFPA_jg10900.t5	0.00074	0.686942	2.17599	0.315691	PTHR13303	PREFOLDIN SUBUNIT 2	2.2e-38
OG0007123	RIFPA_jg4483.t1	0.04189	0.635654	2.01461	0.315522	PTHR46063	FAMILY NOT NAMED	1.3e-200
OG0009145	RIFPA_jg15550.t3	0.00062	0.669415	2.19251	0.305319	PTHR20961:SF105	PROTEIN O-LINKED-MANNOSE BETA-1,4-N-ACETYLGLUCOSAMINYLTRANSFERASE 2	1.3e-152
OG0006216	RIFPA_jg20911.t3	0.00016	0.666541	2.18495	0.30506	PTHR45688:SF3	ALANINE--GLYOXYLATE AMINOTRANSFERASE 2, MITOCHONDRIAL	2.1e-201
OG0007721	RIFPA_jg26150.t1	0.00045	0.668918	2.24832	0.297519	PTHR31259:SF3	SEROLOGICALLY DEFINED COLON CANCER ANTIGEN 3 HOMOLOG	1.2e-37
OG0009085	RIFPA_jg29280.t3	0.01074	0.645279	2.20685	0.292398	PTHR11879:SF10	ASPARTATE AMINOTRANSFERASE, MITOCHONDRIAL	5.7e-206
OG0005956	RIFPA_jg13182.t2	5e-05	0.624652	2.18164	0.286323	PTHR34031	FAMILY NOT NAMED	5.1e-138
OG0006288	RIFPA_jg32161.t1	0.04127	0.601127	2.12462	0.282934	PTHR21470:SF2	RAB6-INTERACTING GOLGIN	1.2e-80
OG0008578	RIFPA_jg15415.t4	0.02519	0.638338	2.33962	0.272839	PTHR33958	FAMILY NOT NAMED	9e-58
OG0009468	RIFPA_jg4158.t2	0.04524	0.623514	2.31533	0.269298	PTHR46070	FAMILY NOT NAMED	0
OG0008234	RIFPA_jg7224.t3	0.02756	0.595674	2.25795	0.263812	PTHR13302	CONSERVED OLIGOMERIC GOLGI COMPLEX COMPONENT 3	1.1e-198
OG0008201	RIFPA_jg27803.t3	0.0177	0.637533	2.42096	0.263338	PTHR11985:SF29	GLYCEROL-3-PHOSPHATE DEHYDROGENASE, MITOCHONDRIAL	2.8e-280
OG0006065	RIFPA_jg2467.t3	0	0.632233	2.44021	0.25909	PTHR22846:SF52	F-BOX-LIKE/WD REPEAT-CONTAINING PROTEIN TBL1X	4.1e-254
OG0008967	RIFPA_jg13400.t1	0.00955	0.613441	2.4093	0.254614	PTHR13691:SF16	60S RIBOSOMAL PROTEIN L8	1.1e-130
OG0006292	RIFPA_jg12627.t6	0.00522	0.587215	2.30919	0.254295	PTHR11659:SF0	GLUTAMYL-TRNA(GLN) AMIDOTRANSFERASE SUBUNIT B, MITOCHONDRIAL	5.1e-155
OG0009487	RIFPA_jg3651.t2	0.0004	0.607075	2.43472	0.249341	PTHR14094	SIGNAL RECOGNITION PARTICLE 72	1.7e-149
OG0007747	RIFPA_jg22357.t1	0	0.568996	2.33079	0.244122	PTHR11532:SF73	CARBOXYPEPTIDASE D	1.2e-155
OG0008651	RIFPA_jg13464.t3	0.0024	0.583902	2.41276	0.242005	PTHR31872:SF4	TRANSMEMBRANE PROTEIN 179	2.2e-32
OG0005209	RIFPA_jg197.t4	5e-05	0.584749	2.44242	0.239414	PTHR46098	FAMILY NOT NAMED	9.2e-88
OG0007449	RIFPA_jg16900.t2	0.0202	0.581805	2.43216	0.239213	PTHR10285:SF69	URIDINE-CYTIDINE KINASE	7.6e-51
OG0008030	RIFPA_jg1027.t1	0.01084	0.588547	2.46702	0.238565	PTHR23323:SF26	VACUOLAR PROTEIN SORTING-ASSOCIATED PROTEIN 18 HOMOLOG	2e-268
OG0006940	RIFPA_jg31567.t2	0.00137	0.538187	2.29471	0.234533	PTHR23065:SF47	no description	7.2e-157
OG0007091	RIFPA_jg9714.t3	2e-05	0.599738	2.55804	0.234452	PTHR45922	FAMILY NOT NAMED	1.7e-156
OG0009222	RIFPA_jg17660.t3	4e-05	0.564234	2.47324	0.228136	PTHR46030	FAMILY NOT NAMED	5.4e-61
OG0009478	RIFPA_jg8685.t1	0.00323	0.567809	2.54304	0.22328	PTHR12599:SF13	PTERIN-4-ALPHA-CARBINOLAMINE DEHYDRATASE	7.9e-59
OG0007748	RIFPA_jg22092.t3	0.00183	0.555705	2.48905	0.22326	PTHR11787:SF9	RAB PROTEINS GERANYLGERANYLTRANSFERASE COMPONENT A 2	2.9e-49
OG0005784	RIFPA_jg1945.t3	0.00693	0.564997	2.55583	0.221062	PTHR12450:SF22	EXTRACELLULAR SERINE/THREONINE PROTEIN CG31145	7.4e-96
OG0009371	RIFPA_jg21781.t3	0.00029	0.56013	2.53836	0.220666	PTHR12877:SF7	no description	5.8e-253
OG0005839	RIFPA_jg2752.t1	0.00704	0.589782	2.68412	0.21973	PTHR13872:SF43	DOLICHYL-DIPHOSPHOOLIGOSACCHARIDE--PROTEIN GLYCOSYLTRANSFERASE SUBUNIT STT3A	0
OG0008451	RIFPA_jg21765.t2	0	0.557353	2.55267	0.218341	PTHR21242:SF0	TRANSCRIPTION INITIATION FACTOR TFIID SUBUNIT 10	1.1e-50
OG0006172	RIFPA_jg14792.t2	0	0.527151	2.41803	0.218008	PTHR11699:SF190	10-FORMYLTETRAHYDROFOLATE DEHYDROGENASE	4.9e-303
OG0006658	RIFPA_jg6330.t3	0.01065	0.565472	2.59816	0.217643	PTHR21530:SF0	TRAB DOMAIN-CONTAINING PROTEIN	1.4e-98
OG0008791	RIFPA_jg29537.t1	0.04795	0.543927	2.58454	0.210454	PTHR45752:SF51	RH29237P	3.4e-132
OG0008550	RIFPA_jg23813.t2	0	0.545316	2.60856	0.209049	PTHR39289	FAMILY NOT NAMED	0.00043
OG0005537	RIFPA_jg4554.t3	0.02001	0.532922	2.6535	0.200838	PTHR15691	PROTEIN KIAA0196	0
OG0005422	RIFPA_jg27059.t2	4e-05	0.507221	2.52628	0.200777	PTHR11895:SF7	GLUTAMYL-TRNA(GLN) AMIDOTRANSFERASE SUBUNIT A, MITOCHONDRIAL	9.5e-87
OG0007795	RIFPA_jg30146.t3	0.01275	0.495594	2.49576	0.198574	PTHR13683:SF230	CATHEPSIN D	9e-205
OG0008119	RIFPA_jg16936.t2	0	0.495084	2.5181	0.19661	PTHR12166	CALCIUM-DEPENDENT ACTIVATOR PROTEIN FOR SECRETION	0
OG0008737	RIFPA_jg18995.t3	0.04434	0.532422	2.71257	0.196279	PTHR24034:SF110	CYSTEINE-RICH WITH EGF-LIKE DOMAIN PROTEIN 2	1.7e-82
OG0009075	RIFPA_jg4236.t2	0.02518	0.511583	2.61786	0.19542	PTHR13318:SF43	F-BOX AND LEUCINE-RICH REPEAT PROTEIN 14B	3.5e-77
OG0008908	RIFPA_jg10089.t4	0.00276	0.497188	2.55116	0.194887	PTHR10953:SF195	UBIQUITIN-LIKE MODIFIER-ACTIVATING ENZYME 1	0
OG0007164	RIFPA_jg13529.t2	0.00314	0.520266	2.70997	0.191982	PTHR45843	FAMILY NOT NAMED	2.5e-186
OG0009345	RIFPA_jg24471.t3	0	0.545718	2.85073	0.191431	PTHR23107:SF21	CALCIUM-RESPONSIVE TRANSACTIVATOR-RELATED	6.7e-33
OG0009517	RIFPA_jg17883.t3	0.00915	0.503994	2.65949	0.189507	PTHR22227:SF6	FAMILY WITH SEQUENCE SIMILARITY 122B-RELATED	1.8e-48
OG0008465	RIFPA_jg13010.t1	0.03843	0.530827	2.81429	0.188618	PTHR46652:SF4	LEUCINE-RICH REPEAT-CONTAINING PROTEIN 9	0
OG0007926	RIFPA_jg813.t1	0.01719	0.507734	2.69902	0.188118	PTHR12210:SF140	CTD NUCLEAR ENVELOPE PHOSPHATASE 1	3.9e-88
OG0007586	RIFPA_jg23829.t1	0.0116	0.49809	2.68861	0.18526	PTHR12496:SF0	METHYLTRANSFERASE-LIKE PROTEIN 25	1.6e-113
OG0008215	RIFPA_jg13442.t2	0.01172	0.499401	2.69675	0.185186	PTHR10701:SF3	SMALL NUCLEAR RIBONUCLEOPROTEIN-ASSOCIATED PROTEINS B AND B'	1.9e-55
OG0008263	RIFPA_jg13014.t2	0	0.478547	2.63717	0.181462	PTHR46379	FAMILY NOT NAMED	3e-146
OG0009068	RIFPA_jg8241.t1	0.00228	0.469658	2.58911	0.181397	PTHR46228	FAMILY NOT NAMED	6.3e-74
OG0007221	RIFPA_jg29591.t2	1e-05	0.490946	2.71917	0.18055	PTHR13194:SF18	COMPLEX I INTERMEDIATE-ASSOCIATED PROTEIN 30, MITOCHONDRIAL	3.9e-74
OG0008659	RIFPA_jg23609.t10	0.01552	0.494212	2.74161	0.180264	PTHR28663	FAMILY NOT NAMED	2.7e-109
OG0009051	RIFPA_jg22847.t1	0.02984	0.47117	2.63502	0.178811	PTHR45630:SF7	MANGANESE-TRANSPORTING ATPASE 13A1	0
OG0005924	RIFPA_jg23871.t2	0	0.474726	2.67129	0.177714	PTHR11246:SF5	PRE-MRNA-SPLICING FACTOR SYF1	0
OG0006821	RIFPA_jg11857.t6	1e-05	0.536841	3.03314	0.176992	PTHR21243:SF15	PROTEIN SCAI	3.6e-182
OG0009102	RIFPA_jg2638.t2	0.00032	0.472267	2.68701	0.175759	PTHR12213:SF0	COB(I)YRINIC ACID A,C-DIAMIDE ADENOSYLTRANSFERASE, MITOCHONDRIAL	2.7e-70
OG0007166	RIFPA_jg31894.t4	1e-05	0.473259	2.73791	0.172854	PTHR10356:SF0	CALCIUM-BINDING PROTEIN B	6.5e-45
OG0007018	RIFPA_jg25739.t1	0.00303	0.517996	3.0028	0.172504	PTHR13105:SF15	MYELOID LEUKEMIA FACTOR 1	1.5e-38
OG0009156	RIFPA_jg19155.t3	2e-05	0.495076	2.87423	0.172247	PTHR23355:SF35	EXOSOME COMPLEX EXONUCLEASE RRP44	0
OG0008211	RIFPA_jg8723.t2	0.00046	0.499661	2.9119	0.171593	PTHR23086:SF21	PHOSPHATIDYLINOSITOL 5-PHOSPHATE 4-KINASE TYPE-2 ALPHA	5.9e-164
OG0006327	RIFPA_jg14769.t1	0.00015	0.478009	2.79344	0.171118	PTHR22738:SF15	LD40758P	7.5e-89
OG0007046	RIFPA_jg10273.t1	0.00137	0.49851	2.96578	0.168088	PTHR10157:SF29	DOPAMINE BETA-HYDROXYLASE	1.5e-138
OG0007802	RIFPA_jg29378.t2	0.00189	0.48832	2.92413	0.166997	PTHR10782:SF7	ZINC FINGER MIZ DOMAIN-CONTAINING PROTEIN 1	7.9e-221
OG0009545	RIFPA_jg10090.t2	0.03071	0.444606	2.6633	0.166938	PTHR15852:SF11	SSU-2 HOMOLOG, TANDEM DUPLICATE 2-RELATED	7.2e-79
OG0006221	RIFPA_jg11629.t1	1e-05	0.433862	2.61489	0.16592	PTHR10602:SF0	EUKARYOTIC TRANSLATION INITIATION FACTOR 2 SUBUNIT 1	8.9e-135
OG0008479	RIFPA_jg1583.t3	0.02705	0.44917	2.73111	0.164464	PTHR42921:SF1	ACETOACETYL-COA SYNTHETASE	4.8e-299
OG0007493	RIFPA_jg16852.t5	0.03346	0.434908	2.66374	0.16327	PTHR12352:SF28	FI05255P	4.6e-106
OG0005604	RIFPA_jg27198.t2	0.03118	0.437864	2.68207	0.163256	PTHR10281:SF71	CALCUTTA CUP-RELATED	9.6e-39
OG0007389	RIFPA_jg6668.t2	0.04479	0.462948	2.86006	0.161866	PTHR11525:SF0	FARNESYL PYROPHOSPHATE SYNTHASE	1e-158
OG0009354	RIFPA_jg6957.t6	0.01478	0.46846	2.91448	0.160735	PTHR23105:SF141	60S RIBOSOMAL PROTEIN L7A-RELATED	9e-128
OG0008784	RIFPA_jg9604.t5	0.00272	0.467715	2.91205	0.160613	PTHR10878:SF6	SEGMENT POLARITY PROTEIN DISHEVELLED HOMOLOG DVL-3	6.1e-206
OG0008041	RIFPA_jg4645.t2	0.00011	0.467173	2.92745	0.159584	PTHR14625	MICROCEPHALIN	9.3e-87
OG0008685	RIFPA_jg1819.t2	0.01593	0.486621	3.14105	0.154923	PTHR19134:SF498	TYROSINE-PROTEIN PHOSPHATASE	2e-154
OG0008046	RIFPA_jg11093.t4	0.00248	0.449629	2.90814	0.154611	PTHR12642	FAMILY NOT NAMED	4.8e-139
OG0008831	RIFPA_jg13163.t5	0.04291	0.455956	2.98397	0.152802	PTHR18945:SF799	NICOTINIC ACETYLCHOLINE RECEPTOR ALPHA7, ISOFORM E	1.4e-138
OG0005685	RIFPA_jg22122.t2	0.00855	0.438989	2.93645	0.149497	PTHR13186	MEDIATOR OF RNA POLYMERASE II TRANSCRIPTION SUBUNIT SOH1	3.4e-65
OG0007547	RIFPA_jg16145.t13	0.00195	0.456414	3.06985	0.148676	PTHR14240	RPGR-INTERACTING PROTEIN 1 RELATED	6.2e-140
OG0007231	RIFPA_jg24337.t2	0.00833	0.426489	2.87378	0.148407	PTHR11132:SF267	SOLUTE CARRIER FAMILY 35 MEMBER E1	3e-50
OG0009469	RIFPA_jg15720.t10	0.02102	0.411063	2.79033	0.147317	PTHR45640	FAMILY NOT NAMED	5.9e-65
OG0008460	RIFPA_jg11717.t1	0.01448	0.427315	2.90407	0.147144	PTHR21844	AKT1 SUBSTRATE 1 PROTEIN	2.4e-35
OG0005526	RIFPA_jg27049.t15	0.03941	0.432721	2.94782	0.146793	PTHR23319:SF3	GRAM DOMAIN-CONTAINING PROTEIN 1B	4.7e-93
OG0007955	RIFPA_jg17150.t2	0.02896	0.422014	2.89936	0.145554	PTHR45644:SF2	ATPASE FAMILY AAA DOMAIN-CONTAINING PROTEIN 1	5.8e-127
OG0006843	RIFPA_jg16142.t2	0.00091	0.438541	3.04276	0.144126	PTHR11842:SF13	MITOTIC SPINDLE ASSEMBLY CHECKPOINT PROTEIN MAD2A	5.9e-86
OG0005871	RIFPA_jg26510.t8	0	0.421226	2.93373	0.14358	PTHR23164:SF22	RUN AND FYVE DOMAIN CONTAINING 1	3.3e-65
OG0009439	RIFPA_jg5743.t2	0.00057	0.400771	2.84196	0.141019	PTHR12400:SF73	INOSITOL HEXAKISPHOSPHATE KINASE 1	2.2e-107
OG0006993	RIFPA_jg19110.t2	0.00016	0.431895	3.08088	0.140186	PTHR11830:SF15	UBIQUITIN CARBOXYL-TERMINAL HYDROLASE CYLD	1.3e-209
OG0005184	RIFPA_jg24340.t2	0.00011	0.489308	3.4929	0.140086	PTHR10840	PROGRAMMED CELL DEATH PROTEIN 5	2.2e-41
OG0009105	RIFPA_jg2049.t1	0.01747	0.446622	3.20038	0.139553	PTHR15967	UNCHARACTERIZED	1.1e-39
OG0006141	RIFPA_jg11032.t2	0.01283	0.404682	2.93959	0.137666	PTHR43550:SF3	3-KETODIHYDROSPHINGOSINE REDUCTASE	6.7e-58
OG0007102	RIFPA_jg20720.t2	0	0.42355	3.08211	0.137422	PTHR12271:SF49	TERMINAL URIDYLYLTRANSFERASE 4	3.2e-190
OG0006398	RIFPA_jg21972.t1	0.00431	0.455482	3.31495	0.137403	PTHR15622	WD40 REPEAT PROTEIN	5.2e-09
OG0005779	RIFPA_jg20827.t1	0.00322	0.434872	3.18035	0.136737	PTHR13315:SF0	METALLOPHOSPHOESTERASE 1	1.3e-110
OG0005359	RIFPA_jg27542.t4	0.01738	0.421259	3.11251	0.135344	PTHR10829:SF29	COACTOSIN-LIKE PROTEIN	3.3e-43
OG0005464	RIFPA_jg19954.t3	9e-05	0.40633	3.00511	0.135213	PTHR12433:SF10	MEDIATOR OF RNA POLYMERASE II TRANSCRIPTION SUBUNIT 25	7.3e-108
OG0005883	RIFPA_jg7021.t3	0	0.411536	3.06238	0.134384	PTHR21258:SF56	no description	4.5e-38
OG0005757	RIFPA_jg8940.t2	1e-05	0.410086	3.06234	0.133912	PTHR13258	UNCHARACTERIZED	1.2e-186
OG0005845	RIFPA_jg14393.t2	0.00129	0.416226	3.12045	0.133387	PTHR13003	NUP107-RELATED	6.7e-116
OG0009400	RIFPA_jg12957.t4	0.00337	0.453239	3.40675	0.133042	PTHR46636	FAMILY NOT NAMED	3.6e-84
OG0008982	RIFPA_jg3197.t4	0.04026	0.394786	2.99273	0.131915	PTHR24068:SF153	UBIQUITIN-CONJUGATING ENZYME E2 W	1.8e-49
OG0007904	RIFPA_jg14383.t4	0.00153	0.389546	2.9771	0.130847	PTHR13218	FAMILY NOT NAMED	1.1e-53
OG0007963	RIFPA_jg3069.t3	0.02564	0.379579	2.96437	0.128047	PTHR10252:SF79	DNA POLYMERASE EPSILON SUBUNIT 4	1.4e-35
OG0006764	RIFPA_jg25757.t1	0.01075	0.405599	3.17561	0.127723	PTHR28441:SF4	PROTEIN FAM91A1	0
OG0007101	RIFPA_jg28421.t2	0.02521	0.422753	3.31969	0.127347	PTHR10048:SF7	PHOSPHATIDYLINOSITOL 3-KINASE CATALYTIC SUBUNIT TYPE 3	9.3e-275
OG0007432	RIFPA_jg30131.t3	0.00457	0.365858	2.92142	0.125233	PTHR10663:SF333	PROTEIN MON2 HOMOLOG	1.7e-156
OG0006084	RIFPA_jg14179.t1	0.01035	0.399094	3.21561	0.124111	PTHR23136:SF7	TAX1-BINDING PROTEIN 3	2.6e-21
OG0008125	RIFPA_jg17279.t3	0.00379	0.393411	3.18118	0.123668	PTHR11006:SF60	PROTEIN ARGININE N-METHYLTRANSFERASE 9	1.7e-132
OG0007398	RIFPA_jg21426.t3	0.00023	0.390117	3.17703	0.122793	PTHR11264	URACIL-DNA GLYCOSYLASE	9.9e-91
OG0008611	RIFPA_jg1731.t2	0.01388	0.36734	2.99672	0.122581	PTHR13481	UNCHARACTERIZED	2.7e-56
OG0006125	RIFPA_jg11742.t2	0.04372	0.368711	3.03092	0.12165	PTHR21964:SF13	SIN3 HISTONE DEACETYLASE COREPRESSOR COMPLEX COMPONENT SDS3	4e-44
OG0006014	RIFPA_jg7102.t2	0.01014	0.407529	3.36157	0.121232	PTHR10188:SF8	THREONINE ASPARTASE 1	1.5e-125
OG0007999	RIFPA_jg15657.t1	0	0.34875	2.90096	0.120219	PTHR12117	HISTONE ACETYLTRANSFERASE COMPLEX	1.3e-97
OG0007573	RIFPA_jg15500.t1	0	0.402134	3.34687	0.120152	PTHR10663:SF316	GOLGI-SPECIFIC BREFELDIN A-RESISTANCE GUANINE NUCLEOTIDE EXCHANGE FACTOR 1	0
OG0007931	RIFPA_jg21005.t3	0.00384	0.387914	3.25599	0.119138	PTHR45728:SF1	ACETYL-COA CARBOXYLASE 2	0
OG0005295	RIFPA_jg9752.t3	0.0168	0.386919	3.2493	0.119078	PTHR12323	SR-RELATED CTD ASSOCIATED FACTOR 6	9.5e-175
OG0006892	RIFPA_jg712.t1	0.00022	0.389628	3.29281	0.118327	PTHR17600	MESODERM DEVELOPMENT CANDIDATE 2	2.3e-78
OG0008328	RIFPA_jg20385.t1	0.009	0.373084	3.15743	0.11816	PTHR24012:SF755	RNA-BINDING MOTIF, SINGLE STRANDED-INTERACTING PROTEIN 2A-RELATED	1.1e-88
OG0009641	RIFPA_jg4429.t2	0.0084	0.349017	2.95808	0.117987	PTHR46596	FAMILY NOT NAMED	2.2e-133
OG0008750	RIFPA_jg2415.t3	0.00812	0.383075	3.24993	0.117872	PTHR23153	UBX-RELATED	4.8e-118
OG0006009	RIFPA_jg8011.t1	5e-05	0.38851	3.31073	0.117349	PTHR21646:SF14	FI05488P	3.4e-235
OG0005970	RIFPA_jg31824.t6	0	0.381102	3.26331	0.116784	PTHR15362:SF15	PHOSPHATIDYLSERINE SYNTHASE 1	7.7e-164
OG0009414	RIFPA_jg27659.t4	0.02852	0.371156	3.18763	0.116436	PTHR12375:SF31	RNA-BINDING PROTEIN LUC7-LIKE 1-RELATED	2.3e-122
OG0009316	RIFPA_jg27076.t1	0.00442	0.368078	3.17702	0.115856	PTHR11176:SF13	GENE 17190-RELATED	2.3e-78
OG0008769	RIFPA_jg31205.t7	0.00012	0.368488	3.18978	0.115521	PTHR10026:SF42	CYCLIN-T1	1.1e-125
OG0007629	RIFPA_jg19580.t1	0.00617	0.371865	3.26543	0.113879	PTHR19919	WD REPEAT CONTAINING PROTEIN	3.2e-156
OG0005714	RIFPA_jg5769.t3	4e-05	0.372594	3.27632	0.113723	PTHR15272:SF0	CHROMATIN ASSEMBLY FACTOR 1 SUBUNIT A	5.2e-109
OG0007259	RIFPA_jg11620.t4	0	0.322971	2.84247	0.113623	PTHR16489	FAMILY NOT NAMED	4.5e-21
OG0008138	RIFPA_jg15669.t8	0.00349	0.347096	3.06446	0.113265	PTHR36693	FAMILY NOT NAMED	1.4e-52
OG0006999	RIFPA_jg27456.t2	0.01975	0.356352	3.15369	0.112995	PTHR45634:SF6	HISTONE DEACETYLASE 6	2.5e-261
OG0009534	RIFPA_jg5868.t3	3e-05	0.354858	3.17569	0.111742	PTHR42673:SF4	MALEYLACETOACETATE ISOMERASE	2.2e-96
OG0007382	RIFPA_jg25302.t2	0.03415	0.353976	3.17013	0.11166	PTHR11306:SF32	NPC INTRACELLULAR CHOLESTEROL TRANSPORTER 2 HOMOLOG A	2.7e-38
OG0009188	RIFPA_jg13221.t1	0.04653	0.389594	3.51797	0.110744	PTHR10555:SF31	SORTING NEXIN-2	4.4e-174
OG0006159	RIFPA_jg24469.t1	0	0.358312	3.25816	0.109974	PTHR13211	UNCHARACTERIZED	1e-136
OG0008542	RIFPA_jg16818.t3	0.0092	0.332796	3.04983	0.10912	PTHR13255	ATAXIN-10	5.8e-33
OG0009031	RIFPA_jg12806.t1	0.02918	0.340175	3.14839	0.108047	PTHR10635:SF0	COATOMER SUBUNIT BETA	0
OG0005538	RIFPA_jg25985.t1	0.00676	0.354942	3.28773	0.10796	PTHR10649:SF13	ARYL HYDROCARBON RECEPTOR 2	3.1e-83
OG0006560	RIFPA_jg17587.t5	0.02422	0.341253	3.1668	0.107759	PTHR10177:SF66	G1/S-SPECIFIC CYCLIN-D2	9.8e-78
OG0007049	RIFPA_jg27426.t4	0.02412	0.329468	3.05748	0.107758	PTHR11545:SF3	RIBOSOMAL PROTEIN L13A	1.8e-97
OG0007973	RIFPA_jg21805.t2	1e-05	0.345966	3.21913	0.107472	PTHR12119	UBIQUINOL-CYTOCHROME C REDUCTASE COMPLEX UBIQUINONE-BINDING PROTEIN QP-C	3.3e-32
OG0007682	RIFPA_jg12665.t5	1e-05	0.328431	3.06026	0.107322	PTHR21727:SF0	PHOSPHORYLATED CTD-INTERACTING FACTOR 1	1.5e-179
OG0008613	RIFPA_jg14485.t2	1e-05	0.327088	3.05471	0.107077	PTHR22803:SF128	CD302 ANTIGEN	1.3e-26
OG0005294	RIFPA_jg25619.t2	0.03341	0.323959	3.04126	0.106521	PTHR10110:SF98	SODIUM/HYDROGEN EXCHANGER	3.3e-247
OG0006122	RIFPA_jg3559.t5	0.00098	0.340999	3.20386	0.106434	PTHR46533	FAMILY NOT NAMED	2.4e-118
OG0007040	RIFPA_jg16334.t1	0.01825	0.377449	3.55559	0.106157	PTHR23105:SF117	no description	5.3e-59
OG0007782	RIFPA_jg29486.t4	0.02306	0.354569	3.34158	0.106108	PTHR13318:SF50	F-BOX/LRR-REPEAT PROTEIN 7	3.3e-122
OG0008950	RIFPA_jg25829.t2	0.00591	0.323009	3.10469	0.104039	PTHR10606:SF48	6-PHOSPHOFRUCTO-2-KINASE/FRUCTOSE-2,6-BISPHOSPHATASE 2	2.3e-206
OG0007494	RIFPA_jg27895.t3	0.00733	0.345429	3.32441	0.103907	PTHR13976:SF60	HETEROGENEOUS NUCLEAR RIBONUCLEOPROTEIN H	7.4e-122
OG0005644	RIFPA_jg7488.t5	0.03487	0.350291	3.3779	0.103701	PTHR10231:SF43	UDP-GALACTOSE TRANSLOCATOR	1.1e-117
OG0007006	RIFPA_jg3605.t3	0.03667	0.335459	3.26312	0.102803	PTHR21448	SMOOTH MUSCLE MYOSIN HEAVY CHAIN-RELATED	3.9e-142
OG0006038	RIFPA_jg15537.t1	0.04013	0.322182	3.17465	0.101486	PTHR35076	FAMILY NOT NAMED	1.4e-81
OG0006380	RIFPA_jg16753.t1	0.00023	0.365971	3.61157	0.101333	PTHR21635	LEUCINE ZIPPER TRANSCRIPTION FACTOR LIKE	1e-73
OG0006155	RIFPA_jg2158.t1	0.03074	0.344449	3.46926	0.0992859	PTHR12821	BYSTIN	1.7e-64
OG0005954	RIFPA_jg18304.t2	0.01487	0.381189	3.8829	0.0981711	PTHR12857	UNCHARACTERIZED	1.4e-51
OG0009246	RIFPA_jg19349.t3	0.03599	0.358382	3.66118	0.0978871	PTHR12449:SF22	no description	1.8e-98
OG0005189	RIFPA_jg15022.t1	0.02804	0.307255	3.1475	0.0976187	PTHR45445:SF2	no description	1.6e-117
OG0008647	RIFPA_jg22010.t3	0	0.345281	3.57275	0.0966429	PTHR10865:SF29	METASTASIS ASSOCIATED 1-LIKE, ISOFORM D	9.4e-232
OG0006860	RIFPA_jg16523.t2	0.00084	0.326469	3.43028	0.0951727	PTHR46079	FAMILY NOT NAMED	7.1e-200
OG0007946	RIFPA_jg1894.t6	0.00748	0.326652	3.49906	0.0933543	PTHR10411:SF8	FI09246P	1.7e-37
OG0008129	RIFPA_jg21878.t5	0.00024	0.30897	3.35006	0.0922283	PTHR12655:SF0	ACYL-COENZYME A THIOESTERASE 9, MITOCHONDRIAL	2.7e-62
OG0006353	RIFPA_jg28968.t4	0.00014	0.315836	3.44793	0.0916015	PTHR24416:SF349	TYROSINE-PROTEIN KINASE RYK	2.1e-134
OG0005625	RIFPA_jg27063.t5	0.03547	0.302729	3.33382	0.0908055	PTHR10335:SF4	RRNA 2'-O-METHYLTRANSFERASE FIBRILLARIN	2.6e-140
OG0009475	RIFPA_jg2110.t2	0.04011	0.305694	3.36647	0.0908055	PTHR22883:SF99	PALMITOYLTRANSFERASE ZDHHC23	8.3e-85
OG0006450	RIFPA_jg24985.t1	1e-05	0.281325	3.1152	0.090307	PTHR12111:SF2	COILED-COIL DOMAIN-CONTAINING PROTEIN 130	6.4e-120
OG0008529	RIFPA_jg9393.t5	0.01234	0.31019	3.43866	0.0902066	PTHR13742:SF29	RETINOBLASTOMA-ASSOCIATED PROTEIN	1.3e-138
OG0008607	RIFPA_jg20179.t7	0.00879	0.332543	3.69603	0.0899732	PTHR12595:SF3	TRANSCRIPTION INITIATION FACTOR TFIID SUBUNIT 9B	3.8e-44
OG0009152	RIFPA_jg20768.t4	0.01214	0.30595	3.40597	0.0898275	PTHR46389	FAMILY NOT NAMED	2e-63
OG0007131	RIFPA_jg24984.t2	0.00425	0.305051	3.40161	0.0896784	PTHR15672:SF8	PROTEIN ENCORE	4.5e-07
OG0006582	RIFPA_jg8754.t2	0.00039	0.31905	3.56907	0.0893928	PTHR13162:SF8	CCR4-NOT TRANSCRIPTION COMPLEX SUBUNIT 1	0
OG0006961	RIFPA_jg22566.t2	0.01107	0.366962	4.11794	0.0891131	PTHR11060	PROTEIN MEMO1	2.2e-126
OG0007715	RIFPA_jg11148.t1	0.01141	0.298504	3.35911	0.0888639	PTHR36427	FAMILY NOT NAMED	7e-23
OG0005788	RIFPA_jg6070.t4	0.00036	0.2937	3.33134	0.088163	PTHR23240:SF8	PROTEIN ARTEMIS	9.5e-89
OG0007473	RIFPA_jg3732.t1	0.02196	0.295968	3.379	0.0875902	PTHR14021:SF15	IRON-SULFUR CLUSTER CO-CHAPERONE PROTEIN HSCB, MITOCHONDRIAL	5.1e-64
OG0006913	RIFPA_jg1330.t1	0.02571	0.310475	3.58237	0.0866677	PTHR11702:SF40	GTP-BINDING PROTEIN 10	2e-89
OG0007253	RIFPA_jg26290.t2	0.02161	0.303726	3.50682	0.0866099	PTHR11064:SF95	NUCLEAR TRANSCRIPTION FACTOR Y, BETA A	1.7e-70
OG0006103	RIFPA_jg5885.t1	0.01515	0.266806	3.09668	0.0861587	PTHR23417:SF16	TRNA (GUANINE-N(7)-)-METHYLTRANSFERASE	2e-108
OG0005394	RIFPA_jg27572.t1	0.00191	0.30981	3.60111	0.0860317	PTHR22984:SF22	SERINE/THREONINE-PROTEIN KINASE PRK-2	2e-126
OG0009297	RIFPA_jg20442.t1	0.0472	0.293052	3.44074	0.0851713	PTHR13027:SF14	VACUOLAR FUSION PROTEIN MON1 HOMOLOG A	2.2e-162
OG0006179	RIFPA_jg8387.t2	0.01282	0.277475	3.26884	0.0848849	PTHR13169:SF2	UBIQUITIN-LIKE PROTEIN	1.8e-29
OG0008416	RIFPA_jg12270.t3	0.01303	0.315754	3.72225	0.0848286	PTHR12794:SF6	GEM-ASSOCIATED PROTEIN 2	4.1e-50
OG0006023	RIFPA_jg12423.t1	0.00184	0.299408	3.5411	0.0845523	PTHR46453	FAMILY NOT NAMED	2.2e-238
OG0007095	RIFPA_jg14902.t4	2e-05	0.298834	3.5387	0.0844476	PTHR24345:SF84	no description	1.3e-229
OG0008243	RIFPA_jg9753.t2	0.01577	0.324973	3.84915	0.0844272	PTHR15680:SF9	39S RIBOSOMAL PROTEIN L19, MITOCHONDRIAL	1.5e-40
OG0005566	RIFPA_jg22565.t1	0.00198	0.313721	3.75558	0.0835346	PTHR23426:SF26	ADRENODOXIN, MITOCHONDRIAL	1.6e-52
OG0008741	RIFPA_jg30310.t2	0	0.284183	3.46965	0.0819054	PTHR12555:SF20	UBIQUITIN RECOGNITION FACTOR IN ER-ASSOCIATED DEGRADATION PROTEIN 1	2.3e-128
OG0006662	RIFPA_jg29796.t4	0.00874	0.302	3.70183	0.0815814	PTHR23113:SF150	SON OF SEVENLESS HOMOLOG 2	0
OG0008067	RIFPA_jg16896.t2	0.01374	0.275716	3.47457	0.0793524	PTHR11705:SF86	no description	1.7e-231
OG0009307	RIFPA_jg6469.t1	0.01589	0.258883	3.30447	0.0783434	PTHR46685	FAMILY NOT NAMED	2.8e-60
OG0005720	RIFPA_jg19120.t3	0	0.272208	3.48443	0.0781214	PTHR13414	HUEL-CATION TRANSPORTER	3.6e-120
OG0007800	RIFPA_jg21304.t1	0.02658	0.293305	3.76115	0.0779829	PTHR31449:SF3	UPF0598 PROTEIN C8ORF82	6.9e-53
OG0009061	RIFPA_jg2680.t2	0.032	0.258211	3.53446	0.0730553	PTHR12974	PRION-LIKE- Q/N-RICH -DOMAIN-BEARING PROTEIN PROTEIN 44	1.7e-138
OG0006256	RIFPA_jg24055.t2	0.00246	0.279323	3.92253	0.0712099	PTHR11588:SF4	TUBULIN DELTA CHAIN	4.1e-118
OG0006797	RIFPA_jg3121.t1	0.00286	0.264702	3.72068	0.0711434	PTHR12780	RNA POLYMERASE III DNA DIRECTED , 39KD SUBUNIT-RELATED	3.4e-66
OG0007235	RIFPA_jg16865.t3	0.00373	0.258327	3.63462	0.0710741	PTHR21586:SF0	PP2C-LIKE DOMAIN-CONTAINING PROTEIN CG9801	3.5e-122
OG0006714	RIFPA_jg20003.t3	1e-05	0.277654	3.91432	0.070933	PTHR45911:SF1	MULTIPLE C2 AND TRANSMEMBRANE DOMAIN-CONTAINING PROTEIN	4.4e-295
OG0008546	RIFPA_jg17605.t1	1e-05	0.227576	3.21135	0.0708663	PTHR21432:SF20	ACETYL-COA REGULATOR	4e-188
OG0008748	RIFPA_jg16284.t1	0.00017	0.243437	3.44493	0.0706653	PTHR12103:SF17	CYTOSOLIC PURINE 5'-NUCLEOTIDASE	1.7e-123
OG0008770	RIFPA_jg5352.t1	0.00022	0.232701	3.30368	0.0704369	PTHR10223:SF7	26S PROTEASOME NON-ATPASE REGULATORY SUBUNIT 4	2.7e-147
OG0008370	RIFPA_jg20774.t3	0.04019	0.252374	3.61909	0.0697342	PTHR46849	FAMILY NOT NAMED	1.1e-68
OG0009485	RIFPA_jg27587.t2	0.00357	0.259816	3.76598	0.0689903	PTHR14152	SQUAMOUS CELL CARCINOMA ANTIGEN RECOGNISED BY CYTOTOXIC T LYMPHOCYTES	1.4e-101
OG0006238	RIFPA_jg22788.t1	0.03253	0.252671	3.69307	0.0684176	PTHR21532	PHOSPHODIESTERASE HL	7.9e-74
OG0006274	RIFPA_jg2082.t1	0.04183	0.234058	3.49596	0.066951	PTHR45850:SF1	SORTING NEXIN 6, ISOFORM B	2e-204
OG0007044	RIFPA_jg28547.t2	0.01492	0.250347	3.74211	0.0669	PTHR45924	FAMILY NOT NAMED	2.9e-170
OG0008497	RIFPA_jg24278.t3	0.00757	0.263001	3.94218	0.0667147	PTHR13806:SF16	FLOTILLIN-1	6e-239
OG0009052	RIFPA_jg27620.t3	0.02696	0.230695	3.50218	0.0658717	PTHR23303:SF14	NODAL MODULATOR 1-RELATED	0
OG0005872	RIFPA_jg29240.t1	0.03355	0.230071	3.52511	0.0652664	PTHR34090	FAMILY NOT NAMED	4.6e-09
OG0006651	RIFPA_jg8496.t2	0.03576	0.275711	4.29576	0.0641821	PTHR42679:SF4	no description	4.6e-92
OG0005497	RIFPA_jg21834.t2	0.01289	0.233628	3.648	0.0640427	PTHR22912:SF151	DIHYDROLIPOYL DEHYDROGENASE, MITOCHONDRIAL	2.5e-234
OG0007672	RIFPA_jg23977.t3	3e-05	0.222852	3.58643	0.0621375	PTHR23322:SF6	UBX DOMAIN-CONTAINING PROTEIN 7	2.8e-79
OG0007287	RIFPA_jg27721.t4	0.0206	0.227476	3.67195	0.0619496	PTHR46309:SF1	PHD FINGER PROTEIN 12	1.2e-134
OG0007671	RIFPA_jg4357.t4	6e-05	0.255213	4.142	0.0616159	PTHR13233:SF0	MICROSPHERULE PROTEIN 1	7e-143
OG0008761	RIFPA_jg1163.t4	0.00065	0.224578	3.69889	0.060715	PTHR13906:SF14	LYSOPHOSPHOLIPID ACYLTRANSFERASE 5	1.3e-175
OG0005791	RIFPA_jg20818.t1	0.02207	0.230178	3.84336	0.0598899	PTHR45871:SF1	N-ACETYLGLUCOSAMINYL-PHOSPHATIDYLINOSITOL BIOSYNTHETIC PROTEIN	1.1e-220
OG0007489	RIFPA_jg221.t5	0.00022	0.236457	3.98473	0.0593407	PTHR16505	FAMILY NOT NAMED	5.6e-78
OG0008828	RIFPA_jg13257.t3	0.00084	0.213877	3.64621	0.0586574	PTHR10219:SF73	PLECKSTRIN HOMOLOGY DOMAIN-CONTAINING FAMILY A MEMBER 3-RELATED	4e-69
OG0005998	RIFPA_jg18729.t2	0.00308	0.22523	3.85405	0.0584398	PTHR13050:SF7	VESICLE TRANSPORT PROTEIN USE1	3.2e-40
OG0008631	RIFPA_jg3790.t2	0.01685	0.237231	4.15594	0.0570825	PTHR14611	UNCHARACTERIZED DUF1619-CONTAINING	2.2e-99
OG0008727	RIFPA_jg21104.t3	0.00137	0.228402	4.01629	0.0568688	PTHR12977	SUPPRESSOR OF VARIEGATION 4-20-RELATED	1.3e-129
OG0006619	RIFPA_jg30202.t2	0.04013	0.221732	3.93719	0.0563173	PTHR19282:SF203	TETRASPANIN-13	1.8e-42
OG0007890	RIFPA_jg18572.t4	0	0.224764	4.02444	0.0558497	PTHR11440:SF47	GROUP XV PHOSPHOLIPASE A2	3.3e-142
OG0006059	RIFPA_jg28017.t1	0.02927	0.208629	3.74815	0.0556619	PTHR15140:SF6	TUBULIN-SPECIFIC CHAPERONE E	2.2e-97
OG0007971	RIFPA_jg8154.t1	0.00047	0.226256	4.10659	0.0550958	PTHR43150:SF1	VOLTAGE-GATED POTASSIUM CHANNEL SUBUNIT BETA-2	1.8e-115
OG0005525	RIFPA_jg26537.t3	0.00475	0.218282	3.96443	0.0550601	PTHR21646	FAMILY NOT NAMED	1.2e-70
OG0008960	RIFPA_jg11387.t2	0.01695	0.194357	3.53173	0.0550318	PTHR10328	PROTEIN MAX MYC-ASSOCIATED FACTOR X	2.2e-14
OG0006926	RIFPA_jg3840.t1	0.02101	0.205776	3.7551	0.054799	PTHR24406:SF8	LD15405P	6.3e-31
OG0006453	RIFPA_jg18940.t2	0.00348	0.194944	3.57763	0.0544897	PTHR12683:SF13	CDK-ACTIVATING KINASE ASSEMBLY FACTOR MAT1	8.3e-96
OG0009539	RIFPA_jg6764.t5	2e-05	0.202238	3.87552	0.0521835	PTHR10196:SF57	XYLULOSE KINASE	6.3e-53
OG0005278	RIFPA_jg24220.t2	0.04699	0.178618	3.60106	0.0496014	PTHR31655:SF7	no description	4.8e-86
OG0008517	RIFPA_jg8320.t1	0.01136	0.207567	4.20611	0.049349	PTHR10126:SF42	TATA BOX-BINDING PROTEIN-LIKE PROTEIN 1	1.1e-95
OG0006893	RIFPA_jg23670.t5	2e-05	0.171042	3.49831	0.0488927	PTHR12968:SF1	B9 DOMAIN-CONTAINING PROTEIN 1	2.7e-93
OG0008229	RIFPA_jg7076.t2	0.0001	0.149224	3.05373	0.0488661	PTHR13817:SF11	BENT, ISOFORM F	0
OG0006451	RIFPA_jg7165.t1	0.04057	0.188056	3.88823	0.0483655	PTHR24014:SF4	2-OXOGLUTARATE AND IRON-DEPENDENT OXYGENASE DOMAIN-CONTAINING PROTEIN 2	2.9e-101
OG0007193	RIFPA_jg24463.t3	0.01017	0.174704	3.66498	0.0476685	PTHR21082	FAMILY NOT NAMED	4.6e-122
OG0007921	RIFPA_jg14516.t2	0	0.174802	3.75705	0.0465265	PTHR13832:SF533	TGF-BETA-ACTIVATED KINASE 1 AND MAP3K7-BINDING PROTEIN 1	1.4e-125
OG0006305	RIFPA_jg28375.t2	0.01087	0.169321	3.7202	0.045514	PTHR31214:SF3	PROTEIN FAM221B	2.5e-107
OG0006865	RIFPA_jg2790.t2	0.0006	0.16719	3.74762	0.0446124	PTHR43977:SF3	no description	0
OG0005715	RIFPA_jg5772.t1	0.00348	0.145706	3.35182	0.0434708	PTHR10693:SF10	RAS GTPASE-ACTIVATING PROTEIN-BINDING PROTEIN 2	2.3e-94
OG0006214	RIFPA_jg24280.t3	0.01592	0.168926	3.98417	0.0423994	PTHR24112:SF53	LEUCINE-RICH REPEAT, ISOFORM F	1.5e-251
OG0006768	RIFPA_jg24775.t1	0.00892	0.165321	3.90974	0.0422844	PTHR15208	RECEPTOR-BINDING CANCER ANTIGEN EXPRESSED ON SISO CELLS CANCER ASSOCIATED SURFACE ANTIGEN RCAS1 ESTROGEN RECEPTOR-BINDING FRAGMENT- ASSOCIATED GENE 9 PROTEIN	5.9e-44
OG0008894	RIFPA_jg32020.t2	0.01188	0.168429	4.08863	0.0411944	PTHR11254:SF291	E3 UBIQUITIN-PROTEIN LIGASE HUWE1	0
OG0005610	RIFPA_jg11736.t4	0.00444	0.168304	4.12699	0.0407812	PTHR19211:SF45	ATP-BINDING CASSETTE SUB-FAMILY F MEMBER 3	1.9e-285
OG0005479	RIFPA_jg961.t2	0.00221	0.152871	4.06456	0.0376106	PTHR13070	TRNA-SPLICING ENDONUCLEASE SUBUNIT SEN34-RELATED	5.1e-89
OG0006862	RIFPA_jg2843.t1	0.04962	0.142139	3.83918	0.0370233	PTHR12281:SF16	DCN1-LIKE PROTEIN 2	2e-110
OG0009617	RIFPA_jg7652.t1	0.00231	0.123429	3.93253	0.0313868	PTHR10671:SF83	no description	2.9e-46
OG0005877	RIFPA_jg16469.t2	0.00864	0.112447	3.73546	0.0301026	PTHR46644	FAMILY NOT NAMED	2.1e-68
OG0007884	RIFPA_jg14754.t2	0.00384	0.130674	4.36252	0.0299537	PTHR21705:SF11	UPF0518 PROTEIN CG3558	1.8e-277
OG0007959	RIFPA_jg19980.t2	0.03421	0.107593	3.73241	0.0288267	PTHR10644:SF2	CLEAVAGE AND POLYADENYLATION SPECIFICITY FACTOR SUBUNIT 1	0
OG0005361	RIFPA_jg10915.t2	0.01109	0.1239	4.60794	0.0268884	PTHR11937:SF175	ACTIN-RELATED PROTEIN 3	4.2e-229
OG0005875	RIFPA_jg20407.t4	0.02866	0.106606	4.18444	0.0254767	PTHR11255:SF34	DIACYLGLYCEROL KINASE THETA	0
OG0006097	RIFPA_jg7477.t1	0.00314	0.102809	4.13867	0.0248411	PTHR12413:SF2	DOLICHYL PYROPHOSPHATE GLC1MAN9GLCNAC2 ALPHA-1,3-GLUCOSYLTRANSFERASE-RELATED	1.2e-159
OG0005427	RIFPA_jg16515.t5	0.00643	0.0937257	4.41444	0.0212316	PTHR12241:SF31	TUBULIN POLYGLUTAMYLASE TTLL1-RELATED	2.9e-191
OG0009537	RIFPA_jg22485.t1	0.01504	0.0820735	3.94587	0.0207998	PTHR24023	FAMILY NOT NAMED	2.3e-118
OG0007719	RIFPA_jg26694.t1	0.0207	0.0680502	4.10835	0.0165639	PTHR12640:SF0	DOLICHYL-DIPHOSPHOOLIGOSACCHARIDE--PROTEIN GLYCOSYLTRANSFERASE SUBUNIT 2	1.7e-229
	Hyphy-ABSREL		KAKS_calculator			PantherScore2.2
