# Supplementary material for: Novel Insights on Obligate Symbiont Lifestyle and Adaptation to Chemosynthetic Environment as Revealed by the Giant Tubeworm Genome
Source: Mol Biol Evol. 2021 Dec 6;39(1):msab347. doi: 10.1093/molbev/msab347 (PMC8789280; doi:10.1093/molbev/msab347)
Supplement: msab347_Supplementary_Data [file msab347_supplementary_data.zip › Supplementary_Table8_revised.xlsx]

## Sheet: A-Developmental_genes
	RIFPA_jg17747.t1	RIFPA_jg17747.t2	RIFPA_jg4996.t1	RIFPA_jg4995.t1	RIFPA_jg4995.t2	RIFPA_jg21098.t1	RIFPA_jg12092.t1	RIFPA_jg12092.t2	RIFPA_jg10300.t1
FEMALE PLUME	0	0	0	0	0	0	0.0253549	0	0.903575
FEMALE VESTIMENTUM	0	0	0	0	0	0.00958575	0.0259551	0	0
FEMALE SKIN	0	0	0	0	0	0	0.114538	0	0
FEMALE MID-TROPHOSOME	0	0	0	0	0	0	0.28491	0	0
FEMALE GONAD	0	0	0	0	0	0.0678308	0.235047	0	0.159085
FEMALE BLOOD	0	0	0	0	0	0	0.846346	0	0
SPERM	0	0.24724	0	0	0	0	0.172843	0	2.35656
MALE BLOOD	0	0.259157	0	0	0	0	0.300833	0	1.25401

## Sheet: B-Hemoglobins_linkers
	HEMOGLOBIN BETA
	Hb-B1a						Hb-B1d				Hb-B1e		Hb-B1c		Hb-B1f			Hb-B1g																Hb-B1h								Hb-B1b						Hb-B2
	RIFPA_jg31848.t3	RIFPA_jg31848.t2	RIFPA_jg31848.t1	RIFPA_jg31850.t2	RIFPA_jg31850.t1	RIFPA_jg31851.t1	RIFPA_jg8236.t1	RIFPA_jg17583.t3	RIFPA_jg17583.t2	RIFPA_jg17583.t1	RIFPA_jg8237.t2	RIFPA_jg8237.t1	RIFPA_jg8235.t2	RIFPA_jg8235.t1	RIFPA_jg3134.t3	RIFPA_jg3134.t2	RIFPA_jg3134.t1	RIFPA_jg20258.t6	RIFPA_jg20258.t1	RIFPA_jg27563.t2	RIFPA_jg27563.t1	RIFPA_jg27562.t3	RIFPA_jg27562.t2	RIFPA_jg27562.t1	RIFPA_jg27565.t2	RIFPA_jg27565.t1	RIFPA_jg20259.t3	RIFPA_jg20259.t2	RIFPA_jg20259.t1	RIFPA_jg27564.t3	RIFPA_jg27564.t2	RIFPA_jg27564.t1	RIFPA_jg20261.t2	RIFPA_jg7915.t1	RIFPA_jg7907.t1	RIFPA_jg7906.t5	RIFPA_jg7906.t4	RIFPA_jg7906.t3	RIFPA_jg7906.t1	RIFPA_jg7900.t2	RIFPA_jg7900.t1	RIFPA_jg23683.t2	RIFPA_jg23683.t1	RIFPA_jg23688.t3	RIFPA_jg23688.t1	RIFPA_jg23684.t2	RIFPA_jg23684.t1	RIFPA_jg16544.t2	RIFPA_jg16544.t1
FEMALE PLUME	0	0.443682	0	1.67387	0	0.141428	1.88976	0	0.225142	0	0	1.02713	0.0705936	0	0.69356	2.26883	0	0	2.28533	0.039206	0	0	0.152061	0	0	0.228694	0	0	0.125762	0	0	0	0	3.20477	2.04392	0.660487	2.47174	0	0.0377361	0	0.0286478	0	0.0481157	0	0	0	0	2.08722	0.20769
FEMALE VESTIMENTUM	0	0.038744	0	0.0178846	0	0	4.50462	0	0.651711	0.56411	0	0	1.54897	2.22258	0.0322336	0.233523	0.0909561	0.000284763	3.47968	0.26548	2.85e-54	0.105417	0.09632	1.49e-289	0	0.0108704	0.190796	0.0430777	2.01e-168	0	0.0375493	0	0	0.0346868	0.158169	0.24016	0.387971	185.375	0	0	0.0124743	0	0	0.0164722	0	0	0	0.0828648	0.0301777
FEMALE SKIN	0.111467	0.289	0	0.149753	0.210235	0	4.10555	0	0	0	0	0.0764154	0	0.151763	0.0941176	0.0563	0	0.000847077	3.09341	1.85995	0	0.287184	0.125704	0	0	1.57528	0	0	0.0544974	0	0	0	0	3.69578	10.9482	0.716	12.805	0.0581892	1.04016	0.028689	6.88261	0.245669	0	0	0	0	0	6.68743	0
FEMALE MID-TROPHOSOME	27.9119	198.403	0	2217.34	6.23e-16	18.4097	20767.8	0	1.18932	1.26611	5.95e-114	163.457	6e-72	10.3045	6.66e-306	0.217646	0.250447	0.0101691	33.7344	12.3078	5.84	23.5979	0	6.93	645.029	3362.53	7.73605	16.2304	9.45	0.628615	0	0	0.126961	36826.4	74386.2	8073.65	67855.1	0.139745	5187.4	0.01915	30.2234	486.079	263.794	13.7911	21.71	116.483	84.7425	99270.3	0
FEMALE GONAD	11.7848	84.3	0	501.745	0	3.19941	5380.49	0.703029	129	43.9646	0	90.65	0	3.85799	4.57983	4.45	0	0.00694591	28.5682	8.14215	0	10.3	0	0	0	3252.23	7.81234	10.3168	0	0.38863	0	0	0	8284.55	26282.4	2130	25139	0	1540.94	0.116657	20.4776	235.141	0	21.28	3.2	104.125	0	19267.1	0
FEMALE BLOOD	40.0481	222.88	0	991.102	0.000213	2.73191	3766.77	0	13.3665	0	0	89.3359	0	10.5745	2.5	0	0	0	18.6137	2.97108	0.463	12.3668	0	0	0	2341.44	5.74622	7.28636	0	0	0	0	0	6764.24	25492.4	2676.13	48566.8	0.709793	1693.19	0	18.5575	525.482	16.4788	7.45734	1.72642	161.05	0	6044.43	2919.19
SPERM	0.400696	3.85	0	0.0617859	0.0222787	0	1.18946	0	0.481	0.128322	0	0.0953631	0	0.0854894	0.579333	12	0	0	0	0.0163006	0	1.59	1.3403	2.44845	0	2.77964	0	0	0	0	0	0	0.0620672	0.528734	1.66822	0	1.61737	0	0.15	0	0.00539956	6.23528	0	0	0	0.783014	0	0.716742	0
MALE BLOOD	1.39294	9.23999	0	0.22019	0	0	2.66191	0	0.450293	0.206642	0	0.136689	0	0.366033	1.96	12.9623	0	0	0.0292638	0	0	1.71587	0.195723	1.99	0	3.26118	0	0	0	0	0	0	0.0318805	1.76591	6.62439	0	9.80064	0	0.683653	0	0	15.5617	0	0	0	2.00997	0	2.46663	0
	HEMOGLOBIN BETA
TROPHOSOME SAMPLES	Hb-B1a						Hb-B1d				Hb-B1e		Hb-B1c		Hb-B1f			Hb-B1g																Hb-B1h								Hb-B1b						Hb-B2
SRR8949066 (medium S)	54.2234	3293.51	147.803	194.568	97.2835	0.0106103	106965	0.429928	29915.2	0.00964397	1.89112	14.9096	0	58.4694	3.90197	17.4985	0	0.000250046	0.521074	0.11196	0.0131941	0.460197	0.854038	0	76.6986	141.399	0.136761	2.92016	0.132308	0	0.00212867	11.9086	0.00129135	5.32789	1128.1	6.52356	370.497	0.00226655	0.985487	0.0418091	6.61746	131004	1.85375e-06	728.073	14260.1	166.079	5.6639e-09	219603	0
SRR8949067 (medium S)	24.2505	1395.08	0	340.386	126.286	20.7473	41378.6	0.00187939	1716.02	2.27392	0	3.42868	0	0.0628667	2.90161	0.860106	0.00658329	0.00159615	0.555048	0.0642096	21.5121	0.221578	0	0	0.000284552	19.8534	0.557726	0.896324	0	0	0	2.375	0.000253015	55014.8	139504	0	129899	0.00182723	18826.6	0.00304957	10.7927	4609.04	0	26.2494	362.728	328.311	0.00174575	130346	40756.8
SRR8949068 (S-depleted)	0.458873	24.7424	8.49679	0.164813	0.139609	3.15116e-05	79259.1	13.4812	0.0563418	1.46814e-08	1.71913	7.19379	2.55471e-07	69.6655	0.914897	0.00054324	0	0.00015829	0.42148	0.174805	1.05025e-05	0.0501455	0.0234494	0	295.395	435.306	0.815685	5.59124	0	0	0.000647766	5.91221	0.00018982	36236	84051.3	0	83577.1	1.27618e-05	3784.52	0.00739049	7.28534	36071.8	7.02126e-08	1.53531	7.73012	79.1908	0.000300895	192642	0
SRR8949069 (medium S)	26.3542	1390.11	88.7993	699.476	406.315	0.0793395	81971.6	0.933065	54517.1	8.58414e-05	1.96607	17.2157	1.4658e-08	1055.67	10.9017	59.1489	1.2442e-07	0.000813625	0.574696	0.0547093	0.0599854	0.842534	2.05899	3.73988e-10	48.7986	132.625	0.902663	2.80314	9.28427e-05	0	0.0211041	13.0157	0.0300542	14.937	2437.53	19.344	1292.77	0.00153156	7.57786	103.867	2.65258	136963	6.0472e-06	236.081	4200.64	54.8124	1.25048e-07	218156	0
SRR8949070 (S-rich)	11.4041	529.952	48.1143	66.7939	1.09375	0	102505	15.5994	0.0368061	0	2.13198e-06	26.3943	0	134.043	3.93242e-05	4.15841e-06	0.00161891	0.000340343	1.02658	0.191438	0	1.06375	0	0	0.00118719	252.188	0.530004	3.68221	4.97282e-10	0	1.73983e-06	12.6741	0.00209038	1156.7	31423.3	0	20471.9	3.54163e-05	552.257	0.0155538	18.8436	122918	0	730.794	9528.03	168.338	0	121556	17865.4
SRR8949071 (S-rich)	6.30794	295.155	0	4.94494	0.343782	0.000152799	125791	29.1205	0.167123	0	2.24211	12.7661	0	113.626	0	0.0713248	0	0.000396539	0.629051	0.107144	0	0.215868	0.262249	0	0.00320123	1857.34	1.39786	10.6779	0	1.12635	0	0.0020797	0.00955709	958.942	11120.9	24.1373	1132.16	0.00016336	4.20044	0.0199747	7.65184	207130	0	1259.69	16835.4	142.173	0	116286	15994.3
SRR8949066	F11616	R 1.3 '14	medium S
SRR8949067	F11612	R 3.1 '14	medium S
SRR8949068	F11624	R 15 '14	S-depleted			RIFPA_jg29184.t3	RIFPA_jg29184.t1	RIFPA_jg8237.t2	RIFPA_jg8237.t1	RIFPA_jg3134.t3	RIFPA_jg3134.t2	RIFPA_jg3134.t1	RIFPA_jg20258.t6	RIFPA_jg20258.t1	RIFPA_jg27563.t2	RIFPA_jg27563.t1	RIFPA_jg27562.t3	RIFPA_jg27562.t2	RIFPA_jg27562.t1	RIFPA_jg27565.t2	RIFPA_jg27565.t1	RIFPA_jg20259.t3	RIFPA_jg20259.t2	RIFPA_jg20259.t1	RIFPA_jg16544.t2	RIFPA_jg16544.t1
SRR8949069	F11620	R 27(1) '08	medium S		medium S	4423.14	184893	1.89112	14.9096	3.90197	17.4985	0	0.000250046	0.521074	0.11196	0.0131941	0.460197	0.854038	0	76.6986	141.399	0.136761	2.92016	0.132308	219603	0
SRR8949070	F11632	R 20 '14	S-rich		medium S	3946.84	169151	0	3.42868	2.90161	0.860106	0.00658329	0.00159615	0.555048	0.0642096	21.5121	0.221578	0	0	0.000284552	19.8534	0.557726	0.896324	0	130346	40756.8
SRR8949071	F11628	R 25 '14	S-rich		S-depleted	4849.79	169869	1.71913	7.19379	0.914897	0.00054324	0	0.00015829	0.42148	0.174805	1.05025e-05	0.0501455	0.0234494	0	295.395	435.306	0.815685	5.59124	0	192642	0
					medium S	4279.62	179881	1.96607	17.2157	10.9017	59.1489	1.2442e-07	0.000813625	0.574696	0.0547093	0.0599854	0.842534	2.05899	3.73988e-10	48.7986	132.625	0.902663	2.80314	9.28427e-05	218156	0
Worm#	S content				S-rich	8141.04	208139	2.13198e-06	26.3943	3.93242e-05	4.15841e-06	0.00161891	0.000340343	1.02658	0.191438	0	1.06375	0	0	0.00118719	252.188	0.530004	3.68221	4.97282e-10	121556	17865.4
R 1.3 '14	medium S				S-rich	6341.32	182186	2.24211	12.7661	0	0.0713248	0	0.000396539	0.629051	0.107144	0	0.215868	0.262249	0	0.00320123	1857.34	1.39786	10.6779	0	116286	15994.3
R 3.1 '14	medium S				FREE-CYSTEINE HEMOGLOBINS
R 15 '14	S-depleted
R 27(1) '08	medium S
R 20 '14	S-rich
R 25 '14	S-rich
W2 '14	NA
R 3.4 '14	NA
R 3.5 '14	NA
	RIFPA_jg12849.t1	RIFPA_jg16545.t1	RIFPA_jg16545.t2	RIFPA_jg16545.t3	RIFPA_jg16546.t1	RIFPA_jg16546.t2	RIFPA_jg19474.t1	RIFPA_jg19474.t2	RIFPA_jg29472.t1	RIFPA_jg29472.t4	RIFPA_jg8377.t1	RIFPA_jg8377.t2
SRR8949066 (medium S)	243389	4522.82	64790.4	338242	32825.6	54354.5	178261	83598.7	9.02646	0.00301032	6.69774	6.58281e-05
SRR8949067 (medium S)	88077.6	1070.25	54254.5	322852	41306.6	81863.2	280449	130067	26.7048	0.00041991	33.1071	0.000148967
SRR8949068 (S-depleted)	115827	20099.2	61655.7	320553	54000.7	68127.7	256126	103557	34.626	0.00683301	15.017	4.02411
SRR8949069 (medium S)	222666	7694.28	53415.8	314518	43651.4	58220.3	225145	74638.2	35.957	0.000359023	11.0538	3.43405
SRR8949070 (S-rich)	111265	28001.5	56156.8	283205	55294.8	66517.7	282443	117096	7.52236	0.00589877	7.52751	4.20032
SRR8949071 (S-rich)	97802.9	25562	60945	304256	53581.6	64322	280364	113135	18.7775	0.000960305	7.7306	5.23099
[truncated: 5 more columns]

## Sheet: C-Core_histones
	R2152377	R2153711	R2153822	R2173070	R2175677	S1719195	S2153864	S2160110	S2171030	S2194899	J2152898	S2104775	S2149366	S2166518	J2154684	R2913803	R2925837	R2935547	R3026677	S2927877	S2933823	J2952367	R3283927	R3344097	S3303841	S3341009	R2978323	R3025245	S3008559
FEMALE PLUME	847974	126853	12847.1	1375.01	53.0459	301.308	11.1899	1522.56	0.0556666	0	156.981	414.554	100.341	0	7.45922e-07	10.2898	298.249	1110.78	0	0	0	0	6308.72	330.378	0	185.667	19.1846	39.589	87.948
FEMALE VESTIMENTUM	586666	152150	155827	6261.23	1630.53	296.238	277.154	2065.6	0.104156	0.0538618	1906.28	552.489	611.429	0.0730389	0.00013723	0	1109.14	2183.51	0	0	0	0	87302.8	666.246	0	326.528	135.716	32.4271	0
FEMALE SKIN	581447	69474.2	179297	4079.42	21723.4	0.0496851	0	10043.7	0	2611.74	532.712	361.545	1944.62	0	510.395	0	1642.5	8202.51	0	0	0	0	103891	7222.06	0	1448.8	5007.59	154.164	406.209
FEMALE MID-TROPHOSOME	410509	50040.9	421879	944.108	618.245	21.467	1307.07	5075.27	345.989	0.132069	19046.7	20.28	175.203	1571.94	0	0	132.735	2263.11	0	0	0	0	82901.6	1204.32	0	182.581	61.6739	0	1697.86
FEMALE GONAD	387547	233658	28360.1	1442.49	1169.25	572.175	3897.18	1337.76	6206.61	0.974796	103332	203.821	1972.99	172130	0	2395.02	3831.21	2596.14	75.2194	142.077	290.558	220.284	6746.19	2574.38	0	19691.1	255.858	22.1965	19329.6
FEMALE BLOOD	514714	263547	48601.4	1191.68	1619.52	71.1733	14002.4	2147.93	531.328	2.46204e-06	34288.5	67.4333	2090.94	2990.1	8952.33	2.3208	180.604	870.725	0	0	0	0	10124.5	3490.34	0	49240.5	412.936	0	40861.8
SPERM	462212	520887	226.183	1.99151e-07	0.00145366	0.00263453	0	1.0999	0.721451	844.568	0.014978	2458.31	0.0950469	0.00149719	4.12355	13280	47.466	8.1898	2.30397	4.85865	3.96474	0.375122	15.5256	1.2266	0.812097	0.0387555	1.65002e-06	0	0.535013
MALE BLOOD	454121	527375	102.838	1.69771e-05	0.108525	0.0102086	0	1.04521	0.11359	822.408	0.0849046	8025.85	0.00599838	0	1.76515	9503.19	23.3948	7.78099	0.51493	3.01141	3.44133	0.455013	6.12733	1.37519	0.496759	0.00618462	8.14042e-08	0.0150789	0.233409

## Sheet: D-carbonic_anhydrase
	RIFPA_jg12336.t1	RIFPA_jg12336.t2	RIFPA_jg12336.t4	RIFPA_jg21405.t1	RIFPA_jg21405.t5	RIFPA_jg21407.t1	RIFPA_jg21407.t2	RIFPA_jg21408.t1	RIFPA_jg21408.t2	RIFPA_jg21408.t3	RIFPA_jg21408.t4	RIFPA_jg21408.t5	RIFPA_jg21411.t1	RIFPA_jg21411.t2	RIFPA_jg30762.t1	RIFPA_jg30762.t2	RIFPA_jg30763.t1	RIFPA_jg30763.t2	RIFPA_jg30763.t3	RIFPA_jg30765.t1	RIFPA_jg30765.t3	RIFPA_jg30942.t1	RIFPA_jg30942.t2	RIFPA_jg9912.t1	RIFPA_jg9912.t2
FEMALE PLUME	0	0	0	0.0132297	0.015126	332.059	0.0736135	0	0	0	0	0	0	0	42.1987	0.0966844	0	12894.8	0.499608	18.6574	0.0225876	858.276	15.4136	1.11591	0
FEMALE VESTIMENTUM	0.0100238	0	0	204.64	0.0189526	3.31315	0.343535	0	0	0	0	0	0	0	0.0054389	0.0162589	0.0298661	0.0233771	2.45459e-80	2.23026	0	3.95407	0.307168	0.301822	0.0472441
FEMALE SKIN	0.00455122	0	0	370.014	0.0796791	0.815687	0	0.00306803	0	0	0	0	0.0728126	0	0.061475	0.61944	0.0930961	0.0320821	0	6.43863	0	16.6996	0	0.040414	0
FEMALE MID-TROPHOSOME	0	0	0	0	0	1.59836	1.24045	0.0862734	0	0.180604	1.71125	2.804	16.8681	0	756.944	1937.44	3.28553e-287	0.447319	0	0.371187	0	175.682	0.0546745	0	0
FEMALE GONAD	0.188535	0	0	0.0422569	0.0270338	2.362	0	0.0360759	0	0	0	1.83363	6.82709	0	0	854.549	0	0.207751	0	1.83408	0	87.7324	0.0955615	2.7836	0
FEMALE BLOOD	0.0371221	0	0	3.0662	0	2.87855	0	0.0807964	0	0	0	8.22532	14.8373	0	0	1837.77	0	20.3481	0	34.5859	0	96.9657	0	0.402024	0
SPERM	5.48378	45.9036	0	78.997	0	15.8368	0	0.179281	0	0.773818	2.23417	1.49737	3.9325	0	0	0.0793757	0.014881	0	0	0	0	0.00419049	0	0.81638	0
MALE BLOOD	9.56287	51.1471	0	73.0563	0	17.9348	0	0.127676	0	0.692376	1.70383	1.27755	3.54672	0.134878	0.0951453	0.0309357	0.0403616	0	0	0.0601441	0	0.0279201	0	1.06261	0

## Sheet: E-Caspases
	RIFPA_jg14191.t1	RIFPA_jg19864.t1	RIFPA_jg19864.t2	RIFPA_jg19894.t2	RIFPA_jg19894.t3	RIFPA_jg19894.t5	RIFPA_jg19894.t6	RIFPA_jg20144.t1	RIFPA_jg25628.t1	RIFPA_jg25628.t3	RIFPA_jg25628.t4	RIFPA_jg25628.t5	RIFPA_jg25628.t6	RIFPA_jg25628.t7	RIFPA_jg26115.t1	RIFPA_jg26946.t1	RIFPA_jg26946.t2	RIFPA_jg2772.t1	RIFPA_jg2772.t2	RIFPA_jg2772.t3	RIFPA_jg2772.t4	RIFPA_jg28553.t1	RIFPA_jg28553.t2	RIFPA_jg28582.t1	RIFPA_jg28582.t2	RIFPA_jg28582.t3	RIFPA_jg6288.t1	RIFPA_jg6288.t2	RIFPA_jg6288.t3	RIFPA_jg6288.t4	RIFPA_jg6288.t5
FEMALE PLUME	17.4923	17.1373	0	55.8424	21.1988	34.0392	1.59876	5.29996	2.3135	3.10569	1.28636	1.35239	0.925007	0.121273	16.5091	6.8824	0.0739941	22.8701	13.4236	7.52195	1.34567	19.2054	0.410898	1.35985	7.06085	15.0349	19.9236	9.00938	9.00938	0	1.00123
FEMALE VESTIMENTUM	2.31222	0.0615434	3.10138	4.58597	0.547821	0.377832	0.109479	0.369919	0.661602	0.286605	0.214879	0.297907	0.0609847	0.0273959	1.24481	0.712669	0.0210228	2.27132	0.616045	0.673174	0.761877	2.89702	5.12115e-173	0.788692	0.11165	0.715982	1.21544	0.830377	0.830377	7.25502e-116	0
FEMALE SKIN	2.76753	3.32177	0.00168391	3.93963	0	0	0.0546347	0	0.432722	0.286802	0.136868	0.0535192	0.269902	0.0089848	1.48667	1.0091	0.022061	3.17102	0.102661	0.673452	0.801361	2.4237	0	2.2413	0.132207	0.421573	0.462725	0.321894	0.321894	0	0
FEMALE MID-TROPHOSOME	2.41257	0	0.481132	1.34542	0	0	0.02085	0.0241999	0.104399	0.0999436	0.0475301	0.174838	0.0186594	0.0761266	0.915466	0.500514	0	1.86338	0	0.34339	0.988445	1.30811	0.890959	0.821815	0	0	0.0437342	0.0783631	0.0783631	0	0
FEMALE GONAD	17.8859	2.68601	0	13.8045	0.130897	0	0.191544	0.414574	5.52836	0.62887	3.19986	2.77371	0.27658	0.12863	4.7319	5.02662	0.455978	21.6088	2.21212	4.53839	0.507462	7.72296	2.32294	2.91659	0	0.0140411	0.373481	0.524556	0.524556	0	0.101552
FEMALE BLOOD	6.43768	0	4.61884	9.69369	0	0	0.108815	0	1.50813	0	0	2.65242	0	0	2.01992	4.17384	0	16.3173	0.0975931	3.74012	0	5.10793	6.11292	2.92786	0	0	0	0	0	0.580036	0
SPERM	1.45316	0.229913	0	1.45875	0	0	0.0351024	0.0901499	0	0	0.010578	0	0.266806	0	0.171629	1.18433	0.0186609	2.00091	0	0.19407	0.0727941	2.36878	0	0.00837098	0	0	0	0.00581574	0.00581574	0	0
MALE BLOOD	3.999	0.836474	0	3.99188	0.019929	0	0.0242116	0.0522574	0.018844	0	0.0130951	0	0.306989	0.00379076	0.462211	3.00319	0.0593037	4.1368	0.00637496	0.609553	0.265877	4.5689	0	0.0134484	0	0	0	0	0	0	0

## Sheet: F-TNF
	RIFPA_jg23883.t1	RIFPA_jg23883.t2	RIFPA_jg27581.t1	RIFPA_jg27581.t2	RIFPA_jg8616.t1	RIFPA_jg8616.t2	RIFPA_jg8616.t3	RIFPA_jg8616.t4	RIFPA_jg8617.t1	RIFPA_jg8618.t1	RIFPA_jg8619.t1	RIFPA_jg8619.t2
FEMALE PLUME	20.4502	1.27217	3.71703	0	1.66829	1.91411	0.0563443	0	0.0526594	1.47446	9.18891	12.5056
FEMALE VESTIMENTUM	0.649767	0.106715	0.224421	0.0243526	2.66404	0.869924	0.00805362	0.00487513	0.0691744	0.0691744	0.94542	0.747615
FEMALE SKIN	1.13848	0	0.048701	0	0.134837	0.103312	0.00740339	0	0.0665622	0.133124	0.507112	0.156443
FEMALE MID-TROPHOSOME	0.334758	0.0731251	0.198557	0.417734	0	5.65654	6.50636	0.425799	0.041255	0.041255	0.385123	0.315068
FEMALE GONAD	1.62369	0.735103	0.967936	2.11109	4.51227	18.8532	0	0.382713	0.266992	0.533985	1.92888	0.914779
FEMALE BLOOD	0.133641	0.247068	1.11	0	4.91393	37.3279	0.287131	2.15137	0	0	0	0.661527
SPERM	0.0217903	0	0	0	0	0	0	0.0978051	0.0234094	0.0234094	0	0
MALE BLOOD	0.0136319	0.0445355	0.00858079	0.0380565	0	0	0	0.151924	0.00830252	0.00830252	0	0

## Sheet: G-TNFR
	RIFPA_jg16663.t1	RIFPA_jg16663.t2	RIFPA_jg17140.t1	RIFPA_jg17140.t3	RIFPA_jg17140.t4	RIFPA_jg30221.t1	RIFPA_jg30221.t2	RIFPA_jg8003.t1
FEMALE PLUME	7.69222	10.1913	0.405369	0.12266	0.00350123	0.5401	0	21.4438
FEMALE VESTIMENTUM	1.95801	1.43626	0.192387	0.0349064	1.24386e-09	0	0.084359	7.4125
FEMALE SKIN	3.82585	1.84241	1.09283	0.719274	0.0071224	0	0	2.34269
FEMALE MID-TROPHOSOME	0.1203	0.329244	9.68469e-239	0.0115549	1.04907e-21	0	0	2.03216
FEMALE GONAD	1.45151	2.60269	1.08134	0	0	0	0.36822	20.6543
FEMALE BLOOD	1.74185	3.86244	0	0	0	0	0	7.69918
SPERM	0.278585	0.206255	0.00908589	0	0	0	0.0932322	0.10356
MALE BLOOD	0.360714	0.21591	0.0226995	5.97847e-11	0	0	0	0.411596

## Sheet: H-BCL-2
	RIFPA_jg13499.t1	RIFPA_jg13499.t2	RIFPA_jg1592.t1	RIFPA_jg1592.t2	RIFPA_jg16686.t1	RIFPA_jg1764.t1	RIFPA_jg1766.t1	RIFPA_jg1766.t2	RIFPA_jg1766.t3	RIFPA_jg22158.t1	RIFPA_jg22158.t2	RIFPA_jg3500.t1	RIFPA_jg3500.t4	RIFPA_jg7758.t1	RIFPA_jg7758.t2
FEMALE PLUME	16.96	0.133183	1.89327	0	21.0695	19.9473	0	6.06934	12.6398	20.0154	0	4.63771	0	18.9797	0
FEMALE VESTIMENTUM	0.810181	0.0130976	0.439367	0.128372	2.84732	1.52869	0.0189331	0.403767	1.19944	3.52212	0.00184064	0.645949	0	1.21951	0.554486
FEMALE SKIN	0.413809	0.00121726	0.726927	0.228347	6.03731	2.0459	0.119767	0.696398	2.74745	1.74619	0	1.09116	0	1.13917	0.320818
FEMALE MID-TROPHOSOME	0	0	0.0371211	0.0214293	0.4195	0.56978	2.78109e-168	0.104164	0.223638	0.455069	0	0.124658	0	0.105882	0
FEMALE GONAD	1.28771	0.0606491	2.48931	0	12.7116	5.73207	0.0618275	1.70021	7.10301	4.87874	0.00731142	1.701	0	2.42521	0.921965
FEMALE BLOOD	2.49855	0	1.02165	0.542291	15.2503	2.40154	0.822789	0	1.51296	5.68872	0	2.40669	0	0.695725	5.19901
SPERM	0.226604	0.000976707	1.23215	0	16.0099	1.73483	0.0553568	2.47165	5.28099	0.654243	0.0010537	1.87454	0.00215013	2.0989	0
MALE BLOOD	0.462147	0.00978004	3.70768	0.174923	24.3943	3.84981	0	9.41803	13.6912	1.73926	0.00160333	3.56054	0	3.80826	0

## Sheet: I-DED
	RIFPA_jg17643.t2	RIFPA_jg25759.t1	RIFPA_jg25759.t2	RIFPA_jg25759.t3
FEMALE PLUME	28.3676	7.79219	5.95593	0.217859
FEMALE VESTIMENTUM	3.32481	0.579239	0.559813	4.27537e-40
FEMALE SKIN	5.70651	1.90161	1.7007	0
FEMALE MID-TROPHOSOME	1.1647	0.0989271	0.284524	0.654189
FEMALE GONAD	17.5249	7.27485	4.68893	0.343796
FEMALE BLOOD	11.806	2.99212	1.18655	0
SPERM	10.2707	0	0.00860459	0
MALE BLOOD	15.855	0	0.0667445	0

## Sheet: G-IAP_repeat
	RIFPA_jg14659.t1	RIFPA_jg15268.t2	RIFPA_jg15268.t3	RIFPA_jg15268.t6	RIFPA_jg15270.t1	RIFPA_jg168.t1	RIFPA_jg169.t1	RIFPA_jg169.t2	RIFPA_jg169.t3	RIFPA_jg169.t4	RIFPA_jg169.t5	RIFPA_jg18810.t1	RIFPA_jg18810.t2	RIFPA_jg18814.t1	RIFPA_jg18814.t2	RIFPA_jg18816.t1	RIFPA_jg18816.t2	RIFPA_jg18817.t1	RIFPA_jg18817.t2	RIFPA_jg18818.t1	RIFPA_jg18818.t2	RIFPA_jg18818.t3	RIFPA_jg24124.t1	RIFPA_jg24124.t2	RIFPA_jg24124.t3	RIFPA_jg24125.t1	RIFPA_jg24126.t1	RIFPA_jg24127.t1	RIFPA_jg24127.t2	RIFPA_jg30335.t11	RIFPA_jg30335.t2	RIFPA_jg30335.t3	RIFPA_jg30335.t6	RIFPA_jg31620.t1	RIFPA_jg31620.t2	RIFPA_jg31622.t1	RIFPA_jg31622.t2	RIFPA_jg31622.t3	RIFPA_jg5523.t1	RIFPA_jg5523.t2	RIFPA_jg5523.t3	RIFPA_jg5523.t4	RIFPA_jg8885.t1	RIFPA_jg8885.t2	RIFPA_jg8885.t3
FEMALE PLUME	14.6881	2.92371	1.94384	2.69739	3.58791	0	0	0.149119	0.2863	0.361555	0	0.628082	0	0.960608	2.09323	0	4.49235	0.0312493	1.67302	21.0479	0	0	4.54202	0	0	7.18653	2.07574	8.37294	0.623527	0.0147069	0.445795	0.227941	0.539003	0.381936	0.67483	6.51914	1.49568	0	0.55774	0	0	0	1.35839	0	0
FEMALE VESTIMENTUM	2.99259	0.331335	0.174533	0.572809	0.553106	0	0.00794748	0.00355621	0.0133403	0	0	0.00265412	0	0.247984	0.386977	0.049674	0.524814	0	0.186752	1.03286	1.42004	0.023522	0.580791	0.20246	0.135706	0.967249	0.169836	0.6329	0.167919	0.0734629	0.0392955	0.0989656	1.61672e-43	0.341837	0	1.29271	0.388181	1.62686e-119	0.134829	0	0	0	0.0271616	0.00765897	0.0104762
FEMALE SKIN	1.8781	0.534016	0.350935	0.441775	1.07432	0.0202434	0.0180667	0	0	0.0221868	0	0.666435	0.0259277	0.317315	0.86732	0	0.592012	0	0.332973	4.29925	0	0	0.878367	0	0	0.242316	0.318104	0.916236	0.105072	0	0.0806121	0	0.100325	0	0	2.26072	0.697615	0	0	0	0	0	0	0	0
FEMALE MID-TROPHOSOME	2.69741	0	0.306602	0	0.179483	0	5.50196e-159	0.00401727	0.0247408	0	0	0.00547105	0.00549877	0.522352	0.172511	0.104405	0.158374	0	0.0299596	0.40319	1.59044	0	0.200538	0	2.86834e-77	0.0830686	0	1.10641	0	0	1.83267e-23	0.00522334	0	0	0	0.558832	0.205396	1.79844	0	0	0	0	0	0	0
FEMALE GONAD	52.8834	2.43053	3.54275	4.21324	2.06266	0.0791105	0.192331	0	0	0.0610394	0	0.00538914	0	2.88568	7.84682	0	2.37237	0	0.747301	14.8917	0	0.183288	2.76263	0	0.107499	1.44664	1.15165	5.4001	1.17966	0.209478	0.0934733	1.9872e-11	0.16969	0.667398	1.29745	9.13871	3.0673	0	0.243488	0	0	0	0	0	0
FEMALE BLOOD	31.371	0	0.309197	0.547488	0.498407	0	0	0	0	0	0.0839552	0	0	0.0858913	2.36234	0	1.98786	0	0.606814	9.55472	0	0	0.106455	0.356971	0	0	0.0933928	2.04435	0.450601	0	0	0	0.249493	0	0	6.98459	4.42671	0	0	0	0	0	0	0	0
SPERM	44.6917	0.106291	0.0426131	0.146549	0.328564	0	1.2802	0	0	0	0	0.00482325	0	0.273369	0.435524	0	0.352845	0	0.0800744	1.31528	0	0	1.05182	0	0	0.0268157	0.216698	1.27852	0.0833752	0	0.299358	0.0333543	0.177044	0	0	3.35657	0.841181	0	0	0	0	0	0.0654628	0	0
MALE BLOOD	69.7508	0.155168	0.0959894	0.101949	0.596815	0	1.81102	0	0	0	0	0.00264136	0	0.462916	0.838641	0	0.689444	0	0.20858	2.34218	0	0.0148398	1.54385	0	0.0644907	0.299997	0.3016	2.66854	0.375549	0	0.823153	0.36711	0.434879	0	0	4.32574	2.00673	0	0	0	0.0200719	0	0.140424	0	0

[truncated: 14 more sheets: H-Cathepsin_Beta, I-Digestion_enzymes, K-Autophagy_key_genes, L-Endocytosis, O-SOD, M-Toll-like, N-AA_biosynthesis, P-Cyclins, R-Vtype-ATPases, S-Haem_synthesis_Detoxification, T-Mitochondrial_carriers, U-Fatty-acids, V-Nitrogen_metabolism, Y-Ultrafiltration_Genes]
