# Supplementary material for: Novel Insights on Obligate Symbiont Lifestyle and Adaptation to Chemosynthetic Environment as Revealed by the Giant Tubeworm Genome
Source: Mol Biol Evol. 2021 Dec 6;39(1):msab347. doi: 10.1093/molbev/msab347 (PMC8789280; doi:10.1093/molbev/msab347)
Supplement: msab347_Supplementary_Data [file msab347_supplementary_data.zip › Supplementary_Table9.xlsx]

## Sheet: A-Tau_female_tissues
gene_id	tau	female_plume	female_vestimentum	female_skin	female_mid_trophosome	female_gonad	female_blood
RIFPA_jg1.t1	0.857	0.857	0.442	0	0	0	0
RIFPA_jg10000.t1	0.425	0.405	0.175	0.138	0.06	0.425	0.31
RIFPA_jg10002.t1	0.75	0.148	0.348	0.75	0	0.228	0
RIFPA_jg10002.t2	1	0	1	0	0	0	0
RIFPA_jg10003.t1	0.85	0	0.85	0.497	0	0	0
RIFPA_jg10003.t3	1	0	1	0	0	0	0
RIFPA_jg10004.t1	1	0	0	0	0	1	0
RIFPA_jg10004.t3	0.75	0.381	0	0.283	0	0.75	0.14
RIFPA_jg10008.t2	0.489	0.268	0.165	0.211	0.188	0.489	0.177
RIFPA_jg10009.t2	0.76	0.25	0	0	0	0.573	0.76
RIFPA_jg10009.t3	0.95	0.95	0	0	0	0.202	0
RIFPA_jg1001.t1	0.933	0.933	0	0	0	0	0.132
RIFPA_jg1001.t2	0.85	0.552	0	0	0	0.85	0
RIFPA_jg10010.t1	1	1	0	0	0	0	0
RIFPA_jg10012.t1	0.85	0.344	0	0.85	0	0.092	0
RIFPA_jg10013.t2	1	1	0	0	0	0	0
RIFPA_jg10014.t2	0.833	0.833	0	0	0	0.626	0
RIFPA_jg10017.t1	0.8	0.8	0	0	0	0.59	0.11
RIFPA_jg1002.t1	0.657	0.657	0.022	0.177	0	0.584	0.264
RIFPA_jg10021.t1	1	1	0	0	0	0	0
RIFPA_jg10024.t1	0.76	0.76	0	0.008	0	0.647	0
RIFPA_jg10026.t1	0.467	0.467	0.082	0.222	0	0.461	0.407
RIFPA_jg10027.t1	0	0	0	0	0	0	0
RIFPA_jg10027.t2	0.02	0.02	0.013	0.013	0.01	0.016	0.014
RIFPA_jg10028.t1	0.267	0.267	0.163	0.209	0.05	0.226	0.159
RIFPA_jg10029.t1	0.444	0.444	0.142	0.414	0	0.241	0.288
RIFPA_jg10029.t2	1	0	1	0	0	0	0
RIFPA_jg10030.t1	0.7	0.494	0	0	0	0.7	0.145
RIFPA_jg10030.t2	0.8	0.727	0	0	0	0.8	0
RIFPA_jg10031.t1	0.889	0.889	0	0	0	0.181	0.08
RIFPA_jg10048.t1	1	0	0	0	0	1	0
RIFPA_jg10049.t1	1	0	0	0	0	1	0
RIFPA_jg1005.t1	0.667	0.667	0.161	0.308	0	0.543	0
RIFPA_jg10052.t1	1	1	0	0	0	0	0
RIFPA_jg10054.t1	1	0	1	0	0	0	0
RIFPA_jg10055.t1	1	0	0	0	0	1	0
RIFPA_jg10056.t3	1	0	0	0	0	1	0
RIFPA_jg1006.t1	0.867	0.645	0	0	0	0.867	0
RIFPA_jg1006.t2	0.34	0.222	0.096	0.174	0.114	0.34	0.266
RIFPA_jg10060.t1	0.967	0.039	0	0	0	0	0.967
RIFPA_jg10062.t1	1	0	0	0	0	1	0
RIFPA_jg10062.t2	1	0	0	0	0	1	0
RIFPA_jg10062.t3	1	0	0	0	0	1	0
RIFPA_jg10064.t1	1	0	0	0	0	1	0
RIFPA_jg10065.t1	0.95	0	0	0	0	0.95	0.012
RIFPA_jg10066.t1	1	0	0	0	0	1	0
RIFPA_jg10067.t1	0.8	0.717	0	0	0	0.8	0
RIFPA_jg10069.t2	0.425	0.418	0.226	0.317	0	0.425	0.133
RIFPA_jg1007.t1	0.486	0.321	0.022	0.196	0.127	0.486	0.484
RIFPA_jg10073.t1	0.689	0.316	0.27	0.158	0	0.689	0
RIFPA_jg10074.t1	1	1	0	0	0	0	0
RIFPA_jg10075.t2	0.933	0.933	0	0	0	0.174	0
RIFPA_jg10077.t1	1	1	0	0	0	0	0
RIFPA_jg1008.t1	0.444	0.444	0.203	0.19	0	0.312	0.296
RIFPA_jg10087.t1	0.84	0.84	0	0	0	0.543	0
RIFPA_jg10087.t5	1	1	0	0	0	0	0
RIFPA_jg10087.t6	0.84	0.84	0	0	0	0.637	0
RIFPA_jg10087.t7	1	0	0	0	0	1	0
RIFPA_jg10087.t8	1	1	0	0	0	0	0
RIFPA_jg10087.t9	1	1	0	0	0	0	0
RIFPA_jg10089.t1	0.6	0.6	0.201	0.026	0.041	0.599	0.133
RIFPA_jg10089.t3	0.8	0.8	0	0	0	0.561	0.158
RIFPA_jg1009.t1	0.8	0.44	0	0	0	0.8	0.242
RIFPA_jg10090.t2	1	0	0	0	0	1	0
RIFPA_jg10090.t3	0.429	0.202	0.221	0.389	0.009	0.429	0.229
RIFPA_jg10093.t1	1	0	0	1	0	0	0
RIFPA_jg10093.t2	0.86	0	0	0.86	0	0	0.228
RIFPA_jg10094.t1	1	0	0	1	0	0	0
RIFPA_jg10095.t1	1	0	0	1	0	0	0
RIFPA_jg1010.t1	0.044	0.041	0.032	0.036	0.029	0.044	0.037
RIFPA_jg1010.t2	0.533	0.276	0	0.344	0	0.46	0.533
RIFPA_jg1010.t3	0.9	0	0	0	0	0.9	0.366
RIFPA_jg10100.t1	0.689	0.689	0.139	0	0	0.427	0.274
RIFPA_jg10100.t2	1	0	1	0	0	0	0
RIFPA_jg10100.t3	1	1	0	0	0	0	0
RIFPA_jg10100.t6	0.975	0.975	0	0	0	0.083	0
RIFPA_jg10100.t7	0.8	0.8	0.483	0	0	0	0
RIFPA_jg10101.t1	1	0	0	0	0	1	0
RIFPA_jg10102.t1	0.82	0	0.82	0.606	0	0	0
RIFPA_jg10102.t2	1	0	1	0	0	0	0
RIFPA_jg10103.t1	0.822	0	0.822	0.535	0	0	0
RIFPA_jg10104.t1	1	0	0	1	0	0	0
RIFPA_jg10104.t2	1	0	0	1	0	0	0
RIFPA_jg10105.t1	0.5	0.111	0.071	0.5	0.082	0.053	0.149
RIFPA_jg10105.t2	0.5	0.111	0.071	0.5	0.082	0.053	0.149
RIFPA_jg10105.t4	0.06	0.023	0.04	0.06	0.028	0.038	0.04
RIFPA_jg10107.t1	0.28	0	0.086	0.28	0.176	0.135	0.198
RIFPA_jg10108.t1	0.08	0.08	0.052	0.054	0.046	0.08	0.072
RIFPA_jg10109.t1	0.5	0.5	0.215	0.17	0	0.485	0.178
RIFPA_jg1011.t1	1	0	0	0	0	0	1
RIFPA_jg10110.t1	0.14	0.14	0.1	0.098	0.065	0.109	0.11
RIFPA_jg10111.t1	0.16	0.16	0.103	0.101	0.055	0.117	0.112
RIFPA_jg10111.t2	0.12	0.12	0.075	0.076	0.044	0.095	0.103
RIFPA_jg10111.t3	0.18	0.18	0.105	0.134	0.064	0.145	0.135
RIFPA_jg10112.t1	0.84	0.619	0	0	0	0.84	0
RIFPA_jg10113.t1	0.325	0.264	0.194	0.212	0	0.193	0.325
RIFPA_jg10115.t1	0.95	0.139	0	0	0	0.95	0
RIFPA_jg10115.t2	0.457	0.457	0.306	0.278	0	0.42	0.072
RIFPA_jg10115.t4	1	0	0	0	0	1	0
RIFPA_jg10118.t1	1	1	0	0	0	0	0
RIFPA_jg10118.t2	1	1	0	0	0	0	0
RIFPA_jg10118.t3	0.767	0.767	0.196	0	0	0.548	0
RIFPA_jg1012.t1	0.34	0.069	0.151	0.18	0	0.176	0.34
RIFPA_jg1012.t2	0.644	0.037	0.489	0.644	0	0.386	0
RIFPA_jg10122.t1	1	1	0	0	0	0	0
RIFPA_jg1013.t1	1	1	0	0	0	0	0
RIFPA_jg1013.t2	1	1	0	0	0	0	0
RIFPA_jg10136.t1	1	1	0	0	0	0	0
RIFPA_jg10139.t1	1	1	0	0	0	0	0
RIFPA_jg10139.t2	1	1	0	0	0	0	0
RIFPA_jg10140.t1	0.46	0.46	0.318	0.289	0	0.075	0.195
RIFPA_jg10141.t1	1	1	0	0	0	0	0
RIFPA_jg10142.t1	0.825	0.825	0.052	0	0	0.458	0.003
RIFPA_jg10144.t1	0.4	0.309	0.111	0.219	0.11	0.4	0.182
RIFPA_jg10144.t2	0.733	0.733	0	0	0	0.387	0.368
RIFPA_jg10144.t4	0.75	0.75	0	0.021	0	0.672	0
RIFPA_jg10144.t7	0.9	0.311	0	0	0	0.9	0
RIFPA_jg10145.t1	0.743	0.552	0	0	0	0.743	0.392
RIFPA_jg10146.t2	0.62	0.62	0.043	0	0	0.514	0.464
RIFPA_jg10147.t1	0.178	0.178	0.084	0.105	0.092	0.158	0.122
RIFPA_jg10151.t1	0.829	0.829	0	0	0	0.653	0
RIFPA_jg10154.t1	0.311	0.311	0.147	0.11	0.062	0.263	0.223
RIFPA_jg10156.t3	1	1	0	0	0	0	0
RIFPA_jg10158.t1	0.38	0.38	0.279	0.245	0	0.157	0.218
RIFPA_jg1016.t1	0	0	0	0	0	0	0
RIFPA_jg1016.t2	0.7	0.558	0	0	0	0.451	0.7
RIFPA_jg1016.t4	0.04	0.023	0.035	0.027	0.04	0.038	0.037
RIFPA_jg10160.t1	0.5	0.307	0.007	0.5	0	0.393	0.209
RIFPA_jg10160.t3	0.4	0.287	0.28	0.4	0.139	0.284	0.118
RIFPA_jg10160.t5	0.371	0.226	0.178	0.371	0.128	0.295	0.174
RIFPA_jg10160.t6	1	1	0	0	0	0	0
RIFPA_jg10169.t1	0.356	0.021	0.333	0.274	0.045	0.262	0.356
RIFPA_jg10171.t1	0.971	0.971	0	0	0	0	0.049
RIFPA_jg10171.t2	1	1	0	0	0	0	0
RIFPA_jg10174.t1	0.771	0.307	0	0	0	0.771	0.514
RIFPA_jg10175.t1	0.14	0.113	0.071	0.081	0.052	0.14	0.1
RIFPA_jg10176.t1	0.2	0.153	0.101	0.138	0.081	0.2	0.148
RIFPA_jg10177.t1	0.1	0.071	0.072	0.099	0.047	0.1	0.095
RIFPA_jg10178.t1	0.5	0.481	0	0.305	0.076	0.5	0.338
RIFPA_jg10178.t2	1	0	1	0	0	0	0
RIFPA_jg10179.t1	0.7	0.7	0	0	0	0.509	0.354
RIFPA_jg10179.t2	0.9	0.9	0	0	0	0.294	0
RIFPA_jg10179.t3	0.72	0.72	0	0.173	0	0.639	0
RIFPA_jg1018.t1	0.311	0.235	0.163	0.134	0.037	0.311	0.309
RIFPA_jg1018.t2	1	0	0	0	0	1	0
RIFPA_jg1018.t3	0.914	0.285	0	0	0	0.914	0
RIFPA_jg10180.t1	1	0	0	0	0	1	0
RIFPA_jg10181.t2	0.6	0.6	0.041	0.172	0	0.467	0.39
RIFPA_jg10182.t1	0.867	0.176	0	0.033	0	0	0.867
RIFPA_jg10186.t1	0.28	0.193	0.243	0.28	0	0.235	0.258
RIFPA_jg10188.t3	0.686	0.364	0	0.027	0	0.686	0.385
RIFPA_jg10188.t4	0.933	0.067	0	0	0	0.933	0
RIFPA_jg10189.t4	1	1	0	0	0	0	0
RIFPA_jg10190.t1	0.95	0.95	0	0	0	0.046	0
RIFPA_jg10190.t2	1	1	0	0	0	0	0
RIFPA_jg10190.t3	1	1	0	0	0	0	0
RIFPA_jg10193.t1	0.45	0.45	0.367	0.339	0	0.374	0.087
RIFPA_jg10193.t2	0.6	0.337	0	0	0.27	0.6	0.574
RIFPA_jg10193.t3	1	1	0	0	0	0	0
RIFPA_jg10194.t1	0.425	0.425	0.179	0.225	0	0.303	0.418
RIFPA_jg10196.t1	0.914	0.914	0	0	0	0.144	0.11
RIFPA_jg10197.t1	0.76	0.76	0	0.254	0	0.297	0.111
RIFPA_jg10199.t1	0.289	0.108	0.133	0.113	0.289	0.253	0.219
RIFPA_jg1020.t1	0.38	0.38	0.157	0.24	0.039	0.213	0.183
RIFPA_jg10200.t1	0.65	0	0	0	0.65	0.398	0.61
RIFPA_jg10203.t1	0.422	0.303	0.174	0.234	0	0.422	0.346
RIFPA_jg10203.t2	0.833	0	0.833	0	0.688	0	0
RIFPA_jg10204.t1	0.333	0.305	0.104	0.187	0.078	0.333	0.202
RIFPA_jg10205.t1	0.72	0.72	0	0	0	0.677	0.172
RIFPA_jg10205.t2	0.9	0.9	0	0	0	0.577	0
RIFPA_jg10211.t1	0.867	0.429	0	0	0	0	0.867
RIFPA_jg10211.t3	0.8	0.8	0	0	0	0.206	0.691
RIFPA_jg10212.t1	0.867	0	0	0	0.867	0.587	0
RIFPA_jg10213.t1	0.914	0.914	0	0	0	0.245	0.101
RIFPA_jg10213.t2	1	1	0	0	0	0	0
RIFPA_jg10214.t1	0.1	0.1	0.078	0.087	0.054	0.099	0.074
RIFPA_jg10216.t1	0.425	0.335	0.107	0.244	0	0.425	0.314
RIFPA_jg10216.t2	0.267	0.197	0.134	0.136	0.159	0.267	0.245
RIFPA_jg10218.t2	1	0	0	0	0	1	0
RIFPA_jg10219.t1	0.4	0.4	0.275	0.274	0	0.291	0.223
RIFPA_jg10219.t2	1	0	1	0	0	0	0
RIFPA_jg1022.t1	0.12	0.104	0.055	0.054	0.055	0.12	0.092
RIFPA_jg1022.t2	1	1	0	0	0	0	0
RIFPA_jg10220.t1	0.52	0.358	0.182	0.177	0	0.52	0.411
RIFPA_jg10220.t2	0.486	0.349	0.289	0.156	0	0.486	0.437
RIFPA_jg10221.t1	0.667	0.364	0.063	0.119	0	0.667	0.288
RIFPA_jg10221.t2	1	0	0	0	0	1	0
RIFPA_jg10222.t1	0.7	0.7	0	0.069	0	0.398	0.32
RIFPA_jg10225.t1	0.686	0.686	0.214	0.035	0	0.336	0.258
RIFPA_jg10226.t1	1	1	0	0	0	0	0
RIFPA_jg10227.t1	1	1	0	0	0	0	0
RIFPA_jg10227.t5	1	1	0	0	0	0	0
RIFPA_jg10227.t6	1	0	0	0	0	0	1
RIFPA_jg10227.t7	1	0	0	0	0	0	1
RIFPA_jg10228.t1	1	1	0	0	0	0	0
RIFPA_jg10229.t1	0.133	0.121	0.086	0.106	0.078	0.133	0.095
RIFPA_jg10229.t2	1	0	0	0	0	1	0
RIFPA_jg1023.t1	0.844	0	0.53	0	0	0	0.844
RIFPA_jg1023.t2	0.1	0.099	0.057	0.059	0.047	0.1	0.063
RIFPA_jg1023.t3	1	0	0	0	1	0	0
RIFPA_jg10230.t1	0.18	0.152	0.095	0.127	0.097	0.18	0.157
RIFPA_jg10232.t1	1	0	0	0	0	1	0
RIFPA_jg10232.t3	0.04	0.038	0.026	0.03	0.022	0.04	0.033
RIFPA_jg10233.t1	0.556	0.198	0.003	0.159	0.049	0.556	0.412
RIFPA_jg10234.t2	0.8	0.8	0	0	0	0.769	0.219
RIFPA_jg10234.t4	0.75	0.559	0.035	0	0.014	0.75	0.032
RIFPA_jg10237.t1	0.5	0.5	0.322	0.279	0	0	0.091
RIFPA_jg10238.t1	0.18	0.18	0.104	0.098	0.073	0.167	0.15
RIFPA_jg10238.t2	0.96	0	0.229	0	0.96	0	0
RIFPA_jg10239.t1	0.889	0.889	0	0	0	0.385	0
RIFPA_jg10239.t4	0.867	0.867	0	0	0	0.329	0.058
RIFPA_jg10239.t5	0.84	0.84	0	0	0	0.602	0
RIFPA_jg10239.t6	1	1	0	0	0	0	0
RIFPA_jg1024.t1	1	0	1	0	0	0	0
RIFPA_jg1024.t2	0.52	0.492	0.323	0.52	0	0.238	0.09
RIFPA_jg10240.t1	0.02	0.02	0.015	0.015	0.009	0.018	0.016
RIFPA_jg10240.t2	0.914	0.218	0	0	0.914	0.04	0
RIFPA_jg10241.t1	0.85	0	0	0.576	0	0.85	0
RIFPA_jg10242.t1	0.72	0.72	0	0	0	0.599	0.157
RIFPA_jg10243.t1	0.5	0.375	0.28	0.5	0	0.45	0.218
RIFPA_jg10243.t2	1	0	0	0	0	1	0
RIFPA_jg10244.t1	0.68	0.462	0	0	0	0.68	0.471
RIFPA_jg10244.t2	0.7	0.7	0	0	0	0.414	0.456
RIFPA_jg10244.t3	0.6	0.6	0	0	0	0.446	0.335
RIFPA_jg10245.t1	0.6	0.6	0.269	0.125	0	0.257	0.106
RIFPA_jg10245.t3	0.867	0.665	0	0	0	0.867	0
RIFPA_jg10245.t4	0.429	0.425	0.429	0.17	0.224	0.132	0.011
RIFPA_jg10247.t1	0.8	0.8	0.57	0	0	0	0
RIFPA_jg10247.t2	1	0	0	0	0	1	0
RIFPA_jg10247.t3	0.8	0.8	0.57	0	0	0	0
RIFPA_jg10249.t1	0.8	0.8	0	0	0	0.143	0.375
RIFPA_jg10250.t1	0.1	0.084	0.089	0.077	0.044	0.1	0.072
RIFPA_jg10251.t1	0.4	0.392	0.275	0.293	0.124	0.4	0.026
RIFPA_jg10251.t2	0.76	0.26	0	0	0	0.658	0.76
RIFPA_jg10252.t2	1	0	0	0	0	1	0
RIFPA_jg10253.t1	0.68	0.458	0	0	0	0.68	0.518
RIFPA_jg10254.t1	0.8	0.8	0	0	0	0.565	0
RIFPA_jg10254.t3	1	1	0	0	0	0	0
RIFPA_jg10255.t1	1	1	0	0	0	0	0
RIFPA_jg10256.t1	0.8	0.557	0	0	0	0.8	0.153
RIFPA_jg10256.t2	0.6	0.591	0	0	0.6	0.56	0
RIFPA_jg10257.t1	0.24	0.182	0.12	0.131	0.09	0.24	0.144
RIFPA_jg10258.t1	0.222	0.222	0.165	0.207	0.077	0.213	0.196
RIFPA_jg10259.t2	0.88	0.289	0	0	0	0.88	0.155
RIFPA_jg10259.t4	0.8	0.629	0	0	0	0.8	0.134
RIFPA_jg10259.t5	1	0	0	0	0	1	0
RIFPA_jg1026.t1	0.5	0.448	0.388	0	0	0.5	0.419
RIFPA_jg10261.t1	0.96	0.96	0	0	0	0.086	0
RIFPA_jg10261.t3	0.725	0.725	0.214	0.269	0	0.356	0
RIFPA_jg10261.t4	1	1	0	0	0	0	0
RIFPA_jg10263.t2	0.425	0.425	0.117	0.274	0	0.405	0.271
RIFPA_jg10265.t1	0.543	0.414	0.171	0.162	0	0.543	0.355
RIFPA_jg10266.t1	0.422	0.343	0.107	0	0.205	0.422	0.256
RIFPA_jg10266.t2	0.771	0.009	0	0	0	0.771	0.656
RIFPA_jg10267.t1	0.833	0	0	0.667	0	0	0.833
RIFPA_jg10267.t2	1	0	0	0	0	0	1
RIFPA_jg10268.t1	0.933	0.16	0	0.933	0	0	0
RIFPA_jg10269.t1	1	0	0	0	0	1	0
RIFPA_jg10269.t2	1	0	0	0	0	1	0
RIFPA_jg1027.t1	0.76	0.76	0	0.092	0	0.397	0.299
RIFPA_jg10270.t1	0.1	0.1	0.077	0.075	0.059	0.095	0.07
RIFPA_jg10270.t2	0.371	0.254	0.093	0.188	0.104	0.371	0.365
RIFPA_jg10270.t3	0.72	0.282	0	0	0	0.72	0.701
RIFPA_jg10270.t4	0.88	0.105	0	0	0	0.88	0.251
RIFPA_jg10270.t5	0.84	0	0	0	0.735	0	0.84
RIFPA_jg10271.t1	0.822	0	0	0	0	0.822	0.812
RIFPA_jg10271.t2	1	0	0	0	0	1	0
RIFPA_jg10272.t2	0.822	0	0	0	0	0.742	0.822
RIFPA_jg10273.t1	0.35	0.35	0.142	0.19	0.04	0.275	0.255
RIFPA_jg10275.t2	0.92	0.92	0	0	0	0.391	0
RIFPA_jg10284.t1	0.9	0.9	0	0	0	0	0.165
RIFPA_jg10284.t2	1	1	0	0	0	0	0
RIFPA_jg10284.t3	1	1	0	0	0	0	0
RIFPA_jg1029.t2	1	1	0	0	0	0	0
RIFPA_jg1029.t3	0.84	0.569	0	0	0	0.84	0
RIFPA_jg10291.t1	1	0	0	1	0	0	0
RIFPA_jg103.t1	0.78	0	0.45	0.78	0	0	0.106
RIFPA_jg103.t2	1	0	0	1	0	0	0
RIFPA_jg103.t4	0.829	0	0.621	0.829	0	0	0
RIFPA_jg10302.t1	0.867	0.38	0	0	0	0	0.867
RIFPA_jg10305.t1	1	1	0	0	0	0	0
RIFPA_jg10306.t1	0.8	0.434	0	0.032	0	0.8	0.129
RIFPA_jg10306.t2	0.867	0.867	0	0	0	0.294	0.039
RIFPA_jg10306.t3	0.9	0.9	0	0	0	0.149	0
RIFPA_jg10308.t1	1	0	0	0	0	1	0
RIFPA_jg10308.t3	1	1	0	0	0	0	0
RIFPA_jg10308.t4	1	1	0	0	0	0	0
RIFPA_jg10308.t6	1	0	0	0	0	0	1
RIFPA_jg10309.t1	0.771	0.771	0	0	0	0.448	0.354
RIFPA_jg10309.t3	0.75	0.731	0	0	0	0.092	0.75
RIFPA_jg10311.t1	1	0	0	0	0	1	0
RIFPA_jg10312.t3	0.92	0.92	0	0	0	0.316	0
RIFPA_jg10312.t4	0.886	0.138	0	0	0	0.223	0.886
RIFPA_jg10316.t1	1	0	0	0	0	1	0
RIFPA_jg10316.t3	1	0	0	0	0	1	0
RIFPA_jg10317.t1	1	0	0	0	0	1	0
RIFPA_jg10319.t2	1	1	0	0	0	0	0
RIFPA_jg10321.t1	1	0	0	0	0	1	0
RIFPA_jg10325.t2	0.925	0.925	0	0.28	0	0	0
RIFPA_jg10327.t1	0.467	0.456	0.187	0.142	0	0.467	0.273
RIFPA_jg10327.t2	0.629	0.582	0	0.024	0	0.629	0.424
RIFPA_jg10328.t1	0.971	0	0	0	0.034	0	0.971
RIFPA_jg10328.t2	0.14	0.14	0.076	0.068	0.078	0.122	0.097
RIFPA_jg10329.t1	1	0	1	0	0	0	0
RIFPA_jg10329.t2	0.825	0.825	0.646	0	0	0	0
RIFPA_jg10329.t3	1	1	0	0	0	0	0
RIFPA_jg10329.t4	0.475	0.335	0.166	0.169	0	0.312	0.475
RIFPA_jg10329.t5	0.75	0.503	0	0	0	0.209	0.75
RIFPA_jg10329.t6	1	1	0	0	0	0	0
RIFPA_jg10329.t7	1	0	1	0	0	0	0
RIFPA_jg1033.t3	1	0	0	0	0	1	0
RIFPA_jg10330.t1	0.425	0.248	0.135	0.206	0	0.425	0.378
RIFPA_jg10330.t2	0.24	0.135	0.123	0.154	0.126	0.24	0.146
RIFPA_jg10334.t1	0.486	0.486	0.209	0.215	0	0.327	0.434
RIFPA_jg10334.t2	0.9	0.9	0	0	0	0.363	0
RIFPA_jg10335.t1	0.8	0.8	0	0	0	0.427	0.109
RIFPA_jg10338.t1	0.8	0.8	0.452	0	0	0.29	0
RIFPA_jg10340.t1	0.886	0	0	0	0.414	0	0.886
RIFPA_jg10341.t1	0.02	0.02	0.014	0.014	0.01	0.018	0.016
RIFPA_jg10343.t1	1	0	0	0	0	1	0
RIFPA_jg10344.t1	1	0	0	0	0	1	0
RIFPA_jg10346.t1	1	0	0	0	0	1	0
RIFPA_jg10346.t2	1	0	0	0	0	1	0
RIFPA_jg10346.t4	0.5	0.379	0.181	0.206	0	0.5	0.249
RIFPA_jg10350.t1	0.933	0.933	0	0.221	0	0	0
RIFPA_jg10351.t1	0.8	0.613	0	0	0	0.8	0
RIFPA_jg10352.t2	0.8	0.568	0	0.059	0	0.8	0
RIFPA_jg10352.t3	0.525	0.148	0.096	0.176	0.094	0.508	0.525
RIFPA_jg10353.t1	0.111	0.105	0.093	0.092	0.071	0.111	0.091
RIFPA_jg10353.t2	0.75	0.192	0	0.103	0.201	0.75	0
RIFPA_jg10353.t3	0.825	0.27	0	0.189	0	0.159	0.825
RIFPA_jg10353.t4	0.3	0.294	0.177	0.204	0	0.298	0.3
RIFPA_jg10353.t6	0.533	0.533	0	0.065	0	0.495	0.42
RIFPA_jg10354.t2	0.6	0.6	0	0.349	0	0.469	0.224
RIFPA_jg10354.t3	1	0	0	0	1	0	0
RIFPA_jg10359.t1	0.4	0.215	0	0.205	0.33	0.281	0.4
RIFPA_jg10359.t2	0.375	0.046	0.132	0.208	0.31	0.375	0.373
RIFPA_jg1036.t1	1	0	0	0	0	1	0
RIFPA_jg10361.t1	1	0	0	0	0	1	0
RIFPA_jg10362.t1	1	1	0	0	0	0	0
RIFPA_jg10363.t1	1	1	0	0	0	0	0
RIFPA_jg10363.t3	1	1	0	0	0	0	0
RIFPA_jg10365.t2	0.6	0.6	0.349	0.372	0	0.215	0
RIFPA_jg10366.t1	0.489	0.489	0.275	0.378	0	0.234	0.156
RIFPA_jg10369.t2	0.6	0.6	0.27	0.148	0	0.12	0.213
RIFPA_jg10369.t4	1	1	0	0	0	0	0
RIFPA_jg1037.t1	0.84	0.4	0	0	0	0.84	0.168
RIFPA_jg10372.t1	0.14	0.125	0.104	0.109	0.067	0.14	0.119
RIFPA_jg10372.t2	0.089	0.081	0.064	0.075	0.047	0.089	0.057
RIFPA_jg10373.t1	0.933	0	0.173	0	0.933	0	0
RIFPA_jg10373.t2	0.111	0.107	0.09	0.107	0.036	0.111	0.072
RIFPA_jg10373.t3	0.178	0.178	0.132	0.157	0.05	0.15	0.095
RIFPA_jg10373.t4	1	0	0	0	0	1	0
RIFPA_jg10374.t1	0.65	0.494	0.446	0.65	0.02	0	0
RIFPA_jg10374.t2	0.133	0.133	0.11	0.118	0.036	0.12	0.085
RIFPA_jg10375.t1	0.02	0.02	0.013	0.014	0.012	0.02	0.014
RIFPA_jg10376.t1	0.133	0.097	0.125	0.061	0.098	0.133	0.092
RIFPA_jg10377.t1	0.75	0.44	0	0	0	0.75	0.375
RIFPA_jg10377.t11	1	1	0	0	0	0	0
RIFPA_jg10377.t5	0.967	0.967	0	0	0	0.089	0
RIFPA_jg10377.t6	0.64	0.24	0.134	0.213	0	0.472	0.64
RIFPA_jg10377.t8	0.85	0.627	0	0	0	0.85	0
RIFPA_jg10377.t9	0.5	0.5	0.208	0.196	0	0.351	0.335
RIFPA_jg10379.t1	0.714	0.21	0.407	0.203	0	0.714	0
RIFPA_jg10379.t2	0.044	0.044	0.039	0.037	0.023	0.042	0.038
RIFPA_jg10379.t3	0.1	0.1	0.084	0.083	0.064	0.098	0.092
RIFPA_jg10380.t1	0.04	0.04	0.031	0.034	0.025	0.039	0.037
RIFPA_jg10381.t1	0.378	0.276	0.136	0.205	0.147	0.378	0.207
RIFPA_jg10382.t1	0.633	0.633	0	0	0	0.546	0.465
RIFPA_jg10382.t2	0.92	0.219	0	0	0.92	0	0
RIFPA_jg10382.t3	1	0	0	0	0	1	0
RIFPA_jg10383.t1	0.933	0.933	0	0	0	0.153	0
RIFPA_jg10383.t3	0.9	0.02	0	0	0	0.9	0.021
RIFPA_jg10384.t1	1	0	0	0	0	1	0
RIFPA_jg10384.t3	0.76	0.299	0	0	0	0.76	0.539
RIFPA_jg10386.t1	0	0	0	0	0	0	0
RIFPA_jg10387.t1	0.6	0.372	0.071	0.263	0	0.6	0.328
RIFPA_jg1039.t1	0.56	0.56	0	0.246	0.138	0.309	0.321
RIFPA_jg10390.t1	1	0	1	0	0	0	0
RIFPA_jg10390.t2	0.8	0.523	0	0.11	0	0.8	0
RIFPA_jg10391.t1	0.18	0.161	0.115	0.094	0.078	0.18	0.113
RIFPA_jg10391.t3	0.333	0.333	0.26	0.171	0	0.322	0.188
RIFPA_jg10391.t4	0.575	0.536	0.341	0.045	0	0.575	0.251
RIFPA_jg10391.t5	0.28	0.191	0.154	0.133	0.1	0.28	0.108
RIFPA_jg10392.t1	1	0	0	0	0	1	0
RIFPA_jg10392.t2	0.633	0.633	0	0.164	0	0.576	0.257
RIFPA_jg10392.t3	0.289	0.278	0.115	0.144	0.1	0.289	0.229
RIFPA_jg10393.t1	0.467	0.28	0.099	0.181	0.104	0.467	0.225
RIFPA_jg10393.t2	0.475	0.364	0.186	0.233	0	0.475	0.25
RIFPA_jg10393.t3	0.686	0.157	0	0.356	0	0.686	0.437
RIFPA_jg10393.t5	1	0	0	0	1	0	0
RIFPA_jg10393.t6	1	0	0	0	0	1	0
RIFPA_jg10394.t1	0.95	0.95	0	0	0	0.219	0
RIFPA_jg10396.t1	1	0	1	0	0	0	0
RIFPA_jg10396.t2	0.95	0.95	0	0.211	0	0	0
RIFPA_jg10397.t1	1	1	0	0	0	0	0
RIFPA_jg10397.t2	0.867	0.867	0.173	0	0	0	0.107
RIFPA_jg10399.t1	1	1	0	0	0	0	0
RIFPA_jg10399.t3	1	1	0	0	0	0	0
RIFPA_jg10409.t1	1	0	0	1	0	0	0
RIFPA_jg10409.t2	1	0	0	1	0	0	0
RIFPA_jg1041.t1	0.771	0.771	0.11	0.179	0	0.377	0
RIFPA_jg10414.t1	0.04	0.032	0.032	0.034	0.021	0.04	0.029
RIFPA_jg10415.t1	0.7	0.579	0	0	0	0.7	0.544
RIFPA_jg10415.t2	0.629	0.289	0.491	0.629	0	0.373	0
RIFPA_jg1042.t1	0.4	0.352	0	0.349	0	0.4	0.342
RIFPA_jg10421.t1	1	0	1	0	0	0	0
RIFPA_jg10426.t1	0.14	0.14	0.087	0.069	0.054	0.13	0.106
RIFPA_jg10428.t2	0.371	0.368	0.246	0.309	0	0.371	0.181
RIFPA_jg10429.t1	0.75	0.425	0	0.111	0	0.75	0.111
RIFPA_jg1043.t1	0.28	0.28	0.173	0.233	0	0.262	0.24
RIFPA_jg1043.t2	0.556	0.556	0.234	0.238	0	0.246	0.144
RIFPA_jg10433.t1	1	0	0	0	0	1	0
RIFPA_jg10434.t2	0	0	0	0	0	0	0
RIFPA_jg10436.t1	1	0	0	0	0	0	1
RIFPA_jg10439.t1	0.511	0.263	0.511	0.479	0	0.158	0.109
RIFPA_jg10439.t2	0.867	0	0	0.436	0	0.867	0
RIFPA_jg10443.t2	0.933	0.933	0	0	0	0.339	0
RIFPA_jg10443.t3	0.833	0.833	0	0	0	0.491	0.026
RIFPA_jg10443.t4	0.8	0.8	0	0	0	0.047	0
RIFPA_jg10445.t1	0.444	0.444	0.182	0.236	0.007	0.36	0.16
RIFPA_jg10445.t2	0.467	0.208	0.153	0.079	0.174	0.357	0.467
RIFPA_jg10445.t3	1	0	1	0	0	0	0
RIFPA_jg10446.t1	1	0	0	0	1	0	0
RIFPA_jg10447.t1	1	0	0	0	0	0	1
RIFPA_jg10447.t3	0.65	0.65	0.183	0.057	0	0.439	0.276
RIFPA_jg10447.t4	0.8	0.154	0	0	0	0.8	0
RIFPA_jg10447.t6	0.833	0.833	0	0	0	0.796	0
RIFPA_jg10451.t1	1	1	0	0	0	0	0
RIFPA_jg10451.t2	1	1	0	0	0	0	0
RIFPA_jg10451.t3	1	1	0	0	0	0	0
RIFPA_jg10451.t6	1	1	0	0	0	0	0
RIFPA_jg10453.t1	0.775	0.775	0.113	0.146	0	0.463	0
RIFPA_jg10454.t1	0.8	0.8	0.078	0	0	0.5	0
RIFPA_jg10454.t2	1	0	0	0	0	0	1
RIFPA_jg10455.t1	1	0	1	0	0	0	0
RIFPA_jg10455.t2	0.16	0.16	0.074	0.085	0.093	0.151	0.139
RIFPA_jg10456.t1	0.85	0.85	0	0	0	0.613	0
RIFPA_jg10456.t5	0.75	0.75	0	0	0	0.734	0.104
RIFPA_jg1046.t6	1	1	0	0	0	0	0
RIFPA_jg10461.t4	1	0	0	0	0	1	0
RIFPA_jg10462.t1	0.6	0.6	0	0.142	0	0.591	0.408
RIFPA_jg10462.t2	1	1	0	0	0	0	0
RIFPA_jg10463.t1	0.85	0.85	0	0	0	0.743	0
RIFPA_jg10463.t2	0.533	0.533	0.14	0.254	0	0.457	0.119
RIFPA_jg10465.t3	0.933	0.933	0	0	0	0.184	0
RIFPA_jg10465.t5	0.8	0.8	0	0	0	0.489	0.131
RIFPA_jg10467.t1	0.25	0.182	0.133	0.134	0.073	0.25	0.24
RIFPA_jg10467.t2	0.867	0.599	0	0	0	0.867	0
RIFPA_jg10471.t2	0.9	0	0	0	0	0.9	0.35
RIFPA_jg10474.t2	0.971	0.068	0	0	0	0.971	0
RIFPA_jg10475.t1	0.967	0	0	0	0	0.116	0.967
RIFPA_jg10475.t2	0.75	0.639	0	0	0	0.75	0.43
RIFPA_jg10475.t3	0.667	0.126	0	0.117	0	0.667	0.59
RIFPA_jg10477.t1	0.5	0.263	0.156	0.263	0	0.5	0.323
RIFPA_jg10477.t2	0.9	0.293	0	0	0	0.9	0.134
RIFPA_jg10478.t1	0.62	0.62	0.25	0.15	0	0.423	0
RIFPA_jg10479.t1	0.378	0.378	0.289	0.271	0	0.243	0.141
RIFPA_jg10480.t1	0.12	0.106	0.075	0.095	0.048	0.12	0.098
RIFPA_jg10480.t2	0.543	0.455	0.274	0	0.501	0.543	0
RIFPA_jg10481.t1	0.9	0	0	0.504	0	0	0.9
RIFPA_jg10481.t2	0.933	0.933	0	0	0	0.172	0
RIFPA_jg10481.t3	1	1	0	0	0	0	0
RIFPA_jg10481.t4	0.625	0.625	0	0.24	0	0.414	0.328
RIFPA_jg10481.t5	1	0	1	0	0	0	0
RIFPA_jg10482.t1	1	0	0	1	0	0	0
RIFPA_jg10482.t2	0.68	0.371	0.499	0.68	0	0	0.047
RIFPA_jg10483.t1	0.9	0.9	0	0	0	0.244	0
RIFPA_jg10483.t2	0.9	0.475	0	0	0	0.9	0
RIFPA_jg10483.t4	1	1	0	0	0	0	0
RIFPA_jg10484.t1	0.8	0.8	0.153	0	0	0.373	0
RIFPA_jg10484.t2	0.9	0.9	0	0	0	0.317	0
RIFPA_jg10489.t1	0.556	0.556	0.291	0.177	0	0.308	0.057
RIFPA_jg1049.t1	1	1	0	0	0	0	0
RIFPA_jg10493.t2	0.4	0.4	0.398	0.367	0	0.129	0.043
RIFPA_jg10493.t3	0.56	0.56	0.551	0.529	0	0.05	0
RIFPA_jg10494.t1	0.04	0.037	0.029	0.033	0.029	0.04	0.033
RIFPA_jg10496.t2	0.88	0.464	0	0	0	0.88	0
RIFPA_jg10496.t3	0.629	0.498	0.159	0.399	0	0.629	0
RIFPA_jg10497.t1	0.657	0.359	0	0.128	0	0.657	0.392
RIFPA_jg10498.t1	0.25	0.235	0.208	0.203	0.055	0.25	0.145
RIFPA_jg10498.t2	0.14	0.121	0.107	0.117	0.062	0.14	0.099
RIFPA_jg1050.t1	0.62	0.62	0.281	0.157	0	0.207	0
RIFPA_jg10502.t1	1	0	0	0	1	0	0
RIFPA_jg1051.t1	0.657	0.657	0.213	0.138	0	0.381	0.09
RIFPA_jg10510.t1	0.657	0.657	0.538	0	0.335	0.178	0
RIFPA_jg10510.t2	0.629	0.629	0.465	0	0.259	0.166	0
RIFPA_jg10512.t1	0.96	0.96	0.086	0	0	0	0
RIFPA_jg10513.t2	0.886	0	0.886	0	0	0.409	0
RIFPA_jg10513.t3	1	0	1	0	0	0	0
RIFPA_jg10513.t4	1	0	1	0	0	0	0
RIFPA_jg10514.t1	0.84	0.84	0	0	0	0.649	0
RIFPA_jg10516.t1	0.8	0.8	0	0	0	0.565	0.152
RIFPA_jg10516.t2	1	0	0	0	0	0	1
RIFPA_jg10517.t2	0.725	0.409	0.444	0.725	0	0	0.046
RIFPA_jg10517.t3	0.75	0.75	0.297	0.519	0	0	0
RIFPA_jg10519.t1	0.92	0.397	0	0	0	0.92	0
RIFPA_jg10519.t2	0.88	0.323	0	0	0	0.88	0.141
RIFPA_jg10519.t3	0.743	0.743	0.311	0	0	0.36	0.187
RIFPA_jg10519.t4	0.733	0.733	0.084	0	0	0.372	0.256
RIFPA_jg10519.t5	0.76	0.76	0	0	0	0.688	0.316
RIFPA_jg1052.t1	0.244	0.244	0.131	0.131	0.071	0.159	0.179
RIFPA_jg1052.t2	0.3	0.3	0.127	0.247	0	0.265	0.271
RIFPA_jg10522.t1	0.56	0.529	0.114	0.371	0.307	0.56	0
RIFPA_jg10522.t2	0.667	0.296	0.534	0	0.667	0.235	0
RIFPA_jg10522.t3	0.367	0.367	0.113	0.356	0	0.362	0.284
RIFPA_jg10522.t4	1	1	0	0	0	0	0
RIFPA_jg10524.t2	1	0	0	0	1	0	0
RIFPA_jg10525.t1	0.68	0.68	0.3	0.223	0	0.172	0
RIFPA_jg10525.t2	1	0	1	0	0	0	0
RIFPA_jg10526.t1	0.85	0.85	0.396	0.135	0	0	0
RIFPA_jg1053.t1	0.75	0.319	0	0	0	0.75	0.473
RIFPA_jg1053.t2	1	0	0	0	0	1	0
RIFPA_jg10530.t1	0.571	0.571	0.087	0.209	0	0.407	0.229
RIFPA_jg10531.t2	1	1	0	0	0	0	0
RIFPA_jg10532.t1	1	1	0	0	0	0	0
RIFPA_jg10536.t1	1	1	0	0	0	0	0
RIFPA_jg10538.t1	0.629	0.629	0.225	0.252	0	0.303	0.209
RIFPA_jg10538.t2	0.8	0.766	0	0	0	0	0.8
RIFPA_jg1054.t1	0.8	0.774	0	0	0	0.8	0
RIFPA_jg1054.t3	0.8	0.065	0	0	0	0.8	0.317
RIFPA_jg10543.t1	0.6	0.6	0.197	0.276	0	0.315	0.233
RIFPA_jg10544.t2	0.667	0.667	0	0.21	0	0.613	0.313
RIFPA_jg10544.t3	0.667	0.215	0	0	0.232	0.573	0.667
RIFPA_jg10545.t1	0	0	0	0	0	0	0
RIFPA_jg10546.t1	0.429	0.429	0.157	0.209	0	0.4	0.298
RIFPA_jg10546.t2	0.72	0.72	0	0	0	0.653	0.483
RIFPA_jg10546.t3	0.55	0.336	0.122	0.054	0.076	0.55	0.331
RIFPA_jg10547.t1	0.156	0.156	0.132	0.108	0.073	0.096	0.079
RIFPA_jg10547.t2	0.18	0.166	0.157	0.154	0.052	0.18	0.16
RIFPA_jg10547.t3	0.956	0.105	0	0	0	0	0.956
RIFPA_jg10547.t4	0.075	0.067	0.074	0.074	0.047	0.072	0.075
RIFPA_jg10547.t5	0.06	0.06	0.049	0.042	0.033	0.058	0.052
RIFPA_jg10547.t7	1	0	0	0	1	0	0
RIFPA_jg10549.t1	0.9	0	0	0	0	0.428	0.9
RIFPA_jg10549.t2	0.429	0.429	0.174	0.315	0	0.322	0.211
RIFPA_jg10549.t3	NA	NA	NA	NA	NA	NA	NA
RIFPA_jg10550.t1	0	0	0	0	0	0	0
RIFPA_jg10550.t2	0.2	0.142	0.125	0.155	0.1	0.161	0.2
RIFPA_jg10550.t3	0.75	0.257	0	0.413	0	0.75	0
RIFPA_jg10551.t1	0.733	0.733	0	0	0	0.541	0.454
RIFPA_jg10551.t2	1	1	0	0	0	0	0
RIFPA_jg10551.t4	0.8	0.459	0	0	0	0.8	0.233
RIFPA_jg10554.t1	0.08	0.067	0.057	0.062	0.051	0.08	0.07
RIFPA_jg10555.t1	1	0	0	0	0	1	0
RIFPA_jg10555.t2	0.467	0.366	0.467	0.462	0	0.338	0
RIFPA_jg10555.t3	1	0	0	0	0	0	1
RIFPA_jg10555.t4	0.8	0.67	0	0	0	0.8	0
RIFPA_jg10556.t1	0.743	0.338	0	0	0	0.477	0.743
RIFPA_jg10557.t1	0.7	0.557	0	0.478	0	0.7	0
RIFPA_jg10557.t2	1	1	0	0	0	0	0
RIFPA_jg10557.t4	0.6	0.379	0	0.463	0	0.6	0.252
RIFPA_jg1056.t1	1	0	0	0	0	1	0
RIFPA_jg10560.t1	0.867	0	0	0	0.701	0.867	0
RIFPA_jg10560.t2	0.25	0.25	0.192	0.212	0.035	0.213	0.205
RIFPA_jg10561.t2	0.444	0.427	0.099	0.108	0.06	0.444	0.265
RIFPA_jg10562.t1	0.875	0	0.875	0.451	0	0	0
RIFPA_jg10562.t2	0.2	0.169	0.085	0.138	0.057	0.2	0.155
RIFPA_jg10562.t3	1	0	0	0	1	0	0
RIFPA_jg10567.t1	0.133	0.074	0.099	0.129	0.12	0.133	0.093
RIFPA_jg10568.t1	0.72	0.269	0.249	0	0.72	0.329	0
RIFPA_jg1057.t1	1	1	0	0	0	0	0
RIFPA_jg1057.t2	1	1	0	0	0	0	0
RIFPA_jg1057.t3	1	1	0	0	0	0	0
RIFPA_jg10572.t1	1	1	0	0	0	0	0
RIFPA_jg10574.t1	0.467	0.467	0.254	0.268	0	0.458	0.152
RIFPA_jg10576.t1	0.85	0	0.85	0.527	0	0	0
RIFPA_jg10576.t3	0.95	0.152	0	0	0	0.95	0
RIFPA_jg10576.t6	1	0	0	0	0	0	1
RIFPA_jg10577.t1	0.622	0	0	0	0.501	0.456	0.622
RIFPA_jg10578.t2	0.8	0.474	0	0	0	0.8	0.295
RIFPA_jg10579.t1	0.74	0.74	0.253	0	0	0.271	0
RIFPA_jg10580.t1	0.85	0	0.664	0	0.85	0	0
RIFPA_jg10580.t3	0.771	0.771	0	0	0	0.397	0.348
RIFPA_jg10580.t4	0.525	0.463	0	0.148	0	0.525	0.463
RIFPA_jg10580.t5	1	1	0	0	0	0	0
RIFPA_jg10580.t6	0.767	0.767	0	0.183	0	0.621	0
RIFPA_jg10582.t1	0.933	0.153	0	0	0	0.933	0
RIFPA_jg10582.t2	0.833	0	0	0	0	0.833	0.634
RIFPA_jg10582.t3	1	0	0	0	0	1	0
RIFPA_jg10583.t1	0.933	0.933	0	0	0	0.378	0
RIFPA_jg10583.t2	0.8	0.8	0	0	0	0.2	0
RIFPA_jg10586.t1	0.7	0.652	0	0.254	0	0.7	0
RIFPA_jg10587.t1	0.96	0	0	0.188	0	0.96	0
RIFPA_jg10589.t1	1	0	0	1	0	0	0
RIFPA_jg10592.t1	1	0	0	0	0	1	0
RIFPA_jg10592.t2	0.9	0	0	0.49	0	0.9	0
RIFPA_jg10592.t4	0.511	0.095	0.29	0.402	0.146	0.511	0
RIFPA_jg10596.t1	0.6	0.412	0	0.074	0	0.6	0.576
RIFPA_jg10596.t2	0.733	0.733	0	0.104	0	0.67	0.156
RIFPA_jg10596.t3	0.222	0.214	0.127	0.144	0.118	0.222	0.161
RIFPA_jg10596.t4	0.9	0.9	0	0	0	0.269	0
RIFPA_jg10596.t6	0.8	0.648	0	0	0	0.8	0
RIFPA_jg10597.t1	0.333	0.216	0.166	0.224	0.012	0.333	0.232
RIFPA_jg10597.t2	0.88	0	0	0	0.88	0.038	0.227
RIFPA_jg10598.t1	0.8	0.472	0	0	0	0.8	0.166
RIFPA_jg10598.t2	0.867	0.529	0	0	0	0.867	0
RIFPA_jg10599.t1	0.733	0.733	0	0	0	0.416	0.41
RIFPA_jg10601.t2	1	0	0	0	0	1	0
RIFPA_jg10603.t1	0.629	0.629	0.246	0.053	0	0.497	0.242
RIFPA_jg10605.t1	1	1	0	0	0	0	0
RIFPA_jg10605.t2	1	1	0	0	0	0	0
RIFPA_jg10606.t1	0.422	0.329	0.2	0.12	0.106	0.422	0.228
RIFPA_jg10606.t3	0.733	0.705	0.027	0.09	0	0.733	0.017
RIFPA_jg1061.t1	1	0	0	1	0	0	0
RIFPA_jg10614.t1	0.711	0.711	0.088	0.208	0	0.251	0.171
RIFPA_jg10615.t1	0.95	0.95	0	0	0	0.109	0
RIFPA_jg10616.t1	0.9	0.9	0	0	0	0.415	0
RIFPA_jg10616.t10	1	1	0	0	0	0	0
RIFPA_jg10616.t11	0.711	0.711	0.479	0.279	0	0.052	0
RIFPA_jg10616.t12	0.6	0.6	0.587	0.433	0	0.025	0
RIFPA_jg10616.t13	0.78	0.78	0.194	0.103	0	0.27	0
RIFPA_jg10616.t2	0.967	0.967	0.012	0	0	0	0
RIFPA_jg10616.t3	0.575	0.575	0.49	0.29	0	0.235	0
RIFPA_jg10616.t4	1	1	0	0	0	0	0
RIFPA_jg10616.t7	0.967	0.967	0.158	0	0	0	0
RIFPA_jg10616.t8	1	1	0	0	0	0	0
RIFPA_jg10616.t9	1	1	0	0	0	0	0
RIFPA_jg1062.t1	0.644	0	0.644	0.461	0	0	0.514
RIFPA_jg10621.t1	0.6	0.554	0	0.003	0	0.6	0.396
RIFPA_jg10621.t3	0.8	0.8	0	0	0	0.563	0
RIFPA_jg10635.t4	0.9	0.9	0	0	0	0.102	0
RIFPA_jg10639.t2	0.733	0.733	0	0	0	0.195	0.721
RIFPA_jg10640.t1	0.72	0.72	0	0	0	0.611	0.325
RIFPA_jg10641.t3	0.85	0.63	0	0	0	0	0.85
RIFPA_jg10642.t1	0.8	0	0	0	0	0.423	0.8
RIFPA_jg10645.t1	1	1	0	0	0	0	0
RIFPA_jg10645.t2	1	0	0	0	0	1	0
RIFPA_jg10647.t1	0.767	0.563	0	0	0	0.767	0.228
RIFPA_jg10647.t2	1	1	0	0	0	0	0
RIFPA_jg10647.t3	0.714	0.364	0.066	0.198	0	0.714	0.113
RIFPA_jg10647.t5	0.9	0.34	0	0	0	0.9	0
RIFPA_jg10648.t1	1	0	0	0	0	1	0
RIFPA_jg10648.t2	1	0	0	0	0	1	0
RIFPA_jg10649.t2	0.178	0.174	0.098	0.099	0.059	0.178	0.171
RIFPA_jg10653.t2	1	0	0	0	0	1	0
RIFPA_jg10654.t1	0.8	0.079	0	0	0	0.769	0.8
RIFPA_jg10654.t2	1	1	0	0	0	0	0
RIFPA_jg10654.t3	0.933	0.933	0	0.331	0	0	0
RIFPA_jg10655.t1	0.88	0.28	0	0	0	0.88	0.124
RIFPA_jg10655.t2	1	0	0	0	0	1	0
RIFPA_jg10655.t3	1	0	0	0	0	1	0
RIFPA_jg10655.t4	0.6	0.316	0.187	0.262	0.129	0.6	0.107
RIFPA_jg10657.t1	0.867	0.867	0	0	0	0.524	0
RIFPA_jg10657.t2	1	0	0	0	0	0	1
RIFPA_jg10657.t3	0.178	0.178	0.095	0.11	0.122	0.166	0.126
RIFPA_jg10657.t4	0.629	0.629	0.177	0.232	0	0.491	0.081
RIFPA_jg10658.t2	1	1	0	0	0	0	0
RIFPA_jg10660.t1	0.8	0.671	0	0.09	0	0.8	0
RIFPA_jg10660.t2	0.88	0.47	0	0	0	0.88	0
RIFPA_jg10660.t4	1	0	0	0	0	1	0
RIFPA_jg10661.t1	1	0	0	1	0	0	0
RIFPA_jg10662.t1	0.667	0.667	0.01	0.013	0	0.248	0.578
RIFPA_jg10662.t2	0.9	0	0.9	0	0	0	0.111
RIFPA_jg10663.t1	0.867	0.19	0	0	0	0.278	0.867
RIFPA_jg10663.t2	0.68	0.68	0	0.301	0	0.661	0
RIFPA_jg10663.t4	1	1	0	0	0	0	0
RIFPA_jg10665.t1	0.711	0.467	0.021	0	0	0.711	0.306
RIFPA_jg10666.t1	0.943	0.943	0	0	0	0.135	0
RIFPA_jg10667.t1	0.225	0.225	0.176	0.132	0.102	0.177	0.146
RIFPA_jg10667.t3	0.55	0.55	0.204	0.149	0	0.286	0.23
RIFPA_jg10668.t1	0.867	0	0	0	0.509	0	0.867
RIFPA_jg10668.t2	0.514	0.207	0.15	0.514	0.064	0.252	0.421
RIFPA_jg10668.t3	0.6	0.557	0	0.513	0	0.6	0
RIFPA_jg10669.t1	0.55	0.312	0.138	0.168	0.11	0.55	0.303
RIFPA_jg10669.t2	0.933	0.006	0	0	0	0.933	0
RIFPA_jg10671.t2	1	0	0	0	0	0	1
RIFPA_jg10672.t3	0.64	0.441	0.129	0.066	0	0.64	0.179
RIFPA_jg10672.t4	0.8	0.633	0	0	0	0.8	0
RIFPA_jg10672.t5	0.95	0.144	0	0	0	0.95	0
RIFPA_jg1068.t1	1	0	0	0	0	0	1
RIFPA_jg10683.t1	1	0	0	0	0	0	1
RIFPA_jg10683.t3	1	1	0	0	0	0	0
RIFPA_jg10685.t2	0.6	0.5	0	0	0	0.6	0.52
RIFPA_jg10686.t1	1	0	0	0	1	0	0
RIFPA_jg10686.t2	0.16	0.102	0.093	0.136	0.094	0.16	0.133
RIFPA_jg10688.t1	0.25	0.2	0.159	0.178	0.061	0.25	0.192
RIFPA_jg10688.t2	0.867	0.325	0	0.034	0	0.867	0
RIFPA_jg10688.t4	0.6	0.347	0	0.365	0	0.6	0.319
RIFPA_jg1069.t1	0.12	0.115	0.089	0.059	0.08	0.12	0.114
RIFPA_jg1069.t2	0.16	0.16	0.12	0.088	0.097	0.152	0.15
RIFPA_jg1069.t3	0.9	0.9	0	0	0	0.512	0
RIFPA_jg10691.t6	0.95	0.039	0	0	0	0.95	0
RIFPA_jg10695.t2	1	1	0	0	0	0	0
RIFPA_jg10697.t1	0.425	0.233	0.031	0.181	0.182	0.425	0.269
RIFPA_jg10697.t2	1	0	0	0	0	1	0
RIFPA_jg10698.t1	0.9	0	0	0	0	0.9	0.342
RIFPA_jg10698.t2	0.778	0.176	0	0.195	0	0.778	0.215
RIFPA_jg107.t1	1	1	0	0	0	0	0
RIFPA_jg107.t2	1	1	0	0	0	0	0
RIFPA_jg107.t5	1	1	0	0	0	0	0
RIFPA_jg1070.t1	0.55	0.413	0	0.209	0	0.55	0.423
RIFPA_jg10701.t1	0.9	0	0	0	0	0.9	0.386
RIFPA_jg10701.t2	1	1	0	0	0	0	0
RIFPA_jg10701.t3	0.85	0.85	0	0	0	0.306	0.1
RIFPA_jg10701.t5	1	0	0	0	0	0	1
RIFPA_jg10701.t6	0.933	0.933	0.174	0	0	0.065	0
RIFPA_jg10703.t1	0.85	0.85	0.163	0.045	0	0.18	0.032
RIFPA_jg10708.t1	1	1	0	0	0	0	0
RIFPA_jg1071.t1	0.375	0.198	0.206	0.264	0.029	0.375	0.338
RIFPA_jg10710.t1	0.9	0.9	0	0	0	0.197	0
RIFPA_jg10711.t1	0.04	0.024	0.028	0.037	0.022	0.04	0.036
RIFPA_jg10712.t1	0.567	0.49	0	0.161	0	0.567	0.391
RIFPA_jg10712.t3	0.833	0.833	0	0	0	0.622	0
RIFPA_jg10712.t4	0.8	0.716	0	0	0	0.8	0
RIFPA_jg10712.t5	1	0	1	0	0	0	0
RIFPA_jg10712.t6	1	1	0	0	0	0	0
RIFPA_jg10713.t1	0.933	0.416	0	0	0	0.933	0
RIFPA_jg10713.t2	0.35	0.205	0.186	0.153	0.096	0.35	0.267
RIFPA_jg10713.t3	0.48	0.271	0.338	0.161	0	0.48	0.322
RIFPA_jg10714.t1	0.62	0.62	0.157	0	0	0.397	0.301
RIFPA_jg10714.t2	0.925	0	0	0	0	0.268	0.925
RIFPA_jg10715.t1	0.333	0.333	0.147	0.155	0.069	0.332	0.271
RIFPA_jg10715.t2	0.6	0.6	0.191	0	0.212	0.158	0.502
RIFPA_jg10715.t3	0.333	0.331	0.154	0.127	0.111	0.333	0.218
RIFPA_jg10719.t1	1	0	0	0	0	0	1
RIFPA_jg10721.t1	0	0	0	0	0	0	0
RIFPA_jg10721.t2	1	0	0	0	1	0	0
RIFPA_jg10722.t1	0.111	0.111	0.071	0.063	0.053	0.105	0.09
RIFPA_jg10722.t2	0.356	0.356	0.198	0.166	0.075	0.334	0.26
RIFPA_jg10723.t2	1	1	0	0	0	0	0
RIFPA_jg10723.t4	0.85	0.85	0	0	0	0.382	0.167
RIFPA_jg10723.t5	1	1	0	0	0	0	0
RIFPA_jg10724.t3	0.7	0.297	0	0	0	0.651	0.7
RIFPA_jg10724.t5	0.714	0.307	0	0	0	0.625	0.714
RIFPA_jg10724.t6	1	0	0	0	0	1	0
RIFPA_jg10725.t3	0.85	0.85	0	0	0	0.328	0.139
RIFPA_jg10725.t4	0.84	0.84	0.179	0	0	0.227	0
RIFPA_jg10725.t6	0.52	0.52	0.39	0.297	0	0.461	0
RIFPA_jg10730.t1	0.46	0.46	0.214	0.132	0.02	0.276	0.175
RIFPA_jg10731.t1	0.04	0.04	0.023	0.016	0.017	0.033	0.027
RIFPA_jg10731.t2	0.54	0.54	0.141	0	0	0.305	0.214
RIFPA_jg10731.t4	0.1	0.1	0.058	0.037	0.029	0.074	0.06
RIFPA_jg10731.t5	0.9	0.9	0.085	0	0	0.192	0
RIFPA_jg10732.t1	0.12	0.117	0.089	0.083	0.016	0.12	0.089
RIFPA_jg10732.t2	0.978	0	0	0	0.978	0	0
RIFPA_jg10733.t1	0.6	0.503	0	0.091	0	0.322	0.6
RIFPA_jg10733.t2	0.8	0	0.8	0	0.762	0	0
RIFPA_jg10735.t1	1	1	0	0	0	0	0
RIFPA_jg10737.t1	0.756	0.059	0.128	0.228	0.232	0.756	0
RIFPA_jg10738.t1	0.711	0	0.635	0.711	0	0	0.272
RIFPA_jg10738.t2	0.75	0	0.75	0.728	0	0	0.099
RIFPA_jg10739.t5	1	1	0	0	0	0	0
RIFPA_jg1074.t2	1	0	0	0	0	1	0
RIFPA_jg1074.t8	1	0	0	0	0	1	0
RIFPA_jg10747.t1	1	0	0	0	0	1	0
RIFPA_jg10750.t1	0.743	0	0	0	0.743	0.349	0.413
RIFPA_jg10751.t1	0.92	0	0	0	0.92	0.365	0
RIFPA_jg10756.t1	0.833	0.216	0	0.833	0	0.354	0
RIFPA_jg10756.t2	1	0	0	0	0	0	1
RIFPA_jg10756.t3	0.829	0.707	0	0.829	0	0	0
RIFPA_jg10759.t1	1	0	0	1	0	0	0
RIFPA_jg1076.t1	0.8	0	0	0	0	0.656	0.8
RIFPA_jg1076.t2	0.657	0.53	0	0	0	0.657	0.554
RIFPA_jg10761.t1	0.725	0	0.725	0.544	0	0.153	0.119
RIFPA_jg10765.t1	0.9	0	0	0	0	0.9	0.375
RIFPA_jg10766.t1	0.8	0	0	0	0	0.8	0.757
RIFPA_jg10767.t1	1	0	0	0	0	1	0
RIFPA_jg10770.t3	1	1	0	0	0	0	0
RIFPA_jg10770.t6	1	1	0	0	0	0	0
RIFPA_jg10772.t1	1	1	0	0	0	0	0
RIFPA_jg10772.t3	1	0	0	0	0	1	0
RIFPA_jg10777.t1	0.867	0	0	0	0	0.6	0.867
RIFPA_jg1078.t1	0.8	0.788	0	0	0	0.8	0
RIFPA_jg10781.t2	0.333	0.296	0.17	0.193	0.083	0.333	0.255
RIFPA_jg10786.t1	0.356	0.338	0.235	0.218	0	0.356	0.297
RIFPA_jg10787.t1	0.686	0.686	0	0.192	0	0.41	0.212
RIFPA_jg10788.t1	0.267	0.215	0.13	0.145	0.107	0.267	0.203
RIFPA_jg1079.t1	0.689	0.689	0.12	0.128	0.073	0.329	0
RIFPA_jg1079.t2	0.8	0.8	0	0	0	0.459	0.179
RIFPA_jg10794.t1	0.76	0.14	0	0	0.483	0.76	0.307
RIFPA_jg10795.t1	0.8	0.8	0.273	0.125	0	0.205	0
RIFPA_jg10797.t1	0.467	0.258	0	0.061	0.465	0.467	0.295
RIFPA_jg10797.t2	0.044	0.044	0.034	0.039	0.038	0.043	0.039
RIFPA_jg10799.t1	1	1	0	0	0	0	0
RIFPA_jg10799.t3	1	1	0	0	0	0	0
RIFPA_jg10801.t1	0.54	0.54	0.079	0	0.288	0.172	0.242
RIFPA_jg10802.t1	1	1	0	0	0	0	0
RIFPA_jg10805.t1	0.822	0.822	0	0	0.061	0.231	0.171
RIFPA_jg10806.t1	1	1	0	0	0	0	0
RIFPA_jg10806.t2	1	1	0	0	0	0	0
RIFPA_jg10810.t1	0.889	0.889	0.376	0	0	0	0
RIFPA_jg10811.t1	0.822	0.822	0.171	0.012	0	0	0.252
RIFPA_jg10811.t2	0.95	0.95	0.154	0	0	0	0
RIFPA_jg10811.t4	1	1	0	0	0	0	0
RIFPA_jg10815.t1	0.875	0.042	0.341	0	0	0.875	0
RIFPA_jg10815.t2	1	0	0	0	0	1	0
RIFPA_jg10815.t3	0.933	0	0	0	0	0.933	0.301
RIFPA_jg10816.t1	0.925	0.925	0.269	0	0	0	0
RIFPA_jg10819.t1	0.95	0.95	0	0	0	0.018	0
RIFPA_jg10822.t1	0.9	0.9	0	0	0	0.389	0
RIFPA_jg10826.t1	1	0	0	0	0	0	1
RIFPA_jg10826.t2	0.5	0.346	0.157	0.29	0	0.5	0.325
RIFPA_jg10828.t1	0.55	0.484	0	0.073	0	0.535	0.55
RIFPA_jg10830.t1	0.767	0.767	0	0	0	0.569	0.393
RIFPA_jg10831.t1	0.475	0.421	0.092	0.212	0	0.475	0.313
RIFPA_jg10831.t2	0.767	0.767	0	0	0	0.474	0.404
RIFPA_jg10832.t1	0.84	0.613	0	0	0	0.84	0
RIFPA_jg10832.t2	1	0	0	0	0	0	1
RIFPA_jg10833.t1	0.6	0.6	0.199	0	0	0.283	0.125
RIFPA_jg10834.t1	0.22	0.22	0.131	0.116	0.073	0.152	0.125
RIFPA_jg10834.t2	0.825	0	0	0	0	0.722	0.825
RIFPA_jg10835.t1	1	0	0	0	0	1	0
RIFPA_jg10838.t1	0.04	0.037	0.026	0.031	0.021	0.04	0.033
RIFPA_jg10839.t1	0.933	0	0	0.167	0	0.933	0
RIFPA_jg10839.t2	0.45	0.294	0.122	0.233	0.055	0.45	0.259
RIFPA_jg10839.t3	1	0	1	0	0	0	0
RIFPA_jg10843.t1	1	1	0	0	0	0	0
RIFPA_jg10843.t3	0.971	0	0	0	0	0.111	0.971
RIFPA_jg10843.t4	0.343	0.28	0.199	0.282	0	0.343	0.244
RIFPA_jg10843.t7	1	0	0	0	0	0	1
RIFPA_jg10843.t8	0.9	0.228	0	0	0	0.226	0.9
RIFPA_jg10846.t1	0.067	0.065	0.046	0.065	0.037	0.064	0.067
RIFPA_jg10846.t2	0.14	0.126	0.091	0.111	0.087	0.14	0.112
RIFPA_jg10846.t3	1	0	0	0	1	0	0
RIFPA_jg10848.t1	0.9	0.38	0	0	0	0	0.9
RIFPA_jg10848.t2	0.8	0.8	0	0	0	0.057	0
RIFPA_jg10851.t1	0.629	0.626	0	0	0	0.629	0.566
RIFPA_jg10851.t2	1	0	0	0	0	1	0
RIFPA_jg10851.t3	1	0	0	0	0	0	1
RIFPA_jg10853.t1	1	0	0	0	0	1	0
RIFPA_jg10853.t2	1	0	0	0	0	1	0
RIFPA_jg10854.t1	0.733	0.512	0	0	0	0.733	0.249
RIFPA_jg10854.t2	0.8	0.108	0	0	0	0.418	0.8
RIFPA_jg10854.t3	0.88	0.529	0	0	0	0.88	0
RIFPA_jg10856.t2	0.8	0.8	0	0.088	0	0.462	0.109
RIFPA_jg10857.t1	1	0	0	1	0	0	0
RIFPA_jg10857.t2	1	0	0	1	0	0	0
RIFPA_jg10858.t1	0.48	0	0.48	0.156	0.023	0.15	0.473
RIFPA_jg10858.t2	1	0	1	0	0	0	0
RIFPA_jg10858.t4	1	0	0	1	0	0	0
RIFPA_jg10858.t5	0.56	0	0.427	0.132	0	0.201	0.56
RIFPA_jg10858.t6	0.58	0	0.58	0.151	0	0.086	0.455
RIFPA_jg10858.t7	1	0	0	1	0	0	0
RIFPA_jg10863.t1	0.92	0	0	0	0	0.92	0.265
RIFPA_jg10863.t2	1	0	0	0	0	1	0
RIFPA_jg10866.t1	0.675	0.283	0	0.287	0	0.675	0.384
RIFPA_jg10867.t2	0.675	0.496	0	0	0.026	0.675	0.44
RIFPA_jg10869.t1	0.444	0.272	0.163	0.152	0.143	0.444	0.339
RIFPA_jg10870.t1	1	0	0	0	0	1	0
RIFPA_jg10870.t2	0.8	0	0	0	0	0.8	0.559
RIFPA_jg10873.t1	0.6	0.273	0.008	0.297	0.341	0.6	0
RIFPA_jg10873.t2	0.778	0.161	0	0.082	0	0.778	0.374
RIFPA_jg10874.t1	1	0	0	0	0	1	0
RIFPA_jg10875.t1	0.75	0	0	0.032	0.279	0.345	0.75
RIFPA_jg10876.t1	0.88	0.5	0	0	0	0.88	0
RIFPA_jg10876.t2	0.8	0	0	0	0	0.515	0.8
RIFPA_jg10879.t1	0.711	0.419	0	0	0	0.711	0.47
RIFPA_jg10882.t2	1	1	0	0	0	0	0
RIFPA_jg10883.t1	1	1	0	0	0	0	0
RIFPA_jg10883.t2	1	1	0	0	0	0	0
RIFPA_jg10884.t2	1	1	0	0	0	0	0
RIFPA_jg10885.t1	1	0	0	0	0	0	1
RIFPA_jg10885.t2	0.933	0	0	0	0.933	0	0.184
RIFPA_jg10885.t5	1	0	0	0	0	0	1
RIFPA_jg10887.t1	1	0	0	0	1	0	0
RIFPA_jg10896.t1	1	1	0	0	0	0	0
RIFPA_jg10896.t2	1	1	0	0	0	0	0
RIFPA_jg10896.t3	1	1	0	0	0	0	0
RIFPA_jg10898.t1	0.72	0.72	0.053	0.367	0	0.291	0.042
RIFPA_jg10898.t4	1	0	0	0	0	1	0
RIFPA_jg10899.t2	1	1	0	0	0	0	0
RIFPA_jg109.t1	0.844	0.844	0	0	0	0.564	0
RIFPA_jg10900.t1	0.95	0.95	0	0	0	0.162	0
RIFPA_jg10900.t2	0.978	0.978	0	0	0	0.061	0
RIFPA_jg10900.t3	1	1	0	0	0	0	0
RIFPA_jg10900.t5	1	1	0	0	0	0	0
RIFPA_jg10901.t1	1	1	0	0	0	0	0
RIFPA_jg10901.t2	1	1	0	0	0	0	0
RIFPA_jg10902.t2	0.08	0.076	0.061	0.08	0.05	0.076	0.061
RIFPA_jg10903.t1	1	1	0	0	0	0	0
RIFPA_jg10903.t2	0.6	0.6	0.583	0.228	0	0.263	0.061
RIFPA_jg10904.t1	1	1	0	0	0	0	0
RIFPA_jg10905.t1	1	0	0	0	0	1	0
RIFPA_jg10908.t1	0.68	0.68	0	0	0	0.623	0.35
RIFPA_jg10908.t2	0.422	0.403	0.253	0.215	0.073	0.422	0.133
RIFPA_jg10908.t3	0.244	0.226	0.157	0.156	0.091	0.244	0.124
RIFPA_jg10910.t1	0.55	0.55	0.256	0.155	0	0.248	0.485
RIFPA_jg10910.t2	0.467	0.467	0.417	0.143	0	0.251	0.299
RIFPA_jg10911.t1	0.6	0.6	0.08	0.035	0.093	0.394	0.402
RIFPA_jg10912.t1	0.6	0.6	0.271	0.45	0	0.388	0
RIFPA_jg10913.t1	0.96	0.96	0	0	0	0.127	0
RIFPA_jg10913.t2	0.9	0.9	0	0	0	0	0.067
RIFPA_jg10913.t3	0.72	0.72	0	0	0	0.481	0.298
RIFPA_jg10915.t1	0.28	0.28	0.177	0.165	0.047	0.191	0.227
RIFPA_jg10915.t2	0.629	0.629	0.075	0.103	0	0.334	0.534
RIFPA_jg10916.t1	0.533	0.533	0	0.111	0	0.475	0.473
RIFPA_jg10917.t1	0.7	0	0	0	0.7	0.335	0.569
RIFPA_jg10918.t1	0.689	0	0	0	0.376	0.369	0.689
RIFPA_jg10919.t1	1	0	0	0	0	0	1
RIFPA_jg10919.t3	0.967	0	0	0	0	0.153	0.967
RIFPA_jg10919.t4	0.68	0.419	0	0.362	0	0.68	0.294
RIFPA_jg10920.t1	1	1	0	0	0	0	0
RIFPA_jg10921.t2	1	0	0	0	0	1	0
RIFPA_jg10922.t1	0.8	0	0	0	0.31	0.27	0.8
RIFPA_jg10922.t2	1	0	0	0	1	0	0
RIFPA_jg10923.t3	0.967	0.967	0	0	0	0.078	0
RIFPA_jg10924.t1	0.88	0.583	0	0	0	0.88	0
RIFPA_jg10927.t2	0.54	0.197	0.079	0.283	0	0.54	0.344
RIFPA_jg10928.t1	0.875	0	0.875	0.391	0	0	0
RIFPA_jg10928.t2	0.725	0	0	0.365	0.428	0.725	0
RIFPA_jg10928.t3	0.6	0.488	0.58	0.165	0	0.6	0
RIFPA_jg10928.t4	0.16	0.148	0.108	0.101	0.098	0.16	0.126
RIFPA_jg10929.t2	0.34	0.34	0.177	0.229	0.054	0.187	0.221
RIFPA_jg10930.t1	0.2	0.2	0.145	0.158	0.096	0.199	0.151
RIFPA_jg10934.t1	0.733	0.733	0	0	0	0.518	0.181
RIFPA_jg10938.t1	0.657	0.375	0	0.405	0	0.657	0.102
RIFPA_jg10938.t2	0.475	0.475	0.185	0.196	0	0.419	0.214
RIFPA_jg10938.t3	1	0	0	0	0	0	1
RIFPA_jg10938.t4	1	0	0	0	0	0	1
RIFPA_jg10938.t5	1	0	0	0	0	1	0
RIFPA_jg10939.t2	0.422	0.422	0.102	0.187	0	0.387	0.32
RIFPA_jg10940.t1	0.5	0.237	0.114	0.263	0	0.5	0.38
RIFPA_jg10940.t2	0.829	0.134	0	0	0	0.829	0.365
RIFPA_jg10941.t1	0.2	0.2	0.131	0.152	0.038	0.176	0.186
RIFPA_jg10941.t2	1	1	0	0	0	0	0
RIFPA_jg10943.t1	0.6	0.6	0	0	0	0.587	0.534
RIFPA_jg10944.t1	0.4	0.324	0.248	0.205	0	0.4	0.252
RIFPA_jg10945.t1	0.467	0.467	0	0.209	0	0.422	0.383
RIFPA_jg10946.t1	0.267	0.186	0.176	0.161	0.1	0.186	0.267
RIFPA_jg10947.t1	0.4	0.343	0.31	0	0.107	0.4	0.263
RIFPA_jg10947.t2	0.667	0.227	0.36	0	0.121	0.667	0.29
RIFPA_jg10951.t1	0.52	0.52	0	0.255	0	0.351	0.489
RIFPA_jg10951.t2	0.457	0.244	0.076	0.269	0.325	0.263	0.457
RIFPA_jg10954.t1	0	0	0	0	0	0	0
RIFPA_jg10955.t1	0.356	0.356	0.092	0.257	0	0.326	0.298
RIFPA_jg10956.t1	1	0	0	0	0	1	0
RIFPA_jg10957.t1	0.333	0.234	0.184	0.164	0	0.333	0.292
RIFPA_jg10957.t2	0.65	0.479	0	0.036	0	0.65	0.507
RIFPA_jg10957.t3	0.771	0.771	0	0	0	0.541	0.314
RIFPA_jg10957.t4	0.5	0.5	0.36	0	0	0.446	0.367
RIFPA_jg10957.t5	0.9	0	0.9	0	0.37	0	0
RIFPA_jg10958.t1	0.8	0.8	0	0	0	0.67	0
RIFPA_jg10959.t1	0.02	0.016	0.013	0.011	0.01	0.02	0.015
RIFPA_jg10962.t1	0.889	0	0.889	0.351	0	0	0
RIFPA_jg10963.t1	1	0	1	0	0	0	0
RIFPA_jg10971.t1	0.6	0	0.141	0.6	0	0.157	0.064
RIFPA_jg10973.t1	0.9	0.9	0	0.176	0	0	0
RIFPA_jg10977.t1	0.133	0.123	0.086	0.066	0.062	0.133	0.107
RIFPA_jg10977.t3	0.833	0.693	0	0	0	0.833	0
RIFPA_jg10982.t1	0.475	0.365	0.089	0.054	0.077	0.475	0.417
RIFPA_jg10983.t1	0.514	0.514	0.139	0.085	0	0.45	0.3
RIFPA_jg10984.t1	0.257	0.188	0.257	0.21	0.051	0.22	0.141
RIFPA_jg10984.t2	0.375	0.165	0.205	0.231	0.193	0.375	0.206
RIFPA_jg10986.t1	0.244	0.244	0.141	0.173	0.094	0.197	0.11
RIFPA_jg10986.t2	0.08	0.08	0.062	0.063	0.056	0.071	0.066
RIFPA_jg10987.t1	0.686	0.686	0.653	0.217	0	0.128	0
RIFPA_jg10987.t2	0.5	0.5	0.391	0.331	0	0.289	0.016
RIFPA_jg10990.t1	0.644	0	0	0	0.579	0.644	0.555
RIFPA_jg10990.t2	0.857	0	0	0	0.857	0.606	0
RIFPA_jg10991.t1	1	0	0	0	0	1	0
RIFPA_jg10997.t1	1	0	0	0	0	1	0
RIFPA_jg10998.t1	1	1	0	0	0	0	0
RIFPA_jg11000.t1	0.829	0.218	0.423	0	0	0.829	0
RIFPA_jg11001.t1	1	0	0	0	0	1	0
RIFPA_jg11005.t1	0.867	0.384	0	0	0	0.867	0
RIFPA_jg11008.t1	0.48	0.092	0.011	0	0.48	0.351	0.446
RIFPA_jg11008.t2	1	0	0	0	0	0	1
RIFPA_jg11008.t3	1	0	0	0	1	0	0
RIFPA_jg11008.t5	0.7	0	0	0	0.7	0.016	0.684
RIFPA_jg11010.t1	0.48	0.48	0	0	0.469	0.27	0.414
RIFPA_jg11012.t1	0.56	0.56	0	0	0.556	0.229	0.39
RIFPA_jg11013.t1	0.46	0.092	0	0	0.238	0.46	0.226
RIFPA_jg11014.t1	0.275	0.275	0.134	0.167	0.048	0.253	0.244
RIFPA_jg11014.t2	0.457	0.457	0.27	0.241	0	0.299	0.291
RIFPA_jg11014.t3	0.7	0.452	0	0	0	0.517	0.7
RIFPA_jg11016.t5	1	0	1	0	0	0	0
RIFPA_jg11016.t6	1	0	0	0	0	1	0
RIFPA_jg11029.t1	0.2	0.182	0.163	0.169	0	0.2	0.184
RIFPA_jg11029.t2	1	0	0	0	1	0	0
RIFPA_jg11030.t1	0.629	0.542	0	0.059	0	0.629	0.512
RIFPA_jg11032.t1	0.2	0.124	0.142	0.2	0.033	0.135	0.16
RIFPA_jg11033.t1	0.5	0.5	0.173	0.152	0.058	0.323	0.271
RIFPA_jg11034.t1	0.311	0.311	0.205	0.178	0.056	0.29	0.264
RIFPA_jg11035.t1	0.967	0.03	0	0	0	0.967	0
RIFPA_jg11036.t1	1	1	0	0	0	0	0
RIFPA_jg11036.t2	1	0	0	0	0	1	0
RIFPA_jg11039.t1	0.289	0.289	0.205	0.223	0.009	0.211	0.183
RIFPA_jg11039.t2	0.467	0.467	0.248	0.282	0.038	0.287	0.081
RIFPA_jg11040.t1	1	0	1	0	0	0	0
RIFPA_jg11040.t2	0.16	0.16	0.095	0.11	0.05	0.124	0.082
RIFPA_jg11040.t3	0.8	0	0.564	0.016	0.8	0	0
RIFPA_jg11041.t1	1	0	0	0	0	1	0
RIFPA_jg11048.t1	0.96	0.96	0	0	0	0.147	0
RIFPA_jg11048.t2	0.75	0.75	0	0.156	0	0.579	0
RIFPA_jg11049.t1	0.85	0.85	0	0	0	0.619	0
RIFPA_jg11050.t2	0.9	0.9	0	0	0	0.431	0
RIFPA_jg11050.t4	0.92	0.227	0	0	0	0.92	0
RIFPA_jg11050.t5	0.84	0.51	0	0	0	0.84	0.081
RIFPA_jg11051.t1	0.68	0.334	0	0	0	0.603	0.68
RIFPA_jg11052.t1	1	1	0	0	0	0	0
RIFPA_jg11052.t2	1	1	0	0	0	0	0
RIFPA_jg11052.t3	0.95	0.95	0	0	0	0.162	0
RIFPA_jg11053.t1	0.622	0.107	0.115	0.115	0.114	0.622	0.236
RIFPA_jg11054.t1	0.24	0.116	0.233	0.131	0.103	0.24	0.141
RIFPA_jg11055.t1	1	0	1	0	0	0	0
RIFPA_jg11055.t2	0.12	0.102	0.089	0.12	0.042	0.097	0.098
RIFPA_jg11056.t1	0.571	0.417	0.086	0.135	0	0.571	0.477
RIFPA_jg11056.t2	0.333	0.237	0.141	0.176	0.07	0.333	0.309
RIFPA_jg11058.t1	1	0	1	0	0	0	0
RIFPA_jg11058.t2	1	0	1	0	0	0	0
RIFPA_jg11058.t3	1	0	1	0	0	0	0
RIFPA_jg11059.t3	0.867	0.867	0	0	0	0.079	0.403
RIFPA_jg11059.t7	0.867	0.867	0	0.063	0	0.384	0
RIFPA_jg11062.t1	0.567	0.567	0.116	0.039	0	0.512	0.366
RIFPA_jg11062.t2	1	0	0	0	0	0	1
RIFPA_jg11062.t3	1	0	0	0	0	0	1
RIFPA_jg11064.t1	1	0	1	0	0	0	0
RIFPA_jg11065.t1	0.56	0.56	0.092	0.127	0	0.341	0.41
RIFPA_jg11065.t2	0.68	0.48	0	0	0	0.68	0.534
RIFPA_jg11065.t4	0.9	0.37	0	0	0	0	0.9
RIFPA_jg11066.t1	0.55	0	0.131	0.448	0.55	0.5	0.052
RIFPA_jg11066.t2	0.8	0	0	0	0.668	0.8	0
RIFPA_jg11067.t1	0.52	0	0	0.31	0.52	0.339	0.484
RIFPA_jg11069.t1	1	0	0	0	0	0	1
RIFPA_jg11070.t2	0.95	0.206	0	0	0	0.95	0
RIFPA_jg11070.t5	1	0	0	0	0	1	0
RIFPA_jg11072.t3	1	0	1	0	0	0	0
RIFPA_jg11072.t4	0.967	0.967	0	0	0	0	0.039
RIFPA_jg11072.t6	0.75	0.75	0.178	0.264	0	0.106	0.076
RIFPA_jg11072.t7	1	1	0	0	0	0	0
RIFPA_jg11072.t8	1	0	0	0	0	0	1
RIFPA_jg11074.t1	0.822	0.238	0	0.207	0	0.822	0
RIFPA_jg11076.t1	0.689	0.12	0	0.135	0.103	0.689	0.213
RIFPA_jg11077.t1	1	0	0	0	0	1	0
RIFPA_jg11077.t2	1	0	0	0	0	1	0
RIFPA_jg11077.t3	1	0	0	0	0	1	0
RIFPA_jg11078.t1	1	0	0	0	0	1	0
RIFPA_jg11080.t1	1	0	0	0	0	1	0
RIFPA_jg11080.t2	1	0	0	0	0	1	0
RIFPA_jg11080.t4	1	0	0	0	0	1	0
RIFPA_jg11081.t1	0.914	0.211	0	0	0	0.914	0.1
RIFPA_jg11081.t2	0.88	0.097	0	0	0	0.88	0.294
RIFPA_jg11084.t1	1	0	0	0	0	1	0
RIFPA_jg11085.t1	0.7	0.681	0	0	0	0.7	0.357
RIFPA_jg11085.t2	1	0	0	0	0	0	1
RIFPA_jg11086.t1	0.48	0.466	0.128	0.25	0	0.48	0.285
RIFPA_jg11086.t3	1	1	0	0	0	0	0
RIFPA_jg11087.t2	0.5	0.403	0	0	0.28	0.5	0.292
RIFPA_jg11091.t1	0.422	0.422	0.182	0.188	0	0.338	0.367
RIFPA_jg11091.t2	1	0	0	0	1	0	0
RIFPA_jg11092.t1	0.6	0.6	0.027	0	0	0.512	0.536
RIFPA_jg11093.t1	0.289	0.275	0.166	0.165	0.086	0.289	0.255
RIFPA_jg11093.t2	0.72	0.584	0	0	0	0.72	0.431
RIFPA_jg11097.t2	0.9	0.069	0	0	0	0.9	0
RIFPA_jg11097.t4	1	0	0	0	0	1	0
RIFPA_jg11098.t1	0.68	0	0	0	0.572	0.35	0.68
RIFPA_jg11099.t2	0.44	0.228	0.166	0.217	0.02	0.44	0.168
RIFPA_jg11101.t1	0.64	0	0	0	0.64	0.356	0.6
RIFPA_jg11104.t1	0.644	0	0	0	0.644	0.471	0.529
RIFPA_jg11105.t1	0.6	0	0	0	0.6	0.461	0.533
RIFPA_jg11106.t1	0.75	0	0	0	0.583	0.328	0.75
RIFPA_jg11108.t1	1	1	0	0	0	0	0
RIFPA_jg11108.t2	1	1	0	0	0	0	0
RIFPA_jg11110.t1	0.667	0	0	0	0.642	0.271	0.667
RIFPA_jg11110.t2	0.667	0	0	0	0.642	0.271	0.667
RIFPA_jg11110.t3	0.58	0	0.15	0	0.58	0.299	0.568
RIFPA_jg11111.t1	0.889	0	0	0	0.889	0.334	0
RIFPA_jg11111.t2	1	0	0	0	0	0	1
RIFPA_jg11113.t1	0.62	0	0	0	0.62	0.403	0.535
RIFPA_jg11114.t1	0.66	0	0	0	0.66	0.398	0.576
RIFPA_jg11115.t1	0.6	0	0	0	0.571	0.593	0.6
RIFPA_jg11116.t1	0.622	0	0	0	0.622	0.466	0.508
RIFPA_jg11117.t2	0	0	0	0	0	0	0
RIFPA_jg11117.t3	0	0	0	0	0	0	0
RIFPA_jg11117.t4	0	0	0	0	0	0	0
RIFPA_jg11118.t1	0.467	0.316	0.05	0.295	0.214	0.467	0.247
RIFPA_jg11119.t1	1	0	0	0	0	0	1
RIFPA_jg11120.t1	0.6	0.274	0	0.026	0.249	0.6	0.437
RIFPA_jg11121.t1	1	0	0	0	1	0	0
RIFPA_jg11122.t2	0.88	0.88	0	0	0	0.548	0
RIFPA_jg11123.t1	0.18	0.18	0.105	0.133	0.065	0.158	0.145
RIFPA_jg11123.t2	0.14	0.14	0.079	0.096	0.061	0.118	0.121
RIFPA_jg11124.t2	1	0	0	0	0	1	0
RIFPA_jg11124.t3	0.7	0.524	0.7	0	0	0.677	0
RIFPA_jg11129.t1	0.467	0.467	0.098	0.103	0.258	0.379	0.069
RIFPA_jg11129.t2	1	0	0	0	0	0	1
RIFPA_jg11129.t3	0.533	0.214	0.019	0.083	0.27	0.533	0.342
RIFPA_jg11130.t1	1	1	0	0	0	0	0
RIFPA_jg11136.t1	0.257	0.257	0.102	0.147	0.119	0.255	0.174
RIFPA_jg11138.t1	1	1	0	0	0	0	0
RIFPA_jg11139.t1	1	1	0	0	0	0	0
RIFPA_jg11140.t1	1	1	0	0	0	0	0
RIFPA_jg11142.t1	0.68	0	0.68	0.164	0	0.003	0.581
RIFPA_jg11142.t2	0.78	0	0.78	0	0	0.017	0.567
RIFPA_jg11144.t1	0.95	0.95	0	0	0	0	0.253
RIFPA_jg11145.t1	0.1	0.098	0.081	0.1	0.057	0.086	0.091
RIFPA_jg11147.t1	0.378	0.263	0.135	0.241	0.035	0.378	0.287
RIFPA_jg11148.t1	0.556	0.255	0	0.328	0	0.556	0.344
RIFPA_jg11148.t2	0.32	0.16	0.149	0.174	0.065	0.32	0.185
RIFPA_jg11148.t3	0.84	0	0.84	0	0.536	0	0
RIFPA_jg11150.t1	0.8	0.691	0	0	0	0.8	0
RIFPA_jg11153.t1	0.486	0.454	0.219	0.125	0	0.379	0.486
RIFPA_jg11153.t2	0.667	0.667	0	0	0	0.534	0.388
RIFPA_jg11154.t1	0.65	0.073	0	0.367	0	0.65	0.546
RIFPA_jg11155.t1	0.489	0.489	0.303	0.319	0	0.273	0.121
RIFPA_jg11157.t1	0.771	0.36	0.085	0	0	0.771	0.283
RIFPA_jg11159.t2	1	1	0	0	0	0	0
RIFPA_jg11162.t1	0.422	0.422	0.12	0.296	0	0.243	0.255
RIFPA_jg11162.t3	0.967	0	0.1	0	0	0	0.967
RIFPA_jg11166.t1	1	0	1	0	0	0	0
RIFPA_jg11166.t2	0.9	0	0.9	0	0	0	0.072
RIFPA_jg11166.t3	1	0	1	0	0	0	0
RIFPA_jg11166.t4	0.933	0	0.216	0.933	0	0	0
RIFPA_jg11167.t1	0.9	0	0.9	0.046	0	0.015	0.07
RIFPA_jg11168.t1	0.7	0.632	0	0.247	0	0.7	0
RIFPA_jg11168.t2	1	0	0	0	0	0	1
RIFPA_jg11170.t1	0.85	0.85	0	0	0	0.496	0
RIFPA_jg11170.t2	0.867	0.578	0	0	0	0.867	0
RIFPA_jg11171.t1	1	0	1	0	0	0	0
RIFPA_jg11171.t2	0.475	0.307	0.165	0.294	0	0.236	0.475
RIFPA_jg11172.t1	1	0	0	0	0	1	0
RIFPA_jg11172.t2	0.967	0	0	0	0	0.967	0.108
RIFPA_jg11177.t1	0.533	0.476	0.533	0.296	0	0.203	0
RIFPA_jg11178.t1	0.92	0.92	0.306	0	0	0	0
RIFPA_jg11178.t2	0.289	0.153	0.07	0.186	0.101	0.289	0.212
RIFPA_jg11178.t3	0.94	0.94	0.168	0	0	0	0
RIFPA_jg11178.t4	0.85	0.85	0.757	0	0	0	0
RIFPA_jg11178.t5	0.85	0.85	0.637	0	0	0	0
RIFPA_jg11179.t1	0.84	0.724	0	0	0	0.84	0
RIFPA_jg11180.t1	0.95	0.95	0.105	0	0	0	0
RIFPA_jg11180.t2	1	1	0	0	0	0	0
RIFPA_jg11188.t1	0.933	0	0	0	0	0.933	0.037
RIFPA_jg11188.t2	1	0	0	0	0	1	0
RIFPA_jg11188.t3	1	0	0	0	0	1	0
RIFPA_jg11190.t1	0.8	0.316	0	0	0.208	0.8	0
RIFPA_jg11191.t1	1	1	0	0	0	0	0
RIFPA_jg11191.t3	1	1	0	0	0	0	0
RIFPA_jg11191.t4	0.6	0.6	0.184	0.112	0	0.555	0.148
RIFPA_jg11195.t2	1	1	0	0	0	0	0
RIFPA_jg11195.t3	0.45	0.286	0.115	0.106	0.134	0.45	0.388
RIFPA_jg11195.t5	0.467	0.274	0.179	0.286	0.18	0.467	0
RIFPA_jg112.t3	0.767	0.285	0	0	0	0.767	0.38
RIFPA_jg11203.t1	0.02	0.02	0.015	0.014	0.012	0.02	0.015
RIFPA_jg11203.t3	0	0	0	0	0	0	0
RIFPA_jg11205.t1	0	0	0	0	0	0	0
RIFPA_jg11205.t2	0	0	0	0	0	0	0
RIFPA_jg11206.t1	0.933	0.117	0	0	0	0.933	0
RIFPA_jg11206.t2	0.686	0.445	0	0	0	0.594	0.686
RIFPA_jg11206.t3	1	0	0	0	0	1	0
RIFPA_jg11207.t1	0.475	0.475	0.213	0.063	0	0.379	0.332
RIFPA_jg11207.t2	0.5	0.5	0.179	0.423	0	0.338	0.172
RIFPA_jg11207.t3	1	0	0	0	0	0	1
RIFPA_jg11208.t2	1	0	0	0	1	0	0
RIFPA_jg11209.t1	0.6	0	0	0	0.6	0.469	0.502
RIFPA_jg11210.t1	0.6	0	0	0	0.547	0.543	0.6
RIFPA_jg11212.t1	0.6	0	0	0	0.6	0.512	0.55
RIFPA_jg11213.t1	0.58	0	0	0.003	0.58	0.497	0.568
RIFPA_jg11214.t1	0.7	0	0	0	0.7	0.357	0.677
RIFPA_jg11215.t1	0.6	0	0	0	0.6	0.512	0.586
RIFPA_jg11216.t1	0.6	0	0	0	0.534	0.469	0.6
RIFPA_jg11217.t1	0.64	0	0	0	0.532	0.64	0.597
RIFPA_jg11218.t1	0.6	0	0	0	0.6	0.544	0.582
RIFPA_jg11221.t1	0.571	0.461	0.039	0.152	0	0.571	0.466
RIFPA_jg11222.t1	0.378	0.336	0.179	0.249	0.031	0.378	0.271
RIFPA_jg11223.t2	0.657	0.657	0	0	0	0.657	0.362
RIFPA_jg11223.t4	0.711	0.711	0	0	0	0.489	0.399
RIFPA_jg11224.t1	0.4	0.4	0.235	0.219	0	0.174	0.222
RIFPA_jg11224.t2	0.575	0.575	0.391	0.247	0	0.239	0
RIFPA_jg11224.t3	0.444	0.444	0.279	0.273	0	0.218	0.203
RIFPA_jg11224.t5	0.829	0.829	0.223	0.145	0	0.119	0
RIFPA_jg11225.t1	0.275	0.094	0.233	0.186	0.111	0.275	0.259
RIFPA_jg11227.t1	1	0	0	0	0	1	0
RIFPA_jg11227.t3	0.92	0	0	0	0	0.92	0.415
RIFPA_jg11227.t6	1	0	0	0	0	0	1
RIFPA_jg11232.t1	0.867	0	0	0	0	0.867	0.482
RIFPA_jg11232.t3	0.875	0	0	0	0	0.875	0.493
RIFPA_jg11232.t5	0.886	0	0	0	0	0.886	0.413
RIFPA_jg11232.t6	0.78	0	0	0	0.159	0.78	0.322
RIFPA_jg11232.t7	0.914	0	0	0	0	0.914	0.311
RIFPA_jg11233.t1	0.289	0.289	0.206	0.246	0	0.17	0.191
RIFPA_jg11235.t1	0.767	0.424	0	0	0	0.767	0.303
RIFPA_jg11235.t2	0.8	0.515	0	0	0	0.8	0.172
RIFPA_jg11235.t3	1	0	0	0	0	1	0
RIFPA_jg11236.t1	0.933	0.933	0	0	0	0.015	0
RIFPA_jg11237.t3	0.857	0.857	0	0.197	0	0.316	0
RIFPA_jg11237.t4	1	1	0	0	0	0	0
RIFPA_jg11238.t1	0.1	0.093	0.064	0.06	0.049	0.1	0.062
RIFPA_jg11239.t2	0.88	0.88	0	0	0	0.505	0
RIFPA_jg11246.t1	1	0	0	0	0	1	0
RIFPA_jg11247.t1	1	0	0	0	0	1	0
RIFPA_jg11255.t1	0.575	0.537	0.063	0.09	0	0.575	0.423
RIFPA_jg11255.t2	0.8	0.723	0	0	0	0.8	0
RIFPA_jg11255.t4	1	1	0	0	0	0	0
RIFPA_jg11258.t2	1	1	0	0	0	0	0
RIFPA_jg11258.t4	1	1	0	0	0	0	0
RIFPA_jg11258.t5	1	1	0	0	0	0	0
RIFPA_jg11259.t1	0.95	0.197	0	0	0	0.95	0
RIFPA_jg11259.t2	0.6	0.48	0	0	0	0.569	0.6
RIFPA_jg11259.t3	0.8	0.071	0	0	0	0.8	0
RIFPA_jg11262.t1	0.933	0.933	0	0	0	0.28	0
RIFPA_jg11265.t2	0.95	0	0.102	0.95	0	0	0
RIFPA_jg11266.t1	0.886	0	0.886	0	0	0	0.42
RIFPA_jg11267.t1	0.7	0.46	0	0	0.7	0.329	0
RIFPA_jg11268.t2	1	1	0	0	0	0	0
RIFPA_jg11271.t1	0.9	0.9	0	0	0	0.169	0.003
RIFPA_jg11273.t1	0.74	0.74	0.187	0.283	0	0	0
RIFPA_jg11274.t1	1	1	0	0	0	0	0
RIFPA_jg11275.t1	0.575	0.575	0.137	0.19	0	0.33	0.223
RIFPA_jg11276.t1	0.88	0.409	0	0	0	0.88	0
RIFPA_jg11279.t1	1	1	0	0	0	0	0
RIFPA_jg1128.t1	0.467	0.368	0.124	0.175	0	0.467	0.392
RIFPA_jg11280.t1	0.911	0.911	0	0	0	0.281	0
RIFPA_jg11280.t2	0.9	0.449	0	0	0	0.9	0
RIFPA_jg11281.t2	0.486	0.475	0.428	0.486	0	0.1	0.122
RIFPA_jg11281.t3	0.371	0.309	0.311	0.371	0	0.098	0.323
RIFPA_jg11283.t2	0.733	0.545	0	0	0	0.733	0.495
RIFPA_jg11284.t1	1	1	0	0	0	0	0
RIFPA_jg11285.t1	1	1	0	0	0	0	0
RIFPA_jg11285.t2	0.833	0.833	0.134	0.054	0	0	0.167
RIFPA_jg11289.t2	1	0	0	0	0	1	0
RIFPA_jg11291.t1	1	1	0	0	0	0	0
RIFPA_jg11292.t2	0.533	0.252	0	0.299	0	0.533	0.483
RIFPA_jg11292.t3	0.289	0.248	0.09	0.148	0.172	0.289	0.203
RIFPA_jg11292.t4	0.8	0.391	0	0	0	0.8	0
RIFPA_jg11295.t1	1	1	0	0	0	0	0
RIFPA_jg11296.t1	1	0	0	0	0	1	0
RIFPA_jg11296.t2	0.8	0	0.8	0	0	0.615	0
RIFPA_jg11296.t3	0.689	0.689	0.184	0.332	0	0.241	0
RIFPA_jg11296.t4	0.667	0.667	0.157	0.259	0	0.355	0.222
RIFPA_jg11297.t1	0.911	0	0	0	0	0.911	0.308
RIFPA_jg11297.t2	0.943	0.245	0	0	0	0.943	0
RIFPA_jg11298.t1	0.9	0.438	0	0	0	0.9	0
RIFPA_jg11304.t2	1	1	0	0	0	0	0
RIFPA_jg11305.t1	1	1	0	0	0	0	0
RIFPA_jg11306.t11	0.9	0.9	0	0	0	0.364	0
RIFPA_jg11306.t13	1	0	0	0	0	1	0
RIFPA_jg11310.t1	0.825	0.825	0	0.008	0	0.239	0.261
RIFPA_jg11311.t1	0.578	0.578	0.083	0.169	0	0.315	0.284
RIFPA_jg11314.t1	0.8	0.8	0.133	0	0	0.136	0.182
RIFPA_jg11315.t1	0.886	0	0	0	0	0.427	0.886
RIFPA_jg11315.t2	0.475	0.348	0.118	0.163	0.021	0.475	0.341
RIFPA_jg11315.t3	0.9	0.461	0	0	0	0.9	0
RIFPA_jg11315.t4	0.9	0.44	0	0	0	0.9	0
RIFPA_jg11315.t5	0.733	0.574	0	0	0	0.051	0.733
RIFPA_jg11316.t1	0.35	0.35	0.218	0.15	0	0.25	0.32
RIFPA_jg11317.t1	0.8	0.8	0	0.012	0	0.623	0
RIFPA_jg11317.t2	1	0	0	0	0	0	1
RIFPA_jg11317.t3	0.571	0.373	0	0.117	0.167	0.472	0.571
RIFPA_jg11318.t2	0.867	0.59	0	0	0	0.867	0
RIFPA_jg11320.t1	0.978	0.978	0	0.052	0	0	0
RIFPA_jg11320.t2	0.733	0.733	0.555	0.19	0	0	0
RIFPA_jg11320.t3	1	0	1	0	0	0	0
RIFPA_jg11322.t1	0.86	0.86	0	0.278	0	0	0
RIFPA_jg11322.t2	0.84	0.84	0.175	0.176	0	0	0
RIFPA_jg11322.t3	1	0	1	0	0	0	0
RIFPA_jg11323.t4	1	1	0	0	0	0	0
RIFPA_jg11323.t5	1	1	0	0	0	0	0
RIFPA_jg11323.t6	1	1	0	0	0	0	0
RIFPA_jg11324.t2	0.94	0.94	0.13	0	0	0	0
RIFPA_jg11324.t3	1	1	0	0	0	0	0
RIFPA_jg11326.t1	0.911	0.911	0.271	0	0	0	0
RIFPA_jg11329.t1	1	0	0	0	0	1	0
RIFPA_jg11329.t2	1	0	0	0	0	1	0
RIFPA_jg11332.t1	0.85	0	0.659	0	0.85	0	0
RIFPA_jg11332.t2	0.178	0.178	0.145	0.152	0.056	0.126	0.093
RIFPA_jg11333.t1	1	0	1	0	0	0	0
RIFPA_jg11333.t2	0.8	0.585	0	0	0	0.8	0
RIFPA_jg11333.t3	0.229	0.211	0.095	0.229	0.039	0.192	0.227
RIFPA_jg11337.t1	1	1	0	0	0	0	0
RIFPA_jg11338.t3	0.9	0	0	0	0	0.9	0.29
RIFPA_jg11338.t4	0.85	0.716	0	0	0	0.85	0
RIFPA_jg11340.t1	0.4	0.302	0.213	0.263	0	0.4	0.207
RIFPA_jg11340.t2	1	0	1	0	0	0	0
RIFPA_jg11341.t1	0.289	0.24	0.168	0.181	0.056	0.289	0.189
RIFPA_jg11341.t2	0.5	0.41	0.434	0.346	0	0.5	0
RIFPA_jg11344.t1	0.14	0.14	0.094	0.089	0.066	0.12	0.077
RIFPA_jg11345.t1	0.3	0.3	0.184	0.154	0.097	0.245	0.133
RIFPA_jg11346.t1	0.24	0.24	0.157	0.145	0.13	0.218	0.089
RIFPA_jg11346.t2	1	0	0	0	1	0	0
RIFPA_jg11347.t3	0.733	0.733	0	0	0	0.671	0.088
RIFPA_jg11347.t4	1	1	0	0	0	0	0
RIFPA_jg11347.t5	0.9	0.9	0	0	0	0.431	0
RIFPA_jg11348.t2	0.667	0.358	0	0	0	0.667	0.633
RIFPA_jg11349.t1	0.7	0.245	0	0.24	0	0.7	0.386
RIFPA_jg11351.t2	0.356	0.222	0.213	0.241	0.055	0.356	0.263
RIFPA_jg11354.t1	0.933	0.933	0	0	0	0.032	0
RIFPA_jg11354.t2	1	1	0	0	0	0	0
RIFPA_jg11357.t2	0.8	0.8	0	0	0	0.451	0
RIFPA_jg11358.t1	0.85	0.471	0	0	0	0.85	0
RIFPA_jg11359.t1	1	0	0	0	0	1	0
RIFPA_jg11359.t2	1	1	0	0	0	0	0
RIFPA_jg11363.t2	0.9	0	0	0	0	0.9	0.292
RIFPA_jg11364.t1	1	0	1	0	0	0	0
RIFPA_jg11364.t2	0.444	0.444	0.143	0.259	0.022	0.389	0.217
RIFPA_jg11366.t1	1	0	1	0	0	0	0
RIFPA_jg11366.t2	1	0	1	0	0	0	0
RIFPA_jg11366.t4	0.675	0.675	0.266	0.171	0	0.209	0.202
RIFPA_jg11367.t1	0.45	0.348	0.124	0.216	0	0.45	0.32
RIFPA_jg11367.t2	1	0	1	0	0	0	0
RIFPA_jg11368.t1	0.26	0.249	0.225	0.21	0	0.26	0.19
RIFPA_jg11369.t1	0.76	0.233	0	0.76	0	0.509	0
RIFPA_jg1137.t1	1	0	0	1	0	0	0
RIFPA_jg11372.t2	0.156	0.145	0.124	0.119	0.048	0.156	0.136
RIFPA_jg11372.t3	0.311	0.311	0.226	0.191	0.024	0.308	0.291
RIFPA_jg11374.t1	0.825	0.225	0	0	0.222	0.825	0.044
RIFPA_jg11375.t1	1	0	0	0	0	0	1
RIFPA_jg11375.t2	0.743	0.743	0	0	0.723	0.304	0
RIFPA_jg11375.t3	1	0	0	0	1	0	0
RIFPA_jg11377.t1	1	1	0	0	0	0	0
RIFPA_jg11378.t1	0.8	0.305	0	0	0	0.8	0
RIFPA_jg1138.t1	0.956	0.021	0	0.956	0	0.054	0
RIFPA_jg11386.t1	0.733	0.732	0	0	0	0.733	0.151
RIFPA_jg11387.t1	0.26	0.26	0.183	0.148	0.083	0.253	0.168
RIFPA_jg11387.t2	1	0	0	0	1	0	0
RIFPA_jg11388.t1	0.44	0.44	0.225	0.222	0	0.288	0.181
RIFPA_jg11389.t1	0.7	0.7	0.062	0.197	0	0.316	0.203
RIFPA_jg11390.t1	1	0	1	0	0	0	0
RIFPA_jg11390.t2	1	0	0	0	0	1	0
RIFPA_jg11390.t3	0.657	0.198	0	0.232	0	0.657	0.542
RIFPA_jg11390.t4	0.95	0	0	0	0	0.95	0.126
RIFPA_jg11390.t6	0.85	0.115	0	0.139	0	0.85	0.146
RIFPA_jg11391.t1	0.72	0.72	0	0	0	0.402	0.591
RIFPA_jg11391.t2	0.88	0.604	0	0	0	0.88	0
RIFPA_jg11393.t1	1	0	0	0	0	1	0
RIFPA_jg11394.t1	0.933	0.933	0	0	0	0.216	0
RIFPA_jg11395.t3	0.92	0.232	0	0	0	0.92	0
RIFPA_jg11400.t1	1	1	0	0	0	0	0
RIFPA_jg11400.t2	1	1	0	0	0	0	0
RIFPA_jg11401.t1	0.629	0.516	0.025	0.24	0	0.629	0.258
RIFPA_jg11408.t2	0.5	0.323	0.171	0.178	0.049	0.5	0.333
RIFPA_jg11410.t1	0.68	0.68	0.144	0	0	0.342	0.204
RIFPA_jg11411.t1	0.733	0.479	0	0	0	0.733	0.445
RIFPA_jg11411.t2	0.6	0.349	0.13	0.144	0	0.6	0.194
RIFPA_jg11412.t1	0.2	0.2	0.101	0.085	0.119	0.197	0.173
RIFPA_jg11413.t1	0.68	0.68	0	0	0	0.551	0.343
RIFPA_jg11414.t1	0.4	0.322	0.083	0.215	0	0.4	0.387
RIFPA_jg11415.t1	0.64	0.465	0	0	0	0.64	0.554
RIFPA_jg11416.t1	0.9	0.262	0	0	0	0.9	0
RIFPA_jg11416.t3	1	0	0	0	0	1	0
RIFPA_jg11417.t1	0.12	0.12	0.084	0.066	0.074	0.083	0.068
RIFPA_jg11417.t2	0.2	0.2	0.108	0.109	0.059	0.132	0.185
RIFPA_jg11419.t1	0.844	0.844	0.426	0	0	0	0.028
RIFPA_jg11420.t1	0.675	0	0	0	0.675	0.587	0.403
RIFPA_jg11420.t2	0.75	0	0	0	0.75	0.157	0.717
RIFPA_jg11421.t1	0.8	0	0	0	0	0.8	0.451
RIFPA_jg11421.t2	1	1	0	0	0	0	0
RIFPA_jg11421.t3	0.567	0.567	0.053	0.155	0	0.347	0.554
RIFPA_jg11421.t4	0.64	0.577	0	0	0	0.64	0.613
RIFPA_jg11423.t1	0.95	0.109	0	0	0	0.95	0
RIFPA_jg11423.t2	0.933	0.313	0	0	0	0.933	0
RIFPA_jg11426.t1	1	0	0	0	0	0	1
RIFPA_jg11426.t2	0	0	0	0	0	0	0
RIFPA_jg11426.t3	0.84	0.84	0	0	0	0.576	0
RIFPA_jg11427.t1	0.333	0.265	0.095	0.188	0.113	0.333	0.258
RIFPA_jg11428.t1	0.743	0.743	0	0	0	0.277	0.561
RIFPA_jg11428.t3	0.8	0.8	0	0	0	0.222	0.367
RIFPA_jg11428.t5	1	0	0	0	0	1	0
RIFPA_jg1143.t1	0.775	0.116	0	0	0	0.775	0.532
RIFPA_jg11433.t2	1	0	0	0	1	0	0
RIFPA_jg11434.t1	0.14	0.14	0.065	0.066	0.057	0.135	0.114
RIFPA_jg11444.t1	0.5	0.5	0.159	0	0.022	0.323	0.299
RIFPA_jg11445.t1	0.62	0	0	0	0.296	0.62	0.568
RIFPA_jg11446.t1	1	1	0	0	0	0	0
RIFPA_jg11446.t2	0.8	0.8	0	0	0	0.493	0.129
RIFPA_jg11447.t1	0.044	0.04	0.041	0.038	0.024	0.044	0.04
RIFPA_jg11447.t2	0.16	0.153	0.083	0.1	0.054	0.16	0.114
RIFPA_jg11447.t3	1	0	0	0	0	0	1
RIFPA_jg11448.t2	0.8	0	0	0	0	0.8	0.4
RIFPA_jg1145.t1	1	0	0	0	0	1	0
RIFPA_jg11452.t2	0.629	0.629	0.324	0	0	0.444	0.29
RIFPA_jg11453.t1	1	0	0	0	0	1	0
RIFPA_jg11454.t3	0.92	0	0	0.92	0	0.248	0
RIFPA_jg1146.t1	1	0	0	0	0	1	0
RIFPA_jg11460.t1	0.889	0	0.889	0	0	0	0.358
RIFPA_jg11460.t2	0.04	0.04	0.028	0.03	0.021	0.039	0.024
RIFPA_jg11461.t1	0.8	0.243	0	0	0	0.8	0
RIFPA_jg11461.t2	1	0	0	0	0	0	1
RIFPA_jg11462.t1	0.867	0.787	0	0	0	0.867	0
RIFPA_jg11462.t2	0.7	0.599	0	0	0	0.7	0.49
RIFPA_jg11464.t1	0.68	0.496	0	0	0	0.68	0.455
RIFPA_jg11465.t3	0.72	0	0	0.311	0	0.72	0.478
RIFPA_jg11466.t1	0.68	0.664	0	0	0	0.68	0.298
RIFPA_jg11467.t1	0.8	0.8	0	0	0	0.446	0.241
RIFPA_jg11468.t1	0.933	0.933	0	0	0	0.125	0
RIFPA_jg11468.t12	0.675	0.445	0.122	0.012	0	0.319	0.675
RIFPA_jg11468.t3	0.8	0.8	0	0	0	0.228	0
RIFPA_jg11468.t4	0.8	0.71	0	0	0.011	0.8	0
RIFPA_jg11468.t5	0.6	0.6	0	0	0	0.525	0.557
RIFPA_jg11468.t7	1	1	0	0	0	0	0
RIFPA_jg11468.t8	0.9	0.31	0	0	0	0	0.9
RIFPA_jg11468.t9	1	0	0	0	0	0	1
RIFPA_jg11471.t1	0.84	0.84	0.029	0.452	0	0	0
RIFPA_jg11471.t3	0.5	0.5	0.309	0.348	0.164	0.21	0.032
RIFPA_jg11472.t1	1	0	0	0	0	1	0
RIFPA_jg11473.t1	0.311	0.311	0.295	0.192	0.11	0.242	0.089
RIFPA_jg11474.t1	0.55	0.55	0.361	0.19	0	0.386	0.056
RIFPA_jg11474.t2	0.833	0.105	0	0.833	0	0.46	0
RIFPA_jg11474.t3	0.35	0.221	0.145	0.35	0.007	0.269	0.249
RIFPA_jg11474.t4	0.533	0.311	0.059	0.533	0	0.374	0.299
RIFPA_jg11475.t1	0.133	0.098	0.074	0.133	0.062	0.133	0.113
RIFPA_jg11475.t2	0.2	0.123	0.07	0.187	0.089	0.2	0.174
RIFPA_jg11476.t1	0.933	0.933	0	0	0	0.108	0
RIFPA_jg11477.t1	1	0	0	0	0	1	0
RIFPA_jg11478.t1	0.457	0.331	0.184	0.292	0	0.457	0.208
RIFPA_jg11478.t2	0.867	0.867	0	0	0	0.588	0
RIFPA_jg11478.t3	0.933	0.933	0	0	0	0.252	0
RIFPA_jg11478.t4	0.9	0.9	0	0	0	0.304	0
RIFPA_jg11479.t1	1	0	0	0	0	1	0
RIFPA_jg11479.t2	0.28	0.28	0.132	0.139	0.045	0.201	0.134
RIFPA_jg11479.t3	0.8	0	0.779	0	0.8	0	0
RIFPA_jg11480.t2	0	0	0	0	0	0	0
RIFPA_jg11481.t2	0.9	0.9	0	0	0	0.341	0
RIFPA_jg11481.t3	0.714	0.714	0	0	0	0.551	0.295
RIFPA_jg11483.t1	0.88	0	0.429	0	0.88	0	0
RIFPA_jg11483.t2	1	0	0	0	0	1	0
RIFPA_jg11483.t3	0.825	0.825	0	0.066	0	0.362	0.138
RIFPA_jg11483.t4	0.6	0.468	0.032	0.113	0	0.6	0.333
RIFPA_jg11484.t2	0.8	0	0	0	0	0.741	0.8
RIFPA_jg11485.t1	0	0	0	0	0	0	0
RIFPA_jg11486.t1	0.267	0.267	0.156	0.163	0.014	0.241	0.175
RIFPA_jg11486.t4	0.867	0	0	0	0	0.44	0.867
RIFPA_jg11488.t1	1	1	0	0	0	0	0
RIFPA_jg11489.t1	0.3	0.3	0.17	0.249	0.045	0.246	0.236
RIFPA_jg11494.t1	0.9	0.9	0	0	0	0.305	0.11
RIFPA_jg11494.t2	1	1	0	0	0	0	0
RIFPA_jg11495.t1	0.867	0.867	0	0	0	0.541	0
RIFPA_jg11495.t3	1	1	0	0	0	0	0
RIFPA_jg11496.t1	1	0	0	0	0	1	0
RIFPA_jg11497.t1	0.733	0.695	0	0	0	0.733	0.227
RIFPA_jg11497.t2	0.95	0.05	0	0	0	0.95	0
RIFPA_jg11497.t3	0.95	0.05	0	0	0	0.95	0
RIFPA_jg11497.t4	0.7	0.424	0.138	0	0	0.7	0.299
RIFPA_jg11498.t1	1	0	0	0	0	1	0
RIFPA_jg11499.t1	1	1	0	0	0	0	0
RIFPA_jg115.t1	0.825	0	0	0	0	0.61	0.825
RIFPA_jg1150.t1	0.244	0.244	0.183	0.146	0.063	0.241	0.156
RIFPA_jg11500.t2	1	1	0	0	0	0	0
RIFPA_jg11501.t1	0.75	0.75	0.2	0.193	0	0	0.263
RIFPA_jg11501.t2	0.72	0.703	0	0	0	0.228	0.72
RIFPA_jg11502.t1	0.311	0.311	0.217	0.188	0	0.177	0.248
RIFPA_jg11503.t1	0.467	0.411	0.153	0.231	0	0.442	0.467
RIFPA_jg11506.t2	1	1	0	0	0	0	0
RIFPA_jg11506.t4	1	1	0	0	0	0	0
RIFPA_jg11507.t1	0.22	0.22	0.142	0.103	0.055	0.163	0.155
RIFPA_jg11508.t1	1	0	0	0	1	0	0
RIFPA_jg11508.t2	0.35	0.299	0.25	0.35	0.024	0.272	0.135
RIFPA_jg11509.t1	1	0	0	0	0	1	0
RIFPA_jg11509.t2	0.96	0.96	0	0	0	0.092	0
RIFPA_jg11509.t3	1	1	0	0	0	0	0
RIFPA_jg1151.t1	0.275	0.258	0.275	0.184	0.24	0.215	0
RIFPA_jg1151.t2	0.1	0.076	0.069	0.084	0.049	0.1	0.072
RIFPA_jg1151.t3	0.444	0	0.309	0	0.444	0.328	0.418
RIFPA_jg1151.t4	0.844	0	0	0	0.844	0	0.546
RIFPA_jg11510.t2	0.933	0.933	0	0	0	0.35	0
RIFPA_jg11510.t3	1	0	0	0	0	0	1
RIFPA_jg11511.t1	0.8	0	0	0	0.431	0.8	0.315
RIFPA_jg11511.t2	0.4	0.239	0.149	0.314	0	0.396	0.4
RIFPA_jg11512.t1	0.14	0.1	0.108	0.089	0.09	0.14	0.12
RIFPA_jg11513.t2	0.8	0.8	0	0	0	0	0.631
RIFPA_jg11513.t3	1	0	0	0	0	1	0
RIFPA_jg11514.t1	0	0	0	0	0	0	0
RIFPA_jg11514.t2	0.8	0.528	0	0.191	0	0.8	0
RIFPA_jg11514.t3	1	0	0	0	0	0	1
RIFPA_jg11515.t1	1	1	0	0	0	0	0
RIFPA_jg11516.t1	0.78	0.78	0.291	0.045	0	0.053	0
RIFPA_jg11516.t2	0.9	0	0	0.319	0	0.9	0
RIFPA_jg11516.t3	1	1	0	0	0	0	0
RIFPA_jg11516.t4	0.1	0.097	0.082	0.086	0.041	0.1	0.074
RIFPA_jg11516.t5	0.8	0.8	0	0.133	0	0.533	0
RIFPA_jg11518.t1	1	1	0	0	0	0	0
RIFPA_jg11519.t1	1	0	0	1	0	0	0
RIFPA_jg11519.t2	1	0	0	1	0	0	0
RIFPA_jg1152.t1	0.52	0	0.242	0.52	0.227	0.1	0.227
RIFPA_jg11520.t1	1	0	0	1	0	0	0
RIFPA_jg11520.t3	1	0	0	1	0	0	0
RIFPA_jg11521.t1	1	0	0	0	0	1	0
RIFPA_jg11522.t1	0.178	0.15	0.099	0.147	0.066	0.178	0.175
RIFPA_jg11523.t1	0.725	0.725	0	0	0	0.542	0.396
RIFPA_jg11523.t2	0.714	0.714	0	0	0	0.295	0.569
RIFPA_jg11523.t3	0.72	0.72	0	0	0	0.324	0.644
RIFPA_jg11523.t4	0.667	0.481	0	0	0	0.546	0.667
RIFPA_jg11526.t1	1	1	0	0	0	0	0
RIFPA_jg11529.t1	1	1	0	0	0	0	0
RIFPA_jg11529.t2	0.96	0.96	0	0	0	0.145	0
RIFPA_jg1153.t1	1	0	0	0	1	0	0
RIFPA_jg1153.t2	1	0	0	0	0	0	1
RIFPA_jg11531.t1	0.02	0.02	0.015	0.016	0.011	0.019	0.017
RIFPA_jg11535.t1	0.686	0.431	0	0.166	0	0.686	0.367
RIFPA_jg11535.t3	1	0	0	0	0	1	0
RIFPA_jg11536.t1	0.867	0	0	0	0.867	0	0.523
RIFPA_jg11536.t2	0.378	0.378	0.19	0.222	0	0.33	0.293
RIFPA_jg11536.t3	0.644	0.462	0	0.479	0	0.644	0
RIFPA_jg11537.t2	0.267	0.229	0.13	0.2	0.06	0.267	0.2
RIFPA_jg11538.t1	0.64	0.64	0	0.353	0	0.608	0.099
RIFPA_jg1154.t1	0.9	0.043	0	0	0	0.9	0.011
RIFPA_jg1154.t2	0.475	0.397	0.104	0.232	0.101	0.475	0.232
RIFPA_jg11540.t1	0.267	0.188	0.127	0.162	0.157	0.267	0.197
RIFPA_jg11541.t1	0.55	0.55	0	0.184	0	0.53	0.392
RIFPA_jg11542.t1	1	1	0	0	0	0	0
RIFPA_jg11542.t2	1	1	0	0	0	0	0
RIFPA_jg11543.t1	0.02	0.02	0.015	0.016	0.01	0.019	0.018
RIFPA_jg11543.t2	0.28	0.28	0.24	0.141	0	0.231	0.162
RIFPA_jg11544.t1	1	0	0	0	0	1	0
RIFPA_jg11545.t1	1	0	0	0	0	1	0
RIFPA_jg11546.t1	0.8	0.8	0	0	0	0.511	0.093
RIFPA_jg11547.t1	1	0	0	0	0	0	1
RIFPA_jg11547.t3	0.88	0.88	0	0	0	0.365	0
RIFPA_jg11547.t4	0.867	0.453	0	0	0	0.867	0
RIFPA_jg11547.t5	0.9	0.9	0	0	0	0.339	0
RIFPA_jg11547.t6	0.48	0.48	0.21	0.118	0	0.301	0.316
RIFPA_jg1155.t2	0.943	0.943	0	0	0	0.209	0
RIFPA_jg11552.t1	0.667	0.667	0.308	0.552	0	0.074	0
RIFPA_jg11554.t1	1	1	0	0	0	0	0
RIFPA_jg11555.t3	1	1	0	0	0	0	0
RIFPA_jg1156.t1	0.886	0.886	0	0	0	0.247	0.006
RIFPA_jg11565.t1	0.725	0.725	0.343	0.131	0	0.292	0
RIFPA_jg11565.t3	0.7	0.7	0.342	0	0	0.093	0.346
RIFPA_jg11565.t4	1	1	0	0	0	0	0
RIFPA_jg1157.t1	0.767	0.455	0	0	0	0.767	0.339
RIFPA_jg11572.t1	0.9	0	0.187	0	0	0.9	0
RIFPA_jg11572.t2	0.943	0.943	0	0	0	0.191	0
RIFPA_jg11572.t3	1	1	0	0	0	0	0
RIFPA_jg11572.t4	1	1	0	0	0	0	0
RIFPA_jg11573.t1	0.68	0	0	0	0.68	0.34	0.53
RIFPA_jg11574.t2	0.56	0	0	0.032	0.55	0.481	0.56
RIFPA_jg11576.t1	0.6	0	0	0	0.575	0.529	0.6
RIFPA_jg11578.t1	0.733	0	0	0	0.642	0.148	0.733
RIFPA_jg11578.t2	0.667	0	0	0	0.548	0.404	0.667
RIFPA_jg11579.t1	0.66	0	0	0	0.56	0.381	0.66
RIFPA_jg1158.t1	0.34	0.34	0.154	0.137	0.132	0.247	0.129
RIFPA_jg11581.t1	0.622	0.309	0.125	0.166	0	0.622	0.287
RIFPA_jg11582.t3	0.8	0.8	0.411	0	0	0.175	0
RIFPA_jg11583.t1	0.95	0.95	0	0	0	0.163	0
RIFPA_jg11584.t1	0.833	0	0	0	0	0.833	0.649
RIFPA_jg11584.t2	1	0	0	0	0	1	0
RIFPA_jg11585.t1	1	0	0	0	0	1	0
RIFPA_jg11585.t2	1	0	0	0	1	0	0
RIFPA_jg11587.t1	0.72	0.239	0	0	0.213	0.72	0.445
RIFPA_jg11587.t2	0.356	0.273	0.076	0.177	0.159	0.316	0.356
RIFPA_jg11587.t3	0.511	0.302	0	0.305	0	0.482	0.511
RIFPA_jg11587.t4	1	0	0	0	1	0	0
RIFPA_jg11588.t1	0.525	0.416	0.029	0.159	0	0.525	0.459
RIFPA_jg11588.t2	1	0	0	0	0	1	0
RIFPA_jg11588.t3	0.686	0.478	0	0	0	0.686	0.55
RIFPA_jg11588.t4	0.75	0.38	0	0	0	0.75	0.325
RIFPA_jg11589.t1	0.85	0.487	0	0	0	0.85	0
RIFPA_jg11589.t2	0.7	0.453	0	0	0	0.7	0.607
RIFPA_jg11589.t3	0.6	0.6	0	0	0	0.536	0.565
RIFPA_jg1159.t1	0.978	0.978	0	0	0	0.086	0
RIFPA_jg11590.t1	0.771	0.137	0.453	0	0	0.771	0.03
RIFPA_jg11590.t2	0.622	0.158	0.334	0.03	0.065	0.622	0.275
RIFPA_jg11591.t1	0.95	0.95	0	0	0	0.212	0
RIFPA_jg11595.t1	1	0	0	0	0	0	1
RIFPA_jg11595.t2	0.84	0	0	0	0	0.84	0.478
RIFPA_jg1160.t2	0.178	0.167	0.13	0.173	0.06	0.148	0.178
RIFPA_jg1160.t3	0.111	0.111	0.084	0.11	0.057	0.105	0.098
RIFPA_jg11601.t1	0.6	0	0	0	0.6	0.487	0.59
RIFPA_jg11603.t1	0.64	0	0	0	0.64	0.471	0.506
RIFPA_jg11605.t1	0.6	0	0	0	0.6	0.44	0.505
RIFPA_jg11606.t1	0.925	0	0	0	0.925	0.304	0
RIFPA_jg11606.t2	0.925	0	0	0	0.292	0	0.925
RIFPA_jg11607.t1	0.6	0	0	0	0.6	0.467	0.565
RIFPA_jg11607.t2	0.62	0	0	0	0.551	0.472	0.62
RIFPA_jg11607.t3	0.644	0	0	0	0.644	0.378	0.587
RIFPA_jg11607.t4	0.95	0	0	0	0.95	0	0.25
RIFPA_jg1161.t3	0.857	0.307	0	0	0	0.857	0.116
RIFPA_jg11614.t2	0.6	0	0	0	0.572	0.518	0.6
RIFPA_jg11614.t3	0.72	0	0	0	0.552	0.22	0.72
RIFPA_jg11615.t1	0.6	0	0	0	0.515	0.6	0.47
RIFPA_jg11616.t1	0.64	0	0	0	0.64	0.47	0.599
RIFPA_jg11617.t1	1	0	0	0	1	0	0
RIFPA_jg11617.t2	0.46	0	0.234	0	0.408	0.343	0.46
RIFPA_jg11617.t3	0.94	0	0	0	0.94	0.106	0
RIFPA_jg11617.t4	0.64	0	0	0	0.64	0.486	0.615
RIFPA_jg11618.t1	0.667	0	0	0	0.667	0.411	0.61
RIFPA_jg11618.t2	0.92	0	0	0	0.92	0	0.286
RIFPA_jg11619.t1	0.733	0.537	0	0	0	0.694	0.733
RIFPA_jg11619.t2	0.92	0.92	0	0	0	0.302	0
RIFPA_jg1162.t1	0.65	0.486	0	0.04	0	0.65	0.527
RIFPA_jg11620.t1	0.867	0.867	0	0	0	0.381	0
RIFPA_jg11620.t2	0.8	0.547	0	0	0	0.8	0.011
RIFPA_jg11620.t3	0.8	0.8	0	0	0	0.003	0
RIFPA_jg11621.t2	1	0	0	1	0	0	0
RIFPA_jg11623.t1	0.44	0.44	0.141	0.318	0	0.359	0.212
RIFPA_jg11623.t2	0.689	0	0	0	0.237	0.689	0.618
RIFPA_jg11623.t3	0.7	0.65	0.475	0.7	0	0	0
RIFPA_jg11624.t1	1	0	0	0	0	1	0
RIFPA_jg11626.t1	0.06	0.055	0.047	0.042	0.029	0.057	0.06
RIFPA_jg11627.t1	0.933	0.269	0	0	0	0.933	0
RIFPA_jg11627.t3	0.02	0.02	0.014	0.015	0.009	0.016	0.014
RIFPA_jg11627.t4	0.8	0.8	0	0	0	0.342	0.108
RIFPA_jg11628.t1	0.933	0	0	0	0.933	0.081	0
RIFPA_jg11628.t3	0.629	0.31	0	0.081	0.053	0.616	0.629
RIFPA_jg11628.t4	0.733	0.733	0.172	0.209	0	0.47	0
RIFPA_jg11629.t1	0.275	0.213	0.125	0.174	0.067	0.248	0.275
RIFPA_jg1163.t1	0.25	0.25	0.144	0.165	0.031	0.227	0.217
RIFPA_jg1163.t2	1	0	1	0	0	0	0
RIFPA_jg1163.t3	0.343	0.331	0.201	0.192	0	0.281	0.343
RIFPA_jg11630.t1	0.425	0.41	0.12	0.193	0	0.425	0.351
RIFPA_jg11630.t2	0.8	0.433	0	0	0.075	0.8	0
RIFPA_jg11632.t1	0.8	0	0.475	0	0	0	0.8
RIFPA_jg11633.t1	1	0	0	0	0	0	1
RIFPA_jg11634.t1	1	0	0	0	1	0	0
RIFPA_jg11639.t1	0.889	0	0.889	0.018	0	0	0.232
RIFPA_jg1164.t2	0.85	0.85	0	0	0	0.577	0
RIFPA_jg1164.t3	0.733	0.733	0	0	0	0.462	0.429
RIFPA_jg11640.t1	0.88	0	0.88	0	0	0	0.314
RIFPA_jg11648.t1	0.2	0.16	0.091	0.109	0.081	0.2	0.152
RIFPA_jg11648.t2	0.92	0	0.043	0.92	0.064	0	0
RIFPA_jg1165.t1	0.34	0.275	0.127	0.124	0.104	0.34	0.219
RIFPA_jg11650.t2	0.64	0.612	0	0.217	0.64	0.169	0
RIFPA_jg11651.t3	0.8	0.15	0	0	0	0.8	0.69
RIFPA_jg11651.t4	0.8	0.134	0	0	0	0.8	0.368
RIFPA_jg11651.t5	1	0	0	0	0	0	1
RIFPA_jg11651.t6	1	0	0	0	0	0	1
RIFPA_jg11651.t8	1	0	0	0	0	1	0
RIFPA_jg11653.t1	1	1	0	0	0	0	0
RIFPA_jg11653.t3	1	1	0	0	0	0	0
RIFPA_jg11654.t1	0.95	0.95	0	0	0	0.255	0
RIFPA_jg11654.t2	0.6	0.6	0	0.14	0	0.556	0.478
RIFPA_jg11654.t4	1	1	0	0	0	0	0
RIFPA_jg11656.t1	1	1	0	0	0	0	0
RIFPA_jg11656.t2	1	1	0	0	0	0	0
RIFPA_jg11657.t2	0.633	0.424	0	0.066	0.267	0.633	0.311
RIFPA_jg11659.t6	1	1	0	0	0	0	0
RIFPA_jg1166.t4	0.8	0.55	0.8	0	0	0	0
RIFPA_jg11660.t1	1	1	0	0	0	0	0
RIFPA_jg11660.t2	0.95	0.95	0.133	0	0	0	0
RIFPA_jg11662.t1	1	1	0	0	0	0	0
RIFPA_jg11663.t1	0.511	0.347	0.14	0.097	0	0.511	0.252
RIFPA_jg11663.t2	0.9	0	0	0	0.234	0.9	0
RIFPA_jg11663.t3	1	0	0	0	0	1	0
RIFPA_jg11664.t1	0.6	0.529	0	0	0.179	0.6	0.402
RIFPA_jg11665.t1	0.06	0.06	0.054	0.049	0.024	0.051	0.045
RIFPA_jg11666.t1	0.65	0.542	0	0	0	0.65	0.578
RIFPA_jg11667.t1	0.8	0.356	0	0	0	0.8	0.212
RIFPA_jg11668.t1	0.111	0.101	0.091	0.076	0.047	0.111	0.083
RIFPA_jg11668.t2	0.8	0.8	0	0	0	0.737	0
RIFPA_jg11668.t3	0.75	0.442	0.75	0	0	0.009	0.436
RIFPA_jg11668.t4	0.267	0.267	0.187	0.16	0.001	0.227	0.177
RIFPA_jg11668.t5	0.667	0.667	0.329	0	0	0.615	0.005
RIFPA_jg11669.t1	0.4	0.352	0.367	0.104	0	0.257	0.4
RIFPA_jg11672.t1	0.8	0.8	0	0	0	0.759	0
RIFPA_jg11673.t1	0.72	0	0	0.52	0	0.72	0.447
RIFPA_jg11675.t2	1	1	0	0	0	0	0
RIFPA_jg11677.t1	0.914	0.914	0	0	0	0.371	0
RIFPA_jg11677.t2	0.7	0.646	0.624	0	0	0	0.7
RIFPA_jg11678.t3	1	0	0	0	0	1	0
RIFPA_jg1168.t1	0.4	0.38	0.255	0.268	0.114	0.4	0.169
RIFPA_jg11680.t1	0.667	0.477	0	0	0	0.667	0.485
RIFPA_jg11681.t1	0.771	0.299	0	0	0	0.423	0.771
RIFPA_jg11688.t1	0.6	0.33	0	0.529	0	0.6	0.134
RIFPA_jg11688.t2	0.55	0.477	0	0.484	0.013	0.55	0
RIFPA_jg11688.t3	1	0	0	0	1	0	0
RIFPA_jg1169.t1	0.12	0.12	0.068	0.056	0.053	0.112	0.078
RIFPA_jg1169.t3	0.222	0.149	0.172	0.151	0.125	0.222	0.116
RIFPA_jg11690.t1	1	0	0	0	0	1	0
RIFPA_jg11691.t1	1	0	1	0	0	0	0
RIFPA_jg11691.t2	0.675	0	0.675	0.399	0	0	0.489
RIFPA_jg11693.t2	0.867	0	0	0	0	0.867	0.328
RIFPA_jg11695.t1	0.743	0.257	0	0	0	0.743	0.527
RIFPA_jg11696.t1	0.857	0	0	0	0	0.582	0.857
RIFPA_jg11696.t2	1	0	0	0	0	1	0
RIFPA_jg11696.t3	0.84	0	0	0	0	0.84	0.706
RIFPA_jg11696.t7	0.9	0	0	0	0	0.9	0.407
RIFPA_jg11698.t6	0.84	0.358	0	0.038	0	0.84	0
RIFPA_jg11698.t7	1	1	0	0	0	0	0
RIFPA_jg11698.t9	0.867	0.632	0	0	0	0.867	0
RIFPA_jg11700.t2	1	0	0	0	0	1	0
RIFPA_jg11701.t1	0.12	0.12	0.079	0.078	0.042	0.089	0.073
RIFPA_jg11702.t1	0.8	0.277	0	0	0	0.8	0
RIFPA_jg11703.t1	0.825	0	0	0.345	0	0.825	0.253
RIFPA_jg11703.t2	1	0	0	0	0	1	0
RIFPA_jg11703.t3	0.956	0	0	0	0	0.956	0.12
RIFPA_jg11705.t1	0.35	0.209	0.097	0.296	0.155	0.35	0.294
RIFPA_jg11705.t2	0.6	0.6	0.095	0.063	0.164	0.389	0.249
RIFPA_jg11705.t3	1	0	0	0	0	0	1
RIFPA_jg11706.t1	0.8	0	0.8	0	0.776	0	0
RIFPA_jg11706.t2	0.1	0.1	0.059	0.068	0.038	0.097	0.083
RIFPA_jg11707.t1	0.65	0.65	0.207	0	0	0.59	0.016
RIFPA_jg1171.t1	0.16	0.145	0.098	0.125	0.083	0.16	0.122
RIFPA_jg11710.t1	1	1	0	0	0	0	0
RIFPA_jg11711.t1	0.111	0.111	0.09	0.073	0.087	0.103	0.081
RIFPA_jg11711.t2	1	0	0	0	1	0	0
RIFPA_jg11714.t1	0.08	0.08	0.062	0.057	0.065	0.073	0.062
RIFPA_jg11715.t1	0.85	0.229	0	0	0.85	0.42	0
RIFPA_jg11715.t2	0.55	0.124	0.111	0.045	0.55	0.383	0.449
RIFPA_jg11716.t1	1	0	1	0	0	0	0
RIFPA_jg11716.t2	0.644	0.644	0.092	0.294	0	0.121	0.261
RIFPA_jg11717.t1	0.667	0.501	0	0	0	0.667	0.538
RIFPA_jg11718.t3	0.8	0	0	0	0	0.8	0.701
RIFPA_jg11718.t4	0.629	0.506	0	0.043	0	0.629	0.578
RIFPA_jg11718.t5	0.543	0.526	0	0.202	0	0.543	0.422
RIFPA_jg11718.t6	0.8	0.652	0	0	0	0.8	0
RIFPA_jg11719.t1	0.02	0.02	0.017	0.015	0.011	0.017	0.015
RIFPA_jg11721.t1	0.425	0.319	0.234	0.026	0.059	0.425	0.337
RIFPA_jg11723.t1	0.72	0.342	0	0.219	0	0.201	0.72
RIFPA_jg11723.t2	0.567	0.357	0.28	0.285	0	0.198	0.567
RIFPA_jg11724.t3	1	0	0	1	0	0	0
RIFPA_jg11726.t1	0.08	0.077	0.06	0.061	0.037	0.08	0.071
RIFPA_jg11726.t2	0.725	0.026	0	0	0.203	0.564	0.725
RIFPA_jg11727.t1	0.9	0	0.312	0	0.9	0	0
RIFPA_jg11727.t2	0.444	0.405	0.096	0.229	0	0.444	0.294
RIFPA_jg1173.t1	0.867	0.867	0	0	0	0.596	0
RIFPA_jg11730.t1	0.343	0.282	0	0.101	0.259	0.343	0.318
RIFPA_jg11732.t1	1	0	0	0	1	0	0
RIFPA_jg11732.t2	0.14	0.128	0.079	0.077	0.076	0.14	0.094
RIFPA_jg11733.t1	0.95	0.093	0	0	0	0.95	0
RIFPA_jg11733.t2	0.429	0.303	0.165	0.376	0	0.429	0.359
RIFPA_jg11734.t3	1	0	0	0	0	1	0
RIFPA_jg11735.t1	0.8	0.8	0	0	0	0.769	0
RIFPA_jg11735.t3	1	0	0	0	0	0	1
RIFPA_jg11736.t1	0.9	0	0.9	0.108	0	0	0
RIFPA_jg11736.t2	0.771	0.771	0	0.226	0	0.379	0.013
RIFPA_jg11736.t3	0.14	0.14	0.082	0.097	0.07	0.128	0.12
RIFPA_jg11737.t1	0.289	0.177	0.261	0.229	0.028	0.259	0.289
RIFPA_jg11738.t1	0.667	0.47	0	0.11	0	0.667	0.279
RIFPA_jg11738.t2	0.375	0.278	0.186	0.181	0.081	0.375	0.177
RIFPA_jg11738.t3	0	0	0	0	0	0	0
RIFPA_jg11738.t4	0.733	0.658	0	0	0	0.733	0.038
RIFPA_jg11738.t5	0.92	0.254	0	0	0	0.92	0
RIFPA_jg11739.t1	1	0	0	0	0	0	1
RIFPA_jg11739.t2	0.06	0.044	0.035	0.036	0.032	0.06	0.045
RIFPA_jg11740.t1	0.829	0.613	0	0.105	0	0.829	0
RIFPA_jg11740.t2	1	0	0	0	0	1	0
RIFPA_jg11741.t1	0.629	0.629	0.125	0.315	0	0.496	0.062
RIFPA_jg11742.t2	0.343	0.343	0.263	0.243	0	0.31	0.275
RIFPA_jg11743.t1	0.44	0.316	0.35	0.282	0	0.44	0.233
RIFPA_jg11744.t1	0.72	0	0	0	0.145	0.72	0.641
RIFPA_jg11745.t1	0.943	0	0	0	0	0.943	0.16
RIFPA_jg11754.t1	1	1	0	0	0	0	0
RIFPA_jg11756.t2	0.867	0	0	0	0	0.867	0.659
RIFPA_jg11756.t3	0.8	0	0	0.167	0	0.8	0.462
RIFPA_jg11756.t4	0.45	0.325	0	0.349	0.075	0.45	0.333
RIFPA_jg11759.t1	0.771	0	0	0.023	0.191	0.771	0.515
RIFPA_jg11759.t2	0.8	0.8	0	0.264	0	0.338	0
RIFPA_jg1176.t2	1	0	0	0	0	1	0
RIFPA_jg1176.t4	0.733	0.631	0	0	0	0.733	0.075
RIFPA_jg1176.t5	1	0	0	0	0	0	1
RIFPA_jg1176.t7	0.75	0.449	0	0	0	0.553	0.75
RIFPA_jg1176.t8	0.8	0	0	0	0	0.8	0.787
RIFPA_jg11760.t1	0.633	0.378	0	0.347	0.633	0.131	0.101
RIFPA_jg11761.t2	0.92	0.92	0	0	0	0.241	0
RIFPA_jg11762.t2	1	1	0	0	0	0	0
RIFPA_jg11763.t1	0.62	0.62	0.425	0.393	0	0	0
RIFPA_jg11763.t2	1	0	1	0	0	0	0
RIFPA_jg11764.t1	0.667	0.667	0	0	0	0.494	0.531
RIFPA_jg11765.t2	0.85	0.85	0	0	0	0.49	0
RIFPA_jg11766.t1	0.967	0.967	0	0	0	0.145	0
RIFPA_jg11767.t1	0.66	0	0	0	0.58	0.43	0.66
RIFPA_jg11768.t1	0.543	0.543	0.164	0.215	0	0.425	0.26
RIFPA_jg11768.t2	0.633	0.522	0	0	0	0.633	0.597
RIFPA_jg1177.t1	1	0	0	0	0	1	0
RIFPA_jg11771.t1	1	1	0	0	0	0	0
RIFPA_jg11771.t2	1	1	0	0	0	0	0
RIFPA_jg11773.t1	0.8	0.8	0.332	0.287	0	0	0
RIFPA_jg11774.t1	0.9	0.9	0.338	0	0	0	0
RIFPA_jg11774.t3	0.9	0.156	0	0.9	0	0.186	0
RIFPA_jg11775.t1	1	1	0	0	0	0	0
RIFPA_jg11777.t1	1	1	0	0	0	0	0
RIFPA_jg11779.t3	1	1	0	0	0	0	0
RIFPA_jg1178.t1	0.333	0.333	0.147	0.115	0.076	0.232	0.178
RIFPA_jg1178.t2	0.911	0.911	0.165	0.039	0	0	0
RIFPA_jg11784.t1	1	0	0	0	0	1	0
RIFPA_jg11785.t1	0.525	0.462	0	0.219	0	0.517	0.525
RIFPA_jg11785.t2	0.84	0.668	0	0	0	0.84	0
RIFPA_jg11786.t1	0.714	0.308	0	0.16	0.04	0.714	0.261
RIFPA_jg11786.t2	1	0	0	0	0	1	0
RIFPA_jg11786.t3	0.7	0.261	0	0	0	0.666	0.7
RIFPA_jg11787.t1	0.622	0.622	0.123	0	0	0.523	0.304
RIFPA_jg11788.t2	0.714	0	0	0	0.714	0.309	0.52
RIFPA_jg11789.t1	0.543	0.543	0.153	0.314	0.118	0.38	0
RIFPA_jg11789.t3	0.68	0.68	0	0	0	0.455	0.416
RIFPA_jg11790.t1	0.5	0.284	0.142	0.155	0.011	0.5	0.34
RIFPA_jg11790.t2	0.222	0.181	0.12	0.151	0.102	0.222	0.154
RIFPA_jg11790.t4	1	0	0	0	0	1	0
RIFPA_jg11791.t1	0.8	0.695	0	0	0	0.8	0
RIFPA_jg11793.t1	0.12	0.12	0.075	0.072	0.055	0.11	0.087
RIFPA_jg11794.t1	0.829	0.329	0	0	0	0.829	0.296
RIFPA_jg11797.t1	0.371	0.359	0.298	0.371	0	0.304	0.096
RIFPA_jg11800.t1	0.96	0.105	0	0	0	0.96	0
RIFPA_jg11801.t1	0.06	0.056	0.041	0.038	0.038	0.06	0.05
RIFPA_jg11802.t1	1	1	0	0	0	0	0
RIFPA_jg11802.t2	1	0	1	0	0	0	0
RIFPA_jg11806.t2	1	1	0	0	0	0	0
RIFPA_jg11808.t1	0.8	0	0	0.144	0.53	0	0.8
RIFPA_jg11808.t2	0.475	0.475	0.158	0.14	0.09	0.352	0.45
RIFPA_jg11809.t2	0.7	0.521	0	0	0	0.7	0.407
RIFPA_jg1181.t2	1	0	1	0	0	0	0
RIFPA_jg11811.t1	0.178	0.174	0.089	0.094	0.083	0.178	0.163
RIFPA_jg11813.t1	0.933	0.933	0	0	0	0	0.173
RIFPA_jg11813.t2	1	1	0	0	0	0	0
RIFPA_jg11818.t1	0.857	0.857	0	0	0	0.444	0.007
RIFPA_jg11819.t1	0.833	0.537	0	0.126	0	0.833	0
RIFPA_jg11819.t3	0.933	0.149	0	0	0	0.933	0
RIFPA_jg11823.t1	0.02	0.02	0.015	0.015	0.011	0.02	0.017
RIFPA_jg11824.t1	0.111	0.107	0.078	0.087	0.05	0.111	0.095
RIFPA_jg11830.t1	0.85	0	0	0.622	0	0.85	0
RIFPA_jg1184.t1	0.92	0.427	0.92	0	0	0	0
RIFPA_jg11856.t1	0.486	0.432	0.101	0.211	0	0.486	0.482
RIFPA_jg11856.t2	0.64	0.386	0	0	0.368	0.39	0.64
RIFPA_jg11856.t3	0.356	0.286	0.103	0.003	0.356	0.241	0.321
RIFPA_jg11856.t4	1	0	0	0	1	0	0
RIFPA_jg11857.t1	0.867	0.261	0	0	0	0.239	0.867
RIFPA_jg11857.t2	1	0	0	1	0	0	0
RIFPA_jg11857.t3	0.06	0.06	0.049	0.049	0.025	0.055	0.05
RIFPA_jg11857.t4	0.5	0.5	0.107	0.32	0	0.397	0.104
RIFPA_jg11857.t5	0.433	0.318	0.349	0.289	0	0.171	0.433
RIFPA_jg11859.t1	0.12	0.12	0.069	0.093	0.052	0.115	0.106
RIFPA_jg11859.t2	1	0	0	0	1	0	0
RIFPA_jg11859.t3	0.933	0.038	0	0	0	0.933	0
RIFPA_jg11860.t1	0.55	0.55	0	0.544	0	0.135	0.411
RIFPA_jg11861.t1	0.35	0.206	0.219	0.293	0	0.35	0.347
RIFPA_jg11863.t1	0.34	0.34	0.153	0.175	0.061	0.138	0.196
RIFPA_jg11864.t1	1	1	0	0	0	0	0
RIFPA_jg11865.t1	0.511	0.511	0.156	0.071	0.047	0.471	0.197
RIFPA_jg11866.t2	0.967	0.101	0	0	0	0.967	0
RIFPA_jg11868.t1	0.775	0	0	0	0.775	0.19	0.558
RIFPA_jg11868.t3	1	1	0	0	0	0	0
RIFPA_jg11868.t6	0.733	0	0	0	0.662	0.176	0.733
RIFPA_jg11870.t1	1	0	0	0	0	1	0
RIFPA_jg11871.t1	0.8	0.8	0	0	0	0.065	0.48
RIFPA_jg11874.t1	0.543	0.543	0.039	0.307	0.172	0.508	0.102
RIFPA_jg11874.t2	0.84	0	0.426	0.84	0	0	0.032
RIFPA_jg11875.t1	0.289	0.289	0.195	0.258	0	0.252	0.287
RIFPA_jg11876.t1	1	1	0	0	0	0	0
RIFPA_jg11878.t4	0.8	0	0	0	0	0.8	0.758
RIFPA_jg11878.t5	0.829	0	0	0	0	0.597	0.829
RIFPA_jg11878.t6	0.92	0	0	0	0	0.92	0.265
RIFPA_jg11878.t7	1	0	0	0	0	1	0
RIFPA_jg11879.t1	0.72	0.443	0	0	0	0.72	0.504
RIFPA_jg11881.t1	0.65	0	0	0	0.65	0.47	0.631
RIFPA_jg11881.t2	0.8	0	0	0	0.8	0	0.772
RIFPA_jg11881.t3	0.971	0	0	0	0.971	0.089	0
RIFPA_jg11889.t1	0.02	0.02	0.015	0.015	0.012	0.019	0.016
RIFPA_jg11890.t1	0.85	0.85	0	0.109	0	0.446	0
RIFPA_jg11891.t1	0.833	0.833	0	0.664	0	0	0
RIFPA_jg11892.t1	0.333	0.238	0.122	0.125	0.097	0.333	0.261
RIFPA_jg11894.t1	0.267	0.225	0.123	0.166	0.106	0.267	0.179
RIFPA_jg11895.t2	0.6	0.6	0.014	0	0	0.497	0.408
RIFPA_jg11896.t1	0.767	0.472	0	0	0.324	0.767	0
RIFPA_jg11896.t2	0.34	0.34	0.195	0.154	0.092	0.306	0.188
RIFPA_jg11896.t3	0.36	0.275	0.117	0.198	0.144	0.36	0.127
RIFPA_jg11896.t4	0.767	0.565	0	0	0	0.767	0.18
RIFPA_jg11896.t5	0.84	0.284	0	0.224	0	0.84	0
RIFPA_jg11897.t1	0.575	0.575	0.324	0.369	0	0.415	0
RIFPA_jg11897.t2	0.88	0	0.88	0	0	0	0.453
RIFPA_jg11898.t1	0.833	0.833	0	0	0	0.415	0.267
RIFPA_jg11898.t2	0.778	0.778	0	0	0	0.495	0.166
RIFPA_jg11898.t3	0.657	0.657	0.305	0	0	0.578	0.07
RIFPA_jg11902.t1	1	1	0	0	0	0	0
RIFPA_jg11903.t1	0.96	0.05	0	0	0	0.96	0
RIFPA_jg11903.t2	0.829	0.231	0	0	0	0.829	0.311
RIFPA_jg11904.t1	0.633	0.633	0	0.155	0	0.626	0.244
RIFPA_jg11905.t1	0.6	0.42	0	0	0	0.6	0.501
RIFPA_jg11905.t2	1	0	0	0	0	1	0
RIFPA_jg11906.t1	1	1	0	0	0	0	0
RIFPA_jg1191.t1	0.911	0.911	0.294	0	0	0	0
RIFPA_jg11910.t1	1	1	0	0	0	0	0
RIFPA_jg11911.t1	1	1	0	0	0	0	0
RIFPA_jg11912.t1	1	1	0	0	0	0	0
RIFPA_jg11912.t2	1	1	0	0	0	0	0
RIFPA_jg11914.t1	0.88	0.88	0	0.175	0	0.347	0
RIFPA_jg11915.t1	1	1	0	0	0	0	0
RIFPA_jg11917.t1	0.06	0.045	0.038	0.048	0.044	0.06	0.049
RIFPA_jg11918.t1	0.622	0	0	0	0.568	0.409	0.622
RIFPA_jg11919.t1	1	1	0	0	0	0	0
RIFPA_jg1192.t2	0.925	0.925	0.21	0	0	0	0
RIFPA_jg1192.t6	0.95	0.95	0.004	0.032	0	0	0
RIFPA_jg11920.t1	1	1	0	0	0	0	0
RIFPA_jg11921.t1	0.45	0.272	0	0.087	0.28	0.379	0.45
RIFPA_jg11922.t1	0.8	0	0	0	0.062	0.8	0.449
RIFPA_jg11922.t2	0.3	0.244	0.058	0.103	0.098	0.3	0.202
RIFPA_jg11923.t2	1	0	0	0	0	1	0
RIFPA_jg11924.t1	0.967	0.078	0	0	0	0.967	0
RIFPA_jg11924.t2	0.04	0.04	0.032	0.029	0.025	0.04	0.034
RIFPA_jg11924.t3	0.2	0.2	0.141	0.129	0.042	0.183	0.142
RIFPA_jg11924.t4	1	0	0	0	1	0	0
RIFPA_jg11927.t2	0.96	0.197	0	0	0	0.96	0
RIFPA_jg11935.t1	0.45	0.34	0	0.45	0.428	0.42	0
RIFPA_jg11935.t2	0.111	0.111	0.076	0.096	0.081	0.101	0.097
RIFPA_jg11936.t1	0.475	0.35	0	0.12	0.149	0.475	0.322
RIFPA_jg11936.t2	0.422	0.422	0.225	0.151	0.045	0.186	0.188
RIFPA_jg11936.t3	0.633	0.535	0	0	0	0.633	0.418
RIFPA_jg11937.t1	1	0	0	0	0	1	0
RIFPA_jg11937.t2	0.667	0.667	0	0	0	0.6	0.558
RIFPA_jg11938.t2	0.857	0.857	0	0	0	0.558	0
RIFPA_jg11939.t2	0.222	0.187	0.101	0.114	0.078	0.222	0.161
RIFPA_jg11944.t1	1	0	0	0	0	1	0
RIFPA_jg11944.t2	1	0	0	0	0	1	0
RIFPA_jg1195.t1	0.457	0.339	0.163	0.329	0.01	0.457	0.232
RIFPA_jg11953.t2	1	0	1	0	0	0	0
RIFPA_jg11955.t1	1	1	0	0	0	0	0
RIFPA_jg11959.t1	0.8	0.77	0.8	0	0	0	0
RIFPA_jg11962.t1	0.178	0.178	0.109	0.125	0.046	0.165	0.135
RIFPA_jg11964.t1	0.2	0.181	0.107	0.127	0.049	0.2	0.145
RIFPA_jg11964.t2	0.9	0	0	0	0.198	0.9	0
RIFPA_jg11964.t3	0.8	0.8	0	0	0	0.795	0
RIFPA_jg11967.t1	0.433	0.422	0.157	0.084	0	0.391	0.433
RIFPA_jg11968.t1	0.8	0.771	0	0	0	0.8	0
RIFPA_jg11968.t2	0.222	0.21	0.084	0.155	0.089	0.222	0.18
RIFPA_jg11969.t1	0.486	0.378	0.486	0.361	0	0.193	0.122
RIFPA_jg1197.t1	1	0	0	0	0	1	0
RIFPA_jg11970.t1	0.886	0.886	0	0	0	0.221	0.239
RIFPA_jg11970.t2	0.95	0	0.95	0.002	0	0	0
RIFPA_jg11970.t3	0.743	0.743	0	0.323	0	0.45	0
RIFPA_jg11971.t1	0.2	0.2	0.17	0.155	0.069	0.177	0.149
RIFPA_jg11972.t1	0.475	0.27	0.185	0	0.303	0.475	0.324
RIFPA_jg11972.t2	0.9	0.573	0	0	0	0.9	0
RIFPA_jg11972.t3	1	0	0	0	0	0	1
RIFPA_jg11973.t1	0.2	0.173	0.2	0.124	0.115	0.132	0.178
RIFPA_jg11976.t1	0.68	0.331	0	0	0	0.68	0.631
RIFPA_jg11977.t1	0.4	0.4	0.251	0.172	0	0.349	0.24
RIFPA_jg11979.t1	0.667	0.667	0	0	0	0.573	0.502
RIFPA_jg1198.t3	1	0	0	0	0	1	0
RIFPA_jg11980.t1	0.6	0.489	0	0.152	0	0.6	0.408
RIFPA_jg11980.t2	0.8	0	0	0.108	0	0.723	0.8
RIFPA_jg11981.t1	0.6	0.522	0	0	0.109	0.6	0.545
RIFPA_jg11982.t1	0.06	0.06	0.057	0.051	0.031	0.053	0.042
RIFPA_jg11983.t1	0.686	0.438	0	0.092	0	0.686	0.472
RIFPA_jg11984.t1	0.14	0.128	0.099	0.097	0.092	0.14	0.125
RIFPA_jg11985.t1	0.467	0.431	0.143	0.174	0	0.41	0.467
RIFPA_jg11985.t2	1	0	0	0	1	0	0
RIFPA_jg11986.t1	0.7	0.7	0	0	0	0.468	0.638
RIFPA_jg11987.t3	0.9	0.72	0	0	0	0	0.9
RIFPA_jg11990.t1	0.48	0.48	0.256	0	0.138	0.305	0
RIFPA_jg11991.t1	0.867	0.38	0	0	0	0.867	0
RIFPA_jg11991.t2	0.65	0.175	0	0.278	0.215	0.65	0.242
RIFPA_jg11991.t4	0.422	0.274	0.132	0.233	0.089	0.422	0.254
RIFPA_jg11992.t1	0.733	0.733	0	0.128	0	0.6	0
RIFPA_jg11992.t2	0.4	0.4	0.196	0.174	0	0.338	0.32
RIFPA_jg11993.t1	0.6	0	0.29	0.6	0	0.315	0.162
RIFPA_jg11995.t1	0.822	0	0.225	0.822	0	0.213	0.087
RIFPA_jg11995.t2	0.64	0	0.64	0.499	0	0	0.423
RIFPA_jg11995.t3	1	0	0	1	0	0	0
RIFPA_jg11996.t1	0.975	0	0.975	0.023	0	0	0
RIFPA_jg11997.t1	0.956	0.956	0	0	0	0.079	0
RIFPA_jg11998.t1	1	1	0	0	0	0	0
RIFPA_jg11998.t2	1	1	0	0	0	0	0
RIFPA_jg11999.t1	0.8	0	0	0	0	0.329	0.8
RIFPA_jg11999.t2	0.85	0.85	0	0	0	0.541	0
RIFPA_jg120.t1	0.356	0.285	0.267	0.356	0	0.224	0.176
RIFPA_jg12000.t1	1	0	1	0	0	0	0
RIFPA_jg12002.t1	1	0	0	0	0	1	0
RIFPA_jg12005.t1	1	0	0	0	0	0	1
RIFPA_jg12008.t1	1	1	0	0	0	0	0
RIFPA_jg12008.t2	1	1	0	0	0	0	0
RIFPA_jg12008.t3	1	1	0	0	0	0	0
RIFPA_jg12012.t3	1	1	0	0	0	0	0
RIFPA_jg12014.t1	0.625	0.436	0.026	0.193	0	0.625	0.386
RIFPA_jg12015.t1	0.28	0.28	0.201	0.112	0.087	0.207	0.136
RIFPA_jg12015.t2	0.9	0	0.9	0	0.458	0	0
RIFPA_jg12016.t1	1	1	0	0	0	0	0
RIFPA_jg12016.t2	0.6	0.447	0.031	0.368	0	0.6	0.114
RIFPA_jg12016.t3	0.857	0.645	0	0	0	0.857	0
RIFPA_jg12016.t4	0.4	0.257	0.188	0.189	0.02	0.4	0.325
RIFPA_jg12016.t5	0.743	0.743	0	0	0	0.484	0.341
RIFPA_jg12017.t1	0.629	0.629	0.001	0	0.059	0.586	0.397
RIFPA_jg12017.t2	0.7	0.7	0	0	0	0.54	0.374
RIFPA_jg12018.t1	0.714	0.506	0	0	0	0.714	0.339
RIFPA_jg12019.t1	1	1	0	0	0	0	0
RIFPA_jg12019.t2	0.771	0.771	0	0.146	0	0.317	0.248
RIFPA_jg12019.t3	0.675	0.675	0.183	0.192	0	0.375	0.012
RIFPA_jg12021.t1	0.92	0.92	0	0	0	0.318	0
RIFPA_jg12021.t2	0.9	0.442	0	0	0	0.9	0
RIFPA_jg12021.t3	0.733	0.733	0	0	0	0.139	0.607
RIFPA_jg12021.t4	1	0	0	0	0	1	0
RIFPA_jg12021.t7	1	1	0	0	0	0	0
RIFPA_jg12022.t1	0.22	0.22	0.109	0.105	0.088	0.215	0.162
RIFPA_jg12023.t1	1	1	0	0	0	0	0
RIFPA_jg12025.t1	1	1	0	0	0	0	0
RIFPA_jg12029.t2	1	0	0	0	0	1	0
RIFPA_jg12032.t2	1	1	0	0	0	0	0
RIFPA_jg12032.t4	1	1	0	0	0	0	0
RIFPA_jg12032.t6	1	1	0	0	0	0	0
RIFPA_jg12032.t7	1	1	0	0	0	0	0
RIFPA_jg12032.t8	0.8	0.646	0	0	0	0.8	0
RIFPA_jg12034.t2	0.825	0.315	0	0.204	0	0.825	0
RIFPA_jg12038.t1	1	1	0	0	0	0	0
RIFPA_jg12039.t1	0.92	0.203	0	0	0	0.92	0
RIFPA_jg12039.t2	1	0	0	0	0	0	1
RIFPA_jg12040.t1	0.575	0.211	0.115	0.232	0	0.568	0.575
RIFPA_jg12040.t2	0.733	0.393	0	0	0	0.42	0.733
RIFPA_jg12041.t2	0.333	0.333	0.135	0.221	0.038	0.295	0.299
RIFPA_jg12041.t3	1	0	1	0	0	0	0
RIFPA_jg12041.t4	0.667	0.667	0	0.015	0	0.298	0.601
RIFPA_jg12041.t6	0.72	0.72	0	0	0	0.36	0.602
RIFPA_jg12042.t1	1	1	0	0	0	0	0
RIFPA_jg12042.t3	0.743	0.743	0.703	0	0	0.254	0
RIFPA_jg12042.t4	1	1	0	0	0	0	0
RIFPA_jg12043.t1	0.867	0.867	0	0	0	0	0.514
RIFPA_jg12047.t1	1	1	0	0	0	0	0
RIFPA_jg12048.t1	0.8	0.505	0	0	0	0.8	0.089
RIFPA_jg12048.t2	0.85	0.154	0	0	0	0.85	0.305
RIFPA_jg12048.t3	0.96	0.047	0	0	0	0	0.96
RIFPA_jg12049.t1	0	0	0	0	0	0	0
RIFPA_jg12054.t1	0.222	0.109	0.094	0.175	0.146	0.222	0.195
RIFPA_jg12054.t2	0.489	0.044	0	0.216	0.375	0.489	0.288
RIFPA_jg12055.t1	0.25	0.25	0.142	0.127	0.08	0.214	0.195
RIFPA_jg12056.t1	0.725	0	0	0	0.725	0.466	0.313
RIFPA_jg12056.t3	0.743	0	0	0	0.743	0.168	0.731
RIFPA_jg12059.t2	0.311	0.237	0.116	0.09	0.128	0.311	0.266
RIFPA_jg12060.t1	0.4	0.246	0.4	0.209	0	0.246	0.264
RIFPA_jg12060.t2	0.244	0.216	0.244	0.19	0	0.199	0.194
RIFPA_jg12060.t3	0.714	0.35	0	0	0	0.577	0.714
RIFPA_jg12060.t4	0.743	0.496	0	0	0.256	0.743	0
RIFPA_jg12061.t1	0.143	0.1	0.079	0.135	0.089	0.132	0.143
RIFPA_jg12061.t2	0.178	0.171	0.107	0.15	0.062	0.178	0.168
[truncated: 25,257 more rows]

## Sheet: A1-Female_blood
external_gene_name	tau	frac	qn	score	PANTHER family	PANTHER annotation	PANTHER evalue		Biological process
RIFPA_jg25218.t1	1	1	8.499	1.519	PTHR10068:SF14	no description	6.8e-57		GO.ID	Term	Annotated	Significant	Expected	pvalues
RIFPA_jg19918.t1	1	1	7.879	1.481	PTHR47341	family not named	3.5e-48		GO:0070588	calcium ion transmembrane transport	99	8	1.71	0.00032
RIFPA_jg25218.t5	0.96	0.96	7.939	1.445	PTHR39228	family not named	2.3e-16		GO:0017183	peptidyl-diphthamide biosynthetic process from peptidyl-histidine	7	2	0.12	0.00591
RIFPA_jg8306.t1	1	1	5.955	1.364	PTHR35101:SF14	no description	3.8e-10		GO:0016539	intein-mediated protein splicing	8	2	0.14	0.00779
RIFPA_jg25868.t2	1	1	5.905	1.361	PTHR15282	potassium voltage-gated channel subfamily e member 1, 3	3.1e-10		GO:0006874	cellular calcium ion homeostasis	8	2	0.14	0.00779
RIFPA_jg5439.t4	1	1	5.838	1.356	PTHR19229:SF117	atp-binding cassette sub-family a member 17	3.2e-28		GO:0051260	protein homooligomerization	46	4	0.8	0.00808
RIFPA_jg5195.t1	0.96	0.96	6.331	1.347	-	-	-		GO:0051103	DNA ligation involved in DNA repair	11	2	0.19	0.0148
RIFPA_jg11703.t2	1	1	5.313	1.324	PTHR14948:SF37	riken cdna 2200002j24 gene	1.9e-07		GO:0071897	DNA biosynthetic process	14	2	0.24	0.02366
RIFPA_jg19918.t3	1	1	5.103	1.312	PTHR47341	family not named	3.1e-48		GO:0008285	negative regulation of cell population proliferation	2	1	0.03	0.03431
RIFPA_jg9848.t1	1	1	5.117	1.312	PTHR43500	family not named	0.001		GO:0097056	selenocysteinyl-tRNA(Sec) biosynthetic process	3	1	0.05	0.05102
RIFPA_jg753.t1	1	1	5.078	1.31	-	-	-		GO:1902751	positive regulation of cell cycle G2/M phase transition	3	1	0.05	0.05102
RIFPA_jg15633.t2	1	1	5.06	1.309	PTHR10256:SF1	selenide, water dikinase 2	1.3e-188		GO:0009249	protein lipoylation	3	1	0.05	0.05102
RIFPA_jg16512.t3	1	1	5.063	1.309	PTHR11011:SF41	fatty acyl-coa reductase 2	1.5e-146		GO:0006986	response to unfolded protein	3	1	0.05	0.05102
RIFPA_jg3465.t1	0.978	0.978	5.24	1.298	-	-	-		GO:0034773	histone H4-K20 trimethylation	3	1	0.05	0.05102
RIFPA_jg11084.t1	1	1	4.78	1.292	PTHR11679:SF28	no description	0.00025		GO:0045737	positive regulation of cyclin-dependent protein serine/threonine kinase activity	3	1	0.05	0.05102
RIFPA_jg26375.t1	0.92	0.92	6.028	1.288	PTHR12242:SF1	ld06593p-related	1.8e-55		GO:0042073	intraciliary transport	3	1	0.05	0.05102
RIFPA_jg5930.t1	1	1	4.665	1.285	PTHR39069	family not named	9.3e-10		GO:0006520	cellular amino acid metabolic process	305	8	5.28	0.05237
RIFPA_jg26123.t2	1	1	4.614	1.282	PTHR24637:SF331	collagen	3.3e-271		GO:0046856	phosphatidylinositol dephosphorylation	22	2	0.38	0.05489
RIFPA_jg17583.t1	0.956	0.956	5.277	1.278	PTHR46458:SF1	neuroglobin	5.9e-13		GO:0006367	transcription initiation from RNA polymerase II promoter	23	2	0.4	0.05945
RIFPA_jg735.t1	1	1	4.512	1.275	PTHR11467:SF112	histone h5	4e-08		GO:0006487	protein N-linked glycosylation	23	2	0.4	0.05945
RIFPA_jg9226.t1	1	1	4.432	1.271	-	-	-		GO:0032264	IMP salvage	4	1	0.07	0.06744
RIFPA_jg6156.t1	1	1	4.418	1.27	PTHR24037:SF3	protein heg homolog 1	4.3e-07		Molecular function
RIFPA_jg1939.t1	1	1	4.344	1.265	PTHR10707:SF11	cytochrome c oxidase subunit 4 isoform 2, mitochondrial	8.3e-06		GO:0005219	ryanodine-sensitive calcium-release channel activity	10	4	0.16	1.3e-05
RIFPA_jg25872.t1	1	1	4.326	1.264	PTHR12322:SF72	doublesex- and mab-3-related transcription factor 2	3e-60		GO:0070008	serine-type exopeptidase activity	27	4	0.43	0.00075
RIFPA_jg7171.t1	0.86	0.86	6.489	1.256	PTHR12210:SF104	no description	7.3e-05		GO:0005230	extracellular ligand-gated ion channel activity	316	10	5.06	0.00163
RIFPA_jg4852.t1	1	1	4.176	1.255	PTHR19241:SF604	no description	0.00015		GO:0005245	voltage-gated calcium channel activity	36	4	0.58	0.00254
RIFPA_jg29571.t1	0.86	0.86	6.45	1.254	PTHR15696:SF7	protein smg5	1.3e-09		GO:0004791	thioredoxin-disulfide reductase activity	8	2	0.13	0.00671
RIFPA_jg13671.t2	1	1	4.145	1.253	PTHR15907:SF93	placenta-specific 8, tandem duplicate 1-related	7.7e-31		GO:0004697	protein kinase C activity	10	2	0.16	0.01056
RIFPA_jg2695.t1	0.956	0.956	4.859	1.253	PTHR18976:SF18	no description	2.1e-16		GO:0003910	DNA ligase (ATP) activity	14	2	0.22	0.02048
RIFPA_jg4944.t1	1	1	4.091	1.25	PTHR24377:SF856	si:dkey-111k8.2-related	1.1e-185		GO:0008138	protein tyrosine/serine/threonine phosph...	71	4	1.14	0.02712
RIFPA_jg4255.t1	0.978	0.978	4.441	1.249	PTHR47507	family not named	2.8e-28		GO:0051800	phosphatidylinositol-3,4-bisphosphate 3-phosphatase activity	2	1	0.03	0.03176
RIFPA_jg24116.t1	1	1	4.059	1.248	PTHR23281:SF13	ezrin	3.2e-13		GO:0051717	inositol-1,3,4,5-tetrakisphosphate 3-phosphatase activity	2	1	0.03	0.03176
RIFPA_jg5977.t1	0.86	0.86	6.335	1.247	PTHR11588:SF340	tubulin beta chain	1.4e-73		GO:0004164	diphthine synthase activity	2	1	0.03	0.03176
RIFPA_jg17336.t2	1	1	4.002	1.244	PTHR24261	family not named	2.8e-70		GO:0004397	histidine ammonia-lyase activity	2	1	0.03	0.03176
RIFPA_jg18983.t1	0.9	0.9	5.622	1.243	PTHR14209:SF25	no description	0.00027		GO:0016314	phosphatidylinositol-3,4,5-trisphosphate 3-phosphatase activity	2	1	0.03	0.03176
RIFPA_jg7143.t5	0.86	0.86	6.237	1.241	PTHR45640:SF23	heat shock protein 22-related	4.8e-86		GO:0008420	RNA polymerase II CTD heptapeptide repeat phosphatase activity	2	1	0.03	0.03176
RIFPA_jg3211.t1	1	1	3.933	1.24	PTHR11903:SF18	collagen triple helix repeat-containing protein 1	4.9e-15		GO:0008413	8-oxo-7,8-dihydroguanosine triphosphate pyrophosphatase activity	2	1	0.03	0.03176
RIFPA_jg15342.t2	1	1	3.906	1.238	PTHR14196	odd-skipped - related	9.4e-66		GO:0005249	voltage-gated potassium channel activity	94	5	1.5	0.044
RIFPA_jg24865.t3	1	1	3.838	1.234	PTHR43489:SF6	hydroxypyruvate isomerase-related	4.6e-38		GO:0004037	allantoicase activity	3	1	0.05	0.04726
RIFPA_jg2694.t1	1	1	3.832	1.234	PTHR11829:SF355	no description	5.1e-76		GO:0042799	histone methyltransferase activity (H4-K20 specific)	3	1	0.05	0.04726
RIFPA_jg773.t1	0.956	0.956	4.529	1.233	-	-	-		GO:0016785	transferase activity, transferring selenium-containing groups	3	1	0.05	0.04726
RIFPA_jg1146.t1	1	1	3.806	1.232	PTHR31325:SF174	no description	6.6e-05		GO:0033819	lipoyl(octanoyl) transferase activity	3	1	0.05	0.04726
RIFPA_jg5423.t2	0.956	0.956	4.503	1.231	PTHR44427:SF13	hemicentin 1	2.2e-74		Cellular component
RIFPA_jg11703.t3	0.956	0.956	4.452	1.228	PTHR14948:SF37	riken cdna 2200002j24 gene	1.1e-07		GO:0005891	voltage-gated calcium channel complex	50	4	0.72	0.0057
RIFPA_jg6029.t1	1	1	3.717	1.227	PTHR15191	family not named	6.4e-05		GO:0008076	voltage-gated potassium channel complex	43	3	0.62	0.0239
RIFPA_jg1145.t1	1	1	3.695	1.226	PTHR35578:SF1	proline-rich transmembrane protein 4	1.7e-66		GO:0005672	transcription factor TFIIA complex	3	1	0.04	0.0427
RIFPA_jg12198.t1	1	1	3.702	1.226	-	-	-		GO:0044599	AP-5 adaptor complex	3	1	0.04	0.0427
RIFPA_jg32147.t3	1	1	3.706	1.226	PTHR10641:SF1016	homeodomain-like superfamily protein-related	0.00031		GO:0005801	cis-Golgi network	4	1	0.06	0.0566
RIFPA_jg26237.t1	0.9	0.9	5.336	1.226	PTHR10913:SF6	follistatin	1.8e-76		GO:0008250	oligosaccharyltransferase complex	4	1	0.06	0.0566
RIFPA_jg28389.t1	1	1	3.68	1.225	-	-	-		GO:0016021	integral component of membrane	2772	52	40.05	0.0571
TOP50 – Tissue-specific genes									GO:0005675	transcription factor TFIIH holo complex	5	1	0.07	0.0702
									GO:0030014	CCR4-NOT complex	5	1	0.07	0.0702
Tissue specific genes with Panther annotation									GO:0000786	nucleosome	35	2	0.51	0.0905
external_gene_name	PANTHER family	PANTHER annotation	PANTHER evalue						GO:0032039	integrator complex	7	1	0.1	0.0969
RIFPA_jg2344.t1	PTHR12756:SF24	Cytosolic Carboxypeptidase 1	0						GO:0030915	Smc5-Smc6 complex	7	1	0.1	0.0969
RIFPA_jg10447.t1	PTHR10751:SF42	Atlastin-2	1.2e-219						GO:0089701	U2AF	9	1	0.13	0.1228
RIFPA_jg27143.t1	PTHR45623:SF22	Chromodomain-Helicase-Dna-Binding Protein 4	2.5e-22						GO:0017119	Golgi transport complex	12	1	0.17	0.1603
RIFPA_jg13184.t2	PTHR46399:SF3		0						GO:0005871	kinesin complex	13	1	0.19	0.1725
RIFPA_jg521.t2	PTHR10161:SF32		8.4e-100						GO:0031012	extracellular matrix	13	1	0.19	0.1725
RIFPA_jg30945.t2	PTHR45662:SF8	Phosphatidylinositide Phosphatase Sac2	1e-137						GO:0016592	mediator complex	52	2	0.75	0.1729
RIFPA_jg14116.t2	PTHR12011	G-Protein Coupled Receptor	5.1e-50						GO:0070652	HAUS complex	14	1	0.2	0.1845
RIFPA_jg19187.t5	PTHR45889:SF5	Cell Adhesion Molecule 3	1.5e-13						GO:0005643	nuclear pore	20	1	0.29	0.2528
RIFPA_jg13107.t3	PTHR18945:SF751	Si:Ch211-39a7.1	8.6e-06						GO:0000776	kinetochore	20	1	0.29	0.2528
RIFPA_jg5404.t1	PTHR11042:SF91	Eukaryotic Translation Initiation Factor 2-Alpha Kinase 3	3.1e-73
RIFPA_jg5520.t5	PTHR31102:SF1	Si:Dkey-162b23.4	4.3e-135
RIFPA_jg12520.t3	PTHR12708	Dna Polymerase Epsilon Subunit B	1.5e-53
RIFPA_jg29850.t2	PTHR16500	Family Not Named	1.8e-101
RIFPA_jg11705.t3	PTHR15032:SF4	N-Acyl-Phosphatidylethanolamine-Hydrolyzing Phospholipase D	4.6e-291
RIFPA_jg18167.t1	PTHR27008:SF285		5.1e-05
RIFPA_jg15257.t1	PTHR13097	Transcription Initiation Factor Iie, Alpha Subunit	2.2e-86
RIFPA_jg19292.t2	PTHR11359:SF0	Amp Deaminase	3.2e-285
RIFPA_jg19101.t3	PTHR10502:SF175	Annexin A13	3.3e-14
RIFPA_jg13181.t5	PTHR13715:SF79	Ryanodine Receptor	0
RIFPA_jg24271.t1	PTHR31699:SF1	Zgc:103759	7.4e-57
RIFPA_jg16818.t1	PTHR13027:SF14	Vacuolar Fusion Protein Mon1 Homolog A	1.8e-145
RIFPA_jg18632.t1	PTHR32341	Interferon-Inducible Gtpase	2e-16
RIFPA_jg19534.t1	PTHR46513:SF20		3.2e-16
RIFPA_jg12530.t1	PTHR12176:SF32	Citrate Synthase-Lysine N-Methyltransferase Cskmt, Mitochondrial	2.5e-32
RIFPA_jg9272.t1	PTHR35262	Family Not Named	0.00041
RIFPA_jg21744.t2	PTHR10218:SF205	Guanine Nucleotide-Binding Protein Subunit Alpha Homolog	9.1e-111
RIFPA_jg7835.t3	PTHR42683:SF7	Death Resistor Adh Domain Containing Target, Isoform C	2.9e-40
RIFPA_jg30131.t2	PTHR10188:SF8	Threonine Aspartase 1	3e-125
RIFPA_jg13912.t14	PTHR10480	Protein Unc-13 Homolog	5.3e-96
RIFPA_jg31514.t5	PTHR11999:SF68	Histidine Decarboxylase	5e-245
RIFPA_jg22849.t2	PTHR21104:SF1		2.8e-08
RIFPA_jg13181.t7	PTHR13715:SF79	Ryanodine Receptor	0
RIFPA_jg17940.t1	PTHR13487	Serine Protease Inhibitor	3.3e-250
RIFPA_jg1894.t2	PTHR10110:SF98	Sodium/Hydrogen Exchanger	1.7e-242
RIFPA_jg5112.t2	PTHR22948:SF15	Tudor Domain-Containing Protein 6	4.6e-12
RIFPA_jg27138.t3	PTHR24409:SF331	Zinc Finger And Btb Domain-Containing Protein 17	2.3e-82
RIFPA_jg11735.t3	PTHR46415	Family Not Named	6.4e-215
RIFPA_jg3261.t2	PTHR12899:SF3	39s Ribosomal Protein L18, Mitochondrial	3e-36
RIFPA_jg4183.t3	PTHR18945:SF455	Glycine Receptor Subunit Alpha-3	5.1e-159
RIFPA_jg20012.t7	PTHR15427:SF21	Complement C1q And Tumor Necrosis Factor-Related Protein 9a-Related	0.00012
RIFPA_jg14489.t1	PTHR38553	Family Not Named	1.5e-79
RIFPA_jg8239.t3	PTHR44340	Family Not Named	1.4e-256
RIFPA_jg30965.t1	PTHR46569	Family Not Named	8.8e-05
RIFPA_jg4183.t2	PTHR18945:SF455	Glycine Receptor Subunit Alpha-3	3.7e-160
RIFPA_jg23595.t4	PTHR13369:SF0	Glutathione S-Transferase C-Terminal Domain-Containing Protein	2.7e-64
RIFPA_jg3617.t6	PTHR22793	Myocardin-Related Transcription Factor-Related	1.5e-95
RIFPA_jg5130.t2	PTHR23050:SF379		2.6e-32
RIFPA_jg3897.t1	PTHR11200:SF117	Inositol Polyphosphate 5-Phosphatase K	1e-113
RIFPA_jg11510.t3	PTHR24379:SF87	Zinc Finger Y-Chromosomal Protein 2-Related	1.9e-185
RIFPA_jg29894.t1	PTHR15283:SF4		9.9e-52
RIFPA_jg29498.t2	PTHR21220:SF0	Sprt-Like Domain-Containing Protein Spartan	2.5e-57
RIFPA_jg31485.t5	PTHR11711:SF186	Adp Ribosylation Factor-Like 4, Isoform B	6e-87
RIFPA_jg22110.t5	PTHR24055:SF102	Srsf Protein Kinase 2	1.2e-90
RIFPA_jg25967.t3	PTHR31001:SF50		0.00064
RIFPA_jg22445.t2	PTHR38537	Family Not Named	1.5e-135
RIFPA_jg22379.t2	PTHR40382:SF1	Riken Cdna 4930523c07 Gene	0.00082
RIFPA_jg19006.t2	PTHR21277:SF5	Transcriptional Adapter 1	2.3e-30
RIFPA_jg5983.t3	PTHR12944	Soluble Liver Antigen/Liver Pancreas Antigen	3.5e-121
RIFPA_jg25730.t6	PTHR31167	Spindle And Centriole Associated Protein 1	1.1e-89
RIFPA_jg21072.t2	PTHR10159:SF504	Tyrosine-Protein Phosphatase Vhp-1	2.2e-70
RIFPA_jg15629.t4	PTHR13759:SF8	Twinfilin-1	8e-73
RIFPA_jg9645.t1	PTHR10188:SF30	Isoaspartyl Peptidase/L-Asparaginase	4e-116
RIFPA_jg22088.t2	PTHR11815	Succinyl-Coa Synthetase Beta Chain	2e-140
RIFPA_jg392.t2	PTHR11409:SF42	Adenosine Deaminase-Like Protein	4.9e-102
RIFPA_jg8001.t2	PTHR43654:SF1	Amino Acid Kinase Family Protein	3.5e-48
RIFPA_jg30455.t1	PTHR24073:SF263	Rab-Like Protein 2a-Related	1.4e-67
RIFPA_jg12228.t2	PTHR24404	Zinc Finger Protein	8.1e-63
RIFPA_jg7686.t12	PTHR22826:SF104	Triple Functional Domain Protein	1.4e-293
RIFPA_jg15656.t1	PTHR36916:SF2		3.6e-07
RIFPA_jg19566.t5	PTHR10024:SF234	Synaptotagmin-15	1.7e-47
RIFPA_jg16145.t3	PTHR24012:SF755	Rna-Binding Motif, Single Stranded-Interacting Protein 2a-Related	1.8e-91
RIFPA_jg13624.t2	PTHR10894:SF0	Nucleolar Protein 56	6.1e-47
RIFPA_jg22231.t2	PTHR11036:SF17	Semaphorin-4g	0.00041
RIFPA_jg4975.t1	PTHR45842	Family Not Named	3.3e-60
RIFPA_jg17937.t2	PTHR10671:SF82	Outer Dense Fiber Protein 4	2.9e-06
RIFPA_jg30567.t2	PTHR46006:SF5	Rho Guanine Nucleotide Exchange Factor At 64c, Isoform A	4.1e-26
RIFPA_jg16422.t2	PTHR31121	Family Not Named	2.3e-46
RIFPA_jg7392.t4	PTHR46190	Family Not Named	1.9e-96
RIFPA_jg4550.t3	PTHR11206:SF81	Multidrug And Toxin Extrusion Protein 2	1.3e-24
RIFPA_jg2627.t1	PTHR15427:SF25		1.4e-34
RIFPA_jg5683.t6	PTHR22590:SF3	Iq Domain-Containing Protein E	1.2e-23
RIFPA_jg15118.t3	PTHR14155:SF296		9.3e-15
RIFPA_jg23087.t1	PTHR12150	Uncharacterized	1.3e-147
RIFPA_jg18920.t2	PTHR13139	Ring Finger And Ccch-Type Zinc Finger Domain-Containing Protein	5.8e-228
RIFPA_jg30513.t2	PTHR24243	G-Protein Coupled Receptor	8.4e-22
RIFPA_jg2433.t3	PTHR16166:SF69	Vacuolar Protein Sorting-Associated Protein 13c	0
RIFPA_jg10671.t2	PTHR11690	Amiloride-Sensitive Sodium Channel-Related	1e-16
RIFPA_jg14476.t3	PTHR14430:SF5	Guanine Nucleotide Exchange Factor For Rab-3a	3.1e-87
RIFPA_jg4542.t1	PTHR24388:SF63	Zinc Finger Protein 76	7.2e-148
RIFPA_jg5572.t1	PTHR24078:SF546		0.00058
RIFPA_jg28292.t2	PTHR12301:SF10		2e-42
RIFPA_jg10919.t1	PTHR24390:SF144	Expressed Sequence Ai854703	2.5e-85
RIFPA_jg7773.t4	PTHR11453:SF36	Sodium Bicarbonate Cotransporter 3	0
RIFPA_jg21762.t1	PTHR12121:SF35	Ccr4-Not Transcription Complex Subunit 6-Like	4.1e-175
RIFPA_jg2057.t4	PTHR46028:SF2	Kynurenine 3-Monooxygenase	3.3e-06
RIFPA_jg9019.t1	PTHR11824:SF5	Ca2+-Channel-Protein-Beta-Subunit, Isoform L	7.5e-219
RIFPA_jg15111.t2	PTHR37915	Family Not Named	1.1e-62
RIFPA_jg30786.t1	PTHR18945:SF592	Acetylcholine Receptor Subunit Alpha-Like 1	6.6e-95
RIFPA_jg20571.t2	PTHR46819	Family Not Named	4e-169
RIFPA_jg11207.t3	PTHR22891:SF59	Protein Argonaute-2	0
RIFPA_jg14989.t1	PTHR31534:SF3		0.00029
RIFPA_jg31488.t1	PTHR32074	Family Not Named	3.6e-68
RIFPA_jg4944.t4	PTHR24377:SF809	Si:Dkey-20i20.8-Related	1.4e-81
RIFPA_jg19018.t1	PTHR24404	Zinc Finger Protein	7.6e-78
RIFPA_jg3989.t3	PTHR21445:SF0	Si:Ch211-141o9.10	2.8e-10
RIFPA_jg14268.t2	PTHR11604:SF2	Profilin-4	1.7e-57
RIFPA_jg7174.t5	PTHR22948:SF46	Tudor Domain Containing 5	2.2e-80
RIFPA_jg1927.t2	PTHR11203:SF37	Integrator Complex Subunit 11	6.9e-270
RIFPA_jg13186.t1	PTHR23304:SF134		3.4e-92
RIFPA_jg22011.t1	PTHR10696:SF25	Oxidoreductase Aim17-Related	2.1e-104
RIFPA_jg342.t1	PTHR46130	Family Not Named	8.3e-09
RIFPA_jg28061.t1	PTHR23301	Chitin Binding Peritrophin-A	6e-64
RIFPA_jg11227.t6	PTHR13802	Mucin 4-Related	3.8e-26
RIFPA_jg14970.t2	PTHR46847:SF4	Autoinducer 2-Binding Protein Lsrb	2.1e-05
RIFPA_jg3859.t1	PTHR14224	Similar To Preferentially Expressed Antigen In Melanoma-Like 3	1.3e-28
RIFPA_jg15724.t2	PTHR12242:SF1	Ld06593p-Related	1.9e-44
RIFPA_jg25195.t4	PTHR19321:SF1	Protein Regulator Of Cytokinesis 1	2.4e-139
RIFPA_jg22657.t1	PTHR43256:SF7	Thioredoxin Reductase 3	6.8e-239
RIFPA_jg12458.t2	PTHR28654	Family Not Named	8.4e-84
RIFPA_jg31727.t2	PTHR24126:SF33	26s Proteasome Non-Atpase Regulatory Subunit 10-Related	3.6e-51
RIFPA_jg21953.t3	PTHR14309:SF10		2e-41
RIFPA_jg30088.t2	PTHR15146	Integral Membrane Protein Gpr137	2.3e-82
RIFPA_jg32110.t2	PTHR24203	Family Not Named	5.4e-24
RIFPA_jg18343.t1	PTHR24353:SF68		4.2e-89
RIFPA_jg26086.t4	PTHR24064:SF222	Solute Carrier Family 22 Member 4	1.3e-09
RIFPA_jg21380.t1	PTHR10972:SF103	Oxysterol-Binding Protein	0
RIFPA_jg14145.t1	PTHR10166:SF40	Vwfa And Cache Domain-Containing Protein 1	2.9e-20
RIFPA_jg16802.t1	PTHR46375	Family Not Named	2.6e-20
RIFPA_jg30329.t2	PTHR11003:SF247	Potassium Channel, Subfamily K, Member 17	2.9e-06
RIFPA_jg27542.t4	PTHR12215:SF10	L-Aminoadipate-Semialdehyde Dehydrogenase-Phosphopantetheinyl Transferase	9e-78
RIFPA_jg15891.t2	PTHR24412:SF272		4.8e-99
RIFPA_jg6655.t2	PTHR35683:SF4		4.7e-28
RIFPA_jg7826.t1	PTHR31852:SF149		2.3e-05
RIFPA_jg10308.t6	PTHR24408:SF34	Zinc Finger Protein 672	2.3e-44
RIFPA_jg22473.t2	PTHR24006:SF686	Ubiquitin Carboxyl-Terminal Hydrolase 37	7.3e-08
RIFPA_jg5542.t3	PTHR10159:SF507		6.6e-81
RIFPA_jg16027.t3	PTHR24214	Family Not Named	5.6e-24
RIFPA_jg12093.t1	PTHR11829:SF353	Protein Fork Head	5.8e-120
RIFPA_jg27281.t2	PTHR31027	Family Not Named	5.8e-58
RIFPA_jg22065.t7	PTHR16043	Dalrd3 Protein	8.2e-65
RIFPA_jg6381.t4	PTHR24114:SF30	Leucine-Rich Repeat-Containing Protein 74a	3.5e-23
RIFPA_jg28058.t4	PTHR10183:SF396	Calpain-A-Related	5e-09
RIFPA_jg12315.t4	PTHR24412:SF272		7.5e-107
RIFPA_jg3647.t2	PTHR21077	Eme1 Protein	2.1e-102
RIFPA_jg17854.t1	PTHR16110	Family Not Named	2.2e-192
RIFPA_jg1311.t1	PTHR12697:SF15		5.5e-81
RIFPA_jg28822.t2	PTHR10334:SF414		1.1e-46
RIFPA_jg21233.t1	PTHR31879:SF6	Det1- And Ddb1-Associated Protein 1	1.3e-29
RIFPA_jg9708.t1	PTHR19288:SF43	Haloacid Dehalogenase-Like Hydrolase Domain-Containing Protein 2	2.9e-108
RIFPA_jg12558.t2	PTHR31964:SF113	Adenine Nucleotide Alpha Hydrolases-Like Superfamily Protein	7.6e-26
RIFPA_jg27072.t2	PTHR11085:SF38		6.8e-138
RIFPA_jg6239.t13	PTHR13817:SF59	Protein Sidekick-2	1.3e-141
RIFPA_jg10576.t6	PTHR10099:SF1	Phosphoribosylformylglycinamidine Synthase	0
RIFPA_jg779.t1	PTHR18945:SF213	Glycine Receptor Subunit Alpha-1	6e-116
RIFPA_jg21322.t1	PTHR18945:SF784	Acetylcholine Receptor Subunit Beta-Like 1	1e-46
RIFPA_jg25382.t2	PTHR24073:SF572	Ras-Related Protein Rab-28	2.2e-41
RIFPA_jg5768.t3	PTHR43160:SF3	Aconitate Hydratase, Mitochondrial	7.1e-198
RIFPA_jg4053.t1	PTHR14453:SF53	Poly [Adp-Ribose] Polymerase 10	2.6e-12
RIFPA_jg30948.t2	PTHR24104:SF22	Nhl Repeat-Containing Protein 2	8e-82
RIFPA_jg30625.t3	PTHR24133:SF36	Ankyrin-2	0
RIFPA_jg26751.t1	PTHR10334:SF275	Glioma Pathogenesis-Related Protein 1	4.6e-31
RIFPA_jg27661.t3	PTHR10762:SF2	2-(3-Amino-3-Carboxypropyl)Histidine Synthase Subunit 2	1.1e-142
RIFPA_jg7686.t3	PTHR24347:SF404		5.7e-126
RIFPA_jg25044.t1	PTHR11537:SF246	Potassium Voltage-Gated Channel, Shaw-Related Subfamily, Member 4-Related	3.5e-39
RIFPA_jg29796.t5	PTHR10157:SF29	Dopamine Beta-Hydroxylase	5.1e-16
RIFPA_jg7849.t1	PTHR23304:SF159	Si:Ch211-272h9.5	5.3e-08
RIFPA_jg12951.t3	PTHR24409:SF360		4.8e-07
RIFPA_jg19835.t2	PTHR16004:SF4		6.5e-20
RIFPA_jg14031.t1	PTHR12271:SF40	Poly(A) Rna Polymerase Gld2	2.6e-105
RIFPA_jg14695.t1	PTHR21330	Uncharacterized	2e-46
RIFPA_jg17118.t1	PTHR11920:SF461	Guanylate Cyclase 2g	3.8e-76
RIFPA_jg14146.t3	PTHR34593	Family Not Named	7.1e-05
RIFPA_jg10657.t2	PTHR23176:SF107	Rho Gtpase-Activating Protein 12	6.9e-31
RIFPA_jg23699.t1	PTHR18945:SF768		2.2e-51
RIFPA_jg4881.t3	PTHR28570:SF3	Aspartyl Aminopeptidase	7.4e-78
RIFPA_jg20089.t3	PTHR45713	Family Not Named	7.9e-25
RIFPA_jg23551.t3	PTHR12784:SF18	Neuron Navigator 3	2.2e-23
RIFPA_jg984.t4	PTHR13315:SF4	Metallophosphoesterase, Isoform E	1.1e-103
RIFPA_jg7635.t6	PTHR15751	Huntingtin Associated Protein 1/Lateral Sclerosis-Related	5.7e-150
RIFPA_jg26182.t1	PTHR47507	Family Not Named	1e-09
RIFPA_jg14897.t3	PTHR12231:SF228	Protogenin	1.6e-81
RIFPA_jg24464.t7	PTHR11537:SF134	Potassium Voltage-Gated Channel Subfamily B Member 2	1.1e-240
RIFPA_jg17832.t1	PTHR33132:SF52		2.2e-11
RIFPA_jg30092.t1	PTHR15315	Ring Finger Protein 41, 151	1.1e-05
RIFPA_jg24336.t2	PTHR44665	Family Not Named	1.6e-84
RIFPA_jg18296.t1	PTHR11767:SF107	Inwardly Rectifying Potassium Channel 1, Isoform F-Related	9.8e-147
RIFPA_jg9737.t2	PTHR43811:SF19	Fk506-Binding Protein-Like	2e-75
RIFPA_jg9263.t1	PTHR15889	Mitochondrial Ribosomal Protein L37	2.4e-115
RIFPA_jg21945.t6	PTHR10459:SF80	Poly [Adp-Ribose] Polymerase 1	4.7e-32
RIFPA_jg31690.t3	PTHR24349:SF179	Map Kinase-Activated Protein Kinase 5	1.3e-138
RIFPA_jg18382.t2	PTHR16504	Family Not Named	1.1e-45
RIFPA_jg12189.t2	PTHR11668:SF429	Serine/Threonine-Protein Phosphatase	2e-95
RIFPA_jg11426.t1	PTHR23170:SF2	Centrosomal Protein Of 83 Kda	1.7e-161
RIFPA_jg3971.t2	PTHR11690	Amiloride-Sensitive Sodium Channel-Related	4.3e-36
RIFPA_jg3971.t3	PTHR11690	Amiloride-Sensitive Sodium Channel-Related	2.7e-47
RIFPA_jg28804.t3	PTHR15832:SF1	Heterochromatin Protein 1-Binding Protein 3	7e-35
RIFPA_jg18187.t1	PTHR11732:SF413	Aldehyde Reductase Y, Isoform D-Related	1.9e-94
RIFPA_jg8056.t1	PTHR15975:SF0	Ccr4-Not Transcription Complex Subunit 11	4.9e-134
RIFPA_jg15836.t3	PTHR22780:SF13	Ap-4 Complex Subunit Epsilon-1	1e-201
RIFPA_jg1945.t4	PTHR20961:SF105	Protein O-Linked-Mannose Beta-1,4-N-Acetylglucosaminyltransferase 2	4.6e-129
RIFPA_jg5022.t3	PTHR13491:SF0	Zinc Finger Cchc Domain-Containing Protein 10	7.4e-19
RIFPA_jg22062.t4	PTHR22738:SF10	Rassf (Ras-Association Domain Family) Homolog	1.1e-89
RIFPA_jg8520.t1	PTHR42757:SF32	Protein Amalgam	2.1e-14
RIFPA_jg6960.t1	PTHR43226:SF4	Xaa-Pro Aminopeptidase 3-Related	7.2e-99
RIFPA_jg28180.t1	PTHR31919	Family Not Named	5.6e-60
RIFPA_jg25891.t2	PTHR22974:SF20	Serine/Threonine-Protein Kinase Tousled-Like 2	2e-256
RIFPA_jg20801.t2	PTHR21538:SF23	Anillin	2.1e-137
RIFPA_jg53.t1	PTHR33361:SF15		7.8e-05
RIFPA_jg14628.t2	PTHR11695:SF294	Reticulon-4-Interacting Protein 1, Mitochondrial	1.4e-69
RIFPA_jg10227.t7	PTHR22968	Protein Kinase C, Mu	4.4e-206
RIFPA_jg23371.t7	PTHR12675:SF5	Protein Muscleblind	3e-40
RIFPA_jg26366.t3	PTHR24068:SF33	Ubiquitin-Conjugating Enzyme E2q Family Member 1-Related	5.8e-106
RIFPA_jg27882.t2	PTHR39940	Family Not Named	3.9e-24
RIFPA_jg11062.t3	PTHR42881:SF3	Prolyl Endopeptidase	1.2e-221
RIFPA_jg2706.t1	PTHR12176:SF57	Eef1a Lysine Methyltransferase 4	4.8e-60
RIFPA_jg3617.t1	PTHR14445:SF41		3.2e-10
RIFPA_jg7864.t2	PTHR15286:SF6	Gh01133p	5.7e-71
RIFPA_jg8162.t4	PTHR11532:SF73	Carboxypeptidase D	2.9e-183
RIFPA_jg25834.t3	PTHR23512:SF5	Im:7160594	1.5e-230
RIFPA_jg19531.t1	PTHR24134:SF1	Ankyrin Repeat And Socs Box Protein 8	7.2e-65
RIFPA_jg8170.t2	PTHR43918	Family Not Named	2.3e-173
RIFPA_jg4662.t3	PTHR47403	Family Not Named	2.9e-13
RIFPA_jg30151.t2	PTHR10845:SF242	Novel Protein Similar To Vertebrate Regulator Of G-Protein Signalling Family-Related	1.4e-59
RIFPA_jg10516.t2	PTHR43404	Family Not Named	1.4e-23
RIFPA_jg27687.t7	PTHR12750:SF11	Inositol Hexakisphosphate And Diphosphoinositol-Pentakisphosphate Kinase 1	0
RIFPA_jg27694.t2	PTHR10882:SF0	Diphthine Methyl Ester Synthase	3.9e-111
RIFPA_jg4198.t1	PTHR23034	Uncharacterized	6.1e-15
RIFPA_jg29410.t1	PTHR20963:SF18	Acid Phosphatase Pho11-Related	0.00025
RIFPA_jg6859.t2	PTHR11214:SF227		7.1e-54
RIFPA_jg21092.t1	PTHR34000:SF10		5.7e-17
RIFPA_jg16203.t2	PTHR23033:SF13	Glycoprotein-N-Acetylgalactosamine 3-Beta-Galactosyltransferase 1	1.7e-59
RIFPA_jg23146.t1	PTHR18935	Uncharacterized	7.4e-46
RIFPA_jg10227.t6	PTHR22968:SF26	Serine/Threonine-Protein Kinase D3	2.8e-234
RIFPA_jg13181.t2	PTHR13715:SF79	Ryanodine Receptor	0
RIFPA_jg29894.t2	PTHR15283:SF3	Gremlin-1	4.7e-29
RIFPA_jg4568.t2	PTHR34257	Family Not Named	6.4e-27
RIFPA_jg6361.t1	PTHR33442:SF1	Trans-3-Hydroxy-L-Proline Dehydratase	3.2e-158
RIFPA_jg8616.t4	PTHR34403	Family Not Named	3.6e-27
RIFPA_jg19860.t2	PTHR23180:SF318		0.00027
RIFPA_jg24160.t2	PTHR33998:SF2		2.9e-12
RIFPA_jg27393.t2	PTHR45784:SF3	C-Type Lectin Domain Family 20 Member A-Related	1.2e-33
RIFPA_jg28622.t3	PTHR45775	Family Not Named	9.3e-45
RIFPA_jg6364.t3	PTHR12231:SF246	Roundabout 1, Isoform A	4.2e-12
RIFPA_jg26511.t1	PTHR18911	Ctcl Tumor Antigen Hd-Cl-01	2.3e-10
RIFPA_jg9577.t2	PTHR24300:SF281	Cytochrome P450 2u1	7.2e-144
RIFPA_jg13922.t2	PTHR36299:SF2		6.4e-41
RIFPA_jg18514.t3	PTHR33309:SF3		7.9e-57
RIFPA_jg22454.t4	PTHR28572:SF1	Coiled-Coil Domain-Containing Protein 103	3.4e-64
RIFPA_jg27699.t1	PTHR10072	Iron-Sulfur Cluster Assembly Protein	5.4e-47
RIFPA_jg29963.t2	PTHR24416:SF349	Tyrosine-Protein Kinase Ryk	1.8e-06
RIFPA_jg24475.t2	PTHR44090:SF1	Wd Repeat-Containing Protein 61	7.9e-119
RIFPA_jg9546.t4	PTHR43866:SF3	Methylmalonate-Semialdehyde Dehydrogenase [Acylating], Mitochondrial	4.8e-263
RIFPA_jg16209.t1	PTHR24031:SF125	Atp-Dependent Rna Helicase Ddx42	1.5e-152
RIFPA_jg11547.t1	PTHR46396	Family Not Named	1.2e-150
RIFPA_jg18075.t5	PTHR23202:SF39	Neural Wiskott-Aldrich Syndrome Protein	3.1e-06
RIFPA_jg30624.t2	PTHR19303:SF38		1.5e-44
RIFPA_jg26314.t1	PTHR24241:SF163	Adipokinetic Hormone Receptor, Isoform C	2.2e-40
RIFPA_jg14982.t5	PTHR20973	Non-Smc Element 1-Related	1.2e-71
RIFPA_jg1429.t2	PTHR45964	Family Not Named	2.7e-41
RIFPA_jg21835.t4	PTHR44305:SF4		2.3e-145
RIFPA_jg23580.t1	PTHR22870:SF330	E3 Ubiquitin-Protein Ligase Herc2	1.6e-120
RIFPA_jg4359.t3	PTHR24392:SF44		2.6e-80
RIFPA_jg251.t1	PTHR45645:SF28	Sol-2 Protein	3.3e-72
RIFPA_jg29247.t18	PTHR13817:SF113		0
RIFPA_jg22736.t2	PTHR15857	Comm Domain Containing Protein 2	8.9e-55
RIFPA_jg30050.t2	PTHR19282:SF376	Cd63 Antigen	4.5e-12
RIFPA_jg29711.t2	PTHR33361:SF7		1.2e-46
RIFPA_jg32094.t2	PTHR22600:SF39	Beta-Hexosaminidase Subunit Alpha	2.9e-20
RIFPA_jg9574.t1	PTHR24410:SF23	Hl07962p	3.9e-46
RIFPA_jg19561.t2	PTHR12837	Poly Adp-Ribose Glycohydrolase	2.8e-164
RIFPA_jg6453.t1	PTHR21230:SF62	Vesicle Transport Through Interaction With T-Snares Homolog 1a	9.7e-63
RIFPA_jg25663.t2	PTHR34483:SF4		0.00023
RIFPA_jg2804.t2	PTHR12620:SF3	Splicing Factor U2af 26 Kda Subunit	7.2e-73
RIFPA_jg18648.t4	PTHR11006:SF74	Protein Arginine N-Methyltransferase 3	2.2e-118
RIFPA_jg25446.t1	PTHR11211:SF40	Homeobox Protein Araucan-Related	4e-73
RIFPA_jg3207.t2	PTHR10201:SF248		2.8e-139
RIFPA_jg1428.t1	PTHR21094:SF0	Golgi Snap Receptor Complex Member 1	4.3e-74
RIFPA_jg17055.t1	PTHR23503:SF8	Glucose Transporter Type 1	0.00095
RIFPA_jg15204.t4	PTHR10997:SF7	Importin-11	7.8e-38
RIFPA_jg4848.t5	PTHR47403	Family Not Named	2.3e-51
RIFPA_jg6167.t1	PTHR24099:SF16		9.3e-24
RIFPA_jg8393.t1	PTHR45134:SF1		0.00048
RIFPA_jg12270.t1	PTHR11060:SF1	Protein Memo1	2.9e-123
RIFPA_jg5488.t2	PTHR12247:SF77	Scm-Like With Four Mbt Domains Protein 1	1.9e-278
RIFPA_jg425.t3	PTHR10153:SF40	Small Conductance Calcium-Activated Potassium Channel Protein 3	1.4e-41
RIFPA_jg19953.t1	PTHR46229:SF2	Bola-Like Protein 1	5e-47
RIFPA_jg26647.t2	PTHR21740:SF0	Nck-Associated Protein 5	1.2e-62
RIFPA_jg4429.t2	PTHR12640:SF0	Dolichyl-Diphosphooligosaccharide--Protein Glycosyltransferase Subunit 2	4.7e-229
RIFPA_jg6425.t2	PTHR11680:SF21	Serine Hydroxymethyltransferase, Cytosolic	4.3e-27
RIFPA_jg6504.t1	PTHR17601	Family Not Named	3e-10
RIFPA_jg7628.t3	PTHR35245	Family Not Named	4e-07
RIFPA_jg2013.t4	PTHR13968	Heterogeneous Nuclear Ribonucleoprotein	8.4e-40
RIFPA_jg4186.t2	PTHR35001	Family Not Named	1e-16
RIFPA_jg690.t1	PTHR47507	Family Not Named	2.3e-11
RIFPA_jg22486.t4	PTHR24115:SF840	Kinesin-Like Protein Kin-Ua	4.7e-05
RIFPA_jg4750.t1	PTHR34306:SF2		3.3e-16
RIFPA_jg11739.t1	PTHR34253:SF1	Protein Llp Homolog	1.4e-25
RIFPA_jg15634.t2	PTHR19855:SF13		2.7e-126
RIFPA_jg15894.t2	PTHR11610:SF102	Gh15759p-Related	6.4e-69
RIFPA_jg5693.t4	PTHR37686	Family Not Named	0
RIFPA_jg4949.t1	PTHR19964:SF16	Syntaxin-Binding Protein 4	1.5e-68
RIFPA_jg3702.t2	PTHR10574:SF292	Netrin-3	1.2e-128
RIFPA_jg30513.t1	PTHR24241:SF144	Zmp:0000001069	1.8e-41
RIFPA_jg30507.t2	PTHR11492:SF8	Nuclear Factor I, Isoform B	1.2e-165
RIFPA_jg13330.t1	PTHR11920:SF461	Guanylate Cyclase 2g	9.6e-249
RIFPA_jg3301.t2	PTHR12636:SF5	Ribosomal Rna Small Subunit Methyltransferase Nep1	4.4e-91
RIFPA_jg16865.t3	PTHR28441:SF4	Protein Fam91a1	0
RIFPA_jg29056.t1	PTHR11802:SF208	Carboxypeptidase	2.6e-42
RIFPA_jg26262.t2	PTHR13847:SF187	Dimethylglycine Dehydrogenase, Mitochondrial	9.2e-79
RIFPA_jg16505.t1	PTHR22929:SF0	Transcription Factor Tfiiib Component B'' Homolog	1.8e-57
RIFPA_jg8297.t2	PTHR19871:SF14	Gh25853p	3.8e-244
RIFPA_jg27455.t2	PTHR12305:SF81	Phosphatidylinositol 3,4,5-Trisphosphate 3-Phosphatase And Dual-Specificity Protein Phosphatase Pten	2.8e-72
RIFPA_jg4637.t2	PTHR13370:SF3	Trna (Guanine(10)-N2)-Methyltransferase Homolog	1.1e-130
RIFPA_jg21262.t5	PTHR11849	Ets	1.1e-31
RIFPA_jg1176.t5	PTHR11360:SF225	Eg:103b4.3 Protein	1.5e-35
RIFPA_jg30313.t2	PTHR12826:SF13	Rna-Binding Protein Pno1	1.8e-102
RIFPA_jg5356.t4	PTHR12546:SF55	Myoferlin	0
RIFPA_jg392.t1	PTHR11409:SF42	Adenosine Deaminase-Like Protein	1e-81
RIFPA_jg13732.t2	PTHR12694	Transcription Initiation Factor Iia Subunit 1	1.9e-27
RIFPA_jg7925.t7	PTHR12977	Suppressor Of Variegation 4-20-Related	3.7e-158
RIFPA_jg27926.t2	PTHR28661	Family Not Named	2.5e-42
RIFPA_jg28876.t2	PTHR13742:SF20	Retinoblastoma-Like Protein 1	0
RIFPA_jg5629.t3	PTHR15243	Serine/Threonine-Protein Kinase 19	1.4e-74
RIFPA_jg27709.t2	PTHR11848	Tgf-Beta Family	1.5e-43
RIFPA_jg2123.t2	PTHR43107	Long-Chain Fatty Acid Transport Protein	3.4e-12
RIFPA_jg19477.t1	PTHR12622:SF35	E3 Ubiquitin-Protein Ligase Dtx3-Related	5.5e-11
RIFPA_jg28325.t5	PTHR22807:SF30	28s Rrna (Cytosine(4447)-C(5))-Methyltransferase-Related	2e-221
RIFPA_jg1068.t1	PTHR24340:SF32	Homeobox Protein Nkx-2.3	2.9e-67
RIFPA_jg29471.t4	PTHR46100:SF4		1.7e-22
RIFPA_jg4948.t2	PTHR11685:SF290	E3 Ubiquitin-Protein Ligase Rnf14	6.2e-119
RIFPA_jg16629.t6	PTHR11977:SF45	Supervillin	0
RIFPA_jg28058.t3	PTHR10183:SF329	Calpain-3	8e-52
RIFPA_jg15107.t1	PTHR11157:SF12	Elongation Of Very Long Chain Fatty Acids Protein 4	9.7e-15
RIFPA_jg5649.t3	PTHR43697	Family Not Named	5.7e-05
RIFPA_jg642.t2	PTHR33524:SF2	Set Domain-Containing Protein 9	7.3e-99
RIFPA_jg10938.t4	PTHR45879	Family Not Named	7.9e-98
RIFPA_jg6431.t1	PTHR35268	Family Not Named	6e-26
RIFPA_jg536.t2	PTHR15887	Family Not Named	2.8e-44
RIFPA_jg4313.t1	PTHR18945:SF455	Glycine Receptor Subunit Alpha-3	4.7e-91
RIFPA_jg7723.t1	PTHR18945:SF768		5.8e-44
RIFPA_jg19147.t3	PTHR13952:SF8	Rrm-Containing Protein-Related	2e-41
RIFPA_jg10885.t5	PTHR24064:SF500		2.1e-106
RIFPA_jg5442.t1	PTHR15075:SF2	Alpha-1,6-Mannosylglycoprotein 6-Beta-N-Acetylglucosaminyltransferase	2.3e-77
RIFPA_jg20689.t1	PTHR46257	Family Not Named	7.4e-82
RIFPA_jg28004.t3	PTHR11614:SF87	Monoglyceride Lipase	1.9e-22
RIFPA_jg2468.t1	PTHR10891:SF781		3.9e-10
RIFPA_jg25183.t2	PTHR10828:SF46	M-Phase Inducer Phosphatase 1	1.2e-88
RIFPA_jg3848.t1	PTHR46165	Family Not Named	5.2e-135
RIFPA_jg9991.t3	PTHR15696:SF7	Protein Smg5	1.5e-169
RIFPA_jg26845.t2	PTHR11093:SF2	Ruvb-Like 2	1.7e-268
RIFPA_jg9393.t3	PTHR12547:SF100	Mrna Decay Activator Protein Zfp36l2	0.00078
RIFPA_jg2754.t3	PTHR24394	Family Not Named	6.7e-76
RIFPA_jg13184.t4	PTHR46399:SF3		0
RIFPA_jg4842.t2	PTHR47403	Family Not Named	1.9e-26
RIFPA_jg5937.t1	PTHR10504:SF131	Upf0522 Protein B	9.9e-102
RIFPA_jg20670.t2	PTHR12932:SF21	Tubulin Polymerization-Promoting Protein Family Member 2	4.8e-44
RIFPA_jg8245.t2	PTHR23065:SF11	Syndapin, Isoform C	1.7e-124
RIFPA_jg2569.t3	PTHR28616	Family Not Named	9.7e-62
RIFPA_jg13621.t3	PTHR10825:SF72	Polycomb Group Protein Psc-Related	5.4e-16
RIFPA_jg14087.t8	PTHR10749:SF7	Phosphorylase B Kinase Regulatory Subunit Alpha-Related	0
RIFPA_jg25848.t4	PTHR11216:SF69	Epidermal Growth Factor Receptor Substrate 15-Like 1	8.5e-52
RIFPA_jg31034.t1	PTHR16276	Uncharacterized	1.1e-191
RIFPA_jg26943.t1	PTHR11388	Organic Anion Transporter	9.8e-65
RIFPA_jg24751.t1	PTHR12127	Mucolipin	3.8e-176
RIFPA_jg3890.t1	PTHR28626	Family Not Named	6.5e-52
RIFPA_jg16651.t1	PTHR12864:SF48	Spry Domain-Containing Protein 3	2.4e-101
RIFPA_jg10683.t1	PTHR12358:SF26	Ceramide Kinase-Like Protein	6.3e-94
RIFPA_jg13528.t5	PTHR13003	Nup107-Related	4.8e-41
RIFPA_jg20869.t4	PTHR11802:SF242	Lysosomal Protective Protein	9.8e-108
RIFPA_jg22357.t3	PTHR36693	Family Not Named	3.2e-52
RIFPA_jg9101.t1	PTHR22802:SF339		9.6e-20
RIFPA_jg1459.t2	PTHR10961:SF7	Peroxisomal Sarcosine Oxidase	4.3e-87
RIFPA_jg9813.t2	PTHR10366:SF242	Sterol-4-Alpha-Carboxylate 3-Dehydrogenase, Decarboxylating	1.2e-89
RIFPA_jg24464.t9	PTHR11537:SF134	Potassium Voltage-Gated Channel Subfamily B Member 2	1.2e-149
RIFPA_jg30362.t2	PTHR24351:SF110	Non-Specific Serine/Threonine Protein Kinase	4e-161
RIFPA_jg22874.t5	PTHR18947	Hook Proteins	8.2e-44
RIFPA_jg10885.t1	PTHR24064:SF500		7.5e-81
RIFPA_jg24444.t3	PTHR16134:SF75	S-Phase Kinase-Associated Protein 2	3.8e-54
RIFPA_jg18120.t1	PTHR11675:SF43	Polypeptide N-Acetylgalactosaminyltransferase 1	2.6e-199
RIFPA_jg1479.t1	PTHR15347	Family Not Named	1.8e-14
RIFPA_jg2655.t2	PTHR23004:SF10	Doublecortin Domain-Containing Protein 2b	5.8e-66
RIFPA_jg24618.t4	PTHR24023:SF975	Cuticle Collagen Bli-1	0.00061
RIFPA_jg2421.t1	PTHR23290:SF0	Methyltransferase-Like Protein 5	1.9e-70
RIFPA_jg13311.t3	PTHR45985:SF3	Chitin Deacetylase-Like 4	0.00025
RIFPA_jg8730.t3	PTHR10993:SF7	Lipoyltransferase 2, Mitochondrial-Related	2.4e-35
RIFPA_jg6504.t4	PTHR17601	Family Not Named	3e-10
RIFPA_jg3665.t3	PTHR45695:SF5	Si:Dkey-1h24.2	1.4e-72
RIFPA_jg30312.t3	PTHR10615:SF161	Histone Acetyltransferase Kat5	1e-174
RIFPA_jg13181.t3	PTHR13715:SF79	Ryanodine Receptor	0
RIFPA_jg26896.t1	PTHR14952:SF14	Ropporin-1-Like Protein	1.5e-87
RIFPA_jg13862.t3	PTHR34277	Family Not Named	0.0008
RIFPA_jg30348.t3	PTHR23061	Dna Polymerase 2 Alpha 70 Kda Subunit	8.9e-31
RIFPA_jg27407.t3	PTHR47633:SF4		1.4e-20
RIFPA_jg4009.t1	PTHR21523	Uncharacterized	1.1e-09
RIFPA_jg10555.t3	PTHR45853	Family Not Named	3.2e-73
RIFPA_jg22623.t3	PTHR15583:SF7		1.6e-10
RIFPA_jg21997.t1	PTHR31234	Family Not Named	8e-05
RIFPA_jg8219.t3	PTHR12461	Hypoxia-Inducible Factor 1 Alpha Inhibitor-Related	2.8e-41
RIFPA_jg21776.t1	PTHR23389:SF21	Atpase Family Aaa Domain-Containing Protein 5	7.4e-141
RIFPA_jg18922.t2	PTHR19957:SF104	Syntaxin-6	2.5e-53
RIFPA_jg30390.t5	PTHR24012:SF699	Cugbp Elav-Like Family Member 2	6e-161
RIFPA_jg4457.t3	PTHR36515	Family Not Named	8.8e-06
RIFPA_jg22634.t1	PTHR47225	Family Not Named	4.1e-64
RIFPA_jg11514.t3	PTHR10052:SF28		9.3e-99
RIFPA_jg20025.t1	PTHR21636	Family Not Named	6.5e-12
RIFPA_jg13066.t1	PTHR19384:SF17	Nadph--Cytochrome P450 Reductase	9e-173
RIFPA_jg3283.t1	PTHR11893:SF36	Innexin-5	6.9e-141
RIFPA_jg2862.t2	PTHR11730:SF60	Rh50, Isoform B	1.5e-167
RIFPA_jg11062.t2	PTHR42881:SF4		7.8e-91
RIFPA_jg12039.t2	PTHR28678	Family Not Named	2.2e-232
RIFPA_jg7924.t3	PTHR21028:SF2	Si:Ch211-156b7.4	1.7e-58
RIFPA_jg12659.t2	PTHR24006:SF674	Ubiquitin Carboxyl-Terminal Hydrolase 1	6e-40
RIFPA_jg16066.t2	PTHR31395	Family Not Named	5.2e-05
RIFPA_jg3059.t1	PTHR22640	Uncharacterized	1.7e-110
RIFPA_jg20551.t1	PTHR24020:SF12	Matrilin-3	6.4e-28
RIFPA_jg16629.t4	PTHR40250	Family Not Named	0.0003
RIFPA_jg155.t3	PTHR35083:SF1		4.7e-11
RIFPA_jg24473.t1	PTHR31580:SF26		0.00042
RIFPA_jg17109.t3	PTHR11195:SF13	Invertebrate Lysozyme-Related	3.6e-22
RIFPA_jg31433.t1	PTHR45636:SF7	Paired Box Pox-Neuro Protein-Related	2.8e-39
RIFPA_jg1475.t5	PTHR12489	Lipoma Hmgic Fusion Partner-Like Protein	5.1e-42
RIFPA_jg15700.t4	PTHR43939:SF1	Structural Maintenance Of Chromosomes Protein 4	3e-07
RIFPA_jg24752.t2	PTHR46314	Family Not Named	9.6e-105
RIFPA_jg15691.t2	PTHR10362:SF7	Histidine Ammonia-Lyase	7.6e-238
RIFPA_jg17990.t1	PTHR22775:SF3	Sorting Nexin-13	6.9e-187
RIFPA_jg14198.t1	PTHR45695:SF10	Neuropeptide Cchamide-2 Receptor	1.2e-102
RIFPA_jg20135.t2	PTHR14499	Potassium Channel Tetramerization Domain-Containing	6.5e-33
RIFPA_jg7899.t2	PTHR15286:SF1	Fi07216p	2.3e-67
RIFPA_jg15529.t1	PTHR45842:SF12	Insulin Like Growth Factor Binding Protein Acid Labile Subunit	1.1e-49
RIFPA_jg14144.t1	PTHR10166	Voltage-Dependent Calcium Channel Subunit Alpha-2/Delta-Related	1.2e-71
RIFPA_jg16783.t4	PTHR33663:SF2		2.7e-32
RIFPA_jg20390.t2	PTHR13476:SF2		0.00039
RIFPA_jg11468.t9	PTHR10316:SF40	Ld27118p	7.9e-249
RIFPA_jg7713.t1	PTHR18945:SF768		2.2e-46
RIFPA_jg22462.t1	PTHR23320	Membrane-Spanning 4-Domains Subfamily A Ms4a -Related	3.4e-06
RIFPA_jg24778.t1	PTHR23426:SF25	Ferredoxin-2, Mitochondrial	8.7e-54
RIFPA_jg15413.t2	PTHR43139:SF27	Si:Dkey-122a22.2	7.6e-54
RIFPA_jg4923.t2	PTHR13130	34 Kda Transcriptional Co-Activator-Related	2e-62
RIFPA_jg799.t1	PTHR37409:SF1		2.3e-25
RIFPA_jg12376.t3	PTHR23043:SF24	Neuronal Pas Domain-Containing Protein 4	4.7e-133
RIFPA_jg10719.t1	PTHR46641:SF12	Cnmamide Receptor	1.4e-25
RIFPA_jg8485.t2	PTHR11864:SF1	Pre-Mrna-Processing Factor 40 Homolog B	8.5e-210
RIFPA_jg31454.t2	PTHR31061:SF25	Heparan-Alpha-Glucosaminide N-Acetyltransferase-Like Protein (Duf1624)	2e-142
RIFPA_jg22535.t9	PTHR13817:SF10	Titin	0
RIFPA_jg14762.t1	PTHR22847:SF620	Transcription Factor Spt8	2.8e-07
RIFPA_jg22061.t2	PTHR13711:SF302	High Mobility Group Protein Dsp1-Related	2.7e-20
RIFPA_jg7173.t6	PTHR46557	Family Not Named	2.3e-133
RIFPA_jg10436.t1	PTHR33766:SF1	Protein Fam181a	1.5e-28
RIFPA_jg1504.t1	PTHR23263:SF41	Small Proline-Rich Protein 3	9.9e-42
RIFPA_jg2828.t2	PTHR24083:SF100	Retinoic Acid Receptor Rxr-Gamma	3.4e-206
RIFPA_jg31162.t3	PTHR31690:SF4	Fucose Mutarotase	3.5e-24
RIFPA_jg24280.t9	PTHR12166:SF4	Ca2+-Dependent Activator Protein For Secretion B	7e-185
RIFPA_jg25676.t1	PTHR13930:SF0	S-Adenosyl-L-Methionine-Dependent Trna 4-Demethylwyosine Synthase	2.3e-290
RIFPA_jg989.t1	PTHR46488	Family Not Named	4e-212
RIFPA_jg10851.t3	PTHR22778:SF0	Esterase Ovca2	2.3e-50
RIFPA_jg7312.t2	PTHR21508	Uncharacterized	5e-122
RIFPA_jg27960.t3	PTHR10851:SF0	Pyridoxine-5'-Phosphate Oxidase	6.9e-38
RIFPA_jg13097.t2	PTHR19441:SF23	Wap Four-Disulfide Core Domain Protein 18	0.00021
RIFPA_jg18465.t1	PTHR34226:SF4		4.9e-07
RIFPA_jg11119.t1	PTHR19375:SF310		0
RIFPA_jg27076.t3	PTHR13817:SF10	Titin	0
RIFPA_jg29486.t3	PTHR42673:SF4	Maleylacetoacetate Isomerase	6e-41
RIFPA_jg25567.t1	PTHR37612:SF6		5.3e-05
RIFPA_jg6357.t2	PTHR11920:SF474	Receptor-Type Guanylate Cyclase Gyc76c	0
RIFPA_jg12552.t2	PTHR11360	Monocarboxylate Transporter	1.1e-47
RIFPA_jg22469.t2	PTHR18063:SF8	Ubiquitin Carboxyl-Terminal Hydrolase Mindy-2	5.7e-138
RIFPA_jg2344.t3	PTHR12756:SF24	Cytosolic Carboxypeptidase 1	0
RIFPA_jg28419.t2	PTHR45630:SF8	Cation-Transporting Atpase 13a3-Related	0
RIFPA_jg8920.t2	PTHR11927	Galactoside 2-L-Fucosyltransferase	9.6e-61
RIFPA_jg29243.t5	PTHR22792:SF48	La-Related Protein 4	1.5e-91
RIFPA_jg16284.t3	PTHR21586:SF0	Pp2c-Like Domain-Containing Protein Cg9801	2e-123
RIFPA_jg24574.t1	PTHR24023	Family Not Named	3.7e-13
RIFPA_jg29914.t2	PTHR13954	Ire1-Related	5.4e-81
RIFPA_jg21456.t2	PTHR22743:SF160	Btb And Math Domain Containing	4.1e-35
RIFPA_jg7485.t2	PTHR24073:SF941	Ras-Related Protein Rab-20	1.2e-42
RIFPA_jg12062.t2	PTHR16520	Family Not Named	5.1e-17
RIFPA_jg5246.t1	PTHR22884:SF312	Histone-Lysine N-Methyltransferase, H3 Lysine-36 And H4 Lysine-20 Specific	0
RIFPA_jg28061.t3	PTHR23301	Chitin Binding Peritrophin-A	4.3e-65
RIFPA_jg4763.t2	PTHR44305:SF12	Tyrosine-Protein Kinase C03b1.5-Related	3.8e-07
RIFPA_jg18485.t2	PTHR16008:SF4	F-Box Only Protein 4	4.8e-10
RIFPA_jg22535.t10	PTHR13817:SF10	Titin	0
RIFPA_jg16959.t2	PTHR13074	Family Not Named	2.2e-48
RIFPA_jg4541.t2	PTHR35541	Family Not Named	7.6e-07
RIFPA_jg17803.t4	PTHR33935:SF16		6.6e-29
RIFPA_jg30873.t1	PTHR20852:SF43	Glutamine Synthetase	1.7e-175
RIFPA_jg19111.t3	PTHR13376	Uncharacterized	6.2e-131
RIFPA_jg15251.t5	PTHR12301:SF8	Shal K[+] Channel Interacting Protein, Isoform I	3e-28
RIFPA_jg7825.t2	PTHR10925:SF5	Rna Cytidine Acetyltransferase	8.8e-287
RIFPA_jg2707.t1	PTHR24207:SF2	Zyx102 Protein	2.6e-141
RIFPA_jg5729.t1	PTHR23050:SF379		7.9e-85
RIFPA_jg9573.t5	PTHR11819	Sodium/Solute Symporter	5.8e-29
RIFPA_jg3807.t2	PTHR46480	Family Not Named	2e-60
RIFPA_jg29208.t3	PTHR12925	Uncharacterized	8e-56
RIFPA_jg20956.t1	PTHR11636:SF5	Pou Domain Motif 3, Isoform F	1.7e-138
RIFPA_jg27238.t1	PTHR23050:SF379		1.3e-66
RIFPA_jg27188.t1	PTHR10417:SF6	Gmeb (Glucocorticoid Modulatory Element Binding Protein) Transcriptional Regulator Homolog	9.2e-52
RIFPA_jg6527.t3	PTHR23064:SF36		1.6e-64
RIFPA_jg26034.t5	PTHR36694:SF6		1.9e-05
RIFPA_jg17794.t1	PTHR14499:SF82	Gh08630p	1.4e-98
RIFPA_jg14476.t1	PTHR14430:SF5	Guanine Nucleotide Exchange Factor For Rab-3a	3e-94
RIFPA_jg30888.t6	PTHR19890:SF15	Fgf Receptor-Like Protein 1b Beta	2.2e-32
RIFPA_jg20229.t5	PTHR45997:SF1	Dna Ligase 4	1.5e-133
RIFPA_jg7276.t1	PTHR19384:SF10	Nadph-Dependent Diflavin Oxidoreductase 1	2.9e-220
RIFPA_jg477.t1	PTHR21208:SF0	Adp-Dependent Glucokinase	1.3e-123
RIFPA_jg22927.t1	PTHR24340:SF82	Homeobox Protein Vnd	4.9e-75
RIFPA_jg21891.t2	PTHR14383:SF1	Pleckstrin Homology Domain-Containing Family D Member 1	2.9e-77
RIFPA_jg4183.t1	PTHR18945:SF455	Glycine Receptor Subunit Alpha-3	3.4e-180
RIFPA_jg11972.t3	PTHR11103:SF11		0
RIFPA_jg27090.t1	PTHR31420:SF19		3.9e-05
RIFPA_jg13642.t1	PTHR21096:SF0	Protein Fam136a	2.8e-36
RIFPA_jg13293.t1	PTHR10846:SF62		3.1e-144
RIFPA_jg2412.t6	PTHR47883	Family Not Named	0.00028
RIFPA_jg26500.t4	PTHR24377:SF860	Ld28458p	1.8e-94
RIFPA_jg24262.t2	PTHR24134	Family Not Named	3.4e-45
RIFPA_jg28020.t4	PTHR16055	Uncharacterized	5.5e-85
RIFPA_jg20848.t1	PTHR21443	Conserved Oligomeric Golgi Complex Component 7	1.1e-133
RIFPA_jg23555.t4	PTHR12784:SF6	Neuron Navigator 2	0
RIFPA_jg31989.t5	PTHR11999:SF144	Mip05841p	9.5e-213
RIFPA_jg30373.t4	PTHR45816:SF1		9.3e-10
RIFPA_jg8266.t2	PTHR13710:SF72	Atp-Dependent Dna Helicase Q1	1.2e-143
RIFPA_jg6255.t7	PTHR45622:SF13	Ld13353p	1.5e-51
RIFPA_jg9019.t5	PTHR11824:SF5	Ca2+-Channel-Protein-Beta-Subunit, Isoform L	3.6e-208
RIFPA_jg26431.t1	PTHR11206:SF268	Multidrug And Toxin Extrusion Protein-Related	1.7e-86
RIFPA_jg2396.t2	PTHR24092:SF80	Phospholipid-Transporting Atpase Im-Related	0
RIFPA_jg14316.t1	PTHR19370:SF187		8.8e-125
RIFPA_jg10938.t3	PTHR45879	Family Not Named	7.8e-99
RIFPA_jg17586.t1	PTHR11806:SF0	Protein Mto1 Homolog, Mitochondrial	2.2e-124
RIFPA_jg1708.t3	PTHR16517:SF20	Tubby Protein Homolog	6e-180
RIFPA_jg17759.t4	PTHR47615	Family Not Named	1.7e-51
RIFPA_jg17065.t3	PTHR15316:SF1	Splicing Factor 3a Subunit 1	5.3e-207
RIFPA_jg28204.t1	PTHR22801:SF57	Si:Dkeyp-75b4.10	2.3e-08
RIFPA_jg13216.t2	PTHR24351:SF201		2.9e-299
RIFPA_jg13221.t2	PTHR12683:SF13	Cdk-Activating Kinase Assembly Factor Mat1	9.5e-82
RIFPA_jg28380.t1	PTHR10644:SF1	Splicing Factor 3b Subunit 3	1.6e-148
RIFPA_jg12520.t2	PTHR12708	Dna Polymerase Epsilon Subunit B	5.3e-135
RIFPA_jg11461.t2	PTHR10997:SF9	Importin-9	3e-151
RIFPA_jg20890.t3	PTHR33748:SF2		0.0009
RIFPA_jg9572.t1	PTHR12740	Medulloblastoma Antigen Mu-Mb	1.3e-91
RIFPA_jg3859.t5	PTHR14224	Similar To Preferentially Expressed Antigen In Melanoma-Like 3	4e-19
RIFPA_jg2808.t1	PTHR44858:SF4		4.4e-201
RIFPA_jg13735.t2	PTHR45632	Family Not Named	3.4e-52
RIFPA_jg32103.t3	PTHR24391:SF26	Histone H4 Transcription Factor	6.8e-140
RIFPA_jg30155.t1	PTHR19375:SF380	Endoplasmic Reticulum Chaperone Bip	0
RIFPA_jg31989.t1	PTHR11999:SF144	Mip05841p	4.5e-162
RIFPA_jg28337.t2	PTHR16306	Family Not Named	2.7e-63
RIFPA_jg21549.t2	PTHR22998	Sarm1	8.2e-272
RIFPA_jg19822.t3	PTHR23163:SF0	E3 Ubiquitin-Protein Ligase Bre1	7.9e-06
RIFPA_jg25866.t1	PTHR31677:SF67		0.0006
RIFPA_jg27946.t2	PTHR35889:SF2		2.7e-05
RIFPA_jg31144.t3	PTHR16795:SF13	Ellis-Van Creveld Syndrome Protein	2.1e-15
RIFPA_jg23334.t2	PTHR24412	Family Not Named	9.9e-94
RIFPA_jg510.t2	PTHR45682	Family Not Named	8.7e-45
RIFPA_jg25971.t1	PTHR23064:SF36		2e-71
RIFPA_jg31633.t1	PTHR24044:SF412	Neurogenic Locus Notch Homolog Protein 4	2.5e-16
RIFPA_jg31456.t2	PTHR23003:SF3	Fi21236p1	3.4e-14
RIFPA_jg16544.t1	PTHR46458	Family Not Named	7.1e-16
RIFPA_jg8798.t2	PTHR19857:SF19		5.8e-110
RIFPA_jg7186.t1	PTHR10060:SF20	Cell Death-Related Nuclease 2	4.4e-104
RIFPA_jg7484.t2	PTHR24404:SF59	Zinc Finger Protein 853-Related	5.6e-122
RIFPA_jg31165.t2	PTHR21016:SF4	Tm2 Domain-Containing Protein 2	1.8e-77
RIFPA_jg26573.t4	PTHR19871:SF30	Nephrocystin 3	9.7e-137
RIFPA_jg27794.t5	PTHR12444	Uncharacterized	0
RIFPA_jg21382.t2	PTHR43256:SF3	Thioredoxin Reductase 1	3.3e-206
RIFPA_jg6450.t2	PTHR10373	Transcription Factor 7 Family Member	1.3e-117
RIFPA_jg16357.t4	PTHR34403:SF6		1.8e-08
RIFPA_jg19240.t3	PTHR10194:SF125	Ras Gtpase-Activating Protein-Related	3.3e-272
RIFPA_jg24704.t2	PTHR46830	Family Not Named	1.6e-81
RIFPA_jg18965.t2	PTHR12628:SF12	Metal-Response Element-Binding Transcription Factor 2	2.2e-130
RIFPA_jg11633.t1	PTHR11214:SF247	Beta-1,3-Galactosyltransferase Brn	8.8e-62
RIFPA_jg25725.t2	PTHR46270	Family Not Named	1.4e-103
RIFPA_jg1771.t3	PTHR11380:SF5	Transcription Initiation Protein Spt3 Homolog	3.1e-06
RIFPA_jg9956.t1	PTHR11254:SF310	E3 Ubiquitin-Protein Ligase Nedd4-Like	0
RIFPA_jg20768.t1	PTHR43150:SF7	Voltage-Gated Potassium Channel Subunit Beta-1	8.9e-182
RIFPA_jg10454.t2	PTHR15454:SF33	Dynein Light Chain 1, Axonemal	3e-81
RIFPA_jg9040.t2	PTHR10519:SF20	Gamma-Aminobutyric Acid Type B Receptor Subunit 2	9.8e-248
RIFPA_jg11651.t6	PTHR45628:SF14		1.4e-212
RIFPA_jg17983.t2	PTHR18929:SF210	Protein Disulfide-Isomerase A4	1.4e-226
RIFPA_jg18548.t1	PTHR12864:SF48	Spry Domain-Containing Protein 3	6.7e-35
RIFPA_jg11651.t5	PTHR45628:SF1	Voltage-Dependent Calcium Channel Type D Subunit Alpha-1	0
RIFPA_jg24720.t2	PTHR23354:SF97	Tld Domain-Containing Protein 1	5.7e-116
RIFPA_jg13181.t4	PTHR13715:SF79	Ryanodine Receptor	4.6e-139
RIFPA_jg24178.t1	PTHR24356:SF347	Protein Kinase C Delta Type Homolog-Related	9.4e-271
RIFPA_jg23551.t1	PTHR12784:SF6	Neuron Navigator 2	1.5e-31
RIFPA_jg9432.t4	PTHR10590	Sodium/Nucleoside Cotransporter	1.3e-127
RIFPA_jg22535.t13	PTHR13817:SF10	Titin	0
RIFPA_jg30602.t2	PTHR10974:SF68		1.3e-53
RIFPA_jg22307.t3	PTHR23186	Retinoic Acid-Induced Protein 2	6.7e-14
RIFPA_jg10826.t1	PTHR12606:SF30	Sentrin-Specific Protease 1	2.5e-84
RIFPA_jg25181.t2	PTHR15932	Ubiquitin Interaction Motif-Containing Protein 1	6.7e-11
RIFPA_jg12433.t2	PTHR31072:SF7	Transcription Factor Tcp7	0.00081
RIFPA_jg318.t1	PTHR24179	Family Not Named	1.3e-18
RIFPA_jg22268.t1	PTHR22602:SF0	Transferase Caf17, Mitochondrial-Related	1.6e-93
RIFPA_jg9934.t1	PTHR18956	Hyaluronan Mediated Motility Receptor	1.2e-79
RIFPA_jg3386.t1	PTHR45636:SF14	Eyegone, Isoform A-Related	0.00062
RIFPA_jg15759.t1	PTHR13117	Endoplasmic Reticulum Multispan Transmembrane Protein-Related	2.1e-155
RIFPA_jg4770.t1	PTHR31696:SF27		0.00048
RIFPA_jg25311.t2	PTHR12045	Allantoicase	5.1e-114
RIFPA_jg23641.t1	PTHR21016:SF7	Tm2 Domain-Containing Protein 3	2.1e-94
RIFPA_jg27794.t1	PTHR12444	Uncharacterized	0
RIFPA_jg7628.t1	PTHR12084	Nuclear Pore Glycoprotein P62-Related	8.5e-120
RIFPA_jg12552.t1	PTHR11360	Monocarboxylate Transporter	1.1e-47
RIFPA_jg21108.t2	PTHR10036	Cd59 Glycoprotein	1.8e-12
RIFPA_jg817.t3	PTHR11476:SF8	Histidine--Trna Ligase, Cytoplasmic	1.9e-233
RIFPA_jg21718.t3	PTHR22100	Family Not Named	1e-175
RIFPA_jg31039.t1	PTHR31802:SF3	32 Kda Heat Shock Protein	1.9e-06
RIFPA_jg18365.t1	PTHR34841:SF4		2.6e-41
RIFPA_jg21835.t2	PTHR44305:SF4		1.8e-145
RIFPA_jg25884.t1	PTHR23175	Family Not Named	1.4e-203
RIFPA_jg28745.t4	PTHR10005:SF24	Nuclear Oncoprotein	4.6e-14
RIFPA_jg8366.t2	PTHR11952:SF4	Udp-N-Acetylhexosamine Pyrophosphorylase	2.4e-157
RIFPA_jg3236.t2	PTHR24064:SF470	Si:Dkey-166k12.1	2.9e-05
RIFPA_jg26669.t1	PTHR31395:SF16		2.8e-07
RIFPA_jg20814.t1	PTHR24207	Family Not Named	1.3e-10
RIFPA_jg17786.t3	PTHR12270	Glycosyltransferase-Related	2.3e-43
RIFPA_jg9967.t2	PTHR42908:SF20		0
RIFPA_jg4669.t1	PTHR43620:SF7	Glycerophosphodiester Phosphodiesterase Gdpd6	1.1e-27
RIFPA_jg8620.t1	PTHR34490	Family Not Named	1.2e-16
RIFPA_jg11317.t2	PTHR18934:SF120		1e-276
RIFPA_jg18886.t6	PTHR42757:SF32	Protein Amalgam	6.2e-18
RIFPA_jg2231.t1	PTHR14882:SF4	Coiled-Coil Domain-Containing Protein 92	1.1e-24
RIFPA_jg21385.t4	PTHR12873:SF0	Twinkle Protein, Mitochondrial	8.5e-54
RIFPA_jg19071.t1	PTHR24329	Family Not Named	2.8e-44
RIFPA_jg26152.t4	PTHR42904:SF1	Nucleoside Diphosphate-Linked Moiety X Motif 17	1.8e-73
RIFPA_jg26654.t2	PTHR12406:SF41	Brummer, Isoform B-Related	9e-110
RIFPA_jg20229.t2	PTHR45997:SF1	Dna Ligase 4	1e-277
RIFPA_jg24776.t3	PTHR19378:SF0	Haus Augmin-Like Complex Subunit 3	3.1e-154
RIFPA_jg20740.t2	PTHR46458:SF5		3.3e-41
RIFPA_jg19982.t4	PTHR11938:SF91	Nadph:Adrenodoxin Oxidoreductase, Mitochondrial	4.7e-158
RIFPA_jg9573.t3	PTHR11819:SF150	Sodium/Myo-Inositol Cotransporter	8.9e-248
RIFPA_jg1742.t1	PTHR46780:SF4	Protein Eva-1 Homolog C	2.5e-31
RIFPA_jg11447.t3	PTHR13362	Mitochondrial Ribosomal Protein S33	2.2e-33
RIFPA_jg21271.t1	PTHR10782:SF72	Suppressor Of Variegation 2-10, Isoform I	3.5e-176
RIFPA_jg20822.t5	PTHR23085:SF16	Gh28348p	1.2e-187
RIFPA_jg11168.t2	PTHR23320:SF95		0.00037
RIFPA_jg31726.t1	PTHR24178:SF9	Ankyrin Repeat And Socs Box Protein 3	4.3e-142
RIFPA_jg6400.t2	PTHR20872	Uncharacterized	6.9e-26
RIFPA_jg18561.t3	PTHR12292	Rwd Domain-Containing Protein	2.7e-33
RIFPA_jg17254.t9	PTHR18921:SF2	Thyroid Receptor-Interacting Protein 11	2.5e-123
RIFPA_jg2070.t1	PTHR13350	Uncharacterized	1.1e-183
RIFPA_jg20822.t6	PTHR23085:SF26	Junctophilin-2	8.7e-78
RIFPA_jg26086.t5	PTHR24064:SF506		3.4e-27
RIFPA_jg16684.t2	PTHR11157:SF109	Elongation Of Very Long Chain Fatty Acids Protein	8.8e-101
RIFPA_jg17623.t3	PTHR45632	Family Not Named	1.5e-120
RIFPA_jg27455.t4	PTHR12305:SF81	Phosphatidylinositol 3,4,5-Trisphosphate 3-Phosphatase And Dual-Specificity Protein Phosphatase Pten	3.8e-152
RIFPA_jg6275.t2	PTHR42985	Family Not Named	2.5e-132
RIFPA_jg19023.t2	PTHR22957:SF254	Evi5-Like Protein	1.8e-129
RIFPA_jg14426.t2	PTHR43020:SF2	Cdk5 Regulatory Subunit-Associated Protein 1	1.3e-247
RIFPA_jg28371.t2	PTHR14139	Calsyntenin	8e-190
RIFPA_jg20609.t2	PTHR10340:SF13	Sphingomyelinase Phosphodiesterase C	9.6e-128
RIFPA_jg7758.t2	PTHR11256:SF42	Apoptosis Regulator Bax	8e-52
RIFPA_jg25473.t2	PTHR12505	Phd Finger Transcription Factor	1.6e-05
RIFPA_jg11375.t1	PTHR11214:SF229	Hexosyltransferase	6.8e-69
RIFPA_jg19108.t3	PTHR15555	Zinc Finger Hit Domain Containing Protein 2 Protein Fon -Related	6.7e-40
RIFPA_jg31802.t3	PTHR31497	Family Not Named	1.1e-29
RIFPA_jg15004.t3	PTHR45695:SF5	Si:Dkey-1h24.2	6.4e-110
RIFPA_jg26506.t5	PTHR45739:SF5	Fras1-Related Extracellular Matrix Protein 3	4.7e-66
RIFPA_jg6478.t1	PTHR46218:SF5		2.3e-07
RIFPA_jg15775.t1	PTHR11177:SF248	Chitotriosidase-1	6.6e-18
RIFPA_jg17016.t3	PTHR11893:SF36	Innexin-5	1.3e-145
RIFPA_jg4345.t4	PTHR14582	Inner Kinetochore Subunit Mal2	5.8e-30
RIFPA_jg7872.t8	PTHR10336:SF84	Inactive Phospholipase C-Like Protein 2	2.5e-110
RIFPA_jg30954.t2	PTHR24082:SF283	Nuclear Hormone Receptor Hr96	1e-40
RIFPA_jg1153.t2	PTHR23503	Family Not Named	7.1e-168
RIFPA_jg25727.t1	PTHR46270	Family Not Named	2.6e-56
RIFPA_jg20280.t1	PTHR12270	Glycosyltransferase-Related	9e-71
RIFPA_jg24898.t1	PTHR10569	Glycogen Debranching Enzyme	0
RIFPA_jg30577.t2	PTHR46848	Family Not Named	1e-78
RIFPA_jg27944.t1	PTHR22906:SF30	Complement Factor Properdin	1.5e-10
RIFPA_jg20022.t4	PTHR24346:SF46		4.3e-124
RIFPA_jg8580.t2	PTHR45984:SF4		4.8e-190
RIFPA_jg8754.t2	PTHR10356:SF0	Calcium-Binding Protein B	1.7e-44
RIFPA_jg24490.t4	PTHR19229:SF216	Atp-Binding Cassette, Sub-Family A (Abc1), Member 1a	0
RIFPA_jg14164.t1	PTHR13180:SF1	Transmembrane Protein 50a	6.3e-73
RIFPA_jg26918.t2	PTHR46342	Family Not Named	0
RIFPA_jg16083.t1	PTHR12420:SF15	Phd Finger Protein 6	9.4e-27
RIFPA_jg16632.t2	PTHR11547	Arginine Or Creatine Kinase	2.4e-157
RIFPA_jg12835.t1	PTHR24023	Family Not Named	2.1e-14
RIFPA_jg9897.t3	PTHR10859:SF91	Dolichyl-Phosphate Beta-Glucosyltransferase	1.3e-91
RIFPA_jg3752.t1	PTHR13036	Beta1,4 Mannosyltransferase	1.6e-152
RIFPA_jg16027.t2	PTHR24214:SF38	Fi06453p-Related	3.8e-26
RIFPA_jg28493.t2	PTHR46664	Family Not Named	2.7e-32
RIFPA_jg4421.t1	PTHR31750:SF12		7.8e-08
RIFPA_jg23463.t2	PTHR37044:SF27		0.00069
RIFPA_jg8309.t1	PTHR24241:SF117	Dihydrocaffeic Acid Receptor	2.2e-101
RIFPA_jg15653.t3	PTHR24126	Family Not Named	3.3e-54
RIFPA_jg13877.t4	PTHR43272:SF32	Long-Chain-Fatty-Acid--Coa Ligase Acsbg2	1.5e-144
RIFPA_jg2281.t2	PTHR44889	Family Not Named	3.5e-106
RIFPA_jg26942.t2	PTHR11388	Organic Anion Transporter	3.8e-165
RIFPA_jg740.t1	PTHR14735	Uncharacterized	3.5e-59
RIFPA_jg14200.t4	PTHR45704	Family Not Named	1.4e-34
RIFPA_jg14094.t5	PTHR21519	Sarcoma Antigen Ny-Sar-104	1.8e-182
RIFPA_jg9443.t1	PTHR10796:SF189	Patched Related Family	0.00019
RIFPA_jg25334.t3	PTHR19920	Wd40 Protein Ciao1	5.9e-51
RIFPA_jg30543.t1	PTHR35021:SF1		3.1e-10
RIFPA_jg7779.t2	PTHR12210:SF43	Ctd Small Phosphatase-Like Protein	1.2e-126

## Sheet: A2-Female_plume
external_gene_name	tau	frac	qn	score	PANTHER family	PANTHER annotation	PANTHER evalue		Biological process
RIFPA_jg19601.t2	1	1	10.123	1.618	PTHR11177:SF248	chitotriosidase-1	1.4e-262		GO.ID	Term	Annotated	Significant	Expected	pvalues
RIFPA_jg27275.t3	1	1	9.745	1.595	PTHR21113:SF6	no description	4.2e-78		GO:0006470	protein dephosphorylation	261	47	16.27	3.3e-11
RIFPA_jg627.t1	1	1	9.631	1.588	PTHR22891:SF132	argonaut-like protein	1.8e-06		GO:0007165	signal transduction	2113	163	131.68	2.1e-07
RIFPA_jg29328.t1	1	1	9.3	1.568	PTHR33562	family not named	1.1e-17		GO:0007156	homophilic cell adhesion via plasma memb...	185	31	11.53	4e-07
RIFPA_jg21956.t1	1	1	8.984	1.549	PTHR14237:SF30	mitochondrial amidoxime-reducing component 1	3.9e-59		GO:1903818	positive regulation of voltage-gated pot...	16	7	1	2.5e-05
RIFPA_jg12243.t1	1	1	8.948	1.546	PTHR15907:SF93	placenta-specific 8, tandem duplicate 1-related	2.2e-28		GO:0032222	regulation of synaptic transmission, cho...	16	7	1	2.5e-05
RIFPA_jg1944.t2	1	1	8.719	1.532	PTHR10036:SF3	no description	5.1e-15		GO:0030431	sleep	16	7	1	2.5e-05
RIFPA_jg17115.t2	1	1	8.512	1.52	PTHR22906:SF11	properdin	7.7e-40		GO:0007018	microtubule-based movement	206	28	12.84	8e-05
RIFPA_jg26245.t1	0.98	0.98	8.765	1.515	PTHR30405	transposase	6e-06		GO:0007169	transmembrane receptor protein tyrosine ...	54	11	3.37	0.00042
RIFPA_jg547.t5	0.86	0.86	10.652	1.51	PTHR23320:SF10	membrane-spanning 4-domains subfamily a member 14	1.6e-11		GO:0006750	glutathione biosynthetic process	18	6	1.12	0.00056
RIFPA_jg629.t2	1	1	8.266	1.505	PTHR12341	5'->3' exoribonuclease	1.5e-05		GO:0046856	phosphatidylinositol dephosphorylation	22	6	1.37	0.00181
RIFPA_jg21960.t1	1	1	8.225	1.502	PTHR14237:SF30	mitochondrial amidoxime-reducing component 1	2.5e-57		GO:0006464	cellular protein modification process	1973	168	122.96	0.00225
RIFPA_jg17117.t1	1	1	8.204	1.501	PTHR22906:SF11	properdin	6.9e-39		GO:0018149	peptide cross-linking	14	4	0.87	0.00906
RIFPA_jg1944.t3	1	1	8.088	1.494	PTHR10036:SF3	no description	9.9e-16		GO:0016055	Wnt signaling pathway	51	8	3.18	0.0129
RIFPA_jg5610.t1	1	1	8.03	1.49	PTHR23301:SF0	no description	3e-09		GO:0042981	regulation of apoptotic process	127	15	7.91	0.01392
RIFPA_jg30861.t1	1	1	7.829	1.478	PTHR14948:SF37	riken cdna 2200002j24 gene	2e-23		GO:0016043	cellular component organization	656	35	40.88	0.01547
RIFPA_jg14951.t1	1	1	7.69	1.47	PTHR47020	family not named	6.7e-07		GO:0007275	multicellular organism development	100	12	6.23	0.01603
RIFPA_jg2427.t5	0.92	0.92	8.987	1.469	PTHR24044:SF422	delta-like protein b-related	3.4e-09		GO:0006355	regulation of transcription, DNA-templat...	968	76	60.33	0.01764
RIFPA_jg31467.t1	1	1	7.615	1.465	PTHR10800	pulmonary surfactant-associated protein c	2e-20		GO:0006508	proteolysis	974	68	60.7	0.03692
RIFPA_jg623.t1	0.96	0.96	8.271	1.465	PTHR35980	family not named	0.00014		GO:0055085	transmembrane transport	1622	112	101.08	0.03748
RIFPA_jg13302.t1	0.92	0.92	8.916	1.464	-	-	-		GO:0051260	protein homooligomerization	46	7	2.87	0.04879
RIFPA_jg29052.t1	1	1	7.524	1.459	PTHR46325:SF16	crib domain-containing protein ric1	4.2e-05		Molecular function
RIFPA_jg14967.t1	0.98	0.98	7.823	1.458	PTHR23055:SF64	neurocalcin-delta b	1.4e-98		GO:0005509	calcium ion binding	1633	200	107.33	2e-18
RIFPA_jg13542.t2	1	1	7.308	1.446	PTHR15907:SF130	no description	1e-29		GO:0005515	protein binding	7367	633	484.21	2.9e-16
RIFPA_jg7107.t1	0.9	0.9	8.858	1.441	-	-	-		GO:0004725	protein tyrosine phosphatase activity	258	49	16.96	1.5e-11
RIFPA_jg14369.t1	1	1	7.071	1.432	-	-	-		GO:0004357	glutamate-cysteine ligase activity	12	6	0.79	5.2e-05
RIFPA_jg24049.t1	0.96	0.96	7.635	1.426	PTHR12191	solute carrier family 39	6.5e-119		GO:0003777	microtubule motor activity	205	29	13.47	7.9e-05
RIFPA_jg6967.t2	1	1	6.961	1.425	PTHR13802:SF52	lp19846p-related	7.3e-126		GO:0004197	cysteine-type endopeptidase activity	105	18	6.9	0.00024
RIFPA_jg30917.t1	1	1	6.918	1.422	PTHR45828:SF9	si:dkey-251i10.2	1.4e-35		GO:0004714	transmembrane receptor protein tyrosine kinase activity	53	11	3.48	0.00056
RIFPA_jg26246.t1	1	1	6.894	1.421	PTHR23348:SF41	neuroblast differentiation-associated protein ahnak	3.3e-05		GO:0003774	motor activity	318	46	20.9	0.00101
RIFPA_jg28117.t2	1	1	6.88	1.42	PTHR24020	family not named	3.9e-105		GO:0005044	scavenger receptor activity	104	16	6.84	0.00122
RIFPA_jg632.t1	1	1	6.876	1.42	PTHR12381	ribonucleoprotein	0.00016		GO:0015299	solute:proton antiporter activity	27	6	1.77	0.00599
RIFPA_jg20945.t1	1	1	6.806	1.416	PTHR11119:SF21	solute carrier family 23 member 1	3.6e-15		GO:0004096	catalase activity	29	6	1.91	0.01025
RIFPA_jg28117.t1	1	1	6.792	1.415	PTHR24034:SF108	matrilin 2	7.3e-106		GO:0005328	neurotransmitter:sodium symporter activity	122	15	8.02	0.01404
RIFPA_jg25691.t1	1	1	6.756	1.413	PTHR23033:SF13	glycoprotein-n-acetylgalactosamine 3-beta-galactosyltransferase 1	1e-54		GO:0030414	peptidase inhibitor activity	139	9	9.14	0.0183
RIFPA_jg19601.t3	1	1	6.721	1.41	PTHR11177:SF248	chitotriosidase-1	2.5e-137		GO:0043565	sequence-specific DNA binding	445	41	29.25	0.01838
RIFPA_jg31033.t1	1	1	6.717	1.41	PTHR24250	family not named	1.8e-47		GO:0003950	NAD+ ADP-ribosyltransferase activity	106	13	6.97	0.02165
RIFPA_jg17117.t3	1	1	6.607	1.403	PTHR22906:SF21	no description	2e-40		GO:0008017	microtubule binding	187	20	12.29	0.02177
RIFPA_jg21197.t2	1	1	6.585	1.402	PTHR23050:SF347	geo12020p1	1.4e-29		GO:0004420	hydroxymethylglutaryl-CoA reductase (NADPH) activity	4	2	0.26	0.02369
RIFPA_jg18402.t1	1	1	6.532	1.399	PTHR33826:SF10	no description	0.00035		GO:0003951	NAD+ kinase activity	28	5	1.84	0.03379
RIFPA_jg29224.t1	0.98	0.98	6.87	1.399	PTHR46339:SF1	no description	7.7e-05		GO:0003993	acid phosphatase activity	20	4	1.31	0.03866
RIFPA_jg29679.t1	1	1	6.481	1.396	PTHR24020:SF12	matrilin-3	1.9e-16		GO:0005164	tumor necrosis factor receptor binding	12	3	0.79	0.03986
RIFPA_jg29677.t2	1	1	6.459	1.394	PTHR16059	anthrox toxin receptor protein antxr	2.4e-19		Cellular component
RIFPA_jg27486.t1	1	1	6.442	1.393	PTHR11547	arginine or creatine kinase	6e-156		GO:0005886	plasma membrane	421	48	25.42	4.7e-08
RIFPA_jg29705.t1	1	1	6.439	1.393	PTHR34988:SF2	no description	1.8e-54		GO:0030286	dynein complex	62	15	3.74	2.8e-06
RIFPA_jg16318.t2	1	1	6.4	1.391	PTHR12663:SF1	sister chromatid cohesion protein pds5 homolog b	1.9e-05		GO:0016020	membrane	5029	336	303.68	2.2e-05
RIFPA_jg5604.t1	1	1	6.337	1.387	PTHR23301	chitin binding peritrophin-a	3.8e-09		GO:0016459	myosin complex	113	17	6.82	0.00041
RIFPA_jg8301.t1	1	1	6.323	1.386	PTHR20859:SF51	interleukin-22 receptor subunit alpha-2	1.1e-07		GO:0008076	voltage-gated potassium channel complex	43	7	2.6	0.01359
RIFPA_jg7468.t3	1	1	6.308	1.385	PTHR24041:SF25	si:ch211-196f2.3	4e-20		GO:0008352	katanin complex	4	2	0.24	0.02012
RIFPA_jg1944.t1	1	1	6.231	1.38	PTHR10036:SF3	no description	7.7e-16		GO:0005576	extracellular region	630	52	38.04	0.02142
TOP50 – Tissue-specific genes									GO:0005884	actin filament	6	2	0.36	0.04641
									GO:0097546	ciliary base	1	1	0.06	0.06039
Tissue specific genes with Panther annotation									GO:0045211	postsynaptic membrane	53	6	3.2	0.09831
external_gene_name	PANTHER family	PANTHER annotation	PANTHER evalue						GO:0043190	ATP-binding cassette (ABC) transporter c...	3	1	0.18	0.17046
jg12713.t3	PTHR24269:SF19		3.1e-18						GO:0031012	extracellular matrix	13	2	0.79	0.18316
jg4334.t1	PTHR31731:SF91		7.9e-05						GO:0005856	cytoskeleton	477	53	28.8	0.19513
jg13448.t3	PTHR12192:SF20	Glutathione-Specific Gamma-Glutamylcyclotransferase 2	2.9e-64						GO:0008021	synaptic vesicle	4	1	0.24	0.22057
jg15259.t1	PTHR31817:SF5		8.1e-143						GO:0045239	tricarboxylic acid cycle enzyme complex	4	1	0.24	0.22057
jg16818.t3	PTHR13027:SF14	Vacuolar Fusion Protein Mon1 Homolog A	2.4e-161						GO:0005819	spindle	4	1	0.24	0.22057
jg24953.t3	PTHR31310	Family Not Named	5.5e-31						GO:0001726	ruffle	4	1	0.24	0.22057
jg16843.t3	PTHR13800	Transient Receptor Potential Cation Channel, Subfamily M, Member 6	4e-130						GO:0000785	chromatin	39	3	2.36	0.22061
jg28899.t2	PTHR10006	Mucin-1-Related	7.2e-17						GO:0015630	microtubule cytoskeleton	184	23	11.11	0.30564
jg5492.t2	PTHR19325	Complement Component-Related Sushi Domain-Containing	2.4e-147						GO:0031390	Ctf18 RFC-like complex	6	1	0.36	0.31191
jg13293.t2	PTHR10846:SF62		6.7e-140
jg29294.t1	PTHR12027:SF91	Proto-Oncogene Wnt-1	7.3e-141
jg24400.t4	PTHR37320	Family Not Named	5.2e-73
jg25396.t1	PTHR24377:SF860	Ld28458p	1e-72
jg7813.t3	PTHR31395	Family Not Named	1.4e-07
jg24953.t4	PTHR31310	Family Not Named	2.4e-31
jg17008.t1	PTHR24034:SF89		1.9e-32
jg12140.t2	PTHR11849:SF190		2.3e-33
jg1013.t2	PTHR31964	Family Not Named	6.3e-29
jg16003.t6	PTHR33772:SF1	Thymus, Brain And Testes-Associated	3.8e-74
jg25420.t9	PTHR14136	Uncharacterized	1.3e-32
jg17296.t3	PTHR24416:SF359	Hypoxia Inhibited Receptor Tyrosine Kinase	3.3e-115
jg17522.t1	PTHR10796	Patched-Related	1.8e-245
jg12098.t1	PTHR12346:SF0	Sin3a, Isoform G	4.7e-14
jg26785.t2	PTHR10676:SF310	Dynein Heavy Chain 7, Axonemal	0
jg9535.t4	PTHR24418:SF372	Tyrosine-Protein Kinase Shark	9e-49
jg19398.t3	PTHR14002:SF29	Transforming Growth Factor, Beta Receptor Iii	8.1e-19
jg13661.t2	PTHR23033:SF13	Glycoprotein-N-Acetylgalactosamine 3-Beta-Galactosyltransferase 1	1.9e-90
jg13165.t2	PTHR11579:SF19	Protein-L-Isoaspartate O-Methyltransferase	3e-102
jg29401.t4	PTHR11373	Sam Domain And Hd Domain-Containing Protein-Related	6.4e-119
jg5298.t1	PTHR43675:SF9	Arsenite Methyltransferase	4.5e-135
jg9470.t1	PTHR12419:SF7	Otu Domain-Containing Protein 1	2.6e-08
jg22913.t1	PTHR21497:SF28	E3 Ubiquitin-Protein Ligase Ubr2	0
jg6817.t7	PTHR12442:SF30	Wd Repeat-Containing Protein 60	6.4e-93
jg28919.t2	PTHR34000:SF2		0.00018
jg5328.t1	PTHR10336:SF6	1-Phosphatidylinositol 4,5-Bisphosphate Phosphodiesterase Epsilon-1	1.3e-259
jg9188.t1	PTHR11662	Sodium-Dependent Phosphate Transporters	1.5e-138
jg20978.t1	PTHR47653	Family Not Named	4.8e-156
jg23521.t2	PTHR43585:SF2		9.3e-16
jg19113.t2	PTHR15817	Stg Protein	5.9e-08
jg12191.t1	PTHR23324	Sec14 Related Protein	1.5e-124
jg16683.t3	PTHR19871:SF31		3.6e-210
jg13360.t1	PTHR46513:SF13	Low-Density Lipoprotein Receptor-Related Protein	1.4e-31
jg17114.t2	PTHR19277:SF157	B6	1.2e-06
jg750.t5	PTHR10807:SF42	Myotubularin-Related Protein 2	3.5e-226
jg3865.t2	PTHR22590:SF3	Iq Domain-Containing Protein E	0.00062
jg2479.t5	PTHR14663	Uncharacterized	3.7e-160
jg32003.t1	PTHR24034	Family Not Named	1.4e-31
jg9124.t1	PTHR15852:SF49	Protein Ssuh2 Homolog	0.00057
jg29162.t1	PTHR16112:SF18	Methyl-Cpg-Binding Domain Protein 5	0.00014
jg30842.t8	PTHR46454:SF2		0
jg4273.t2	PTHR23011:SF12		1.5e-77
jg8824.t3	PTHR21255:SF7	Tctex1 Domain-Containing Protein 2	1.4e-22
jg25723.t1	PTHR23301:SF58	Ld43683p-Related	8e-08
jg7461.t5	PTHR24034:SF39	Latent-Transforming Growth Factor Beta-Binding Protein 1	1.1e-16
jg3030.t1	PTHR11360	Monocarboxylate Transporter	5.8e-32
jg17237.t6	PTHR24361:SF205	Mitogen-Activated Protein Kinase Kinase Kinase Kinase 3	8.1e-152
jg26387.t1	PTHR23320:SF128	Membrane-Spanning 4-Domains, Subfamily A, Member 17a.1-Related	3.3e-14
jg8301.t1	PTHR20859:SF51	Interleukin-22 Receptor Subunit Alpha-2	7e-06
jg2040.t3	PTHR43434:SF12		5.1e-91
jg31667.t2	PTHR11690	Amiloride-Sensitive Sodium Channel-Related	1.3e-52
jg3639.t4	PTHR23292	Lipopolysaccharide-Induced Transcription Factor Regulating Tumor Necrosis Factor Alpha	4.2e-27
jg7003.t3	PTHR24418	Tyrosine-Protein Kinase	2.1e-58
jg597.t2	PTHR34924	Family Not Named	4.3e-57
jg8539.t2	PTHR10574:SF401	Laminin Subunit Beta 3	1.4e-37
jg11086.t3	PTHR11062:SF254	Glycosyltransferase Family Protein 64 C3	3.4e-17
jg25246.t1	PTHR15901	Family Not Named	2.2e-58
jg19899.t1	PTHR10663:SF337	Ph And Sec7 Domain-Containing Protein 3	2.1e-156
jg26470.t4	PTHR19134:SF477	Receptor-Type Tyrosine-Protein Phosphatase	3.4e-133
jg13995.t1	PTHR24035:SF106	Multiple Epidermal Growth Factor-Like Domains Protein 6	1.1e-18
jg5842.t1	PTHR24025:SF13	Si:Ch211-186j3.6	0
jg20136.t1	PTHR11040:SF127	Zinc Transporter Zip11	4.7e-45
jg15144.t4	PTHR45705:SF8	Stromal Membrane-Associated Protein 1	1.7e-33
jg27083.t2	PTHR12889	Gamma-Secretase Subunit Aph-1	1.8e-75
jg1723.t1	PTHR11690	Amiloride-Sensitive Sodium Channel-Related	9.7e-18
jg22619.t4	PTHR23500:SF156	H(+) Myoinositol Cotransporter	3.8e-64
jg16094.t1	PTHR14955:SF4		1.1e-48
jg3535.t2	PTHR22906	Properdin	1.4e-18
jg23086.t3	PTHR47883	Family Not Named	1.9e-11
jg9479.t7	PTHR10877	Polycystin-Related	2.8e-109
jg13591.t1	PTHR22730	Prominin Prom Protein	1.4e-154
jg15947.t2	PTHR12904:SF22	Zyg-11 Family Member B, Cell Cycle Regulator	2.8e-59
jg25874.t2	PTHR19134	Protein-Tyrosine Phosphatase	2.4e-90
jg1669.t2	PTHR46708	Family Not Named	8e-41
jg24648.t5	PTHR19871	Beta Transducin-Related Protein	2.2e-180
jg18743.t2	PTHR21963	Pf6	0
jg21449.t1	PTHR16897:SF12		3.9e-281
jg25032.t2	PTHR45713:SF6	Si:Cabz01040626.2-Related	2.7e-35
jg8233.t1	PTHR10704	Carbohydrate Sulfotransferase	6.5e-37
jg29684.t1	PTHR45645:SF20	Membrane Frizzled-Related Protein	1.7e-20
jg2353.t3	PTHR10036:SF3		4.6e-07
jg8581.t6	PTHR13140:SF550	Myosin Iiia	6.7e-253
jg31485.t8	PTHR11711:SF186	Adp Ribosylation Factor-Like 4, Isoform B	2.2e-86
jg4867.t2	PTHR11524:SF16	60s Ribosomal Protein L7	8.4e-33
jg22622.t4	PTHR15549	Paired Immunoglobulin-Like Type 2 Receptor	2.7e-08
jg22362.t1	PTHR10131:SF129	Tnf Receptor-Associated Factor 6	2e-75
jg20787.t2	PTHR23159:SF34	Ciliary Rootlet Coiled-Coil, Rootletin Family Member 2	0
jg11653.t1	PTHR13802:SF43	Sushi Domain-Containing Protein 2	2.3e-137
jg21683.t2	PTHR42985:SF23	Ld47995p-Related	5.9e-12
jg13454.t2	PTHR16509:SF1	Manganese-Dependent Adp-Ribose/Cdp-Alcohol Diphosphatase	4.5e-107
jg18375.t4	PTHR11616	Sodium/Chloride Dependent Transporter	2e-223
jg2056.t1	PTHR22803:SF110	Accessory Gland Protein Acp29ab-Related	2.7e-36
jg27755.t3	PTHR19134:SF477	Receptor-Type Tyrosine-Protein Phosphatase	3.4e-169
jg16879.t2	PTHR31154	Uncharacterized	6.1e-125
jg23943.t1	PTHR24049	Family Not Named	5e-33
jg10532.t1	PTHR35001	Family Not Named	1.1e-21
jg22949.t4	PTHR21178	Family Not Named	1.1e-272
jg2011.t2	PTHR24346:SF41		6.8e-192
jg31414.t1	PTHR45973:SF9	Dynein Assembly Factor 1, Axonemal	0.00093
jg16999.t1	PTHR24034	Family Not Named	4.2e-18
jg20335.t2	PTHR12429:SF14	Neuralized-Like Protein 4	2.8e-66
jg25295.t3	PTHR10574:SF385	Agrin (Synaptic Protein) Homolog	1.8e-120
jg5438.t2	PTHR35538	Family Not Named	5.5e-87
jg6244.t3	PTHR13246:SF1	Cytosolic Endo-Beta-N-Acetylglucosaminidase	5.7e-171
jg16120.t3	PTHR12400:SF74	Kinase	2e-06
jg28952.t2	PTHR18853:SF7	Forkhead-Associated Domain-Containing Protein 1	1.6e-86
jg22144.t1	PTHR12811	Vacuolar Protein Sorting Vps16	3.4e-76
jg6677.t1	PTHR31389	Family Not Named	1.9e-59
jg7465.t5	PTHR24034:SF89		7.7e-23
jg5075.t3	PTHR45899	Family Not Named	2.3e-131
jg21183.t3	PTHR43939:SF6		3.5e-11
jg9982.t2	PTHR13140:SF550	Myosin Iiia	5e-203
jg19977.t1	PTHR15726	Rab11-Family Interacting Protein	2.9e-89
jg17153.t4	PTHR23282:SF116		7.2e-38
jg27878.t2	PTHR13158:SF5	Nad Kinase 2, Mitochondrial	5.5e-127
jg26559.t3	PTHR14009:SF13	Letm1 Domain-Containing Protein 1	2.8e-66
jg25958.t6	PTHR10846:SF36	Sodium/Potassium/Calcium Exchanger 1	0.00038
jg7682.t1	PTHR23257:SF769		7.1e-237
jg4827.t2	PTHR22979:SF3	Zinc Finger Protein 512b	0.00018
jg18817.t2	PTHR10044:SF139	Death-Associated Inhibitor Of Apoptosis 2	5.8e-141
jg5281.t1	PTHR12429:SF6	Protein Neuralized	1.5e-105
jg31757.t1	PTHR14453:SF70	Poly [Adp-Ribose] Polymerase 9	1.5e-48
jg9826.t1	PTHR24023:SF856		1.8e-23
jg1853.t7	PTHR11071:SF420	Peptidyl-Prolyl Cis-Trans Isomerase Cyp20-3, Chloroplastic	2.8e-83
jg1318.t2	PTHR15176:SF2	Sh3 Domain-Containing Protein Dlish	1.3e-19
jg28735.t1	PTHR46513	Family Not Named	1.3e-27
jg17434.t1	PTHR24044	Family Not Named	3.5e-10
jg23700.t1	PTHR19143:SF45	Fibrinogen C Domain-Containing Protein 1	3.4e-23
jg3714.t3	PTHR22801:SF57	Si:Dkeyp-75b4.10	5.1e-09
jg17700.t2	PTHR11362:SF70	Phosphatidylethanolamine-Binding Protein 4	3e-11
jg15769.t2	PTHR46788	Family Not Named	1.1e-05
jg6968.t4	PTHR13802:SF52	Lp19846p-Related	7.4e-161
jg22260.t2	PTHR45752:SF21	Leucine-Rich Repeat-Containing Protein 63	8.9e-64
jg4149.t6	PTHR12537:SF52	Pumilio Homolog 2	4.1e-284
jg17623.t2	PTHR45632	Family Not Named	3.1e-120
jg22075.t2	PTHR10258	Calcium-Activated Potassium Channel Subunit Beta	4.6e-10
jg1894.t6	PTHR10110:SF98	Sodium/Hydrogen Exchanger	3.7e-246
jg4141.t2	PTHR24073:SF963	Ras-Related Protein Rab-1a	3e-76
jg18424.t4	PTHR36562:SF5	Serine/Arginine Repetitive Matrix 2	5.1e-09
jg28363.t2	PTHR44086	Family Not Named	3.1e-27
jg26339.t1	PTHR16897:SF12		0
jg23456.t1	PTHR45964	Family Not Named	2.4e-64
jg10329.t3	PTHR10655:SF17	Lysophospholipase-Like Protein 1	1.4e-52
jg16539.t3	PTHR12756:SF23	Cytosolic Carboxypeptidase 3	2.4e-293
jg19923.t5	PTHR47217	Family Not Named	1.6e-25
jg10811.t4	PTHR19143	Fibrinogen/Tenascin/Angiopoeitin	1.4e-22
jg13303.t2	PTHR33631:SF1		1.1e-17
jg30190.t1	PTHR22829:SF29		4.3e-07
jg9770.t4	PTHR44899:SF2		8.4e-271
jg10772.t1	PTHR22382	Family Not Named	2.7e-51
jg27486.t1	PTHR11547	Arginine Or Creatine Kinase	3.9e-154
jg18210.t2	PTHR11849:SF201	Ets Dna-Binding Protein Pokkuri	8e-62
jg6999.t2	PTHR45682:SF5		2.9e-11
jg31033.t1	PTHR24250	Family Not Named	1.1e-45
jg5078.t2	PTHR24044:SF419	Si:Ch73-281k2.5	4.2e-14
jg21419.t1	PTHR23399	Terminal Deoxynucleotidyltransferase Interacting Factor 1/Nuclear Receptor	1.8e-99
jg3536.t1	PTHR11505:SF197		7.3e-14
jg17507.t2	PTHR34755:SF3	Serine/Arginine Repetitive Matrix Protein 2	4.8e-41
jg21137.t1	PTHR14454	Uncharacterized	4.3e-23
jg20726.t2	PTHR14454:SF11	Serrano, Isoform F	5.5e-29
jg14441.t4	PTHR10676:SF358	Dynein Heavy Chain 1, Axonemal	0
jg2230.t1	PTHR46788	Family Not Named	0
jg5766.t2	PTHR45981:SF4	E3 Ubiquitin-Protein Ligase March8	1.1e-106
jg30492.t2	PTHR47020	Family Not Named	2.5e-88
jg23545.t3	PTHR19300:SF52	Beta4galnacta	9.1e-111
jg16849.t1	PTHR24365:SF521	Toll-Like Receptor 4	3.2e-54
jg25633.t3	PTHR45901:SF5		0
jg18691.t1	PTHR15094	Family Not Named	2.4e-09
jg14094.t2	PTHR21519	Sarcoma Antigen Ny-Sar-104	5.3e-187
jg1752.t2	PTHR15921:SF7	Protein Scaf8	3.8e-163
jg12325.t1	PTHR15508	Ribosomal Protein S6 Kinase	3e-209
jg30905.t2	PTHR45828:SF4		4.7e-30
jg1409.t2	PTHR15696:SF0	Telomerase-Binding Protein Est1a	1.2e-215
jg11542.t2	PTHR34192:SF10	Plastocyanin Minor Isoform, Chloroplastic	3.9e-25
jg4583.t3	PTHR43404	Family Not Named	5.5e-22
jg2331.t1	PTHR19134:SF477	Receptor-Type Tyrosine-Protein Phosphatase	1.3e-174
jg24363.t1	PTHR43671:SF29	Nima-Like Kinase	2e-275
jg23228.t1	PTHR19871	Beta Transducin-Related Protein	4.6e-80
jg30628.t1	PTHR10656	Cell Fate Determining Protein Mab21-Related	4.6e-15
jg28158.t1	PTHR10183:SF396	Calpain-A-Related	1.2e-08
jg10451.t2	PTHR16089:SF40	Suppressor Of Activated Egl-4 Protein 1	3.2e-165
jg6899.t3	PTHR12224:SF0	Beta-1,4-Mannosyl-Glycoprotein 4-Beta-N-Acetylglucosaminyltransferase	2.5e-62
jg20243.t2	PTHR31154	Uncharacterized	9.9e-133
jg30861.t1	PTHR14948:SF37	Riken Cdna 2200002j24 Gene	1.3e-21
jg28051.t1	PTHR45999	Family Not Named	7.6e-145
jg9471.t1	PTHR32552:SF65		0.00058
jg22273.t2	PTHR43350:SF2		2.1e-57
jg20255.t1	PTHR24329:SF534	Dorsal Root Ganglia Homeobox, Isoform E-Related	6.9e-48
jg22174.t2	PTHR11834:SF6		4.8e-229
jg31786.t1	PTHR24049	Family Not Named	2.3e-49
jg17869.t2	PTHR20938	Uncharacterized	0.00034
jg13848.t2	PTHR19305:SF14	Synaptosomal-Associated Protein-Related	7.9e-54
jg5407.t2	PTHR24412	Family Not Named	4e-165
jg6984.t2	PTHR45691:SF9	Protein Diaphanous Homolog 3	9.5e-88
jg461.t2	PTHR19134	Protein-Tyrosine Phosphatase	5.8e-129
jg798.t2	PTHR46345	Family Not Named	2e-35
jg31374.t3	PTHR24027	Family Not Named	0
jg620.t2	PTHR34618:SF3		3.6e-05
jg3630.t3	PTHR24073:SF601	Ras-Related Protein Rab-1c	4.7e-18
jg18343.t5	PTHR24353:SF68		5e-14
jg20867.t1	PTHR44329	Family Not Named	2e-12
jg17179.t2	PTHR24347:SF385	Serine/Threonine-Protein Kinase Dclk3	1e-192
jg19370.t1	PTHR24208:SF128	Homeobox Protein Ceh-14	1.5e-18
jg11495.t3	PTHR46454:SF1		0
jg1978.t5	PTHR24393:SF69	Mds1 And Evi1 Complex Locus Protein	2e-153
jg3418.t1	PTHR47741	Coiled Coil Domain-Containing Protein 8, Ccdc8	5.4e-27
jg26652.t2	PTHR45805:SF4	Ecdysone-Induced Protein 78c	5.8e-147
jg19334.t1	PTHR24044	Family Not Named	4.3e-40
jg12032.t7	PTHR35083:SF1		2.2e-21
jg28212.t2	PTHR44170:SF5	Immunoglobulin Superfamily Dcc Subclass Member 4	6.3e-158
jg5382.t1	PTHR10796	Patched-Related	7.1e-286
jg26376.t2	PTHR46184	Family Not Named	2.1e-122
jg30111.t2	PTHR24006:SF671	Ubiquitin Carboxyl-Terminal Hydrolase 34	0
jg15746.t3	PTHR23339:SF94	Protein Tyrosine Phosphatase Domain-Containing Protein 1	4.2e-153
jg20012.t4	PTHR45636:SF7	Paired Box Pox-Neuro Protein-Related	3.3e-112
jg28820.t1	PTHR23304:SF158	Si:Dkey-75b17.1	5.2e-51
jg12546.t2	PTHR20531	Family Not Named	1.5e-84
jg9770.t2	PTHR44899:SF2		1.7e-232
jg19675.t4	PTHR13098	Wolframin	2.4e-14
jg21458.t3	PTHR18945:SF783	Acetylcholine Receptor	7.7e-94
jg7297.t2	PTHR45973:SF5	Centriolin	1.6e-162
jg10139.t1	PTHR45842	Family Not Named	2.1e-75
jg21606.t4	PTHR23050:SF330	Calmodulin-Like Protein 8	1e-42
jg16721.t7	PTHR11309:SF47	Frizzled	1e-14
jg12318.t2	PTHR23101:SF62	Ras And Rab Interactor 1	3.1e-11
jg7560.t1	PTHR15332	Uncharacterized	7.1e-19
jg3476.t2	PTHR12241:SF145	Tubulin Polyglutamylase Ttll4	1.5e-234
jg8562.t2	PTHR24407:SF10	Zinc Finger Protein 766-Related	8.7e-54
jg20012.t3	PTHR45636:SF7	Paired Box Pox-Neuro Protein-Related	7e-113
jg19055.t3	PTHR23359:SF79	Adenylate Kinase Isoenzyme 5	3e-110
jg12083.t1	PTHR24114:SF30	Leucine-Rich Repeat-Containing Protein 74a	2.5e-89
jg1671.t5	PTHR22692:SF19	Myosin Viia	0
jg1894.t3	PTHR24115:SF586	Kinesin-Like Protein	6.1e-72
jg17762.t3	PTHR24243	G-Protein Coupled Receptor	0.00025
jg21606.t3	PTHR23050:SF330	Calmodulin-Like Protein 8	2.5e-42
jg9107.t1	PTHR24369	Family Not Named	5.7e-58
jg13347.t4	PTHR21346	Fun14 Domain Containing	3.6e-31
jg26671.t1	PTHR11214:SF227		9.3e-84
jg28622.t2	PTHR45775	Family Not Named	8.6e-52
jg15494.t4	PTHR45819:SF1	Arf-Gap With Gtpase, Ank Repeat And Ph Domain-Containing Protein 1	4.8e-110
jg2052.t2	PTHR43740:SF2	Leucine--Trna Ligase, Mitochondrial-Related	1.2e-281
jg654.t3	PTHR19143	Fibrinogen/Tenascin/Angiopoeitin	2.1e-60
jg27100.t1	PTHR10048:SF64	Ld28067p	9.9e-201
jg9573.t1	PTHR11819:SF150	Sodium/Myo-Inositol Cotransporter	1.6e-169
jg5357.t2	PTHR43404	Family Not Named	3.8e-21
jg26334.t2	PTHR12461:SF42		1.6e-68
jg31032.t4	PTHR13954	Ire1-Related	2.1e-72
jg6622.t2	PTHR24369:SF102	Leucine-Rich Repeat-Containing Protein 4b	5.3e-49
jg21749.t1	PTHR10527:SF3	Fi21453p1	3.2e-06
jg12229.t6	PTHR24342:SF17	Death-Associated Protein Kinase 1	2.9e-265
jg29091.t1	PTHR24034:SF111	Fi18763p1-Related	3.6e-17
jg6988.t3	PTHR24223:SF350	Canalicular Multispecific Organic Anion Transporter 2	0
jg6936.t1	PTHR19134	Protein-Tyrosine Phosphatase	3.7e-123
jg14650.t1	PTHR24118:SF40	I Kappa B Homolog	2.1e-68
jg25070.t1	PTHR24365:SF534	Toll-Like Receptor 13	7e-32
jg31035.t2	PTHR12429:SF14	Neuralized-Like Protein 4	2.2e-55
jg2332.t8	PTHR23036	Cytokine Receptor	0.00018
jg13452.t1	PTHR11215	Metal Dependent Hydrolase - Related	6.4e-77
jg21132.t2	PTHR14453	Parp/Zinc Finger Ccch Type Domain Containing Protein	1.6e-197
jg15912.t1	PTHR45617	Family Not Named	1.7e-246
jg16341.t1	PTHR22710	X-Ray Radiation Resistance Associated Protein 1 Xrra1	6.2e-132
jg21197.t2	PTHR23050:SF347	Geo12020p1	9.1e-28
jg29646.t1	PTHR14454	Uncharacterized	8.6e-24
jg11446.t1	PTHR23117:SF18	Leucine-Rich Repeat And Guanylate Kinase Domain-Containing Protein	1.7e-255
jg20776.t1	PTHR45891	Family Not Named	0
jg24795.t1	PTHR21255:SF23		1.3e-40
jg31032.t3	PTHR13954	Ire1-Related	1.5e-72
jg15676.t13	PTHR13723:SF165	A Disintegrin And Metalloproteinase With Thrombospondin Motifs 20	8.5e-24
jg4766.t2	PTHR10166	Voltage-Dependent Calcium Channel Subunit Alpha-2/Delta-Related	1.2e-87
jg21347.t4	PTHR15896	Golgi Phosphoprotein 2/Gp73-Related	1.5e-11
jg17884.t3	PTHR14167:SF62	Sh3 Domain-Containing Ring Finger Protein 3	9.6e-136
jg11159.t2	PTHR10127:SF801	Zinc Metalloproteinase Nas-30	3.9e-84
jg26111.t3	PTHR24050:SF21		5e-29
jg3838.t2	PTHR37431:SF3		9.1e-16
jg7061.t2	PTHR24346	Map/Microtubule Affinity-Regulating Kinase	1.1e-80
jg16691.t1	PTHR45789	Family Not Named	6.6e-74
jg6890.t2	PTHR12296:SF21	Denn Domain-Containing Protein 3	1e-96
jg3865.t4	PTHR22590:SF3	Iq Domain-Containing Protein E	0.00062
jg18375.t5	PTHR11616	Sodium/Chloride Dependent Transporter	4.8e-218
jg13697.t3	PTHR22146:SF17		4.8e-69
jg7013.t1	PTHR15045	Fucose-1-Phosphate Guanylyltransferase	3.7e-190
jg22107.t1	PTHR15079:SF10		2.4e-10
jg14775.t1	PTHR14320	Family Not Named	4.5e-79
jg2415.t5	PTHR45911:SF1	Multiple C2 And Transmembrane Domain-Containing Protein	5.1e-149
jg13038.t2	PTHR22801:SF57	Si:Dkeyp-75b4.10	4e-28
jg3700.t1	PTHR22923:SF98		7.5e-49
jg11868.t3	PTHR10502:SF140	Annexin A7	3.5e-150
jg9568.t4	PTHR45834:SF5	Spermatogenesis-Associated Protein 13	1.8e-159
jg23159.t2	PTHR24033:SF153	Von Willebrand Factor D And Egf Domain-Containing Protein	6.2e-271
jg7588.t1	PTHR11347:SF199	Calcium/Calmodulin-Dependent 3',5'-Cyclic Nucleotide Phosphodiesterase 1	9.3e-162
jg8199.t1	PTHR10024:SF203		6.9e-49
jg20333.t1	PTHR12429:SF14	Neuralized-Like Protein 4	6.7e-59
jg19439.t3	PTHR36982	Family Not Named	8.3e-05
jg27853.t1	PTHR46788	Family Not Named	7.6e-10
jg18231.t2	PTHR12316:SF17	Ninjurin C, Isoform D	2.4e-10
jg11400.t1	PTHR12673:SF241		6.1e-184
jg18886.t2	PTHR42757:SF32	Protein Amalgam	6.6e-18
jg25068.t1	PTHR24365:SF534	Toll-Like Receptor 13	1.3e-41
jg23831.t7	PTHR13715:SF53	Inositol 1,4,5-Trisphosphate Receptor Type 2	2.1e-235
jg10701.t2	PTHR46473	Family Not Named	1.5e-39
jg26508.t1	PTHR45739:SF4	Fras1-Related Extracellular Matrix Protein 2	1.3e-123
jg27095.t1	PTHR11215	Metal Dependent Hydrolase - Related	1.4e-156
jg3639.t2	PTHR23255:SF62	Bone Morphogenetic Protein Receptor Type-1b	5.5e-223
jg20905.t1	PTHR24243:SF208	Ethr, Isoform A	9.3e-13
jg17152.t1	PTHR45985	Family Not Named	2.9e-79
jg9121.t1	PTHR36910:SF6		7e-77
jg4382.t1	PTHR24064:SF500		5.8e-40
jg18593.t2	PTHR23320:SF95		1e-07
jg5304.t5	PTHR24339:SF37	E5	1.4e-53
jg32049.t3	PTHR44444	Family Not Named	3.7e-128
jg15614.t2	PTHR24104:SF25	E3 Ubiquitin-Protein Ligase Trim71	3.2e-42
jg18890.t2	PTHR23278	Sidestep Protein	1.3e-39
jg11710.t1	PTHR24026:SF51	Protocadherin-Like Wing Polarity Protein Stan	5.7e-296
jg1749.t4	PTHR13572	Endo-Alpha-1,2-Mannosidase	2.3e-140
jg5079.t2	PTHR18834	Family Not Named	8e-52
jg17734.t1	PTHR23327:SF41	Lon Peptidase N-Terminal Domain And Ring Finger Protein 3	5.4e-70
jg2277.t3	PTHR24092:SF68	Phospholipid-Transporting Atpase	0
jg5604.t2	PTHR23301	Chitin Binding Peritrophin-A	2.7e-07
jg29170.t5	PTHR12425	Synembryn	1.7e-72
jg29968.t2	PTHR23282	Apical Endosomal Glycoprotein Precursor.	1.1e-40
jg22700.t1	PTHR33667:SF11		2.4e-31
jg4273.t4	PTHR23011:SF12		1.1e-82
jg7595.t1	PTHR33021:SF264		2.1e-06
jg6239.t14	PTHR13817:SF59	Protein Sidekick-2	5.9e-284
jg13235.t2	PTHR37433:SF4	Lu (Ly6 Urokinase Plasminogen) Domain Receptor-Related Protein	3.5e-12
jg14694.t1	PTHR24114:SF30	Leucine-Rich Repeat-Containing Protein 74a	7.8e-93
jg19066.t4	PTHR24418:SF88	Tyrosine-Protein Kinase Abl1	1.3e-122
jg10663.t4	PTHR21656	Male-Specific Lethal-1 Protein	2.2e-44
jg17151.t1	PTHR45985	Family Not Named	3.3e-79
jg1274.t2	PTHR46097	Family Not Named	5.2e-244
jg28767.t2	PTHR23055:SF79	Hippocalcin-Like Protein 1	2.9e-56
jg28941.t2	PTHR31791:SF36	A_Tm021b04.7 Protein	3e-06
jg18646.t2	PTHR45716	Family Not Named	1.3e-100
jg12932.t3	PTHR19818	Zinc Finger Protein Zic And Gli	1.9e-12
jg29063.t1	PTHR13800	Transient Receptor Potential Cation Channel, Subfamily M, Member 6	1.5e-13
jg6288.t5	PTHR10454:SF162	Caspase-8	4.4e-49
jg22579.t1	PTHR46302:SF1	Doublecortin Domain-Containing Protein 1	2e-116
jg27139.t1	PTHR10740:SF14		7.3e-10
jg22824.t6	PTHR11706:SF81		0
jg20666.t1	PTHR43173:SF7	Aarf Domain-Containing Kinase 5	7.5e-170
jg1824.t6	PTHR13328:SF5	Ld28815p	2.2e-74
jg25524.t6	PTHR24252	Family Not Named	3.3e-67
jg19107.t5	PTHR10699	Neuromodulin	2e-63
jg16003.t2	PTHR33772:SF1	Thymus, Brain And Testes-Associated	2.2e-74
jg27370.t1	PTHR23004:SF9	Doublecortin Domain-Containing Protein 2c	1.8e-15
jg27203.t3	PTHR21512	Trafficking Protein Particle Complex Subunit 9	3.2e-240
jg17570.t3	PTHR16897:SF12		2.2e-144
jg15722.t2	PTHR45870	Family Not Named	6.4e-231
jg8943.t3	PTHR46513	Family Not Named	0.00018
jg30606.t2	PTHR22870:SF335		4.1e-281
jg26754.t2	PTHR12752:SF3	Pleckstrin Homology Domain-Containing Family A Member 5	3e-27
jg3296.t5	PTHR11412:SF146	Ld23292p	5.3e-241
jg19533.t4	PTHR24044	Family Not Named	6.8e-42
jg15506.t1	PTHR10574:SF365	Netrin-A-Related	9.1e-07
jg17341.t2	PTHR34883:SF8		3.6e-07
jg26197.t2	PTHR16100	Family Not Named	9.4e-08
jg15442.t2	PTHR31503:SF10	Cation/H+ Exchanger Protein 1-Related	4.4e-164
jg31756.t3	PTHR14453:SF70	Poly [Adp-Ribose] Polymerase 9	1.3e-48
jg4018.t7	PTHR23302:SF24		3.4e-20
jg20854.t1	PTHR23055:SF91	Neurocalcin Homolog	5e-53
jg10884.t2	PTHR10974:SF68		1.6e-166
jg30705.t1	PTHR46885	Family Not Named	3.7e-152
jg23809.t1	PTHR33865:SF1	Protein Fam183bp	0.00035
jg28191.t1	PTHR45951:SF3	Protein Dispatched	7.4e-163
jg24490.t1	PTHR19229:SF216	Atp-Binding Cassette, Sub-Family A (Abc1), Member 1a	0
jg25917.t3	PTHR23280:SF25	Ld33734p	1.6e-199
jg27545.t1	PTHR33562	Family Not Named	5.7e-14
jg6936.t2	PTHR19134	Protein-Tyrosine Phosphatase	3.8e-123
jg13542.t3	PTHR32054:SF0	Ubiquitin-Like Domain-Containing Ctd Phosphatase 1	3.6e-126
jg16501.t2	PTHR24023:SF880	Collagen Alpha-1(X) Chain	1.3e-22
jg12838.t3	PTHR24025	Family Not Named	2.3e-180
jg4766.t1	PTHR10166	Voltage-Dependent Calcium Channel Subunit Alpha-2/Delta-Related	1.4e-109
jg6934.t1	PTHR24270:SF16	Very Low-Density Lipoprotein Receptor	4e-05
jg3643.t3	PTHR19229:SF98	Atp-Binding Cassette Sub-Family A Member 3	0
jg13769.t1	PTHR10676:SF356	Dynein Heavy Chain 14, Axonemal	1.3e-189
jg950.t6	PTHR24044:SF380	Delta-Like Protein 1	1.6e-28
jg15745.t5	PTHR21683:SF5	Cilia- And Flagella-Associated Protein 100	4.3e-179
jg28748.t4	PTHR24418:SF295	Lyn Proto-Oncogene, Src Family Tyrosine Kinase	1.1e-128
jg10739.t5	PTHR46902	Family Not Named	1.5e-38
jg23386.t2	PTHR11360:SF168	Gh22266p	1.8e-52
jg14108.t3	PTHR11929:SF192		7.7e-20
jg17324.t1	PTHR11506:SF35	Lysosome-Associated Membrane Glycoprotein 5	5.5e-20
jg28192.t1	PTHR45951:SF3	Protein Dispatched	4.2e-98
jg8885.t1	PTHR10044	Inhibitor Of Apoptosis	9.4e-44
jg12008.t3	PTHR11567:SF125	2-Phosphoxylose Phosphatase 1	1.3e-27
jg20836.t2	PTHR11267:SF129	Lp04777p-Related	5.8e-113
jg3727.t4	PTHR11100:SF20	Pro-Neuregulin-2, Membrane-Bound Isoform-Related	5.4e-41
jg30965.t2	PTHR46569	Family Not Named	4.5e-09
jg12042.t1	PTHR14136	Uncharacterized	3.2e-05
jg20841.t2	PTHR11267:SF129	Lp04777p-Related	7.9e-17
jg10369.t4	PTHR23351	Fos Transcription Factor-Related	1.9e-26
jg19299.t3	PTHR23320:SF136		1.5e-13
jg12895.t4	PTHR12242:SF1	Ld06593p-Related	1.5e-90
jg18211.t4	PTHR22811:SF59	Opossum, Isoform A	3.7e-52
jg27619.t1	PTHR11733:SF207	Neprilysin-1	6e-185
jg5842.t4	PTHR24028	Family Not Named	7.6e-145
jg25918.t2	PTHR35083:SF1		1.1e-31
jg13211.t2	PTHR23348:SF42	Periaxin	2.6e-09
jg18901.t3	PTHR15077	Fas-Associating Death Domain-Containing Protein Fadd	2.9e-13
jg25943.t2	PTHR11347:SF179	3',5'-Cyclic Phosphodiesterase Pde-3-Related	3.8e-245
jg28671.t11	PTHR24270	Family Not Named	0
jg20309.t2	PTHR12270	Glycosyltransferase-Related	1.8e-76
jg7184.t1	PTHR12231:SF242	Roundabout Homolog 2	2.3e-257
jg11323.t4	PTHR24020	Family Not Named	3.1e-92
jg28323.t2	PTHR46680	Family Not Named	4.7e-35
jg20297.t1	PTHR12270	Glycosyltransferase-Related	3e-71
jg21491.t3	PTHR14234	Rim Binding Protein-Related	9e-48
jg20639.t1	PTHR22801:SF57	Si:Dkeyp-75b4.10	1.1e-23
jg9928.t1	PTHR24026:SF100	Dachsous Cadherin-Related 1a-Related	1.8e-262
jg25468.t1	PTHR11164	Glutamate Cysteine Ligase	8.9e-15
jg10118.t2	PTHR22050	Rw1 Protein Homolog	0
jg14645.t1	PTHR24118:SF40	I Kappa B Homolog	4.2e-66
jg5604.t1	PTHR23301	Chitin Binding Peritrophin-A	2.5e-07
jg11291.t1	PTHR24240:SF78		1.7e-71
jg4790.t4	PTHR10652:SF17	Adenylyl Cyclase-Associated Protein	3.7e-78
jg30195.t1	PTHR13037:SF11	Formin-1	1e-113
jg15998.t1	PTHR10627:SF46	Bicc Family Rna-Binding Protein 1a-Related	4.6e-247
jg2307.t3	PTHR24039:SF32	Fibulin-2	3.9e-48
jg31485.t1	PTHR36162:SF13		9.1e-22
jg27196.t5	PTHR14084:SF0	Kynureninase	4.5e-179
jg30583.t2	PTHR46848	Family Not Named	2.7e-62
jg19780.t1	PTHR24025	Family Not Named	3.5e-225
jg4382.t2	PTHR24064:SF411		2.9e-118
jg17000.t2	PTHR24049:SF25		3.2e-26
jg27275.t3	PTHR21113:SF6		2.7e-76
jg11802.t1	PTHR46129	Family Not Named	9.4e-171
jg26479.t2	PTHR23235:SF50	Krueppel-Like Factor 6	6.3e-34
jg7305.t1	PTHR13297	Uncharacterized	3.1e-174
jg32083.t3	PTHR10574:SF287	Multiple Epidermal Growth Factor-Like Domains Protein 8	0
jg26085.t2	PTHR10656	Cell Fate Determining Protein Mab21-Related	1.7e-25
jg20534.t3	PTHR20837:SF7	Coiled-Coil And C2 Domain-Containing Protein 2a	4.4e-116
jg28372.t5	PTHR10574:SF288	Agrin	4.6e-274
jg30335.t8	PTHR46116:SF6	Baculoviral Iap Repeat-Containing Protein 6-Related	1.7e-220
jg1631.t1	PTHR24106:SF266		1.2e-47
jg20287.t1	PTHR16172	Uncharacterized	1.4e-112
jg2361.t3	PTHR12241:SF91	Tubulin Polyglutamylase Ttll13p	6.7e-223
jg6928.t1	PTHR33887	Family Not Named	5.4e-37
jg7594.t4	PTHR10155:SF5	Suppressor Of Cytokine Signaling 7	4.7e-53
jg5859.t2	PTHR46451	Family Not Named	2.4e-282
jg30934.t1	PTHR47771:SF3	Hdc01644	7.3e-09
jg29734.t1	PTHR24261:SF7		2.4e-10
jg5522.t5	PTHR24033:SF181	C-Type Lectin	0
jg2014.t1	PTHR33374	Family Not Named	5e-05
jg18218.t1	PTHR12916	Cytochrome C Oxidase Polypeptide Vic-2	1.5e-34
jg18923.t1	PTHR31954	Family Not Named	1.9e-40
jg6957.t4	PTHR21082	Family Not Named	2.3e-132
jg20403.t1	PTHR24107:SF18		1.6e-76
jg27160.t1	PTHR11309:SF35	Smoothened Homolog	7.2e-278
jg15815.t2	PTHR11537:SF252	Shaw-Like, Isoform C	7.2e-81
jg3309.t4	PTHR10019:SF10		3.7e-20
jg4659.t2	PTHR46473	Family Not Named	3.6e-22
jg12881.t2	PTHR24035:SF130	Multiple Epidermal Growth Factor-Like Domains Protein 10	1.6e-36
jg28429.t1	PTHR10127:SF801	Zinc Metalloproteinase Nas-30	1.8e-75
jg2331.t2	PTHR19134	Protein-Tyrosine Phosphatase	2.6e-160
jg17281.t2	PTHR23050:SF379		2.5e-120
jg27677.t1	PTHR19290:SF104	Helix Loop Helix	5.3e-54
jg12575.t1	PTHR46808	Family Not Named	2.8e-42
jg6327.t6	PTHR23358	Uncharacterized	3.6e-200
jg15812.t3	PTHR43404	Family Not Named	1.4e-17
jg12690.t1	PTHR11889	Hedgehog	6e-166
jg29678.t1	PTHR16059	Anthrox Toxin Receptor Protein Antxr	5.9e-18
jg22564.t1	PTHR21228:SF29	Fast Kinase Domain-Containing Protein 1, Mitochondrial	9.2e-48
jg5078.t1	PTHR19441:SF23	Wap Four-Disulfide Core Domain Protein 18	2.1e-13
jg663.t2	PTHR37001	Family Not Named	3.7e-10
jg19786.t1	PTHR11467:SF42	Histone H1oo	3.4e-20
jg29431.t2	PTHR44314	Family Not Named	0
jg13485.t2	PTHR43000:SF7	Dtdp-D-Glucose 4,6-Dehydratase	8.4e-129
jg23309.t1	PTHR32546:SF24		2.5e-220
jg10901.t1	PTHR24064:SF500		2e-112
jg20687.t1	PTHR11829:SF68	Forkhead Box Protein S1	4.2e-77
jg8562.t1	PTHR24407:SF10	Zinc Finger Protein 766-Related	4.2e-54
jg3839.t1	PTHR37431:SF3		1.3e-11
jg5511.t2	PTHR10615:SF73	Histone Acetyltransferase Kat6b	1.6e-291
jg4322.t3	PTHR11931:SF15	Phosphoglycerate Mutase 1	0.0001
jg3853.t2	PTHR24355:SF1	Serine/Threonine-Protein Kinase F31e3.2-Related	1.5e-111
jg18015.t1	PTHR23301:SF74	Eg:56g7.1 Protein-Related	9.4e-07
jg3895.t8	PTHR45703:SF3		0
jg16536.t2	PTHR46513	Family Not Named	1.2e-70
jg20412.t4	PTHR45690:SF15	Nacht, Lrr And Pyd Domains-Containing Protein 3	4.7e-30
jg22685.t7	PTHR45496:SF10	Chaperone Dnaj-Domain Superfamily Protein	1.5e-05
jg20031.t2	PTHR15635	Coiled-Coil Domain Containing Protein 9	4.6e-06
jg3895.t1	PTHR45703:SF3		0
jg3403.t5	PTHR45718:SF4	Transcriptional Activator Cubitus Interruptus	2e-199
jg31115.t1	PTHR25462:SF261		2.7e-52
jg1793.t2	PTHR13325:SF3	Membrane-Bound Transcription Factor Site-2 Protease	1.1e-146
jg23425.t1	PTHR46513	Family Not Named	2.7e-60
jg14466.t6	PTHR11255:SF93	Eye-Specific Diacylglycerol Kinase	1.1e-100
jg5220.t3	PTHR19143	Fibrinogen/Tenascin/Angiopoeitin	2.1e-33
jg11516.t3	PTHR23320	Membrane-Spanning 4-Domains Subfamily A Ms4a -Related	5.6e-26
jg14577.t1	PTHR33504:SF2		3.3e-118
jg16554.t1	PTHR11893:SF36	Innexin-5	4.5e-137
jg28741.t1	PTHR11733:SF195	Endothelin-Converting Enzyme-Like 1	1.6e-187
jg27651.t1	PTHR11604	Profilin	3e-22
jg25522.t1	PTHR46957:SF2	Receptor-Type Tyrosine-Protein Phosphatase Beta	3.5e-160
jg10712.t6	PTHR13793:SF106	Alhambra, Isoform P	5.8e-173
jg7868.t2	PTHR20929	Lung Adenoma Susceptibility 1-Related	4.3e-168
jg14517.t2	PTHR22801:SF57	Si:Dkeyp-75b4.10	1.8e-18
jg4372.t5	PTHR11309	Frizzled	4.8e-37
jg17396.t1	PTHR36526	Family Not Named	2.1e-05
jg9966.t3	PTHR10572:SF2	3-Hydroxy-3-Methylglutaryl-Coenzyme A Reductase	1.8e-280
jg7525.t4	PTHR12350:SF18		4.2e-36
jg24359.t3	PTHR23339:SF77	Dual Specificity Protein Phosphatase Cdc14a	1.6e-158
jg27860.t6	PTHR10676	Dynein Heavy Chain Family Protein	3.5e-09
jg22844.t2	PTHR33604:SF3		2.1e-79
jg7129.t1	PTHR12953:SF0	Sun Domain-Containing Ossification Factor	1.1e-121
jg21155.t2	PTHR15977:SF16		2.3e-68
jg25469.t3	PTHR11164	Glutamate Cysteine Ligase	2.3e-240
jg18277.t4	PTHR45803	Family Not Named	1.5e-06
jg22655.t6	PTHR10166:SF43		5.1e-16
jg17380.t1	PTHR12389	Zinc Finger Protein 294	4.6e-189
jg26199.t1	PTHR11537:SF252	Shaw-Like, Isoform C	3.6e-53
jg30197.t4	PTHR10589:SF17	Ubiquitin Carboxyl-Terminal Hydrolase	1.4e-42
jg9821.t1	PTHR10519:SF20	Gamma-Aminobutyric Acid Type B Receptor Subunit 2	1e-94
jg31467.t1	PTHR10800	Pulmonary Surfactant-Associated Protein C	1.3e-18
jg19894.t6	PTHR11726:SF29	60s Ribosomal Protein L10-Like	2.9e-114
jg21560.t2	PTHR10131:SF127		8.8e-38
jg15745.t4	PTHR21683:SF5	Cilia- And Flagella-Associated Protein 100	1.3e-95
jg22164.t1	PTHR44167:SF6	Serine/Threonine-Protein Kinase 33	1.3e-137
jg10190.t3	PTHR24055:SF72	Mapk/Mak/Mrk Overlapping Kinase	3.9e-49
jg15786.t1	PTHR10502:SF140	Annexin A7	2.5e-98
jg24139.t1	PTHR10579:SF66	Calcium-Activated Chloride Channel Regulator 2	3e-85
jg9839.t1	PTHR24418	Tyrosine-Protein Kinase	2.3e-58
jg15123.t6	PTHR11607:SF4	Alpha-Mannosidase 2	1.2e-51
jg23828.t3	PTHR45867	Family Not Named	6.4e-90
jg6677.t2	PTHR31389	Family Not Named	2.3e-47
jg21799.t3	PTHR11571	Glutathione S-Transferase	1.5e-21
jg29904.t4	PTHR47653	Family Not Named	5.7e-77
jg12158.t1	PTHR13815:SF5	Golgin Subfamily A Member 5	6.6e-11
jg29680.t3	PTHR45645:SF37		2e-21
jg29958.t2	PTHR11686	Gamma Glutamyl Transpeptidase	1.5e-112
jg12816.t1	PTHR21461:SF46	Beta-1,4-Galactosyltransferase Galt-1	1.1e-53
jg28535.t3	PTHR31920:SF34		8.7e-06
jg14655.t1	PTHR16515:SF26	Pr Domain Zinc Finger Protein 1	5e-205
jg23963.t1	PTHR24033:SF181	C-Type Lectin	1.3e-284
jg29904.t3	PTHR47653	Family Not Named	7.8e-121
jg26284.t4	PTHR13612	Uncharacterized	3.4e-132
jg30010.t1	PTHR13235	Single-Strand Selective Monofunctional Uracil Dna Glycosylase	5e-66
jg2054.t1	PTHR45784	Family Not Named	1e-28
jg556.t3	PTHR14256	Nadh-Ubiquinone Oxidoreductase Mlrq Subunit	0.00098
jg17665.t1	PTHR24025:SF19		0
jg25497.t2	PTHR46957:SF2	Receptor-Type Tyrosine-Protein Phosphatase Beta	9.9e-62
jg11779.t3	PTHR10127:SF801	Zinc Metalloproteinase Nas-30	2.8e-100
jg21525.t2	PTHR16897:SF12		3.3e-291
jg13577.t4	PTHR37917	Family Not Named	6.1e-85
jg6771.t1	PTHR24379:SF67	Bloody Fingers-Related	5.1e-19
jg14580.t2	PTHR12268:SF15	Dystrophin	0
jg7647.t7	PTHR11977:SF33	Advillin	1.8e-77
jg28344.t3	PTHR24347:SF370		0.00014
jg2230.t4	PTHR46788	Family Not Named	0
jg30804.t2	PTHR24049:SF19	Protein Crumbs Homolog 2	6.7e-19
jg20736.t5	PTHR12975	Transport Protein Trapp	0
jg10451.t6	PTHR16089:SF40	Suppressor Of Activated Egl-4 Protein 1	4.3e-166
jg20743.t1	PTHR22677	Family Not Named	2e-89
jg12627.t1	PTHR46652:SF4	Leucine-Rich Repeat-Containing Protein 9	3.1e-261
jg24095.t1	PTHR23050:SF23	Centrin 4-Related	5e-19
jg13559.t4	PTHR24033:SF181	C-Type Lectin	1.3e-44
jg20312.t2	PTHR24028	Family Not Named	4.9e-203
jg2713.t1	PTHR44329	Family Not Named	4e-59
jg14393.t2	PTHR46070	Family Not Named	0
jg2331.t4	PTHR19134	Protein-Tyrosine Phosphatase	3e-127
jg3531.t1	PTHR11505:SF197		4.9e-14
jg8233.t2	PTHR10704	Carbohydrate Sulfotransferase	1.6e-29
jg22386.t2	PTHR14383:SF6	Switch-Associated Protein 70	2.2e-63
jg29648.t2	PTHR14454	Uncharacterized	1.1e-24
jg1708.t2	PTHR16517:SF20	Tubby Protein Homolog	2.5e-179
jg368.t2	PTHR24028	Family Not Named	2.2e-189
jg107.t1	PTHR10574:SF274	Usherin	1.1e-15
jg23992.t1	PTHR24033:SF181	C-Type Lectin	0
jg10363.t1	PTHR23351	Fos Transcription Factor-Related	2.5e-23
jg31249.t1	PTHR11588:SF340	Tubulin Beta Chain	2.4e-125
jg24282.t4	PTHR46462	Family Not Named	3.3e-165
jg12491.t3	PTHR45706	Family Not Named	3.6e-124
jg10580.t5	PTHR43580	Family Not Named	1.1e-17
jg27465.t4	PTHR45703:SF4		0
jg22539.t5	PTHR24115:SF191	Kinesin-Like Protein Kif9	5.9e-107
jg5299.t2	PTHR23050:SF330	Calmodulin-Like Protein 8	6.4e-47
jg17402.t3	PTHR14789:SF2	Layilin	1.9e-05
jg4908.t1	PTHR12353:SF31	Guanylate Kinase-Associated Protein Mars-Related	2.5e-49
jg27465.t3	PTHR45703:SF4		0
jg9750.t7	PTHR21616:SF2	Centrosome And Spindle Pole-Associated Protein 1	1.1e-89
jg821.t2	PTHR45623:SF7	Chromodomain-Helicase-Dna-Binding Protein 1	0
jg12204.t1	PTHR28634	Family Not Named	1.8e-80
jg26997.t3	PTHR24024:SF18		4.6e-70
jg15452.t2	PTHR19290	Basic Helix-Loop-Helix Protein Neurogenin-Related	2.7e-22
jg19773.t5	PTHR11785:SF512		7.3e-195
jg10399.t1	PTHR10390:SF33	Protein Optix	2.2e-142
jg14530.t1	PTHR46641:SF2	Fmrfamide Receptor	3.8e-77
jg18864.t2	PTHR24050	Family Not Named	1.3e-42
jg4588.t5	PTHR46513:SF13	Low-Density Lipoprotein Receptor-Related Protein	5.3e-70
jg18494.t1	PTHR11616:SF231	Sodium-Dependent Proline Transporter	7.2e-185
jg11323.t5	PTHR24020	Family Not Named	2.8e-105
jg19299.t5	PTHR23320:SF136		4.6e-13
jg25446.t2	PTHR11211:SF40	Homeobox Protein Araucan-Related	2.9e-81
jg1022.t2	PTHR22904:SF517	Stress-Induced-Phosphoprotein 1	9.3e-132
jg19033.t1	PTHR10338	Inter-Alpha-Trypsin Inhibitor Heavy Chain Family Member	1.4e-182
jg30999.t1	PTHR14885:SF1	Cilia- And Flagella-Associated Protein 43	4.4e-124
jg13109.t3	PTHR11003:SF276	Twik Family Of Potassium Channels	2.2e-66
jg6211.t1	PTHR45985	Family Not Named	6.5e-76
jg31898.t3	PTHR11905	Adam A Disintegrin And Metalloprotease Domain	6e-47
jg2265.t3	PTHR21725:SF1	E3 Ubiquitin-Protein Ligase Ubr4	0
jg22291.t1	PTHR23090:SF9	Glutamine-Dependent Nad(+) Synthetase	0
jg20633.t3	PTHR14421	Spermatogenesis-Associated Protein 1	3.1e-36
jg4338.t3	PTHR45798:SF1		2.5e-09
jg17595.t2	PTHR24044	Family Not Named	7.7e-23
jg24747.t1	PTHR47500:SF3		2.1e-07
jg3776.t2	PTHR16515:SF19	Pr Domain Zinc Finger Protein 14	1.2e-179
jg21080.t2	PTHR24135	Sh3 And Multiple Ankyrin Repeat Domains Protein	2.3e-121
jg15584.t1	PTHR24114:SF30	Leucine-Rich Repeat-Containing Protein 74a	7e-111
jg15031.t3	PTHR24035:SF130	Multiple Epidermal Growth Factor-Like Domains Protein 10	8.4e-15
jg24730.t2	PTHR46858	Family Not Named	6.1e-17
jg30490.t3	PTHR24543	Family Not Named	7.7e-50
jg3621.t1	PTHR46805	Family Not Named	3.9e-60
jg540.t1	PTHR11972:SF58	Nadph Oxidase 5	8.1e-223
jg28156.t2	PTHR10183:SF396	Calpain-A-Related	2.2e-120
jg21096.t2	PTHR32289	Family Not Named	4.5e-09
jg27433.t1	PTHR11071:SF424		9.1e-81
jg7754.t4	PTHR10807:SF109	Set Domain Binding Factor, Isoform A	0
jg10806.t2	PTHR23192:SF33	Myocilin	0.00017
jg1543.t3	PTHR24082:SF331	Nuclear Receptor Subfamily 1, Group H, Member 3	1.3e-44
jg9470.t2	PTHR12419:SF7	Otu Domain-Containing Protein 1	2.4e-08
jg27952.t1	PTHR21559:SF21	Dystroglycan, Isoform D	0.00038
jg18659.t5	PTHR23359:SF148	Adenylate Kinase 9	0
jg11304.t2	PTHR16897:SF12		0
jg15405.t5	PTHR23119:SF44	Leucine-Rich Repeat-Containing Protein 1-Related	0
jg18572.t1	PTHR10649:SF13	Aryl Hydrocarbon Receptor 2	1.9e-145
jg28134.t1	PTHR16100	Family Not Named	0.00011
jg12677.t2	PTHR34000	Family Not Named	4.1e-06
jg12625.t3	PTHR47368	Family Not Named	7.3e-138
jg19143.t6	PTHR10676:SF36		6.1e-129
jg28591.t1	PTHR10465:SF2	Mitofusin-1	5.7e-19
jg16560.t3	PTHR11453:SF14	Anion Exchange Protein 2	0
jg1013.t1	PTHR31964	Family Not Named	6.9e-29
jg2332.t4	PTHR19134:SF477	Receptor-Type Tyrosine-Protein Phosphatase	4e-131
jg28170.t1	PTHR23412	Stereocilin Related	7.7e-83
jg11656.t2	PTHR13802:SF52	Lp19846p-Related	2.7e-67
jg21686.t1	PTHR12837:SF8	Poly(Adp-Ribose) Glycohydrolase	6.6e-163
jg15802.t3	PTHR24035:SF130	Multiple Epidermal Growth Factor-Like Domains Protein 10	7.8e-13
jg29002.t3	PTHR23282	Apical Endosomal Glycoprotein Precursor.	3e-45
jg16863.t3	PTHR12442:SF5	Wd Repeat-Containing Protein 63	3.4e-255
jg12540.t6	PTHR11878:SF44	Na/Ca-Exchange Protein, Isoform G	1.1e-176
jg950.t7	PTHR24049:SF1	Protein Crumbs Homolog 1	3.7e-09
jg10647.t2	PTHR23140:SF8	U2 Snrnp-Associated Surp Motif-Containing Protein	1.5e-110
jg27746.t4	PTHR44324:SF1	Wd Repeat-Containing Protein 49	7.7e-204
jg5119.t1	PTHR13593:SF35	Fi02810p	6.4e-51
jg12019.t1	PTHR13720:SF16	Echinoderm Microtubule-Associated Protein-Like 5	0
jg21575.t1	PTHR16254:SF14	Transmembrane And Coiled-Coil Domain-Containing Protein 3	5.3e-55
jg25437.t1	PTHR11211	Iroquois-Class Homeodomain Protein Irx	1.5e-97
jg4054.t1	PTHR44791	Family Not Named	0
jg19303.t1	PTHR23320	Membrane-Spanning 4-Domains Subfamily A Ms4a -Related	7.2e-23
jg10462.t2	PTHR44675	Family Not Named	4.2e-05
jg17626.t1	PTHR25462:SF264		1.1e-297
jg8495.t5	PTHR11610:SF102	Gh15759p-Related	5e-83
jg12652.t2	PTHR33562:SF2	Crooked-Related	2e-10
jg25172.t2	PTHR10681:SF142		2.9e-116
jg28587.t2	PTHR46078	Family Not Named	2e-102
jg18789.t2	PTHR19290:SF32	Oligodendrocyte Transcription Factor 2	3.9e-50
jg1826.t3	PTHR10036	Cd59 Glycoprotein	0.00025
jg31887.t2	PTHR21705:SF10	Protein Fam160b1	1.4e-197
jg14973.t1	PTHR11863:SF61		4.4e-20
jg15510.t1	PTHR24261:SF11	Phosphoinositide-3-Kinase-Interacting Protein 1	6.5e-12
jg3139.t4	PTHR16255:SF1	Required For Meiotic Nuclear Division Protein 1 Homolog	1.7e-111
jg11506.t4	PTHR45870	Family Not Named	6.8e-199
jg21983.t6	PTHR45589	Family Not Named	0
jg12318.t9	PTHR23101:SF104	Protein Sprint	2.1e-31
jg16494.t1	PTHR11662:SF207	Vesicular Glutamate Transporter 3	3.4e-208
jg2170.t1	PTHR23312	Armc5 Armadillo Repeat-Containing -Related	9.3e-171
jg30236.t13	PTHR46630	Family Not Named	1.2e-116
jg9643.t3	PTHR19134	Protein-Tyrosine Phosphatase	1.8e-127
jg3767.t2	PTHR24107	Family Not Named	8.3e-20
jg2537.t1	PTHR21553:SF26	Alstrom Syndrome Protein 1	1.9e-15
jg26430.t1	PTHR44324:SF4	Wd40 Repeat Domain 95	5e-274
jg9073.t1	PTHR24049:SF19	Protein Crumbs Homolog 2	0
jg29208.t2	PTHR12925	Uncharacterized	2.1e-52
jg4382.t4	PTHR24064:SF411		7.1e-92
jg17431.t6	PTHR24133	Family Not Named	9.3e-146
jg803.t4	PTHR11616:SF231	Sodium-Dependent Proline Transporter	4.6e-149
jg14658.t2	PTHR24025	Family Not Named	5.6e-88
jg14018.t1	PTHR11262:SF4	Atp-Dependent Clp Protease Atp-Binding Subunit Clpx-Like, Mitochondrial	4.5e-179
jg3030.t2	PTHR11360	Monocarboxylate Transporter	1.1e-27
jg27889.t1	PTHR12607	Adenomatous Polyposis Coli Protein Family	0
jg786.t4	PTHR11280:SF8	Glucosamine-6-Phosphate Isomerase 1	8.1e-263
jg28573.t6	PTHR47883:SF1		1.3e-10
jg31155.t2	PTHR23320:SF78		5.8e-08
jg19240.t4	PTHR10194:SF125	Ras Gtpase-Activating Protein-Related	2.4e-271
jg26038.t1	PTHR42884:SF14	Neuroendocrine Convertase 1	4.3e-275
jg3724.t2	PTHR32343:SF8	Ld29830p	3.4e-12
jg7111.t2	PTHR23320	Membrane-Spanning 4-Domains Subfamily A Ms4a -Related	4.2e-12
jg11195.t2	PTHR16021:SF8		5.3e-06
jg27545.t2	PTHR33562	Family Not Named	1.7e-14
jg16923.t2	PTHR39957	Family Not Named	4.5e-06
jg9923.t1	PTHR23035:SF1	Cilia- And Flagella-Associated Protein 97	1.8e-32
jg27542.t3	PTHR12215:SF10	L-Aminoadipate-Semialdehyde Dehydrogenase-Phosphopantetheinyl Transferase	3.7e-08
jg14922.t3	PTHR24035:SF130	Multiple Epidermal Growth Factor-Like Domains Protein 10	4.4e-15
jg3600.t1	PTHR18871	Family Not Named	3.6e-118
jg22413.t1	PTHR46127	Family Not Named	3.1e-263
jg7813.t5	PTHR31395	Family Not Named	3.9e-06
jg23307.t1	PTHR32546:SF24		1.2e-50
jg12630.t1	PTHR23257:SF755		2.9e-254
jg30430.t5	PTHR31198	Family Not Named	3e-23
jg12525.t1	PTHR31620:SF16		0.00022
jg19458.t3	PTHR10579:SF66	Calcium-Activated Chloride Channel Regulator 2	4.3e-115
jg2418.t2	PTHR13589	Transducer Of Regulated Creb Protein	2.6e-89
jg17324.t2	PTHR11506:SF35	Lysosome-Associated Membrane Glycoprotein 5	4.5e-20
jg20836.t1	PTHR11267:SF129	Lp04777p-Related	1.1e-124
jg3009.t4	PTHR46810	Family Not Named	1.6e-276
jg7325.t1	PTHR21444:SF14	Coiled-Coil Domain-Containing Protein 180	4.8e-168
jg9712.t5	PTHR12801:SF46	Zgc:152968	3.5e-121
jg14922.t4	PTHR47020	Family Not Named	1.1e-174
jg23916.t1	PTHR11255:SF37	Diacylglycerol Kinase Eta	0
jg7010.t3	PTHR12195:SF2	Cytoplasmic Fmr1-Interacting Protein 1	0
jg20301.t1	PTHR46345	Family Not Named	1.5e-280
jg26798.t6	PTHR13743:SF132	Beach Domain-Containing Protein Lvsc	0
jg17522.t6	PTHR10796	Patched-Related	1.5e-169
jg29339.t7	PTHR16029	Uncharacterized	9.6e-54
jg2479.t3	PTHR14663	Uncharacterized	5.3e-163
jg22345.t5	PTHR46756:SF16	Gas2-Like Protein 1	4.2e-128
jg14005.t1	PTHR13884:SF12		2.2e-23
jg7458.t5	PTHR45832:SF5		4.3e-100
jg5316.t2	PTHR34649	Family Not Named	2.4e-197
jg15722.t1	PTHR45870	Family Not Named	7.1e-231
jg11191.t3	PTHR12517	Family Not Named	2.7e-102
jg3140.t1	PTHR24033:SF181	C-Type Lectin	3.9e-78
jg18310.t3	PTHR15904	Fam13	1.1e-171
jg7264.t1	PTHR21266:SF32	Neverland	6.1e-87
jg26754.t1	PTHR12752:SF3	Pleckstrin Homology Domain-Containing Family A Member 5	1e-27
jg5895.t1	PTHR46556	Family Not Named	3.2e-163
jg9011.t1	PTHR12086:SF12	Ef-Hand Domain-Containing Family Member B	3e-209
jg4310.t1	PTHR24033:SF178		2.1e-61
jg16502.t1	PTHR24023:SF856		2.2e-39
jg10481.t3	PTHR15653:SF3	Striatin-3	7.9e-274
jg2839.t1	PTHR36300	Family Not Named	1.3e-164
jg15745.t7	PTHR21683:SF5	Cilia- And Flagella-Associated Protein 100	1.9e-177
jg15442.t1	PTHR31503:SF10	Cation/H+ Exchanger Protein 1-Related	6.4e-163
jg3100.t2	PTHR13366	Malaria Antigen-Related	5.8e-258
jg6015.t1	PTHR45532:SF1	Wd Repeat-Containing Protein 97	2e-256
jg22419.t5	PTHR47653	Family Not Named	3e-110
jg3140.t8	PTHR15572:SF0	Glutamine-Rich Protein-Related	3.5e-18
jg23637.t2	PTHR18945:SF455	Glycine Receptor Subunit Alpha-3	1e-59
jg30349.t2	PTHR24033:SF151	Notch 2	5.7e-08
jg14608.t1	PTHR20875:SF5		5e-25
jg7808.t2	PTHR34755	Family Not Named	1.2e-10
jg24490.t2	PTHR19229:SF216	Atp-Binding Cassette, Sub-Family A (Abc1), Member 1a	0
jg20639.t2	PTHR22802	C-Type Lectin Superfamily Member	1.9e-14
jg14898.t1	PTHR23086:SF26	Phosphatidylinositol 4-Phosphate 5-Kinase Type-1 Gamma	1.3e-216
jg28288.t1	PTHR10110:SF88	Sodium/Hydrogen Exchanger 8	1.3e-156
jg10118.t1	PTHR22050	Rw1 Protein Homolog	0
jg4891.t1	PTHR10877	Polycystin-Related	4e-12
jg19098.t1	PTHR24346:SF42	Serine/Threonine-Protein Kinase Sik3	1.6e-183
jg23582.t5	PTHR15012:SF32	Protein Shroom	2.3e-07
jg15729.t1	PTHR11022:SF67	Peptidoglycan-Recognition Protein Lb-Related	1.9e-50
jg20407.t5	PTHR22957:SF359	Growth Hormone-Regulated Tbc Protein 1	4.2e-33
jg25391.t3	PTHR14058:SF8	Protein Fe65 Homolog	8.4e-158
jg30583.t1	PTHR46848	Family Not Named	4.5e-62
jg30950.t1	PTHR10579:SF2	Calcium-Activated Chloride Channel Regulator 4	1.7e-121
jg1781.t2	PTHR24205:SF4	Lim Domain Family	1.7e-149
jg5689.t1	PTHR22588	Uncharacterized	8.5e-15
jg27947.t1	PTHR24123:SF75	Serine/Threonine-Protein Phosphatase 6 Regulatory Ankyrin Repeat Subunit A	0
jg10770.t3	PTHR22382	Family Not Named	2.9e-28
jg7002.t1	PTHR24416	Tyrosine-Protein Kinase Receptor	1.4e-62
jg26841.t4	PTHR10972:SF169	Oxysterol-Binding Protein-Related Protein 5	2.3e-255
jg4287.t4	PTHR24178:SF9	Ankyrin Repeat And Socs Box Protein 3	1.3e-180
jg5704.t2	PTHR16083	Leucine Rich Repeat Containing Protein	1.2e-83
jg23994.t1	PTHR34490	Family Not Named	2.9e-20
jg14955.t2	PTHR46987	Family Not Named	5.2e-59
jg20724.t3	PTHR14454:SF11	Serrano, Isoform F	1.8e-21
jg6330.t2	PTHR22738:SF15	Ld40758p	7.7e-88
jg6492.t1	PTHR10676:SF242	Dynein Heavy Chain 3, Axonemal	0
jg16129.t1	PTHR21831	Uncharacterized	1.4e-98
jg11920.t1	PTHR10239:SF28	Isthmin-2	5.1e-79
jg12196.t4	PTHR45795	Family Not Named	2.9e-08
jg29018.t2	PTHR11412:SF136	Cd109 Antigen	6.4e-221
jg25918.t1	PTHR35083:SF1		1.1e-31
jg7815.t1	PTHR15549	Paired Immunoglobulin-Like Type 2 Receptor	5.9e-12
jg22585.t2	PTHR23500:SF480	Inositol Transporter 4	2.5e-79
jg19556.t2	PTHR14454:SF11	Serrano, Isoform F	4.9e-30
jg17349.t1	PTHR21580:SF23	Outer Dense Fiber Protein 3	2.6e-31
jg9954.t2	PTHR11036:SF90	Semaphorin-2a-Related	3.1e-38
jg4932.t1	PTHR12191	Solute Carrier Family 39	1.2e-20
jg7394.t1	PTHR11214:SF148	Hexosyltransferase	1.5e-61
jg20309.t1	PTHR12270	Glycosyltransferase-Related	6.3e-13
jg4758.t1	PTHR24327:SF74	Homeotic Protein Distal-Less-Related	4.9e-59
jg25080.t4	PTHR14098:SF14		2.1e-32
jg10941.t2	PTHR43948:SF6	Dnaj Homolog Subfamily B Member 6	1.1e-81
jg12196.t3	PTHR45795	Family Not Named	3.5e-12
jg950.t2	PTHR10006	Mucin-1-Related	1.6e-15
jg28323.t1	PTHR46680	Family Not Named	7.5e-59
jg22352.t2	PTHR19957:SF84	Syntaxin-1a	4.8e-132
jg31320.t1	PTHR15495	Negative Regulator Of Vesicle Formation-Related	2.7e-150
jg20297.t2	PTHR12270	Glycosyltransferase-Related	2.3e-71
jg22405.t2	PTHR10574:SF274	Usherin	1.1e-20
jg14186.t1	PTHR14362	Family Not Named	3.9e-47
jg6515.t4	PTHR24223:SF350	Canalicular Multispecific Organic Anion Transporter 2	7.5e-277
jg24176.t1	PTHR31410	Family Not Named	4.7e-97
jg3381.t2	PTHR11616:SF231	Sodium-Dependent Proline Transporter	2.5e-193
jg10052.t1	PTHR18945:SF75	Neuronal Acetylcholine Receptor Subunit Beta-3	2e-17
jg28429.t2	PTHR10127:SF801	Zinc Metalloproteinase Nas-30	2.7e-76
jg6142.t1	PTHR13217:SF9	Pleckstrin Homology Domain-Containing Family G Member 5	1e-30
jg28372.t7	PTHR10574:SF288	Agrin	1.3e-276
jg1944.t2	PTHR10036:SF3		3.3e-13
jg9845.t2	PTHR45703:SF8		0
jg20428.t2	PTHR10676	Dynein Heavy Chain Family Protein	9.5e-08
jg18514.t2	PTHR33748:SF5		1.4e-50
jg29004.t3	PTHR10127:SF809	Zinc Metalloproteinase Nas-34	7.8e-74
jg4580.t1	PTHR45645:SF37		1e-25
jg30460.t2	PTHR38742:SF2	P17/29c-Like Protein Ddb_G0287399	4.6e-10
jg28565.t1	PTHR24269	Family Not Named	4.6e-22
jg2586.t2	PTHR12756:SF4		3.8e-217
jg29643.t1	PTHR10579:SF66	Calcium-Activated Chloride Channel Regulator 2	1.8e-125
jg26479.t1	PTHR23235:SF90	Krueppel-Like Factor Luna	6.2e-72
jg7465.t3	PTHR24034:SF59	Re68558p	2.8e-46
jg21229.t1	PTHR24034:SF111	Fi18763p1-Related	4.5e-130
jg13511.t7	PTHR15897	Ankyrin Repeat And Mynd Domain Protein 1	2.5e-263
jg16672.t3	PTHR12802:SF46	Mpn Domain-Containing Protein	2.1e-149
jg3055.t1	PTHR11685	Rbr Family Ring Finger And Ibr Domain-Containing	6.9e-35
jg7313.t2	PTHR24180:SF14	Ankyrin Repeat Domain 45	7.1e-65
jg9319.t5	PTHR45703	Family Not Named	4e-30
jg14648.t1	PTHR24134	Family Not Named	6.7e-07
jg5568.t1	PTHR20437	Family Not Named	1.7e-06
jg1468.t1	PTHR10292:SF1	Clathrin Heavy Chain	1.4e-73
jg22634.t2	PTHR47225	Family Not Named	1.1e-75
jg29997.t6	PTHR34221	Family Not Named	2.6e-75
jg26457.t1	PTHR10559	Transcobalamin-1/Gastric Intrinsic Factor	7.8e-23
jg6118.t1	PTHR13392	Ataxin 1	2.5e-84
jg9285.t2	PTHR24381:SF25	Zinc Finger Protein 589	4.8e-103
jg20263.t1	PTHR12270	Glycosyltransferase-Related	6.6e-73
jg29734.t2	PTHR24261:SF7		1.1e-10
jg20796.t3	PTHR43671:SF24	Serine/Threonine-Protein Kinase Nek11	2.1e-186
jg7734.t1	PTHR23282	Apical Endosomal Glycoprotein Precursor.	2.1e-52
jg5973.t2	PTHR19845:SF0	Katanin P80 Wd40 Repeat-Containing Subunit B1	1.2e-224
jg5664.t1	PTHR12001:SF44	Geranylgeranyl Pyrophosphate Synthase	3e-148
jg940.t1	PTHR11360:SF260	Gon-2 Extragenic Modifier	3.4e-174
jg8075.t1	PTHR11200:SF163	Type Ii Inositol 1,4,5-Trisphosphate 5-Phosphatase	1.9e-261
jg1816.t1	PTHR12027:SF105	Protein Wnt-4a	7.9e-150
jg27277.t2	PTHR21113:SF6		1.2e-54
jg6011.t1	PTHR23050:SF345	Calmodulin-Like Protein 6	9.4e-47
jg149.t2	PTHR11164	Glutamate Cysteine Ligase	2.7e-193
jg10021.t1	PTHR12271:SF45	Poly(A) Rna Polymerase Gld-2	7.7e-05
jg27856.t1	PTHR46788	Family Not Named	9.7e-10
jg560.t1	PTHR13865	Tight Junction Protein	1.4e-107
jg20336.t1	PTHR12429:SF14	Neuralized-Like Protein 4	8.4e-98
jg6667.t1	PTHR15860	Uncharacterized Ring Finger-Containing Protein	7.5e-86
jg16549.t1	PTHR11893:SF36	Innexin-5	2.3e-116
jg1959.t2	PTHR24050	Family Not Named	1.7e-34
jg10227.t1	PTHR22968:SF26	Serine/Threonine-Protein Kinase D3	9.1e-236
jg417.t5	PTHR33560:SF2	Protein Fam227b	1.9e-114
jg4826.t2	PTHR13140:SF291	Unconventional Myosin-Ia	0
jg27225.t4	PTHR23235:SF85	Kruppel-Like Factor 18	6.2e-49
jg26427.t1	PTHR16311	Thrombospondin Type I Domain-Containing 1	1.1e-75
jg12181.t6	PTHR19134	Protein-Tyrosine Phosphatase	9.7e-45
jg9413.t4	PTHR46182	Family Not Named	1.6e-26
jg23421.t3	PTHR31395	Family Not Named	0.00034
jg6137.t3	PTHR45720:SF6	Chloride Channel Protein 2	2e-51
jg30347.t1	PTHR15315:SF39		2.9e-132
jg26705.t4	PTHR21477:SF13	Kiaa0930	7.1e-123
jg31356.t1	PTHR11848:SF241	Anti-Dorsalizing Morphogenetic Protein Precursor	7.1e-119
jg26199.t2	PTHR11537:SF252	Shaw-Like, Isoform C	2.2e-124
jg19543.t8	PTHR13402:SF13	Protein Transport Protein Sec16a	1.7e-155
jg29121.t2	PTHR12345:SF11	Fi13065p	2.2e-83
jg27652.t2	PTHR10997:SF8	Exportin-2	4.4e-182
jg29677.t3	PTHR24020:SF12	Matrilin-3	1.3e-14
jg10901.t2	PTHR24064:SF500		2.2e-111
jg27376.t2	PTHR43691:SF10	Uridine Phosphorylase 1	2.7e-118
jg2223.t2	PTHR10574:SF274	Usherin	1.7e-05
jg27548.t1	PTHR33562	Family Not Named	2e-18
jg18015.t2	PTHR33320:SF20		9.8e-06
jg16536.t1	PTHR24033	Family Not Named	2.2e-24
jg5517.t2	PTHR31102:SF1	Si:Dkey-162b23.4	3.5e-162
jg25903.t1	PTHR23280:SF26		7.8e-163
jg12047.t1	PTHR12673:SF250		4.3e-71
jg5692.t1	PTHR22588	Uncharacterized	4.7e-19
jg29066.t1	PTHR45048:SF1	Wd Repeat-Containing Protein 88	1.5e-49
jg3831.t5	PTHR45973:SF6	Leucine-Rich Repeat-Containing Protein 43	5.8e-78
jg20714.t3	PTHR13265:SF1	Si:Dkeyp-97b10.3	8.7e-12
jg22563.t3	PTHR23122:SF39	Maguk P55 Subfamily Member 7	1.4e-131
jg7115.t2	PTHR42748:SF7	Nmra-Like Family Domain-Containing Protein 1	3.5e-33
jg28139.t1	PTHR22902:SF20	Family With Sequence Similarity 109 Member A	1.9e-06
jg12456.t3	PTHR18806	Rbm25 Protein	3.5e-64
jg31671.t1	PTHR11690:SF222	Pickpocket 6-Related	2.2e-19
jg11910.t1	PTHR15079:SF10		7.4e-10
jg28589.t2	PTHR10465:SF1	Mitofusin-2	2.2e-191
jg8581.t5	PTHR24350:SF0	Aurora A	0.00075
jg4354.t1	PTHR10680:SF28		3.1e-51
jg5348.t1	PTHR13367:SF16	Ubiquitin Thioesterase Zranb1	1e-139
jg19414.t2	PTHR12935:SF0	Gamma-Glutamylcyclotransferase	6.7e-12
jg20304.t2	PTHR24044:SF412	Neurogenic Locus Notch Homolog Protein 4	1.4e-16
jg2113.t1	PTHR19444:SF13	Protein Unc-93 Homolog A	3.7e-124
jg2497.t1	PTHR23159:SF18	Centrosomal Protein Of 135 Kda	1.7e-218
jg16955.t1	PTHR24006:SF729	Ubiquitin Carboxyl-Terminal Hydrolase 24	3.4e-227
jg23665.t1	PTHR11689	Chloride Channel Protein Clc Family Member	4.9e-216
jg14497.t1	PTHR45767	Family Not Named	4.8e-125
jg20755.t1	PTHR20849	Uncharacterized	3.9e-17
jg2030.t2	PTHR45713:SF6	Si:Cabz01040626.2-Related	2.7e-08
jg22345.t4	PTHR46756:SF8	Gas2-Like Protein Pickled Eggs	1.6e-80
jg15037.t3	PTHR23235:SF25	Transcription Factor Sp8	3e-106
jg16357.t11	PTHR15512	Family Not Named	2.6e-12
jg3722.t2	PTHR22803:SF110	Accessory Gland Protein Acp29ab-Related	2.3e-26
jg22419.t3	PTHR47653	Family Not Named	3e-13
jg31434.t3	PTHR45695:SF5	Si:Dkey-1h24.2	1.1e-39
jg3338.t3	PTHR45664:SF14	Homeotic Protein Proboscipedia	4.9e-61
jg11359.t2	PTHR11841	Reelin	0
jg20312.t1	PTHR24028	Family Not Named	4.9e-203
jg2164.t4	PTHR45615:SF36	Myosin Heavy Chain-Like, Isoform B	4.8e-135
jg27296.t1	PTHR45798:SF16	E3 Ubiquitin-Protein Ligase Atl23	0.00024
jg15639.t4	PTHR23093:SF16		1.3e-152
jg27838.t4	PTHR11037:SF14	Protein Grainyhead	8e-149
jg20327.t2	PTHR13994:SF13	Nucleoside Diphosphate-Linked Moiety X Motif 6	5.6e-67
jg15139.t2	PTHR33820	Family Not Named	1.1e-85
jg21560.t1	PTHR10131:SF127		9.6e-38
jg11906.t1	PTHR10529:SF344	Stonin 2	7.3e-207
jg25834.t4	PTHR24020	Family Not Named	1.9e-35
jg6724.t2	PTHR24044:SF440	Protein Lin-12	6.4e-11
jg14643.t1	PTHR24124	Family Not Named	3.3e-60
jg30430.t4	PTHR31198	Family Not Named	5.3e-19
jg26752.t2	PTHR12752:SF9		1.4e-98
jg18493.t3	PTHR11616:SF231	Sodium-Dependent Proline Transporter	0
jg6525.t5	PTHR22950:SF458	Sodium-Coupled Neutral Amino Acid Transporter 10-Related	8.8e-70
jg10882.t2	PTHR10974:SF68		1.3e-184
jg21192.t6	PTHR43591:SF29	Methyltransferase-Like Protein 27	1.8e-42
jg12750.t3	PTHR34512	Family Not Named	9e-05
jg30083.t3	PTHR12049:SF7	Protein Arginine Methyltransferase Ndufaf7, Mitochondrial	6.3e-64
jg7851.t1	PTHR45691	Family Not Named	1e-06
jg27979.t1	PTHR23302:SF24		1.5e-189
jg5613.t2	PTHR24174:SF11	Cask-Interacting Protein 1	1.2e-167
jg28480.t1	PTHR11537:SF252	Shaw-Like, Isoform C	1.1e-104
jg7262.t1	PTHR26391:SF17		1.1e-212
jg21248.t4	PTHR31658	Family Not Named	6.9e-193
jg23963.t2	PTHR24033:SF181	C-Type Lectin	1.2e-263
jg4662.t1	PTHR47403	Family Not Named	1.4e-32
jg13912.t1	PTHR10480	Protein Unc-13 Homolog	0
jg15452.t1	PTHR19290	Basic Helix-Loop-Helix Protein Neurogenin-Related	2.9e-29
jg24723.t3	PTHR21461:SF40	Gh12965p	3.6e-56
jg19535.t4	PTHR24033	Family Not Named	7.4e-157
jg10735.t1	PTHR24365:SF521	Toll-Like Receptor 4	5.7e-23
jg24392.t6	PTHR11662:SF279	Solute Carrier Family 17 Member 9	1.3e-166
jg3048.t1	PTHR10006	Mucin-1-Related	1.8e-06
jg21891.t1	PTHR14383:SF1	Pleckstrin Homology Domain-Containing Family D Member 1	1.1e-132
jg18864.t1	PTHR24050	Family Not Named	9.8e-57
jg30448.t1	PTHR12320:SF54	Myb Domain-Containing Protein	8.8e-05
jg28991.t3	PTHR10676:SF365		0
jg5532.t1	PTHR15034	Family Not Named	2.7e-09
jg19535.t3	PTHR24044:SF451		1.9e-66
jg30084.t2	PTHR12613	Ero1-Related	4.2e-111
jg22533.t2	PTHR12622	Deltex-Related	5.4e-45
jg27891.t2	PTHR43378	Family Not Named	8.2e-06
jg27214.t1	PTHR11003:SF138	Potassium Channel Subfamily K Member 3	1.5e-39
jg12212.t1	PTHR24050:SF21		4e-57
jg28991.t4	PTHR10676:SF361	Dynein Heavy Chain 8, Axonemal	2.6e-134
jg22874.t2	PTHR18947	Hook Proteins	2.1e-64
jg12157.t3	PTHR10098	Rapsyn-Related	0
jg18462.t4	PTHR13497	Sin3a-Associated Protein Sap130	2.6e-78
jg3614.t3	PTHR24413:SF229		9.6e-68
jg27201.t2	PTHR11388	Organic Anion Transporter	1.8e-189
jg3593.t1	PTHR23121:SF10	Major Facilitator Superfamily Domain-Containing Protein 4a	2.6e-32
jg14501.t2	PTHR23504:SF14	Major Facilitator Superfamily Domain-Containing Protein 9	1.3e-137
jg9335.t2	PTHR10825	Ring Finger Domain-Containing, Polycomb Group Component	3.9e-112
jg31249.t2	PTHR11588:SF340	Tubulin Beta Chain	1.8e-160
jg4018.t5	PTHR23302:SF24		3.4e-180
jg9937.t1	PTHR45752:SF20		0.00017
jg1671.t3	PTHR22692:SF19	Myosin Viia	0
jg5774.t1	PTHR11347:SF193		4.1e-218
jg12464.t1	PTHR16083	Leucine Rich Repeat Containing Protein	2.3e-152
jg25391.t5	PTHR14058:SF8	Protein Fe65 Homolog	2.3e-149
jg29706.t1	PTHR31389	Family Not Named	1.3e-07
jg340.t1	PTHR11878:SF44	Na/Ca-Exchange Protein, Isoform G	3.6e-119
jg27840.t1	PTHR24114:SF30	Leucine-Rich Repeat-Containing Protein 74a	3e-109
jg21578.t1	PTHR13954	Ire1-Related	1.1e-19
jg7222.t1	PTHR15600	Family Not Named	0
jg12628.t4	PTHR16058	Family Not Named	1.6e-233
jg13462.t2	PTHR41521	Family Not Named	1.2e-13
jg9697.t1	PTHR24215:SF3	Cysteine And Glycine-Rich Protein 2	1.6e-59
jg18518.t4	PTHR11208:SF90	Protein Quaking	2e-120
jg12211.t1	PTHR45690:SF15	Nacht, Lrr And Pyd Domains-Containing Protein 3	6.7e-45
jg3732.t3	PTHR10663:SF316	Golgi-Specific Brefeldin A-Resistance Guanine Nucleotide Exchange Factor 1	2.2e-71
jg28582.t2	PTHR10454:SF216	At03047p-Related	2.1e-27
jg2433.t1	PTHR16166:SF69	Vacuolar Protein Sorting-Associated Protein 13c	0
jg10074.t1	PTHR23247	Ny-Ren-41 Antigen L15 -Related	0.0009
jg6937.t1	PTHR13817:SF11	Bent, Isoform F	4.1e-07
jg25275.t1	PTHR24221:SF241	Phosphatidylcholine Translocator Abcb4	0
jg9056.t4	PTHR22957:SF2	Run Domain-Containing Protein 1	1.3e-83
jg18512.t1	PTHR10924:SF3	Feline Leukemia Virus Subgroup C Receptor-Related Protein 2	1e-173
jg17327.t2	PTHR16236	Family Not Named	8.5e-09
jg12677.t1	PTHR21523:SF14		2.4e-10
jg21009.t2	PTHR14499:SF67	Mip18912p	4.6e-119
jg6800.t1	PTHR22803:SF110	Accessory Gland Protein Acp29ab-Related	6.6e-28
jg4113.t1	PTHR19143:SF45	Fibrinogen C Domain-Containing Protein 1	3.9e-16
jg11656.t1	PTHR13802:SF52	Lp19846p-Related	9.1e-50
jg5036.t1	PTHR18945:SF213	Glycine Receptor Subunit Alpha-1	8.2e-107
jg26803.t1	PTHR10656	Cell Fate Determining Protein Mab21-Related	5.8e-77
jg3118.t1	PTHR22760	Glycosyltransferase	1.8e-32
jg19328.t2	PTHR31395	Family Not Named	8.6e-07
jg9051.t1	PTHR24115:SF744	Kinesin-Like Protein Kif3b	8.9e-158
jg21575.t2	PTHR16254:SF14	Transmembrane And Coiled-Coil Domain-Containing Protein 3	2.4e-64
jg27785.t2	PTHR46077	Family Not Named	2e-93
jg10899.t2	PTHR13148:SF0	Post-Gpi Attachment To Proteins Factor 3	2.3e-118
jg25437.t2	PTHR11211	Iroquois-Class Homeodomain Protein Irx	9.1e-96
jg3642.t2	PTHR10127:SF801	Zinc Metalloproteinase Nas-30	1.5e-81
jg10522.t4	PTHR11616	Sodium/Chloride Dependent Transporter	2.5e-227
jg18659.t7	PTHR23359:SF148	Adenylate Kinase 9	3.3e-118
jg29566.t3	PTHR13743:SF86	Lysosomal-Trafficking Regulator	0
jg27395.t3	PTHR24412	Family Not Named	1.3e-28
jg20776.t6	PTHR45891	Family Not Named	0
jg14765.t1	PTHR45792	Family Not Named	6.4e-29
jg10799.t3	PTHR23192:SF33	Myocilin	0.00018
jg10397.t1	PTHR45993:SF5	B-Cell Lymphoma/Leukemia 11a	1.1e-51
jg1918.t2	PTHR24019:SF13	Si:Ch1073-184j22.1	1.4e-31
jg28156.t1	PTHR10183:SF396	Calpain-A-Related	2.4e-120
jg20216.t2	PTHR24118:SF40	I Kappa B Homolog	1.6e-192
jg31053.t3	PTHR12308:SF31	Anoctamin	6.8e-175
jg4599.t1	PTHR21716:SF4	Transmembrane Protein 245	2.3e-217
jg27433.t2	PTHR11071:SF424		4e-60
jg24714.t2	PTHR46825:SF3	Beta-Lactamase Domain Containing	7.4e-62
jg4131.t3	PTHR35193	Family Not Named	3.1e-08
jg11268.t2	PTHR19325	Complement Component-Related Sushi Domain-Containing	3e-22
jg28818.t1	PTHR10334:SF344	At27079p-Related	2.7e-34
jg27952.t2	PTHR24049	Family Not Named	5e-23
jg7443.t1	PTHR11232:SF17	Nitric Oxide Synthase 1 (Neuronal) Adaptor Protein A-Related	9.5e-117
jg24412.t1	PTHR23055:SF69	Neuronal Calcium Sensor 2	1.8e-74
jg22824.t1	PTHR11706:SF81		1.4e-226
jg11698.t7	PTHR44329:SF55	Serine/Threonine-Protein Kinase A-Raf	1.7e-195
jg25209.t5	PTHR14739	Family Not Named	1.8e-33
jg12883.t3	PTHR22914:SF42	Chitin Synthase 1-Related	0
jg10904.t1	PTHR28635	Family Not Named	2.6e-21
jg30752.t4	PTHR12231	Ctx-Related Type I Transmembrane Protein	4.8e-91
jg16552.t1	PTHR11893:SF36	Innexin-5	2.5e-137
jg12222.t1	PTHR11972:SF126	Dual Oxidase	0
jg26430.t2	PTHR44324:SF4	Wd40 Repeat Domain 95	5.8e-274
jg25406.t1	PTHR46785	Family Not Named	0
jg4718.t1	PTHR34754	Family Not Named	8e-128
jg17283.t3	PTHR35678	Family Not Named	4.9e-66
jg8498.t1	PTHR13098	Wolframin	6.4e-07
jg26772.t1	PTHR47012	Family Not Named	1.2e-78
jg14716.t1	PTHR46825:SF2	D-Alanyl-D-Alanine-Carboxypeptidase/Endopeptidase Amph	1.4e-78
jg18224.t4	PTHR31386	Family Not Named	2.2e-177
jg26995.t2	PTHR11675:SF43	Polypeptide N-Acetylgalactosaminyltransferase 1	4.3e-48
jg10616.t10	PTHR11590	Protein-Glutamine Gamma-Glutamyltransferase	3.3e-33
jg6288.t3	PTHR10454:SF162	Caspase-8	6.7e-50
jg8149.t1	PTHR23189:SF43	Rna-Binding Protein 15-Related	4.7e-147
jg16551.t1	PTHR11893:SF36	Innexin-5	2e-111
jg17717.t4	PTHR16119:SF17	Transmembrane Protein 144	1.2e-65
jg17373.t7	PTHR21562:SF45	Palmitoleoyl-Protein Carboxylesterase Notum	4.3e-189
jg2227.t3	PTHR11306	Niemann Pick Type C2 Protein Npc2-Related	0.00034
jg1365.t2	PTHR10706:SF143	F-Box Only Protein 39	2.3e-61
jg6421.t1	PTHR19860:SF14	Telomerase-Associated Protein 1	3.8e-239
jg5622.t1	PTHR23113:SF217	Rap Guanine Nucleotide Exchange Factor 2	0
jg22685.t3	PTHR45496:SF10	Chaperone Dnaj-Domain Superfamily Protein	1.5e-05
jg12767.t1	PTHR13954:SF7	Endoplasmic Reticulum To Nucleus-Signaling 1	1.6e-60
jg14112.t2	PTHR11929:SF192		1.9e-39
jg992.t3	PTHR13800	Transient Receptor Potential Cation Channel, Subfamily M, Member 6	4.2e-177
jg30592.t3	PTHR24172	Family Not Named	8.3e-38
jg28587.t1	PTHR46078	Family Not Named	7.9e-102
jg4807.t1	PTHR45842:SF3	Leucine-Rich Repeat And Fibronectin Type-Iii Domain-Containing Protein 4	7.3e-67
jg7937.t6	PTHR24543	Family Not Named	1.2e-90
jg15510.t2	PTHR24261	Family Not Named	1.3e-12
jg25228.t1	PTHR46110	Family Not Named	1.4e-69
jg19110.t2	PTHR23319:SF3	Gram Domain-Containing Protein 1b	5.3e-92
jg22685.t4	PTHR11937:SF180		1.1e-118
jg22198.t1	PTHR46574	Family Not Named	8.6e-88
jg5181.t3	PTHR28358	Family Not Named	7.4e-08
jg20150.t3	PTHR46799	Family Not Named	2.7e-85
jg20546.t3	PTHR11360:SF84	Zgc:114041	0.0003
jg10723.t5	PTHR11254:SF79	E3 Ubiquitin-Protein Ligase Hecw1	1.7e-66
jg26785.t1	PTHR10676:SF310	Dynein Heavy Chain 7, Axonemal	0
jg19440.t7	PTHR31395	Family Not Named	0.00083
jg4698.t3	PTHR11195	Destabilase-Related	1.1e-23
jg21480.t1	PTHR36696	Family Not Named	7.5e-38
jg4984.t2	PTHR14647	Galactose-3-O-Sulfotransferase	4e-101
jg3140.t4	PTHR14789:SF4	Endosialin	2.2e-27
jg10160.t6	PTHR11767:SF107	Inwardly Rectifying Potassium Channel 1, Isoform F-Related	3.2e-125
jg7264.t4	PTHR21266:SF32	Neverland	2.7e-12
jg28560.t1	PTHR16189:SF6		5.5e-142
jg1728.t1	PTHR11690	Amiloride-Sensitive Sodium Channel-Related	4.3e-18
jg879.t2	PTHR23240:SF6	Dna Cross-Link Repair 1a Protein	3.2e-135
jg22816.t3	PTHR10459:SF66	Poly [Adp-Ribose] Polymerase 3	2.8e-197
jg15513.t1	PTHR24261	Family Not Named	1.2e-26
jg12191.t2	PTHR23324	Sec14 Related Protein	3.5e-120
jg1918.t1	PTHR24019:SF13	Si:Ch1073-184j22.1	3.8e-44
jg27583.t5	PTHR43780:SF2	Bifunctional D-Cysteine Desulfhydrase/1-Aminocyclopropane-1-Carboxylate Deaminase, Mitochondrial	2.4e-123
jg20943.t1	PTHR11119:SF91		2.4e-185
jg27216.t3	PTHR11003:SF253	Ip11374p	2.8e-77
jg2402.t4	PTHR45816:SF2		8.9e-162
jg8611.t1	PTHR45713:SF6	Si:Cabz01040626.2-Related	4.2e-24
jg10284.t3	PTHR24416:SF294	Leukocyte Tyrosine Kinase Receptor	3.3e-234
jg28738.t1	PTHR46513:SF13	Low-Density Lipoprotein Receptor-Related Protein	1.8e-30
jg2903.t2	PTHR45795	Family Not Named	9.6e-19
jg13322.t4	PTHR14453	Parp/Zinc Finger Ccch Type Domain Containing Protein	8.7e-68
jg385.t2	PTHR18945:SF799	Nicotinic Acetylcholine Receptor Alpha7, Isoform E	5.9e-68
jg3118.t2	PTHR22760:SF4	Gpi Mannosyltransferase 3	1.7e-12
jg6800.t2	PTHR22803:SF110	Accessory Gland Protein Acp29ab-Related	3e-28
jg12299.t3	PTHR24044:SF320	Delta-Like Protein 4	1.6e-127
jg29220.t2	PTHR16091:SF1	Tetratricopeptide Repeat Protein 17	0
jg3642.t1	PTHR10127:SF801	Zinc Metalloproteinase Nas-30	1e-81
jg1850.t1	PTHR22950:SF562		3.8e-120
jg12457.t1	PTHR11909:SF201	Tau-Tubulin Kinase 2	1.6e-182
jg9422.t2	PTHR23159:SF31	Rootletin, Isoform D	6.9e-07
jg26124.t3	PTHR24034	Family Not Named	1.1e-26
jg233.t1	PTHR47300	Family Not Named	1.9e-33
jg29294.t2	PTHR12027:SF91	Proto-Oncogene Wnt-1	4.3e-113
jg19106.t6	PTHR21358	Family Not Named	9.8e-94
jg6937.t2	PTHR13817:SF11	Bent, Isoform F	1.1e-06
jg16284.t1	PTHR21586:SF0	Pp2c-Like Domain-Containing Protein Cg9801	3.9e-121
jg4581.t2	PTHR24369:SF158		2e-06
jg20073.t1	PTHR21580:SF28	Sperm-Tail Pg-Rich Repeat-Containing Protein 2	8.4e-46
jg2427.t4	PTHR24243:SF208	Ethr, Isoform A	1e-43
jg17008.t2	PTHR24034:SF89		1.2e-32
jg2861.t2	PTHR43038:SF5	Re14039p	2.6e-192
jg14441.t7	PTHR10676:SF358	Dynein Heavy Chain 1, Axonemal	0
jg27293.t2	PTHR10398:SF3		4.4e-241
jg3009.t1	PTHR46810	Family Not Named	1.8e-269
jg18719.t3	PTHR46513	Family Not Named	5.7e-21
jg10900.t3	PTHR28663	Family Not Named	9.6e-108
jg12472.t1	PTHR14453:SF89	Poly [Adp-Ribose] Polymerase 14	7.5e-55
jg25038.t3	PTHR47020	Family Not Named	0
jg31610.t4	PTHR46984	Family Not Named	9.6e-140
jg13318.t1	PTHR46255	Family Not Named	1.5e-79
jg8784.t1	PTHR24075	Family Not Named	7.5e-92
jg5107.t1	PTHR14948	Ng5	2.3e-19
jg2772.t4	PTHR10454:SF218		1.7e-68
jg21676.t3	PTHR13802	Mucin 4-Related	7e-13
jg18995.t4	PTHR11929:SF184	Alpha-(1,3)-Fucosyltransferase C	5.3e-82
jg11529.t1	PTHR11214:SF229	Hexosyltransferase	2.3e-79
jg28086.t1	PTHR33689	Family Not Named	1.2e-171
jg18294.t1	PTHR10177:SF252	Cyclin-F	4.6e-59
jg21676.t4	PTHR24034:SF59	Re68558p	6.9e-35
jg5323.t1	PTHR45641:SF2		3.9e-09
jg14375.t5	PTHR10174	Retinaldehyde Binding Protein-Related	1.2e-52
jg11180.t2	PTHR10166	Voltage-Dependent Calcium Channel Subunit Alpha-2/Delta-Related	1.7e-104
jg9806.t1	PTHR19143	Fibrinogen/Tenascin/Angiopoeitin	2.1e-54
jg8883.t3	PTHR14042	Dopey-Related	6.6e-164
jg5029.t1	PTHR11636:SF70	Inhibitory Pou Protein	2.1e-103
jg567.t1	PTHR24012:SF716	Cugbp Elav-Like Family Member 6	1.1e-116
jg28680.t2	PTHR24044:SF415		1.2e-07
jg6979.t1	PTHR24365:SF537	Mstprox-Related	1.9e-39
jg19601.t2	PTHR11177:SF248	Chitotriosidase-1	8.8e-261
jg15768.t3	PTHR10676:SF352	Cytoplasmic Dynein 2 Heavy Chain 1	7.1e-09
jg14239.t2	PTHR46769:SF2	Fibrocystin-L	0
jg25723.t2	PTHR10574:SF274	Usherin	1.5e-07
jg2196.t2	PTHR13831	Member Of The Hir1 Family Of Wd-Repeat Proteins	4.8e-273
jg12032.t4	PTHR35083:SF1		2.2e-21
jg5531.t2	PTHR24033:SF181	C-Type Lectin	1.1e-90
jg32096.t5	PTHR23252:SF24	Transmembrane Protein 145	1e-59
jg21262.t1	PTHR11849	Ets	1.2e-27
jg27401.t1	PTHR24044	Family Not Named	2e-41
jg6808.t3	PTHR22801:SF53		1.8e-32
jg11915.t1	PTHR13190:SF20	Autophagy-Related Protein 2 Homolog B	5.8e-113
jg2467.t4	PTHR11787:SF9	Rab Proteins Geranylgeranyltransferase Component A 2	1.6e-35
jg13581.t2	PTHR14098	Sh2 Domain Containing Protein	5.2e-24
jg27988.t2	PTHR46464	Family Not Named	2.5e-235
jg24176.t8	PTHR31410	Family Not Named	4.7e-97
jg11494.t2	PTHR21074	Uncharacterized	1.5e-278
jg19174.t3	PTHR45872:SF3	Rho Guanine Nucleotide Exchange Factor 12	6.1e-52
jg11955.t1	PTHR24247:SF204	Muscarinic Acetylcholine Receptor Dm1	1.9e-146
jg17208.t1	PTHR11606:SF32		0.00025
jg24508.t1	PTHR47050	Family Not Named	1.9e-102
jg25292.t1	PTHR12429:SF6	Protein Neuralized	4.1e-57
jg26674.t1	PTHR45774	Family Not Named	2.2e-81
jg2211.t4	PTHR24416:SF507	Tyrosine-Protein Kinase Receptor Svh-2	1.7e-109
jg17249.t3	PTHR46624	Family Not Named	0
jg14920.t2	PTHR47020	Family Not Named	2.5e-179
jg28153.t2	PTHR10183:SF329	Calpain-3	3e-37
jg5522.t3	PTHR24033:SF181	C-Type Lectin	9.4e-193
jg1422.t3	PTHR45702:SF2	Kuzbanian, Isoform A	2.7e-216
jg5568.t4	PTHR37451:SF4		0.00011
jg28571.t4	PTHR12406	Calcium-Independent Phospholipase A2 Ipla2 -Related	9.7e-77
jg4980.t2	PTHR24026:SF49	Protocadherin Fat 3	2.4e-230
jg12451.t2	PTHR42884:SF13	Neuroendocrine Convertase 2	0
jg28952.t1	PTHR18853:SF7	Forkhead-Associated Domain-Containing Protein 1	1.5e-197
jg4125.t1	PTHR24258	Serine Protease-Related	1.5e-07
jg5057.t4	PTHR46957:SF3		1.8e-46
jg3794.t1	PTHR46473	Family Not Named	5.4e-29
jg15947.t1	PTHR12904:SF22	Zyg-11 Family Member B, Cell Cycle Regulator	3.1e-167
jg2308.t1	PTHR22906:SF11	Properdin	1.7e-40
jg21449.t2	PTHR16897:SF12		6.9e-282
jg20054.t3	PTHR16267	Family Not Named	1.1e-60
jg25814.t2	PTHR24044	Family Not Named	4.2e-12
jg4719.t2	PTHR45854	Family Not Named	1.2e-132
jg6268.t1	PTHR16024	Family Not Named	2.9e-26
jg7785.t2	PTHR14555	Myelin-Associated Oligodendrocytic Basic Protein Mobp -Related	1.8e-44
jg20706.t1	PTHR12429:SF14	Neuralized-Like Protein 4	3.2e-92
jg27591.t1	PTHR46254:SF3	Protein Gvqw1	0.00038
jg18134.t4	PTHR19212:SF0	Fli1-Associated Protein Homolog	6.7e-106
jg26105.t1	PTHR34587:SF2		2.1e-05
jg29997.t2	PTHR34221	Family Not Named	1.5e-77
jg4714.t3	PTHR10942	Leishmanolysin-Like Peptidase	4e-112
jg22028.t1	PTHR24180	Family Not Named	1.1e-07
jg24128.t1	PTHR22802:SF385		3.7e-15
jg645.t6	PTHR28618	Family Not Named	1.6e-51
jg30917.t3	PTHR45828:SF9	Si:Dkey-251i10.2	2.9e-27
jg7816.t1	PTHR32093:SF116	Leucine-Rich Repeat Extensin-Like Protein 1	0.00045
jg8766.t3	PTHR24075:SF6	Activating Signal Cointegrator 1 Complex Subunit 3	2e-134
jg27667.t1	PTHR12414:SF8	Transcription Factor Glial Cells Missing-Related	9.3e-106
jg15204.t1	PTHR10997:SF7	Importin-11	6.7e-208
jg7222.t2	PTHR15600	Family Not Named	1.9e-162
jg629.t2	PTHR12341	5'->3' Exoribonuclease	0.00097
jg18234.t2	PTHR24115:SF889	Kinesin-Like Protein Kif27	8.3e-176
jg22075.t1	PTHR10258	Calcium-Activated Potassium Channel Subunit Beta	5.6e-10
jg11654.t4	PTHR13802:SF52	Lp19846p-Related	4.9e-104
jg1683.t3	PTHR10676:SF365		0
jg12235.t1	PTHR24404	Zinc Finger Protein	9.6e-40
jg29683.t3	PTHR47804:SF1		0.00057
jg10193.t3	PTHR22973	Family Not Named	1.3e-179
jg27759.t1	PTHR24035:SF130	Multiple Epidermal Growth Factor-Like Domains Protein 10	2e-16
jg9697.t2	PTHR24215:SF3	Cysteine And Glycine-Rich Protein 2	3.3e-44
jg28800.t2	PTHR31395	Family Not Named	8e-12
jg18062.t4	PTHR20952:SF4	Reticulophagy Regulator 2	3.2e-60
jg9952.t1	PTHR46534	Family Not Named	9.1e-178
jg16070.t1	PTHR20875:SF5		1e-254
jg31857.t3	PTHR24020	Family Not Named	5.1e-39
jg23456.t2	PTHR45964	Family Not Named	8e-56
jg26339.t2	PTHR22906	Properdin	2.9e-17
jg26912.t1	PTHR23342:SF0	N-Acetylglutamate Synthase, Mitochondrial	1.5e-138
jg7693.t1	PTHR44489:SF7	Wd Repeat-Containing Protein 86	2.5e-103
jg19951.t2	PTHR24056:SF241	Cyclin-Dependent Kinase-Like 2	7.7e-160
jg10616.t4	PTHR11590:SF40		1e-224
jg30190.t2	PTHR22829:SF29		2.6e-07
jg475.t4	PTHR31434	Family Not Named	6.6e-304
jg11072.t7	PTHR18966:SF354		8.7e-53
jg18210.t1	PTHR11849:SF201	Ets Dna-Binding Protein Pokkuri	5.8e-62
jg15219.t2	PTHR22914:SF42	Chitin Synthase 1-Related	0
jg25976.t1	PTHR44027	Family Not Named	1.5e-20
jg31033.t2	PTHR24250	Family Not Named	2.4e-45
jg12139.t1	PTHR11849:SF190		2e-34
jg9937.t2	PTHR16083	Leucine Rich Repeat Containing Protein	1.8e-16
jg14195.t1	PTHR45695:SF10	Neuropeptide Cchamide-2 Receptor	9.1e-111
jg23831.t3	PTHR45713:SF6	Si:Cabz01040626.2-Related	2.2e-22
jg26382.t1	PTHR46830	Family Not Named	1.5e-68
jg25691.t1	PTHR23033:SF13	Glycoprotein-N-Acetylgalactosamine 3-Beta-Galactosyltransferase 1	6.7e-53
jg1321.t1	PTHR15741:SF23	Mlx-Interacting Protein	4.7e-189
jg7559.t4	PTHR15332	Uncharacterized	1.1e-24
jg4309.t1	PTHR12837:SF0	Poly(Adp-Ribose) Glycohydrolase	6.5e-124
jg15273.t5	PTHR24256:SF491		2.1e-22
jg26462.t2	PTHR46534	Family Not Named	0
jg5190.t1	PTHR23282	Apical Endosomal Glycoprotein Precursor.	2.3e-49
jg701.t2	PTHR13869	Myelin P0 Related	0.0002
jg24769.t1	PTHR14796:SF3	Neurensin 1-Related	4.2e-43
jg29298.t5	PTHR45690:SF15	Nacht, Lrr And Pyd Domains-Containing Protein 3	9e-28
jg4372.t3	PTHR19331:SF420		2.4e-100
jg23700.t2	PTHR19143:SF45	Fibrinogen C Domain-Containing Protein 1	7.1e-10
jg6016.t1	PTHR16083:SF23	Fi16115p1	5.6e-60
jg2241.t3	PTHR11616:SF274	Sodium- And Chloride-Dependent Gaba Transporter Ine	2e-85
jg17242.t3	PTHR24056:SF192	Cyclin-Dependent Kinase-Like 1	2.2e-138
jg2441.t1	PTHR24034	Family Not Named	1e-51
jg21322.t5	PTHR18945:SF784	Acetylcholine Receptor Subunit Beta-Like 1	2e-45
jg18695.t4	PTHR12247:SF84	Sex Comb On Midleg-Like Protein 2	3.3e-188
jg28948.t3	PTHR23075:SF5	Atpase Family Aaa Domain-Containing Protein 3a	9.8e-261
jg4592.t3	PTHR46513:SF13	Low-Density Lipoprotein Receptor-Related Protein	8.1e-44
jg20144.t1	PTHR10454:SF216	At03047p-Related	2.6e-24
jg798.t6	PTHR46345	Family Not Named	2.5e-50
jg10451.t1	PTHR16089:SF40	Suppressor Of Activated Egl-4 Protein 1	2.3e-164
jg20243.t1	PTHR31154	Uncharacterized	6.2e-133
jg3871.t1	PTHR45713	Family Not Named	1.3e-07
jg23127.t2	PTHR11903:SF18	Collagen Triple Helix Repeat-Containing Protein 1	2.9e-47
jg28334.t1	PTHR47032:SF1	Udp-D-Xylose:L-Fucose Alpha-1,3-D-Xylosyltransferase Mgp4	1.9e-62
jg15074.t1	PTHR12322:SF53	Doublesex-Mab Related 99b	8.6e-71
jg31786.t2	PTHR24044:SF451		1.3e-52
jg944.t1	PTHR24023:SF880	Collagen Alpha-1(X) Chain	2.1e-05
jg6674.t1	PTHR11709:SF209	Fi03373p-Related	9.4e-121
jg8946.t2	PTHR44927	Family Not Named	3.5e-138
jg2211.t2	PTHR24416:SF507	Tyrosine-Protein Kinase Receptor Svh-2	1.4e-98
jg7313.t1	PTHR12241:SF154	Tubulin Polyglutamylase Ttll11	4.9e-127
jg23112.t1	PTHR11927	Galactoside 2-L-Fucosyltransferase	1.3e-38
jg7150.t1	PTHR15729:SF10	Gtpase-Activating Protein Cdgapr	1.5e-264
jg9477.t1	PTHR23033:SF13	Glycoprotein-N-Acetylgalactosamine 3-Beta-Galactosyltransferase 1	1.7e-105
jg15014.t2	PTHR10812:SF13	Transcription Factor Ap-2-Epsilon	1.6e-82
jg25133.t1	PTHR10632	Sulfide:Quinone Oxidoreductase	5.1e-169
jg27873.t1	PTHR47020	Family Not Named	3e-157
jg27695.t1	PTHR45626	Family Not Named	4.2e-102
jg16451.t3	PTHR11254:SF67	E3 Ubiquitin-Protein Ligase Su(Dx)	4.5e-12
jg17507.t1	PTHR34755:SF3	Serine/Arginine Repetitive Matrix Protein 2	1.4e-45
jg12757.t1	PTHR12316	Ninjurin-Related	1.5e-10
jg11675.t2	PTHR24412:SF405		7.6e-60
jg4866.t1	PTHR11524:SF16	60s Ribosomal Protein L7	2.9e-34
jg6954.t1	PTHR45711:SF7	H(+)/Cl(-) Exchange Transporter 5	0
jg20768.t2	PTHR43150:SF7	Voltage-Gated Potassium Channel Subunit Beta-1	4.5e-181
jg155.t2	PTHR34491:SF3	Holocentric Chromosome Binding Protein-Related	3.7e-06
jg312.t1	PTHR24179	Family Not Named	7.1e-128
jg3720.t1	PTHR22803:SF104	Macrophage Mannose Receptor 1	7.3e-15
jg16849.t2	PTHR24365:SF534	Toll-Like Receptor 13	2.1e-35
jg8501.t2	PTHR45828:SF4		5.9e-19
jg3074.t3	PTHR24115:SF586	Kinesin-Like Protein	4.3e-288
jg29354.t2	PTHR15708:SF10	Metastasis Suppressor Protein 1	1.5e-78
jg17406.t1	PTHR22588:SF5	Collagen Alpha-6(Vi) Chain	8.2e-26
jg14094.t1	PTHR21519	Sarcoma Antigen Ny-Sar-104	1.9e-187
jg523.t1	PTHR23036	Cytokine Receptor	3.3e-13
jg12158.t6	PTHR34491	Family Not Named	5.3e-15
jg30905.t1	PTHR35021:SF3		1.1e-22
jg18950.t1	PTHR11893:SF36	Innexin-5	4.1e-145
jg29705.t1	PTHR34988:SF2		1.2e-52
jg8785.t1	PTHR15549:SF18		7.1e-05
jg11542.t1	PTHR34192:SF10	Plastocyanin Minor Isoform, Chloroplastic	4.7e-28
jg1944.t1	PTHR10036:SF3		4.9e-14
jg17383.t1	PTHR31191	Family Not Named	2.8e-59
jg29349.t1	PTHR15708:SF14	Metastasis Suppressor 1	5.6e-27
jg19029.t1	PTHR31718	Family Not Named	3.7e-05
jg7115.t1	PTHR42748	Family Not Named	1.2e-07
jg18415.t2	PTHR24261:SF11	Phosphoinositide-3-Kinase-Interacting Protein 1	5.9e-10
jg22529.t1	PTHR12622	Deltex-Related	7.9e-45
jg13714.t1	PTHR23033:SF13	Glycoprotein-N-Acetylgalactosamine 3-Beta-Galactosyltransferase 1	4.9e-101
jg12318.t1	PTHR23101:SF104	Protein Sprint	1.8e-39
jg29299.t1	PTHR22588	Uncharacterized	1.6e-08
jg10139.t2	PTHR45842	Family Not Named	1.7e-71
jg27295.t1	PTHR23159:SF17	Rootletin-Related	3.8e-06
jg5715.t3	PTHR23302:SF24		9.6e-110
jg5740.t2	PTHR19306:SF6	Structural Maintenance Of Chromosomes Protein 6	0.0002
jg6761.t1	PTHR14963:SF5	Rho Gtpase-Activating Protein 28	3.2e-138
jg5783.t1	PTHR10006	Mucin-1-Related	3.7e-21
jg15882.t2	PTHR12385:SF12	Solute Carrier Family 44 (Choline Transporter), Member 1a-Related	2.6e-191
jg21811.t5	PTHR15034:SF5	Death Domain-Containing Protein Cradd	1.5e-19
jg10900.t5	PTHR28663	Family Not Named	3e-108
jg9282.t1	PTHR36493	Family Not Named	4e-51
jg9339.t7	PTHR24056:SF128	Cyclin-Dependent Kinase 17	3.1e-206
jg27638.t1	PTHR24082:SF473	Nuclear Hormone Receptor Family Member Nhr-2	3e-57
jg21701.t2	PTHR34927	Family Not Named	8.2e-68
jg1324.t1	PTHR24060	Metabotropic Glutamate Receptor	3.2e-96
jg20734.t2	PTHR24112:SF53	Leucine-Rich Repeat, Isoform F	2.9e-260
jg18336.t2	PTHR24028	Family Not Named	0
jg31610.t5	PTHR46984	Family Not Named	3.7e-142
jg19008.t5	PTHR22880:SF20	Bromodomain-Containing Protein 3	2.1e-232
jg23905.t1	PTHR11255:SF37	Diacylglycerol Kinase Eta	1.6e-27
jg4588.t3	PTHR44991	Family Not Named	1.9e-07
jg26012.t2	PTHR11849:SF190		3.8e-35
jg18701.t3	PTHR16166:SF69	Vacuolar Protein Sorting-Associated Protein 13c	2e-217
jg2209.t1	PTHR11309:SF47	Frizzled	1.3e-08
jg26652.t1	PTHR45805:SF4	Ecdysone-Induced Protein 78c	3.6e-150
jg28212.t1	PTHR44170:SF5	Immunoglobulin Superfamily Dcc Subclass Member 4	5.6e-158
jg14375.t3	PTHR10174	Retinaldehyde Binding Protein-Related	1.7e-53
jg11258.t2	PTHR21616:SF3		7.6e-41
jg7559.t2	PTHR15332	Uncharacterized	4.6e-18
jg7001.t2	PTHR24416:SF549		3e-14
jg1519.t1	PTHR46270	Family Not Named	9.6e-31
jg30489.t1	PTHR31715	Family Not Named	5.6e-06
jg24840.t1	PTHR10201:SF238		3.3e-124
jg6794.t1	PTHR47327	Family Not Named	2.2e-06
jg17117.t1	PTHR22906:SF11	Properdin	4.4e-37
jg6827.t2	PTHR22957:SF337	Tbc1 Domain Family Member 29-Related	1.4e-47
jg22223.t2	PTHR21580:SF3	Outer Dense Fiber Protein 3-Like Protein 1	4.4e-42
jg2402.t2	PTHR45816:SF2		1.3e-196
jg8010.t6	PTHR35156	Family Not Named	2e-57
jg13038.t1	PTHR22801:SF57	Si:Dkeyp-75b4.10	1.3e-27
jg8593.t3	PTHR46051	Family Not Named	1e-271
jg6464.t2	PTHR24006:SF653	Ubiquitin Carboxyl-Terminal Hydrolase 36	2.7e-180
jg4139.t1	PTHR45598:SF2		5.3e-31
jg3140.t2	PTHR24033:SF181	C-Type Lectin	4.4e-293
jg11660.t1	PTHR14559:SF1	Caspase Recruitment Domain-Containing Protein 14	6.5e-12
jg9105.t1	PTHR24373:SF279		8.3e-62
jg9056.t1	PTHR22957:SF2	Run Domain-Containing Protein 1	1.7e-172
jg10896.t3	PTHR10974:SF68		2.8e-162
jg29707.t3	PTHR31389	Family Not Named	6.9e-40
jg7812.t2	PTHR23213	Formin-Related	1.1e-05
jg30710.t2	PTHR19871:SF31		1.5e-227
jg16287.t1	PTHR24269	Family Not Named	2e-33
jg2160.t1	PTHR10258:SF8		1.3e-27
jg27063.t4	PTHR11200:SF158	Synaptojanin-1	0
jg24214.t1	PTHR23011:SF31		1.4e-74
jg16640.t1	PTHR12654:SF0	Non-Lysosomal Glucosylceramidase	0
jg21452.t2	PTHR46957:SF2	Receptor-Type Tyrosine-Protein Phosphatase Beta	5e-230
jg26611.t1	PTHR31584	Family Not Named	1.5e-54
jg4166.t2	PTHR11119:SF3	Nucleobase-Ascorbate Transporter 2	3.5e-87
jg7163.t2	PTHR10917:SF0	Dna-Directed Rna Polymerases I, Ii, And Iii Subunit Rpabc3	1.1e-50
jg25070.t2	PTHR24365:SF534	Toll-Like Receptor 13	1.3e-29
jg13452.t2	PTHR11215:SF1	Upf0160 Protein Myg1, Mitochondrial	3.8e-95
jg13452.t2	PTHR11215	Metal Dependent Hydrolase - Related	3.8e-95
jg26909.t1	PTHR12582	Netrin Receptor Unc5	2.5e-13
jg7111.t1	PTHR23320:SF95		7.8e-20
jg9713.t2	PTHR12801:SF46	Zgc:152968	6.5e-176
jg18347.t1	PTHR22845:SF6	Apoptotic Protease-Activating Factor 1	5.6e-07
jg29646.t2	PTHR14454	Uncharacterized	9.8e-13
jg30867.t1	PTHR21538:SF21	Rhotekin-2	1.4e-85
jg13235.t1	PTHR33562:SF2	Crooked-Related	3.3e-10
jg22623.t2	PTHR15583	Interleukin-17 Receptor	1.2e-21
jg27373.t1	PTHR23004:SF10	Doublecortin Domain-Containing Protein 2b	3.4e-48
jg16000.t2	PTHR46571	Family Not Named	3e-193
jg13459.t2	PTHR11215	Metal Dependent Hydrolase - Related	2.2e-112
jg27569.t3	PTHR22692:SF19	Myosin Viia	1.1e-37
jg28767.t1	PTHR23055:SF79	Hippocalcin-Like Protein 1	7.4e-57
jg24036.t1	PTHR11958:SF93	Excitatory Amino Acid Transporter 2	2.3e-231
jg28941.t1	PTHR31234	Family Not Named	0.00093
jg7290.t4	PTHR45870	Family Not Named	1.3e-164
jg3795.t1	PTHR47410	Family Not Named	1.6e-28
jg29298.t3	PTHR35083:SF1		2.2e-19
jg6492.t2	PTHR10676:SF242	Dynein Heavy Chain 3, Axonemal	0
jg30501.t1	PTHR47508:SF2		5.2e-190
jg26430.t6	PTHR44324:SF4	Wd40 Repeat Domain 95	1.6e-88
jg5704.t1	PTHR47186	Family Not Named	2.6e-93
jg15806.t1	PTHR19134	Protein-Tyrosine Phosphatase	8.1e-70
jg28783.t2	PTHR24384:SF202	Inositol 1,4,5-Trisphosphate Receptor, Type 1a-Related	1.3e-139
jg15863.t2	PTHR12442:SF12	Wd Repeat-Containing Protein 78	5.5e-163
jg8879.t1	PTHR14167:SF6	Sh3 Domain-Containing Kinase-Binding Protein 1	1.5e-50
jg32105.t3	PTHR14885:SF2	Cilia And Flagella Associated Protein 44	0
jg31873.t1	PTHR10676:SF36		1.9e-09
jg24493.t1	PTHR23193:SF23	Nuclear Pore Complex Protein Nup153	2.7e-34
jg14819.t1	PTHR45645	Family Not Named	1.2e-24
jg28369.t4	PTHR10048:SF33	Phosphatidylinositol 4,5-Bisphosphate 3-Kinase Catalytic Subunit Beta Isoform	1.2e-62
jg22470.t1	PTHR31443	Family Not Named	6.7e-13
jg28907.t2	PTHR10504	Bactericidal Permeability-Increasing Bpi Protein-Related	2.7e-46
jg28277.t1	PTHR45740:SF2	Poly [Adp-Ribose] Polymerase-Related	7.4e-40
jg24525.t2	PTHR35683:SF5		2.1e-93
jg29282.t1	PTHR46006:SF5	Rho Guanine Nucleotide Exchange Factor At 64c, Isoform A	4.3e-91
jg7002.t2	PTHR14949:SF30	Von Willebrand Factor D And Egf Domain-Containing Protein	1.4e-05
jg950.t4	PTHR24034:SF126		7e-11
jg6619.t1	PTHR46473	Family Not Named	5.6e-52
jg23883.t2	PTHR11471	Tumor Necrosis Factor Family Member	2.3e-08
jg17152.t2	PTHR45985	Family Not Named	6.2e-80
jg591.t1	PTHR14454:SF11	Serrano, Isoform F	1.2e-36
jg18593.t1	PTHR23320:SF136		5.9e-07
jg9676.t2	PTHR12872:SF1	Alpha-N-Acetylglucosaminidase	1.5e-242
jg9303.t1	PTHR46861	Family Not Named	2.4e-12
jg461.t3	PTHR19134	Protein-Tyrosine Phosphatase	1.2e-121
jg798.t3	PTHR46345	Family Not Named	3.3e-206
jg20862.t1	PTHR46910:SF2		0.00089
jg5595.t3	PTHR46605:SF2		8.3e-10
jg27550.t2	PTHR33562	Family Not Named	1.9e-17
jg19476.t1	PTHR24104:SF29		4.1e-42
jg2047.t1	PTHR31374:SF230		0.00087
jg12994.t2	PTHR11003:SF276	Twik Family Of Potassium Channels	2.3e-87
jg988.t5	PTHR12442:SF7	Dynein Intermediate Chain 2, Axonemal	8.4e-250
jg12475.t2	PTHR14453	Parp/Zinc Finger Ccch Type Domain Containing Protein	3.6e-96
jg4826.t3	PTHR13140:SF291	Unconventional Myosin-Ia	0
jg13727.t3	PTHR15721	Kiaa0586 Protein	1.5e-21
jg10319.t2	PTHR11515:SF13	Glycoprotein Hormone Beta 5, Isoform A	4.4e-33
jg4410.t2	PTHR15034:SF5	Death Domain-Containing Protein Cradd	0.00014
jg221.t2	PTHR45728:SF1	Acetyl-Coa Carboxylase 2	0
jg18378.t1	PTHR11339:SF244	Iggfc-Binding Protein	5.1e-150
jg25038.t1	PTHR47020	Family Not Named	0
jg207.t1	PTHR11575:SF25	5'-Nucleotidase	3.2e-85
jg540.t2	PTHR11972:SF58	Nadph Oxidase 5	4.4e-227
jg11518.t1	PTHR23320:SF136		1.4e-28
jg24498.t3	PTHR12268:SF19	Dystrobrevin Alpha	1.6e-151
jg23086.t2	PTHR45645:SF12	Neuropilin And Tolloid-Like, Isoform B	1.2e-07
jg15177.t1	PTHR10159:SF504	Tyrosine-Protein Phosphatase Vhp-1	1.1e-99
jg6944.t2	PTHR16146	Intelectin	3.3e-16
jg7382.t1	PTHR19325:SF43	Sushi, Von Willebrand Factor Type A, Egf And Pentraxin Domain-Containing Protein 1	3.2e-21
jg3540.t2	PTHR13723:SF278	Adam Metallopeptidase With Thrombospondin Type 1 Motif A, Isoform B	7.8e-20
jg31610.t1	PTHR46984	Family Not Named	7.6e-148
jg7115.t3	PTHR42748:SF7	Nmra-Like Family Domain-Containing Protein 1	2.2e-57
jg16303.t2	PTHR19305:SF9	Synaptosomal-Associated Protein 29	2.6e-23
jg8480.t7	PTHR24255	Family Not Named	0.00033
jg17339.t2	PTHR46769:SF2	Fibrocystin-L	6e-85
jg2884.t1	PTHR45818	Family Not Named	4.5e-276
jg14452.t2	PTHR22970	Family Not Named	2.3e-189
jg26579.t1	PTHR11085:SF3	Nad-Dependent Protein Deacetylase Sirtuin-2	7.5e-131
jg16453.t3	PTHR38537:SF3	Jitterbug, Isoform N	2e-43
jg21812.t1	PTHR10697:SF10		1.8e-18
jg9773.t1	PTHR46149:SF1	Gtp-Binding Protein Rhes	0.00099
jg11912.t2	PTHR13190:SF20	Autophagy-Related Protein 2 Homolog B	0
jg5715.t1	PTHR23302:SF24		6.7e-116
jg31588.t1	PTHR45617:SF28		6.5e-156
jg6761.t3	PTHR14963:SF5	Rho Gtpase-Activating Protein 28	2e-138
jg17891.t1	PTHR23011:SF31		5.5e-110
jg22272.t1	PTHR25462:SF261		4.5e-39
jg17696.t2	PTHR11988	Thyrotroph Embryonic Factor Related	1.1e-64
jg11323.t6	PTHR24020:SF32		1e-188
jg3732.t4	PTHR10663:SF316	Golgi-Specific Brefeldin A-Resistance Guanine Nucleotide Exchange Factor 1	0
jg15121.t1	PTHR10183:SF381	Calpain-6	2.9e-187
jg16453.t4	PTHR38537	Family Not Named	5e-50
jg14087.t3	PTHR10749:SF7	Phosphorylase B Kinase Regulatory Subunit Alpha-Related	0
jg6811.t4	PTHR15087:SF14	Protein Npat	0.00074
jg15833.t1	PTHR22255:SF4		1.4e-10
jg11036.t1	PTHR31898:SF1	Transmembrane Protein 136	7.4e-64
jg16304.t3	PTHR11599:SF16	Proteasome Subunit Alpha Type-2	4.1e-110
jg29858.t1	PTHR44099:SF3	Wd Repeat-Containing Protein 7	0
jg28738.t4	PTHR22722:SF6	Low-Density Lipoprotein Receptor-Related Protein 1b	2.2e-27
jg19398.t2	PTHR14002:SF30	Endoglin-Related	8.3e-110
jg16110.t2	PTHR13382	Mitochondrial Atp Synthase Coupling Factor B	4.4e-11
jg3074.t1	PTHR24115:SF586	Kinesin-Like Protein	4.3e-288
jg28257.t7	PTHR22826:SF201	Guanine Nucleotide Exchange Factor Mcf2l2-Related	1.3e-10
jg19894.t5	PTHR10454:SF198	Caspase-3	1.1e-168
jg10226.t1	PTHR18867	Rad50	6.6e-10
jg15014.t7	PTHR10812:SF13	Transcription Factor Ap-2-Epsilon	4.8e-12
jg1438.t1	PTHR42757:SF32	Protein Amalgam	1.5e-18
jg7051.t2	PTHR15124	Selenoprotein W	9.7e-05
jg9810.t2	PTHR11486	Heparin-Binding Growth Factor Family Member/Fgf	2e-32
jg12838.t6	PTHR24027	Family Not Named	0
jg14790.t1	PTHR10985:SF126	Hairy/Enhancer-Of-Split Related With Yrpw Motif Protein	1.4e-09
jg16729.t1	PTHR24115:SF344		6.1e-139
jg450.t1	PTHR12420:SF39	Si:Ch211-37e10.1-Related	6.6e-36
jg4869.t1	PTHR13906:SF7	Lysophospholipid Acyltransferase 2	2.7e-98
jg1944.t3	PTHR10036:SF3		6.3e-14
jg5973.t3	PTHR19845:SF0	Katanin P80 Wd40 Repeat-Containing Subunit B1	4.1e-168
jg5438.t5	PTHR35538	Family Not Named	5.8e-87
jg2441.t3	PTHR13802:SF43	Sushi Domain-Containing Protein 2	1e-19
jg24953.t2	PTHR31310	Family Not Named	2.4e-31
jg8486.t3	PTHR46212:SF3	Programmed Cell Death 6	2.7e-11
jg22367.t3	PTHR24007	Brca1-Associated Protein	7.2e-174
jg627.t1	PTHR22891:SF132	Argonaut-Like Protein	0.00012
jg6265.t2	PTHR11177:SF248	Chitotriosidase-1	2.8e-125
jg22356.t1	PTHR10331:SF27	Centromere Protein J	1.5e-165
jg3027.t2	PTHR43385	Family Not Named	4.9e-09
jg7465.t2	PTHR24034:SF39	Latent-Transforming Growth Factor Beta-Binding Protein 1	4.2e-11
jg9480.t1	PTHR10877	Polycystin-Related	3.1e-295
jg21757.t3	PTHR11227:SF27	Wd Repeat Domain Phosphoinositide-Interacting Protein 2	1.7e-43
jg13293.t3	PTHR10846:SF62		9.1e-144
jg13322.t1	PTHR32343	Family Not Named	8.1e-07
jg4319.t1	PTHR45842:SF3	Leucine-Rich Repeat And Fibronectin Type-Iii Domain-Containing Protein 4	2.7e-39
jg4374.t1	PTHR35193:SF3	Si:Dkey-223p19.1	5.4e-11
jg25848.t1	PTHR11216:SF69	Epidermal Growth Factor Receptor Substrate 15-Like 1	2.1e-198
jg25692.t3	PTHR24270:SF14	Lrp X(Cross)-Hybridizing	4.1e-41
jg22316.t1	PTHR10574:SF274	Usherin	6.5e-13
jg15499.t1	PTHR23030:SF22	Programmed Cell Death 6-Interacting Protein	8.3e-283
jg18886.t5	PTHR42757:SF32	Protein Amalgam	2.6e-17
jg7646.t2	PTHR11977:SF55	Gelsolin	2.8e-203
jg7381.t1	PTHR19325:SF501	Furrowed, Isoform A	9.6e-154
jg20024.t1	PTHR14304:SF14	Cell Division Cycle And Apoptosis Regulator Protein 1	1.3e-205
jg12091.t2	PTHR22089	Family Not Named	3e-21
jg2341.t1	PTHR19134	Protein-Tyrosine Phosphatase	1.2e-123
jg24280.t5	PTHR12166	Calcium-Dependent Activator Protein For Secretion	0
jg22004.t2	PTHR21344	Uncharacterized	0
jg29170.t2	PTHR12425	Synembryn	3.5e-89
jg31535.t1	PTHR45013	Family Not Named	5.7e-133
jg31906.t1	PTHR21258:SF14	Docking Protein 2	6e-23
jg16070.t3	PTHR20875:SF6		2.2e-212
jg6616.t1	PTHR45617	Family Not Named	1e-49
jg29063.t7	PTHR13800:SF12		2e-92
jg6151.t1	PTHR19331:SF436		2e-40
jg21445.t1	PTHR16897:SF12		0
jg13453.t2	PTHR11215:SF1	Upf0160 Protein Myg1, Mitochondrial	8.2e-24
jg5536.t3	PTHR24033:SF181	C-Type Lectin	2.2e-248
jg24055.t2	PTHR45843	Family Not Named	2.8e-185
jg5787.t4	PTHR12332	Family Not Named	6.3e-19
jg24383.t2	PTHR12303:SF6	Carnosine N-Methyltransferase	5e-123
jg7512.t1	PTHR33644:SF5	U-Box Domain-Containing Protein 62	1.4e-05
jg3481.t1	PTHR15034:SF5	Death Domain-Containing Protein Cradd	4.2e-12
jg1670.t2	PTHR46708:SF2	Tenascin C	0.00053
jg19511.t1	PTHR19229:SF216	Atp-Binding Cassette, Sub-Family A (Abc1), Member 1a	0
jg7738.t1	PTHR47653	Family Not Named	1.2e-57
jg7106.t2	PTHR21456:SF3	Protein Fam102b	9.8e-61
jg20412.t6	PTHR35083	Family Not Named	1.5e-30
jg14466.t3	PTHR11255:SF43	Diacylglycerol Kinase Zeta	4.9e-54
jg18061.t1	PTHR46830	Family Not Named	4.3e-71
jg15507.t2	PTHR24261	Family Not Named	1.4e-12
jg13538.t1	PTHR31395	Family Not Named	6.1e-06
jg17373.t6	PTHR21562:SF45	Palmitoleoyl-Protein Carboxylesterase Notum	2.7e-95
jg17410.t4	PTHR16127	Taxilin	1.3e-23
jg17922.t1	PTHR46641:SF12	Cnmamide Receptor	1.7e-77
jg18721.t1	PTHR31901	Family Not Named	1.1e-127
jg25342.t3	PTHR15126	Sh3-Binding	4.1e-13
jg3260.t2	PTHR23320	Membrane-Spanning 4-Domains Subfamily A Ms4a -Related	1.5e-07
jg1672.t4	PTHR24133:SF44		3.1e-71
jg12639.t2	PTHR11064:SF118		8.6e-05
jg9870.t3	PTHR11374:SF34		3.4e-235
jg11108.t1	PTHR24033:SF174	Protein Glp-1	1.4e-23
jg6394.t4	PTHR12358:SF40	Sphingosine Kinase 2	3.1e-103
jg368.t1	PTHR24028	Family Not Named	6.7e-193
jg107.t2	PTHR10574:SF274	Usherin	1.1e-15
jg2869.t1	PTHR13059:SF10	Hmg Box Transcription Factor Bbx	8.7e-19
jg25295.t2	PTHR10574:SF385	Agrin (Synaptic Protein) Homolog	4.5e-122
jg12282.t1	PTHR45867	Family Not Named	1.7e-167
jg13268.t1	PTHR13227	Nuclease-Related	2.8e-185
jg25292.t3	PTHR12429:SF6	Protein Neuralized	6.2e-42
jg23511.t3	PTHR11782:SF102		1.8e-11
jg19831.t3	PTHR11347:SF141	High Affinity Cgmp-Specific 3',5'-Cyclic Phosphodiesterase 9a	6.4e-159
jg31775.t1	PTHR32009:SF44		0.00067
jg2117.t8	PTHR18881	Family Not Named	5.9e-48
jg25138.t3	PTHR14009:SF8	Mitochondrial Proton/Calcium Exchanger Protein	3e-169
jg14427.t1	PTHR22872:SF5	Inhibitor Of Bruton Tyrosine Kinase	0
jg20335.t4	PTHR12245	Spry Domain Containing Socs Box Protein	5e-50
jg625.t3	PTHR20515:SF0	Beta-Defensin 103	0.00012
jg12099.t2	PTHR12346:SF0	Sin3a, Isoform G	1.3e-31
jg28190.t1	PTHR45951:SF3	Protein Dispatched	8.8e-166
jg593.t2	PTHR45791:SF1	Calcium And Integrin Binding 1	2.5e-56
jg17433.t1	PTHR24178:SF9	Ankyrin Repeat And Socs Box Protein 3	6.1e-134
jg16120.t2	PTHR12400:SF74	Kinase	1.9e-06
jg15861.t2	PTHR22948	Tudor Domain Containing Protein	4.1e-289
jg9339.t2	PTHR24056:SF128	Cyclin-Dependent Kinase 17	5.7e-206
jg31758.t1	PTHR25462	Family Not Named	5.2e-22
jg18610.t3	PTHR24083:SF98	Nuclear Receptor Subfamily 2 Group E Member 1	1.1e-68
jg25991.t5	PTHR45876:SF1	Rho Gtpase-Activating Protein 39	1.2e-242
jg5356.t6	PTHR12546:SF44	Dysferlin	1.9e-256
jg22949.t2	PTHR21178	Family Not Named	0
jg30306.t1	PTHR28474	Family Not Named	2.4e-12
jg18375.t2	PTHR11616	Sodium/Chloride Dependent Transporter	1.1e-199
jg23515.t2	PTHR13964:SF40	At-Rich Interactive Domain-Containing Protein 5b	3.2e-154
jg8619.t2	PTHR15151	Family Not Named	4.3e-37
jg26174.t2	PTHR12137	Chondroitin 4-Sulfotransferase	3.9e-77
jg17117.t5	PTHR22906:SF21		1.3e-16
jg25874.t3	PTHR19134	Protein-Tyrosine Phosphatase	1e-88
jg7808.t3	PTHR33740	Family Not Named	9.1e-05
jg7808.t3	PTHR23213:SF342	Formin-Like Protein 5	9.1e-05
jg15275.t2	PTHR24253	Family Not Named	1.8e-79
jg26450.t1	PTHR46221	Family Not Named	5.6e-196
jg18743.t3	PTHR21963	Pf6	0
jg20054.t1	PTHR16267	Family Not Named	4.8e-59
jg21564.t1	PTHR23119:SF5	Disks Large Homolog 1	9.5e-298
jg18233.t1	PTHR12316	Ninjurin-Related	1.8e-12
jg30917.t1	PTHR45828:SF9	Si:Dkey-251i10.2	9.3e-34
jg18588.t3	PTHR46957	Family Not Named	1.8e-26
jg23159.t5	PTHR24033:SF153	Von Willebrand Factor D And Egf Domain-Containing Protein	1.8e-132
jg24128.t3	PTHR22802:SF385		3.1e-15
jg25106.t1	PTHR12064:SF26	Metal Transporter Cnnm4	6e-214
jg27755.t2	PTHR19134:SF477	Receptor-Type Tyrosine-Protein Phosphatase	2.6e-134
jg29328.t1	PTHR33562	Family Not Named	6.9e-16
jg8593.t1	PTHR46051	Family Not Named	1.2e-222
jg17572.t4	PTHR11022:SF64		1.5e-45
jg25638.t2	PTHR24037:SF10		2.2e-10
jg27304.t1	PTHR24033:SF181	C-Type Lectin	5.8e-81
jg25167.t3	PTHR24366:SF44		6e-44
jg24142.t1	PTHR11537:SF45	Potassium Voltage-Gated Channel Subfamily A Member 4	4.9e-171
jg5077.t1	PTHR10740	Transforming Growth Factor Alpha	3e-10
jg8373.t1	PTHR14319	Five-Span Transmembrane Protein M83	1.4e-94
jg5673.t2	PTHR24033:SF181	C-Type Lectin	3.2e-09
jg23508.t1	PTHR18934:SF95	Pre-Mrna-Splicing Factor Atp-Dependent Rna Helicase Dhx15	0
jg7461.t4	PTHR24044	Family Not Named	5.6e-18
jg21427.t3	PTHR12174:SF22	Signal Peptide Peptidase-Like 3	8.4e-149
jg19675.t2	PTHR31780:SF1	Stress Response Protein Nst1	1.5e-16
jg14982.t4	PTHR20973	Non-Smc Element 1-Related	2.9e-71
jg6808.t1	PTHR22801	Lithostathine	4.5e-35
jg20012.t2	PTHR45636:SF7	Paired Box Pox-Neuro Protein-Related	3.2e-112
jg7537.t2	PTHR24134	Family Not Named	1.7e-22
jg19055.t2	PTHR23359:SF79	Adenylate Kinase Isoenzyme 5	3.2e-110
jg14087.t5	PTHR10749:SF7	Phosphorylase B Kinase Regulatory Subunit Alpha-Related	2.3e-172
jg14093.t2	PTHR15600	Family Not Named	0
jg22840.t1	PTHR24240	Opsin	4.7e-30
jg17368.t1	PTHR24107	Family Not Named	4.5e-16
jg12991.t1	PTHR24115:SF871	Kinesin-Like Protein Kin-13b	2.5e-126
jg3075.t1	PTHR11232:SF57	Re46159p	1.4e-35
jg2181.t2	PTHR10791:SF70	Mediator Of Rna Polymerase Ii Transcription Subunit 13	0
jg17974.t1	PTHR20961:SF38	Egf Domain-Specific O-Linked N-Acetylglucosamine Transferase	2.5e-10
jg3260.t4	PTHR10671:SF81		8.8e-07
jg21830.t1	PTHR13878:SF121	Cytokinin Dehydrogenase 4	0.00034
jg20217.t2	PTHR32024:SF3		0.00031
jg15746.t2	PTHR23339:SF94	Protein Tyrosine Phosphatase Domain-Containing Protein 1	6.5e-161
jg3739.t6	PTHR21224	Uncharacterized	0
jg24512.t1	PTHR24132	Family Not Named	2.7e-36
jg6288.t2	PTHR10454:SF162	Caspase-8	6.7e-50
jg22113.t1	PTHR19860:SF18		0
jg663.t1	PTHR37001	Family Not Named	4.3e-10
jg22461.t1	PTHR23320	Membrane-Spanning 4-Domains Subfamily A Ms4a -Related	8.7e-16
jg24731.t2	PTHR12429:SF6	Protein Neuralized	5.7e-21
jg10451.t3	PTHR16089:SF40	Suppressor Of Activated Egl-4 Protein 1	2.6e-166
jg5714.t1	PTHR23302:SF24		3.7e-181
jg30059.t1	PTHR46830	Family Not Named	3e-66
jg334.t1	PTHR31318	Family Not Named	4.6e-07
jg17370.t1	PTHR13140:SF745	Unconventional Myosin-Vi	0
jg28104.t1	PTHR24020:SF29	Collagen Alpha-2(Vi) Chain	6.4e-134
jg4991.t1	PTHR46830	Family Not Named	2.6e-76
jg28266.t2	PTHR19134:SF477	Receptor-Type Tyrosine-Protein Phosphatase	5.7e-145
jg19440.t2	PTHR27008:SF283		1.7e-05
jg11279.t1	PTHR31750:SF12		1.9e-07
jg18191.t1	PTHR24186:SF7	Protein Phosphatase 1 Regulatory Subunit 16a	9.5e-21
jg27287.t1	PTHR24115:SF458	Kinesin-Like Protein Kif13a	4.8e-104
jg18695.t1	PTHR12247:SF84	Sex Comb On Midleg-Like Protein 2	3.3e-188
jg6394.t2	PTHR12358:SF40	Sphingosine Kinase 2	1.9e-66
jg4198.t2	PTHR23034	Uncharacterized	1.8e-37
jg12140.t5	PTHR11849:SF190		4.5e-20
jg31841.t2	PTHR10872:SF2	Lnk, Isoform D	2.8e-156
jg22273.t3	PTHR43350:SF2		1.1e-57
jg10189.t4	PTHR24178	Family Not Named	1.8e-75
jg9731.t4	PTHR16435	Spermatogenesis-Associated Protein 6 Spata6	6.9e-58
jg5245.t1	PTHR24049	Family Not Named	1.4e-20
jg29199.t2	PTHR13533:SF8	N-Acetylneuraminate 9-O-Acetyltransferase	1.8e-263
jg10708.t1	PTHR11119:SF91		3.1e-213
jg23850.t1	PTHR45713:SF6	Si:Cabz01040626.2-Related	2.1e-09
jg20365.t2	PTHR13555:SF36	Zinc Finger Protein 474	3.3e-31
jg15745.t6	PTHR21683:SF5	Cilia- And Flagella-Associated Protein 100	8.2e-179
jg31092.t1	PTHR14453	Parp/Zinc Finger Ccch Type Domain Containing Protein	2.6e-66
jg11052.t1	PTHR24104:SF29		4.3e-51
jg2066.t1	PTHR31017:SF2	Protein Lchn	3.1e-108
jg7298.t1	PTHR23101:SF111	Gtpase-Activating Protein And Vps9 Domain-Containing Protein 1	1.6e-150
jg22296.t1	PTHR46541	Family Not Named	1.9e-86
jg548.t1	PTHR46780:SF8	Si:Ch1073-75o15.4-Related	5.5e-19
jg19894.t3	PTHR10454:SF216	At03047p-Related	1.6e-80
jg6967.t1	PTHR13802:SF43	Sushi Domain-Containing Protein 2	8.9e-116
jg27664.t4	PTHR10019:SF10		1.7e-20
jg17980.t2	PTHR46348	Family Not Named	0
jg27583.t1	PTHR45690:SF15	Nacht, Lrr And Pyd Domains-Containing Protein 3	6.9e-49
jg6074.t1	PTHR23120:SF0	Maestro Heat-Like Repeat Family Member 1	0
jg3296.t1	PTHR11412:SF146	Ld23292p	1.1e-142
jg5751.t1	PTHR45965	Family Not Named	5.7e-205
jg14094.t3	PTHR15600	Family Not Named	7.1e-244
jg4409.t1	PTHR12661	Peter Pan-Related	5.6e-06
jg1918.t3	PTHR24019:SF13	Si:Ch1073-184j22.1	3.8e-44
jg24493.t4	PTHR23193:SF23	Nuclear Pore Complex Protein Nup153	4.5e-119
jg15273.t1	PTHR24253	Family Not Named	1.2e-72
jg12181.t7	PTHR19134	Protein-Tyrosine Phosphatase	2.3e-130
jg10920.t1	PTHR24202	Family Not Named	5.3e-36
jg13200.t2	PTHR22012	Fibrous Sheath Interacting Protein 1	1.1e-78
jg28369.t1	PTHR10048:SF33	Phosphatidylinositol 4,5-Bisphosphate 3-Kinase Catalytic Subunit Beta Isoform	1.5e-293
jg24903.t2	PTHR24173:SF41		1.5e-48
jg6148.t1	PTHR22538	Uncharacterized	0
jg23221.t2	PTHR12997:SF2	Type I Inositol 1,4,5-Trisphosphate 5-Phosphatase	9.6e-150
jg652.t1	PTHR23324:SF83	Sec14-Like Lipid-Binding 7-Related	5.5e-149
jg21934.t1	PTHR11444:SF1	Fumarate Hydratase, Mitochondrial	6.2e-224
jg2340.t1	PTHR19134	Protein-Tyrosine Phosphatase	1.2e-127
jg14834.t8	PTHR23122:SF7	Peripheral Plasma Membrane Protein Cask	0
jg9365.t2	PTHR42757:SF32	Protein Amalgam	3.1e-26
jg9609.t1	PTHR47653	Family Not Named	0
jg11509.t3	PTHR23226:SF226		9.2e-114
jg6137.t4	PTHR45720	Family Not Named	0
jg15130.t1	PTHR30574:SF1	Upf0394 Inner Membrane Protein Yede-Related	8.6e-68
jg13425.t1	PTHR45971:SF3	Run Domain Beclin-1-Interacting And Cysteine-Rich Domain-Containing Protein	3.4e-225
jg23810.t1	PTHR10015:SF329	Heat Stress Transcription Factor B-1	4.7e-05
jg4372.t1	PTHR19331	Lysyl Oxidase-Related	9.9e-68
jg31640.t1	PTHR45690	Family Not Named	4.5e-57
jg29298.t1	PTHR45690	Family Not Named	2.7e-54
jg26440.t1	PTHR24121	No Mechanoreceptor Potential C, Isoform D-Related	2.6e-107
jg1978.t2	PTHR24393:SF69	Mds1 And Evi1 Complex Locus Protein	3.8e-153
jg17222.t1	PTHR22906:SF11	Properdin	2.1e-22
jg4561.t1	PTHR14057:SF10	One Cut Domain Family Member 2	3.1e-103
jg32049.t2	PTHR44444	Family Not Named	8e-216
jg18396.t3	PTHR24028	Family Not Named	0
jg24008.t1	PTHR21446:SF9		6.6e-76
jg20930.t1	PTHR46641	Family Not Named	2e-68
jg31567.t2	PTHR11132:SF267	Solute Carrier Family 35 Member E1	3.3e-49
jg2223.t6	PTHR24416:SF113	Macrophage-Stimulating Protein Receptor	6.4e-112
jg26211.t3	PTHR45916	Family Not Named	2.5e-271
jg6811.t2	PTHR23011:SF35	Cyclic Nucleotide-Binding Domain-Containing Protein 2	1.4e-91
jg1046.t6	PTHR18966:SF354		4.5e-59
jg19908.t2	PTHR46303	Family Not Named	8e-40
jg30625.t4	PTHR24133:SF36	Ankyrin-2	0
jg148.t2	PTHR11164	Glutamate Cysteine Ligase	1.1e-276
jg9952.t3	PTHR45828:SF2	Si:Ch73-196i15.3-Related	6.4e-32
jg15787.t2	PTHR23504:SF32	Hippocampus Abundant Transcript-Like Protein 1-Related	6.3e-206
jg8806.t2	PTHR46530	Family Not Named	0
jg18886.t4	PTHR42757:SF32	Protein Amalgam	3.1e-31
jg225.t2	PTHR45736:SF1	Without Children, Isoform B	3.8e-300
jg17117.t3	PTHR22906:SF21		1.3e-38
jg6809.t1	PTHR22803	Mannose, Phospholipase, Lectin Receptor Related	2.4e-32
jg23582.t8	PTHR15012:SF32	Protein Shroom	2.7e-78
jg2308.t3	PTHR22906:SF21		2.4e-49
jg28117.t1	PTHR24034:SF108	Matrilin 2	4.7e-104
jg26111.t2	PTHR24044	Family Not Named	7.1e-78
jg20051.t2	PTHR11920:SF469	Guanylate Cyclase 32e	0
jg17884.t2	PTHR14167:SF62	Sh3 Domain-Containing Ring Finger Protein 3	2e-171
jg19770.t1	PTHR11686:SF9	Glutathione Hydrolase Proenzyme	6.9e-156
jg13282.t1	PTHR13265:SF1	Si:Dkeyp-97b10.3	7.6e-06
jg22929.t2	PTHR45624:SF25	Mitochondrial Basic Amino Acids Transporter	1.4e-124
jg7468.t3	PTHR24041:SF25	Si:Ch211-196f2.3	2.6e-18
jg18635.t2	PTHR11473:SF15	Tyrosine 3-Monooxygenase	2.1e-203
jg11255.t4	PTHR14699:SF1	Tetratricopeptide Repeat Protein 21b	9.4e-146
jg23229.t2	PTHR19871:SF31		1e-133
jg30629.t2	PTHR10656:SF35	Cyclic Gmp-Amp Synthase	4.5e-19
jg28923.t1	PTHR33088:SF37		3.1e-59
jg30236.t12	PTHR46630	Family Not Named	1.1e-116
jg18632.t4	PTHR16442	Ring Finger Protein 17	3e-192
jg31031.t2	PTHR23320:SF137		7.9e-07
jg29387.t6	PTHR22883:SF8	Palmitoyltransferase Zdhhc1-Related	2.4e-85
jg28278.t2	PTHR14453	Parp/Zinc Finger Ccch Type Domain Containing Protein	5.9e-51
jg13038.t3	PTHR22801:SF57	Si:Dkeyp-75b4.10	1.4e-27
jg9288.t2	PTHR13954	Ire1-Related	3.9e-78
jg14947.t6	PTHR24117	Family Not Named	2.1e-83
jg6357.t7	PTHR11920:SF474	Receptor-Type Guanylate Cyclase Gyc76c	0
jg26334.t3	PTHR12461:SF35		3.4e-24
jg2409.t1	PTHR13587	Family Not Named	1.5e-265
jg25812.t3	PTHR11214:SF236	Beta-1,3-Galactosyltransferase Bre-2	4.2e-65
jg12312.t1	PTHR16277	Cell Division Cycle Associated Protein 4/Serta Domain-Containing Protein 2	9.9e-37
jg30942.t2	PTHR18952:SF84	Carbonic Anhydrase 14	1.3e-70
jg6640.t3	PTHR10315	E3 Ubiquitin Protein Ligase Siah	1.1e-09
jg10896.t1	PTHR10974:SF68		2.6e-184
jg28160.t3	PTHR10183:SF396	Calpain-A-Related	3.7e-136
jg16873.t1	PTHR45712:SF22		3.4e-105
jg16191.t1	PTHR23220:SF122	Integrin Alpha-Ps1	6.4e-245
jg12016.t1	PTHR14003:SF11	Transcription Factor Yy2	3.3e-109
jg21455.t1	PTHR10680:SF32		3.5e-176
jg29707.t1	PTHR31389	Family Not Named	1e-55
jg31032.t2	PTHR13954	Ire1-Related	1.4e-72
jg13723.t2	PTHR15721	Kiaa0586 Protein	8.3e-56
jg24864.t1	PTHR11319:SF35		0.00035
jg29724.t1	PTHR11254:SF67	E3 Ubiquitin-Protein Ligase Su(Dx)	2.2e-11
jg21374.t1	PTHR10036:SF3		3.9e-07
jg29422.t2	PTHR10131:SF76	Tnf Receptor-Associated Factor 3	1.3e-134
jg12398.t1	PTHR21325	Phospholipase B, Plb1	1e-133
jg1897.t2	PTHR11827:SF66	Solute Carrier Family 12 Member 6	0
jg5873.t1	PTHR47664	Family Not Named	9.2e-103
jg7872.t4	PTHR10336:SF102	Inactive Phospholipase C-Like Protein 1	8.1e-41
jg24408.t1	PTHR11733:SF127	Eef1akmt4-Ece2 Readthrough Transcript Protein-Related	4e-144
jg1671.t1	PTHR22692:SF19	Myosin Viia	0
jg18865.t1	PTHR24034:SF105		8.7e-52
jg14642.t1	PTHR24203:SF45	Ankyrin Repeat And Socs Box Protein 3	1.3e-59
jg1683.t2	PTHR46532:SF3		2.3e-294
jg216.t2	PTHR32083:SF34	Coiled-Coil Domain-Containing Protein 146	3.1e-37
jg13536.t2	PTHR45805	Family Not Named	1.6e-61
jg15718.t1	PTHR27001:SF644		0.00019
jg4218.t2	PTHR24410:SF23	Hl07962p	1.7e-62
jg9292.t1	PTHR13954	Ire1-Related	7.7e-78
jg7222.t3	PTHR15600	Family Not Named	0
jg4953.t1	PTHR45745	Family Not Named	1.2e-76
jg12089.t6	PTHR24293	Family Not Named	2.7e-172
jg12021.t7	PTHR10292:SF11	Clathrin Heavy Chain Linker Domain-Containing Protein 1	2e-62
jg6811.t1	PTHR23011:SF35	Cyclic Nucleotide-Binding Domain-Containing Protein 2	1.8e-92
jg10883.t2	PTHR10974:SF68		1.4e-170
jg18184.t9	PTHR11412:SF136	Cd109 Antigen	3.5e-217
jg3732.t1	PTHR10663:SF316	Golgi-Specific Brefeldin A-Resistance Guanine Nucleotide Exchange Factor 1	0
jg14186.t4	PTHR14362	Family Not Named	2.4e-156
jg7284.t4	PTHR11893:SF36	Innexin-5	7.7e-145
jg22772.t2	PTHR24178:SF9	Ankyrin Repeat And Socs Box Protein 3	1.4e-68
jg6734.t1	PTHR35978	Family Not Named	7e-47
jg23427.t2	PTHR24543	Family Not Named	1.1e-34
jg18549.t4	PTHR45812	Family Not Named	9.1e-108
jg1978.t1	PTHR24393:SF69	Mds1 And Evi1 Complex Locus Protein	5.1e-155
jg25918.t4	PTHR24202	Family Not Named	1.5e-31
jg20724.t1	PTHR14454:SF11	Serrano, Isoform F	5e-06
jg16350.t1	PTHR45752:SF48	Malignant Fibrous Histiocytoma-Amplified Sequence 1	7.1e-42
jg11295.t1	PTHR23011	Uncharacterized	2.3e-38
jg31981.t6	PTHR24270:SF14	Lrp X(Cross)-Hybridizing	5.4e-43
jg19773.t2	PTHR11785:SF512		6.7e-27
jg2241.t2	PTHR11616:SF260	Transporter	4.2e-162
jg1951.t1	PTHR46612	Family Not Named	6.1e-122
jg23961.t2	PTHR24033:SF181	C-Type Lectin	9e-174
jg23404.t2	PTHR11215:SF1	Upf0160 Protein Myg1, Mitochondrial	7.3e-171
jg12895.t2	PTHR12242:SF1	Ld06593p-Related	7.4e-42
jg21491.t2	PTHR14234	Rim Binding Protein-Related	6.8e-208
jg2340.t2	PTHR19134	Protein-Tyrosine Phosphatase	1.4e-126
jg18901.t2	PTHR15077	Fas-Associating Death Domain-Containing Protein Fadd	1.7e-13
jg13211.t3	PTHR23348:SF42	Periaxin	1.6e-09
jg25918.t3	PTHR24202	Family Not Named	1.2e-31
jg16990.t1	PTHR24166:SF23	Protein Tanc1	0
jg25446.t5	PTHR11211:SF40	Homeobox Protein Araucan-Related	4.4e-81
jg19324.t1	PTHR46723	Family Not Named	1e-87
jg24371.t1	PTHR45640:SF22	Heat Shock 27kda Protein 2, Isoform Cra_A-Related	2.6e-63
jg12838.t2	PTHR24027	Family Not Named	3.6e-174
jg11324.t3	PTHR24020	Family Not Named	1e-155
jg31596.t2	PTHR11723	Dna-Binding Protein Inhibitor	3.9e-28
jg12630.t3	PTHR44329:SF39	Mitogen-Activated Protein Kinase Kinase Kinase 10	2.4e-120
jg30411.t1	PTHR46253	Family Not Named	7e-54
jg16255.t4	PTHR10909:SF250	Peroxisomal Acyl-Coenzyme A Oxidase 1	6e-25
jg29679.t2	PTHR16059	Anthrox Toxin Receptor Protein Antxr	1.6e-17
jg22589.t1	PTHR24064:SF113	Inositol Transporter 1	7.7e-47
jg30163.t1	PTHR22677	Family Not Named	2.8e-42
jg13542.t2	PTHR15907:SF130		6.4e-28
jg21463.t2	PTHR13140:SF341	Unconventional Myosin-Ie	9.3e-73
jg12008.t2	PTHR11567:SF125	2-Phosphoxylose Phosphatase 1	3e-34
jg29628.t4	PTHR23113:SF224	Rap Guanine Nucleotide Exchange Factor 1	2.7e-208
jg4590.t2	PTHR46513:SF13	Low-Density Lipoprotein Receptor-Related Protein	4.8e-63
jg22531.t2	PTHR12622	Deltex-Related	2.9e-46
jg23479.t2	PTHR10166	Voltage-Dependent Calcium Channel Subunit Alpha-2/Delta-Related	4.3e-115
jg28082.t2	PTHR13802:SF52	Lp19846p-Related	3.3e-157
jg19240.t1	PTHR10194:SF125	Ras Gtpase-Activating Protein-Related	1e-271
jg21716.t1	PTHR13869:SF24		1.3e-05
jg5522.t2	PTHR24033:SF181	C-Type Lectin	0
jg27406.t2	PTHR13802:SF43	Sushi Domain-Containing Protein 2	1e-14
jg29720.t4	PTHR33590:SF2	Protein Fam186a	2.5e-09
jg11191.t1	PTHR12517	Family Not Named	0
jg14030.t2	PTHR10887:SF388	Regulator Of Nonsense Transcripts 1	0
jg25363.t1	PTHR23050:SF224	Calmodulin-Like Protein 5	3.5e-42
jg11813.t2	PTHR15750:SF5	Vasohibin-1	1.8e-107
jg26197.t4	PTHR13420	Uncharacterized	1.8e-35
jg8858.t10	PTHR23169	Envoplakin	3.1e-30
jg1795.t1	PTHR23039:SF5	Nance-Horan Syndrome Protein	2.2e-20
jg21525.t5	PTHR11311	F-Spondin	9.5e-07
jg14005.t3	PTHR11324	Pdz-Containing Proteins	1.2e-28
jg15725.t2	PTHR11022:SF67	Peptidoglycan-Recognition Protein Lb-Related	1.6e-51
jg21750.t1	PTHR10527:SF3	Fi21453p1	1.8e-36
jg10616.t8	PTHR11590	Protein-Glutamine Gamma-Glutamyltransferase	3.8e-33
jg3338.t1	PTHR45664:SF14	Homeotic Protein Proboscipedia	1.3e-58
jg29720.t3	PTHR12420:SF39	Si:Ch211-37e10.1-Related	4.3e-11
jg2230.t5	PTHR46788	Family Not Named	8.3e-65
jg14649.t1	PTHR24198:SF168		2.3e-41
jg15722.t4	PTHR45870	Family Not Named	7.1e-231
jg15684.t1	PTHR13524:SF2	Myotubularin-Related Protein 14	1.2e-188
jg10122.t1	PTHR24243:SF212		4.8e-70
jg6809.t2	PTHR22803	Mannose, Phospholipase, Lectin Receptor Related	4.2e-27
jg6142.t6	PTHR13217:SF9	Pleckstrin Homology Domain-Containing Family G Member 5	1e-30
jg17322.t5	PTHR22778:SF16	Dihydrofolate Reductase	5.2e-92
jg29902.t1	PTHR19134	Protein-Tyrosine Phosphatase	1.2e-121
jg20301.t4	PTHR46345	Family Not Named	1.4e-261
jg26197.t3	PTHR16100	Family Not Named	7.9e-06
jg22857.t3	PTHR31800	Family Not Named	1.5e-16
jg10255.t1	PTHR46270:SF1		5.8e-138
jg29683.t8	PTHR11903:SF18	Collagen Triple Helix Repeat-Containing Protein 1	2.2e-37
jg23824.t3	PTHR16087	Family Not Named	5.7e-25
jg21580.t1	PTHR22801:SF57	Si:Dkeyp-75b4.10	2.2e-17
jg9291.t1	PTHR13954:SF7	Endoplasmic Reticulum To Nucleus-Signaling 1	2.6e-78
jg28593.t2	PTHR10465:SF2	Mitofusin-1	1.9e-26
jg22283.t2	PTHR13271	Uncharacterized Putative Methyltransferase	2.2e-58
jg10329.t6	PTHR10655:SF17	Lysophospholipase-Like Protein 1	4.3e-17
jg5622.t3	PTHR23113:SF217	Rap Guanine Nucleotide Exchange Factor 2	0
jg2227.t1	PTHR11306	Niemann Pick Type C2 Protein Npc2-Related	3.3e-05
jg12767.t5	PTHR13954:SF6	Inositol-Requiring Enzyme-1	2.2e-14
jg950.t8	PTHR24040:SF5		2e-32
jg8876.t4	PTHR19853:SF0	Wd Repeat-Containing Protein 3	4.9e-76
jg28681.t1	PTHR24049:SF22	Drosophila Crumbs Homolog	4.6e-22
jg17853.t1	PTHR23011:SF30		4.5e-88
jg10536.t1	PTHR45669:SF14	Glutaredoxin Domain-Containing Cysteine-Rich Protein Cg12206-Related	8.9e-64
jg18277.t2	PTHR45803	Family Not Named	5.4e-52
jg21432.t1	PTHR10574:SF274	Usherin	3.4e-18
jg18986.t1	PTHR10361:SF57		2.1e-45
jg21393.t1	PTHR10454:SF157	Caspase-9	6.5e-07
jg22844.t3	PTHR33604:SF3		2.1e-79
jg28289.t1	PTHR10361:SF28	Rh04535p	1e-77
jg2092.t1	PTHR13167	Uncharacterized	2.2e-278
jg12245.t2	PTHR11481:SF64	Fc Receptor-Like B	1.6e-24
jg1550.t1	PTHR46641:SF12	Cnmamide Receptor	8.8e-41
jg4411.t1	PTHR35992:SF1	Cytomatrix Protein-Like Protein	0.00073
jg28064.t4	PTHR24388:SF53	Chorion Transcription Factor Cf2-Related	1.3e-14
jg27369.t2	PTHR45727	Family Not Named	0
jg21528.t7	PTHR16897:SF12		1.7e-28
jg29160.t1	PTHR45951	Family Not Named	1.3e-144
jg32033.t1	PTHR24393:SF83		1.4e-106
jg26533.t1	PTHR11596:SF53	At01495p-Related	3.3e-199
jg19107.t6	PTHR15359	Family Not Named	1.3e-129
jg200.t1	PTHR16650	C21orf13-Related	4.2e-61
jg4383.t1	PTHR24064:SF500		6.7e-115
jg24419.t5	PTHR23169:SF24	Dystonin	0
jg28682.t1	PTHR24033:SF151	Notch 2	6.5e-24
jg2890.t3	PTHR24403:SF48	Pr Domain Zinc Finger Protein 10	1.9e-291
jg5077.t2	PTHR24033	Family Not Named	1.2e-18
jg17417.t1	PTHR24365:SF26	Toll-Like Receptor 18	5.3e-08
jg4382.t5	PTHR24064:SF507	Carcinine Transporter	1.7e-31
jg5242.t2	PTHR12411:SF584		0.00047
jg16536.t4	PTHR46513	Family Not Named	7.5e-75
jg2135.t1	PTHR21461:SF40	Gh12965p	3.4e-58
jg7588.t5	PTHR11347:SF32	Calcium/Calmodulin-Dependent 3',5'-Cyclic Nucleotide Phosphodiesterase 1c	9.2e-80
jg22563.t1	PTHR23122:SF39	Maguk P55 Subfamily Member 7	3e-138
jg20714.t1	PTHR13265:SF1	Si:Dkeyp-97b10.3	6.4e-12
jg5673.t1	PTHR24033:SF181	C-Type Lectin	4.9e-89
jg16120.t6	PTHR12262:SF1	Cell Differentiation Family, Rcd1-Like Protein	2.7e-06
jg6967.t2	PTHR13802:SF52	Lp19846p-Related	4.7e-124
jg11305.t1	PTHR11245:SF6		1.3e-36
jg31179.t2	PTHR10201:SF240		5.7e-55
jg15812.t2	PTHR43404	Family Not Named	1.9e-17
jg16334.t2	PTHR11830:SF15	Ubiquitin Carboxyl-Terminal Hydrolase Cyld	2.4e-143
jg798.t1	PTHR46345	Family Not Named	7e-227
jg641.t1	PTHR21255:SF44	Tctex1 Domain-Containing Protein 1	4.2e-49
jg24827.t1	PTHR15124:SF17	Selenoprotein V	7.1e-72
jg15815.t3	PTHR11537:SF252	Shaw-Like, Isoform C	1.1e-43
jg30231.t3	PTHR14164	Pericentriolar Material 1-Related	4.1e-214
jg5205.t1	PTHR45945	Family Not Named	1.3e-230
jg10171.t2	PTHR33887:SF2		1.2e-10
jg4737.t1	PTHR24070:SF251	Ras Gtpase-Related	0.00063
jg17595.t5	PTHR24044:SF422	Delta-Like Protein B-Related	1.3e-09
jg20137.t2	PTHR11082:SF5	Trna-Dihydrouridine(16/17) Synthase [Nad(P)(+)]-Like	3.6e-132
jg12881.t3	PTHR24035:SF130	Multiple Epidermal Growth Factor-Like Domains Protein 10	4.4e-39
jg4981.t6	PTHR24026:SF49	Protocadherin Fat 3	0
jg11347.t4	PTHR45653:SF9	Sponge, Isoform E	1.7e-251
jg31905.t1	PTHR21258:SF42	Docking Protein 3	2.4e-09
jg8010.t2	PTHR35156	Family Not Named	2.5e-57
jg591.t3	PTHR14454:SF11	Serrano, Isoform F	9.1e-36
jg27482.t1	PTHR18947	Hook Proteins	7.9e-08
jg29643.t3	PTHR10579:SF66	Calcium-Activated Chloride Channel Regulator 2	2e-125
jg5245.t2	PTHR24049	Family Not Named	3.8e-36
jg16541.t3	PTHR45901:SF2		0
jg25339.t2	PTHR15126	Sh3-Binding	4.3e-14
jg8675.t1	PTHR13589:SF6	Creb-Regulated Transcription Coactivator 2	4.9e-28
jg6764.t7	PTHR11255:SF34	Diacylglycerol Kinase Theta	0
jg20709.t2	PTHR12429:SF14	Neuralized-Like Protein 4	6.3e-57
jg10658.t2	PTHR11675:SF23	N-Acetylgalactosaminyltransferase 4-Related	1.3e-84
jg2066.t2	PTHR31017:SF2	Protein Lchn	3.3e-143
[truncated: 925 more rows]

## Sheet: A3-Female_vestimentum
external_gene_name	tau	frac	qn	score	PANTHER family	PANTHER annotation	PANTHER evalue		Biological process
RIFPA_jg26072.t4	0.96	0.96	11.167	1.642	PTHR13723	adamts a disintegrin and metalloprotease with thrombospondin motifs protease	3e-14		GO.ID	Term	Annotated	Significant	Expected	pvalues
RIFPA_jg2947.t5	1	1	9.691	1.592	PTHR22801:SF57	si:dkeyp-75b4.10	1.1e-19		GO:0006030	chitin metabolic process	369	23	5.01	1.1e-09
RIFPA_jg10858.t2	1	1	9.68	1.591	PTHR23301:SF69	uterine lumin expressed/locailized	8e-08		GO:0007160	cell-matrix adhesion	165	9	2.24	0.00042
RIFPA_jg14829.t2	0.86	0.86	11.976	1.591	PTHR11177:SF332	chitinase, acidic.1	8.4e-08		GO:0018996	molting cycle, collagen and cuticulin-based cuticle	12	3	0.16	0.00049
RIFPA_jg26072.t3	0.98	0.98	9.909	1.585	PTHR35889:SF2	no description	1.2e-12		GO:0006606	protein import into nucleus	14	3	0.19	0.0008
RIFPA_jg26068.t1	0.9	0.9	10.957	1.569	PTHR13723	adamts a disintegrin and metalloprotease with thrombospondin motifs protease	1.1e-11		GO:0006508	proteolysis	974	21	13.22	0.00735
RIFPA_jg2261.t4	1	1	8.763	1.535	-	-	-		GO:0006788	heme oxidation	10	2	0.14	0.00767
RIFPA_jg6647.t1	1	1	8.701	1.531	PTHR11339:SF373	no description	2.9e-30		GO:0019679	propionate metabolic process, methylcitrate cycle	3	1	0.04	0.04016
RIFPA_jg16023.t4	0.86	0.86	10.914	1.526	PTHR37389	family not named	4.1e-06		GO:1901031	regulation of response to reactive oxygen species	3	1	0.04	0.04016
RIFPA_jg2257.t1	1	1	8.6	1.525	PTHR23257:SF737	serine/threonine-protein kinase ddb_g0267686-related	7.6e-06		GO:0009231	riboflavin biosynthetic process	3	1	0.04	0.04016
RIFPA_jg26070.t1	0.9	0.9	10.174	1.521	PTHR45134:SF1	no description	3e-05		GO:0006083	acetate metabolic process	3	1	0.04	0.04016
RIFPA_jg2256.t1	1	1	8.504	1.519	PTHR11177:SF332	chitinase, acidic.1	4.1e-08		GO:0006099	tricarboxylic acid cycle	26	2	0.35	0.04811
RIFPA_jg1463.t2	1	1	8.264	1.505	PTHR23301	chitin binding peritrophin-a	2.2e-05		GO:0005975	carbohydrate metabolic process	550	12	7.46	0.05265
RIFPA_jg7906.t2	0.86	0.86	10.513	1.502	PTHR11461:SF211	accessory gland protein acp76a-related	3.9e-66		GO:0006108	malate metabolic process	4	1	0.05	0.05319
RIFPA_jg2506.t1	0.98	0.98	8.447	1.496	-	-	-		GO:0006011	UDP-glucose metabolic process	4	1	0.05	0.05319
RIFPA_jg2259.t1	0.88	0.88	9.922	1.486	PTHR19338:SF8	no description	0.00034		GO:0042450	arginine biosynthetic process via ornithine	4	1	0.05	0.05319
RIFPA_jg6647.t2	0.86	0.86	10.207	1.483	PTHR11339:SF373	no description	1e-46		GO:0071586	CAAX-box protein processing	4	1	0.05	0.05319
RIFPA_jg2261.t1	1	1	7.86	1.48	PTHR13018:SF97	no description	1.4e-05		GO:0006414	translational elongation	29	2	0.39	0.05854
RIFPA_jg16021.t1	0.98	0.98	8.123	1.476	PTHR11876:SF28	no description	3.9e-08		GO:0015693	magnesium ion transport	5	1	0.07	0.06604
RIFPA_jg16019.t6	1	1	7.76	1.474	PTHR37999	family not named	2.5e-35		GO:0006546	glycine catabolic process	5	1	0.07	0.06604
RIFPA_jg15698.t1	1	1	7.719	1.471	PTHR24044:SF412	neurogenic locus notch homolog protein 4	7.9e-103		GO:0009247	glycolipid biosynthetic process	71	3	0.96	0.07197
RIFPA_jg7906.t3	1	1	7.707	1.471	PTHR11461:SF211	accessory gland protein acp76a-related	4.3e-65		Molecular function
RIFPA_jg11167.t1	0.9	0.9	9.348	1.471	PTHR21113:SF6	no description	5.1e-76		GO:0008061	chitin binding	428	23	5.81	2.6e-08
RIFPA_jg2322.t2	1	1	7.675	1.469	PTHR13802:SF52	lp19846p-related	3.8e-78		GO:0008107	galactoside 2-alpha-L-fucosyltransferase activity	21	4	0.29	0.00017
RIFPA_jg2261.t2	1	1	7.638	1.466	-	-	-		GO:0061608	nuclear import signal receptor activity	11	3	0.15	0.00038
RIFPA_jg30966.t2	0.86	0.86	9.621	1.447	PTHR41158	family not named	5.2e-07		GO:0003796	lysozyme activity	27	4	0.37	0.00046
RIFPA_jg16177.t1	1	1	7.272	1.444	PTHR15031:SF0	cartilage intermediate layer protein 2	0.00021		GO:0070006	metalloaminopeptidase activity	5	2	0.07	0.00179
RIFPA_jg2947.t4	0.88	0.88	9.242	1.444	PTHR22802:SF385	no description	3e-42		GO:0008484	sulfuric ester hydrolase activity	28	3	0.38	0.00632
RIFPA_jg28903.t2	1	1	7.24	1.442	PTHR45645	family not named	4.2e-28		GO:0001733	galactosylceramide sulfotransferase activity	30	3	0.41	0.00768
RIFPA_jg31934.t2	0.94	0.94	8.206	1.441	PTHR24264	family not named	1e-77		GO:0004392	heme oxygenase (decyclizing) activity	10	2	0.14	0.0077
RIFPA_jg13780.t1	1	1	7.142	1.436	PTHR45938:SF4	no description	3e-35		GO:0051015	actin filament binding	59	4	0.8	0.00845
RIFPA_jg16023.t1	0.86	0.86	9.332	1.43	PTHR37389	family not named	6.2e-06		GO:0003746	translation elongation factor activity	17	2	0.23	0.02186
RIFPA_jg14250.t3	1	1	6.927	1.423	PTHR24020	family not named	3.3e-37		GO:0008146	sulfotransferase activity	111	7	1.51	0.02391
RIFPA_jg30383.t3	1	1	6.842	1.418	PTHR24020:SF32	no description	2.7e-16		GO:0004866	endopeptidase inhibitor activity	115	6	1.56	0.02548
RIFPA_jg1469.t1	0.92	0.92	8.028	1.41	PTHR33088:SF35	no description	0.00011		GO:0016787	hydrolase activity	3691	65	50.12	0.0262
RIFPA_jg27973.t1	1	1	6.634	1.405	PTHR21523:SF36	mlt-ten (mlt-10) related	2.7e-46		GO:0004047	aminomethyltransferase activity	2	1	0.03	0.02698
RIFPA_jg12284.t1	1	1	6.62	1.404	PTHR42535	family not named	1.1e-09		GO:0016757	transferase activity, transferring glycosyl groups	559	14	7.59	0.02927
RIFPA_jg12284.t3	1	1	6.62	1.404	PTHR42535	family not named	1.1e-09		GO:0008237	metallopeptidase activity	360	14	4.89	0.03027
RIFPA_jg31207.t1	1	1	6.623	1.404	PTHR23049	myosin regulatory light chain 2	2.3e-55		GO:0004222	metalloendopeptidase activity	227	7	3.08	0.036
RIFPA_jg24020.t1	0.9	0.9	8.227	1.402	PTHR11461:SF204	serpin b6	7.8e-89		GO:0003986	acetyl-CoA hydrolase activity	3	1	0.04	0.04019
RIFPA_jg21993.t1	1	1	6.547	1.4	PTHR24044:SF417	no description	4e-24		GO:0004377	GDP-Man:Man3GlcNAc2-PP-Dol alpha-1,2-mannosyltransferase activity	3	1	0.04	0.04019
RIFPA_jg16167.t1	1	1	6.417	1.392	-	-	-		GO:0008775	acetate CoA-transferase activity	3	1	0.04	0.04019
RIFPA_jg16542.t1	0.9	0.9	8.066	1.392	PTHR33935:SF16	no description	3.7e-06		Cellular component
RIFPA_jg11058.t2	1	1	6.354	1.388	PTHR10127:SF790	zinc metalloproteinase nas-37	1.5e-79		GO:0005576	extracellular region	630	31	9.02	1.2e-07
RIFPA_jg11058.t3	1	1	6.305	1.385	PTHR10127:SF801	zinc metalloproteinase nas-30	1.1e-79		GO:0005615	extracellular space	50	6	0.72	7.2e-05
RIFPA_jg29309.t1	1	1	6.313	1.385	PTHR45901	family not named	1.7e-62		GO:0005794	Golgi apparatus	108	5	1.55	0.02
RIFPA_jg28834.t1	0.88	0.88	8.252	1.384	PTHR10334:SF382	gli pathogenesis-related 1b	3.1e-18		GO:0030015	CCR4-NOT core complex	3	1	0.04	0.042
RIFPA_jg12258.t4	0.98	0.98	6.555	1.38	PTHR13802:SF43	sushi domain-containing protein 2	1.9e-29		GO:0042025	host cell nucleus	245	7	3.51	0.062
RIFPA_jg23288.t3	1	1	6.2	1.379	PTHR34490	family not named	5.8e-12		GO:0030121	AP-1 adaptor complex	5	1	0.07	0.07
RIFPA_jg31934.t7	0.98	0.98	6.514	1.378	PTHR24253:SF26	no description	3.2e-149		GO:0030904	retromer complex	6	1	0.09	0.083
TOP50 – Tissue-specific genes									GO:0000220	vacuolar proton-transporting V-type ATPa...	7	1	0.1	0.096
									GO:0016012	sarcoglycan complex	7	1	0.1	0.096
Tissue specific genes with Panther annotation									GO:0000159	protein phosphatase type 2A complex	11	1	0.16	0.147
external_gene_name	PANTHER family	PANTHER annotation	PANTHER evalue						GO:0005829	cytosol	74	2	1.06	0.159
RIFPA_jg18153.t1	PTHR42985	Family Not Named	4.1e-199						GO:0030131	clathrin adaptor complex	21	2	0.3	0.205
RIFPA_jg19846.t2	PTHR10340:SF13	Sphingomyelinase Phosphodiesterase C	1.8e-123						GO:0019867	outer membrane	17	1	0.24	0.218
RIFPA_jg7307.t2	PTHR10342:SF68	Arylsulfatase I	3.4e-179						GO:0005643	nuclear pore	20	1	0.29	0.251
RIFPA_jg9593.t2	PTHR11909:SF352		1.4e-95						GO:0031461	cullin-RING ubiquitin ligase complex	21	1	0.3	0.262
RIFPA_jg21993.t1	PTHR24044:SF417		4.5e-23						GO:0005852	eukaryotic translation initiation factor 3 complex	24	1	0.34	0.293
RIFPA_jg3739.t5	PTHR21224	Uncharacterized	0						GO:0005634	nucleus	822	10	11.77	0.338
RIFPA_jg1937.t1	PTHR23275:SF31		2.3e-10						GO:0000139	Golgi membrane	32	1	0.46	0.37
RIFPA_jg21607.t1	PTHR47174:SF3	Bridging Integrator 3	2.8e-53						GO:0030176	vacuolar proton-transporting V-type ATPase, V0 domain	32	1	0.46	0.37
RIFPA_jg5255.t1	PTHR10579:SF66	Calcium-Activated Chloride Channel Regulator 2	1.6e-126						GO:0005833	hemoglobin complex	42	1	0.6	0.455
RIFPA_jg19594.t2	PTHR45857:SF4	Multiple Wing Hairs, Isoform C	1.5e-113
RIFPA_jg8858.t3	PTHR23169:SF7	Envoplakin-Related	2.3e-17
RIFPA_jg974.t1	PTHR15077	Fas-Associating Death Domain-Containing Protein Fadd	9.3e-20
RIFPA_jg27049.t7	PTHR12587:SF18	Liprin-Beta-2	8e-14
RIFPA_jg19594.t7	PTHR45857	Family Not Named	3.5e-54
RIFPA_jg26548.t1	PTHR21461	Uncharacterized	2.1e-52
RIFPA_jg30985.t1	PTHR15486:SF0	Ancient Ubiquitous Protein 1	4e-64
RIFPA_jg13327.t1	PTHR11927	Galactoside 2-L-Fucosyltransferase	4.5e-48
RIFPA_jg25076.t3	PTHR11485:SF29	Ld22449p	2.6e-222
RIFPA_jg7906.t3	PTHR11461:SF211	Accessory Gland Protein Acp76a-Related	4.8e-64
RIFPA_jg3050.t2	PTHR34592:SF3		7.3e-20
RIFPA_jg8235.t2	PTHR47217	Family Not Named	2e-16
RIFPA_jg27973.t1	PTHR21523:SF36	Mlt-Ten (Mlt-10) Related	3e-45
RIFPA_jg11058.t1	PTHR10127:SF801	Zinc Metalloproteinase Nas-30	1.1e-78
RIFPA_jg1024.t1	PTHR10778:SF13	Adenosine 3'-Phospho 5'-Phosphosulfate Transporter 1	3.6e-133
RIFPA_jg23847.t2	PTHR11835:SF60	Isocitrate Dehydrogenase [Nad] Subunit Gamma, Mitochondrial	2e-163
RIFPA_jg27386.t2	PTHR11801:SF39	Signal Transducer And Activator Of Transcription 5b	3.2e-243
RIFPA_jg15862.t3	PTHR10865:SF24	Mesoderm Induction Early Response Protein 1	9.6e-110
RIFPA_jg12754.t2	PTHR10010:SF46		4e-221
RIFPA_jg1431.t2	PTHR45964	Family Not Named	2.2e-39
RIFPA_jg16577.t5	PTHR11486:SF135		0.00015
RIFPA_jg28018.t2	PTHR45842:SF3	Leucine-Rich Repeat And Fibronectin Type-Iii Domain-Containing Protein 4	1.9e-45
RIFPA_jg23293.t2	PTHR34490	Family Not Named	1.3e-12
RIFPA_jg3731.t1	PTHR12370:SF1	Phospholipase B-Like 1	1.2e-192
RIFPA_jg7797.t3	PTHR12815:SF18	Sorting And Assembly Machinery Component 50 Homolog	1.1e-107
RIFPA_jg1326.t1	PTHR11819:SF193		8.7e-263
RIFPA_jg2075.t1	PTHR45740	Family Not Named	4.3e-136
RIFPA_jg16209.t2	PTHR24031:SF125	Atp-Dependent Rna Helicase Ddx42	1e-152
RIFPA_jg3082.t1	PTHR24347:SF412	Calcium/Calmodulin Dependent Protein Kinase I	3.7e-55
RIFPA_jg18098.t2	PTHR31389	Family Not Named	3.7e-23
RIFPA_jg24249.t1	PTHR11685:SF245		1.1e-80
RIFPA_jg29220.t3	PTHR16091:SF1	Tetratricopeptide Repeat Protein 17	0
RIFPA_jg13780.t1	PTHR45938:SF4		3.4e-34
RIFPA_jg20732.t2	PTHR21427:SF19	Ubiquinone Biosynthesis Protein Coq9, Mitochondrial	2.8e-65
RIFPA_jg25636.t3	PTHR10529:SF257	Ap-1 Complex Subunit Mu-1	3.9e-254
RIFPA_jg510.t1	PTHR45682	Family Not Named	5.7e-45
RIFPA_jg12333.t2	PTHR24338:SF0	Muscle Segmentation Homeobox	3.2e-27
RIFPA_jg20186.t2	PTHR19134:SF203	Receptor-Type Tyrosine-Protein Phosphatase F	0
RIFPA_jg11064.t1	PTHR14647	Galactose-3-O-Sulfotransferase	1.8e-65
RIFPA_jg26998.t2	PTHR10894:SF1	Nucleolar Protein 58	5.2e-223
RIFPA_jg5629.t2	PTHR13019:SF19		1e-73
RIFPA_jg25981.t1	PTHR12383:SF16	Mitochondrial Inner Membrane Protease Subunit 1	1e-58
RIFPA_jg14278.t2	PTHR32089:SF68		6.6e-168
RIFPA_jg24195.t4	PTHR44170:SF15	Neuronal Cell Adhesion Molecule	1.8e-133
RIFPA_jg26764.t2	PTHR10644:SF3	Dna Damage-Binding Protein 1	0
RIFPA_jg28903.t5	PTHR45645	Family Not Named	2.2e-28
RIFPA_jg27635.t2	PTHR11800:SF2	Dna-Directed Rna Polymerase Ii Subunit Rpb3	5.9e-59
RIFPA_jg16642.t2	PTHR47113	Family Not Named	1.3e-156
RIFPA_jg2257.t1	PTHR23257:SF737	Serine/Threonine-Protein Kinase Ddb_G0267686-Related	8.5e-05
RIFPA_jg5241.t2	PTHR10378:SF8	Lim Domain-Binding Protein 2	9.2e-163
RIFPA_jg23288.t3	PTHR34490	Family Not Named	6.6e-11
RIFPA_jg15591.t2	PTHR12961	Conserved Oligomeric Golgi Complex Component 2	6.8e-233
RIFPA_jg14069.t2	PTHR11927	Galactoside 2-L-Fucosyltransferase	3.1e-53
RIFPA_jg22580.t1	PTHR12791:SF37	Bet1-Like Protein	7.4e-44
RIFPA_jg20948.t1	PTHR11119:SF91		1e-161
RIFPA_jg10396.t1	PTHR45993	Family Not Named	7.9e-80
RIFPA_jg10329.t7	PTHR10655:SF17	Lysophospholipase-Like Protein 1	5.2e-17
RIFPA_jg8392.t1	PTHR11932:SF131	Cullin-2	0
RIFPA_jg12258.t2	PTHR13802:SF43	Sushi Domain-Containing Protein 2	2.1e-28
RIFPA_jg24312.t2	PTHR23077:SF69	Transitional Endoplasmic Reticulum Atpase	0
RIFPA_jg16470.t2	PTHR24031:SF584	Atp-Dependent Rna Helicase Ddx3y	1.5e-232
RIFPA_jg6213.t2	PTHR45985	Family Not Named	1.5e-60
RIFPA_jg18819.t1	PTHR14647	Galactose-3-O-Sulfotransferase	5.1e-94
RIFPA_jg10858.t2	PTHR23301:SF69	Uterine Lumin Expressed/Locailized	9e-07
RIFPA_jg20226.t1	PTHR21184	Family Not Named	2.3e-88
RIFPA_jg21262.t4	PTHR11849	Ets	5.2e-34
RIFPA_jg4149.t2	PTHR12537:SF52	Pumilio Homolog 2	1e-257
RIFPA_jg22846.t3	PTHR23147:SF103	Tar Dna-Binding Protein 43	1.1e-118
RIFPA_jg15657.t2	PTHR10231:SF43	Udp-Galactose Translocator	1.3e-117
RIFPA_jg14152.t1	PTHR24356:SF138	Serine/Threonine-Protein Kinase Lats1	1.1e-277
RIFPA_jg17605.t2	PTHR13169:SF2	Ubiquitin-Like Protein	1.6e-28
RIFPA_jg17728.t2	PTHR23327:SF41	Lon Peptidase N-Terminal Domain And Ring Finger Protein 3	7e-154
RIFPA_jg15516.t1	PTHR11022:SF65		2.8e-52
RIFPA_jg16353.t1	PTHR23338:SF32	Small Nuclear Ribonucleoprotein Smd1a	1.7e-54
RIFPA_jg11016.t5	PTHR11640:SF113	Immunoglobulin Superfamily, Member 9a	2.9e-22
RIFPA_jg26139.t1	PTHR22600:SF21		2e-161
RIFPA_jg15053.t2	PTHR12345:SF13	Syntenin-2	1.7e-97
RIFPA_jg24050.t1	PTHR23316:SF8	Importin Subunit Alpha-7	9.2e-286
RIFPA_jg10219.t2	PTHR21236:SF7	Protein Yipf4	1.5e-91
RIFPA_jg28904.t2	PTHR45645	Family Not Named	2.8e-57
RIFPA_jg30895.t2	PTHR23500:SF157	Solute Carrier Family 2, Facilitated Glucose Transporter Member 8	3.7e-120
RIFPA_jg20850.t4	PTHR24104:SF29		5.3e-80
RIFPA_jg5234.t2	PTHR13254:SF2	Golgin Subfamily A Member 7b	9.5e-58
RIFPA_jg2947.t1	PTHR22802:SF385		1.5e-22
RIFPA_jg23290.t3	PTHR34490	Family Not Named	2.4e-11
RIFPA_jg1510.t2	PTHR11532:SF73	Carboxypeptidase D	1.2e-171
RIFPA_jg3319.t1	PTHR10778:SF10	Solute Carrier Family 35 Member B1	2e-104
RIFPA_jg16791.t1	PTHR24365:SF521	Toll-Like Receptor 4	4.2e-62
RIFPA_jg930.t1	PTHR13438	Multisynthetase Complex Auxiliary Component Jtv-1 Protein	1.8e-81
RIFPA_jg24851.t2	PTHR10233:SF14	Translation Initiation Factor Eif-2b Subunit Delta	1.3e-183
RIFPA_jg14638.t1	PTHR21461	Uncharacterized	1.8e-51
RIFPA_jg24028.t1	PTHR47883:SF2		4.4e-181
RIFPA_jg2096.t5	PTHR46207	Family Not Named	4.9e-168
RIFPA_jg12615.t1	PTHR19277:SF157	B6	0.00031
RIFPA_jg21802.t2	PTHR13923	Sec31-Related Protein	0
RIFPA_jg31477.t1	PTHR24012	Rna Binding Protein	5.7e-15
RIFPA_jg21028.t1	PTHR23291:SF81	X-Box Promoter Element Regulated	6.6e-103
RIFPA_jg31205.t3	PTHR12103:SF17	Cytosolic Purine 5'-Nucleotidase	3e-76
RIFPA_jg32068.t2	PTHR14369	Surfeit Locus Protein 6	1.5e-59
RIFPA_jg10178.t2	PTHR12984:SF3	N-Terminal Kinase-Like Protein	3.8e-255
RIFPA_jg22808.t2	PTHR11960:SF18	Eukaryotic Translation Initiation Factor 4e Type 3	1.6e-22
RIFPA_jg30198.t3	PTHR46780:SF8	Si:Ch1073-75o15.4-Related	5.1e-35
RIFPA_jg28709.t1	PTHR47139	Family Not Named	7.6e-23
RIFPA_jg27141.t2	PTHR31733:SF3		2.5e-171
RIFPA_jg13828.t2	PTHR23356	Dpy30-Related	6.2e-26
RIFPA_jg23523.t1	PTHR46830	Family Not Named	2.5e-52
RIFPA_jg23001.t4	PTHR43511:SF4	Utp--Glucose-1-Phosphate Uridylyltransferase	5.2e-218
RIFPA_jg24178.t5	PTHR24356:SF347	Protein Kinase C Delta Type Homolog-Related	7.9e-238
RIFPA_jg28585.t1	PTHR10221:SF12	Transcription Initiation Factor Tfiid Subunit 6	4.4e-220
RIFPA_jg8554.t1	PTHR24361:SF689	Serine/Threonine-Protein Kinase 25	1.8e-144
RIFPA_jg6143.t1	PTHR13217	Family Not Named	8.9e-184
RIFPA_jg5682.t1	PTHR11177:SF217	Oviduct-Specific Glycoprotein	2.3e-135
RIFPA_jg9963.t1	PTHR10609:SF26		3.3e-145
RIFPA_jg18120.t2	PTHR11675:SF43	Polypeptide N-Acetylgalactosaminyltransferase 1	2.2e-199
RIFPA_jg28822.t7	PTHR10334:SF344	At27079p-Related	3.6e-29
RIFPA_jg18970.t1	PTHR45080:SF14	Klingon	2.7e-74
RIFPA_jg11166.t3	PTHR21113:SF6		1.3e-72
RIFPA_jg14025.t2	PTHR14938	Family Not Named	4.2e-27
RIFPA_jg28687.t1	PTHR24056:SF370		1.7e-163
RIFPA_jg17047.t1	PTHR24044:SF451		7.4e-25
RIFPA_jg24528.t3	PTHR23151:SF57	Pyruvate Dehydrogenase Protein X Component, Mitochondrial	3.1e-186
RIFPA_jg31167.t4	PTHR12268:SF13	E3 Ubiquitin-Protein Ligase Kcmf1	1.2e-43
RIFPA_jg18840.t3	PTHR20886	Family Not Named	1.3e-164
RIFPA_jg8581.t7	PTHR45733:SF9		0.00065
RIFPA_jg10963.t1	PTHR34490	Family Not Named	3.4e-13
RIFPA_jg10513.t4	PTHR22991	Uncharacterized	4.9e-42
RIFPA_jg24438.t2	PTHR43407:SF1	Lengsin	1.8e-106
RIFPA_jg16523.t1	PTHR11525:SF0	Farnesyl Pyrophosphate Synthase	2.5e-158
RIFPA_jg4974.t2	PTHR21236:SF6	Protein Yipf5	7.3e-96
RIFPA_jg23534.t2	PTHR44156:SF2	F-Box/Wd Repeat-Containing Protein 1a	8.3e-244
RIFPA_jg13491.t3	PTHR15854:SF4	Thap Domain-Containing Protein 4	5e-64
RIFPA_jg12069.t1	PTHR30574	Inner Membrane Protein Yede	3.6e-59
RIFPA_jg29636.t3	PTHR11419	Interferon Gamma	0.00034
RIFPA_jg14361.t4	PTHR15907:SF130		1e-21
RIFPA_jg7159.t2	PTHR12231:SF245		4.1e-103
RIFPA_jg10003.t3	PTHR13225	Misexpression Suppressor Of Ras 6	7e-10
RIFPA_jg14282.t3	PTHR35889:SF2		1.9e-14
RIFPA_jg17428.t1	PTHR11552	Glucose-Methanol-Choline Gmc Oxidoreductase	3.7e-170
RIFPA_jg4606.t8	PTHR13802:SF43	Sushi Domain-Containing Protein 2	3.6e-38
RIFPA_jg6651.t2	PTHR11339:SF380	Zonadhesin,-Like	3.2e-25
RIFPA_jg12614.t1	PTHR11360	Monocarboxylate Transporter	3.2e-85
RIFPA_jg31863.t7	PTHR24020	Family Not Named	4.5e-30
RIFPA_jg16497.t3	PTHR24023:SF960	Collagen Type Xxv Alpha 1 Chain	7.4e-30
RIFPA_jg16786.t1	PTHR31171	Family Not Named	9.1e-34
RIFPA_jg31910.t2	PTHR18914:SF9	Catenin Alpha	0
RIFPA_jg6906.t1	PTHR24361:SF425	Serine/Threonine-Protein Kinase 4	4.5e-169
RIFPA_jg18559.t2	PTHR40237	Family Not Named	7.3e-80
RIFPA_jg13240.t2	PTHR45703:SF14		0
RIFPA_jg393.t1	PTHR11412	Macroglobulin/Complement	0
RIFPA_jg8151.t2	PTHR24349:SF63	Map Kinase-Activated Protein Kinase 2	1.5e-157
RIFPA_jg11333.t1	PTHR14255:SF12	Protein Cereblon	2.6e-112
RIFPA_jg28662.t2	PTHR12646:SF0	Dol-P-Man:Man(5)Glcnac(2)-Pp-Dol Alpha-1,3-Mannosyltransferase	2.7e-144
RIFPA_jg11058.t2	PTHR10127:SF790	Zinc Metalloproteinase Nas-37	1.7e-78
RIFPA_jg29035.t1	PTHR10704	Carbohydrate Sulfotransferase	1.1e-55
RIFPA_jg8920.t1	PTHR11927	Galactoside 2-L-Fucosyltransferase	8.9e-69
RIFPA_jg2262.t1	PTHR11177:SF332	Chitinase, Acidic.1	3.2e-08
RIFPA_jg6254.t7	PTHR34491:SF5		0
RIFPA_jg17825.t1	PTHR10962:SF1		1.7e-12
RIFPA_jg18174.t5	PTHR11412:SF146	Ld23292p	5.5e-277
RIFPA_jg4572.t1	PTHR10720:SF1	Heme Oxygenase 1	6.8e-79
RIFPA_jg9663.t1	PTHR11132:SF247	Udp-Glucuronic Acid/Udp-N-Acetylgalactosamine Transporter	3.3e-107
RIFPA_jg13139.t1	PTHR43380:SF1	2-Oxoisovalerate Dehydrogenase Subunit Alpha-Related	1.1e-195
RIFPA_jg10329.t1	PTHR10655:SF17	Lysophospholipase-Like Protein 1	4.5e-43
RIFPA_jg26761.t2	PTHR11409:SF39	Adenosine Deaminase 2	4.2e-157
RIFPA_jg12041.t3	PTHR15715:SF18	Centrosomal Protein Of 170 Kda Protein B	3.3e-14
RIFPA_jg2258.t2	PTHR11177:SF332	Chitinase, Acidic.1	3.3e-07
RIFPA_jg24023.t1	PTHR22906:SF11	Properdin	2.6e-17
RIFPA_jg26560.t2	PTHR11405:SF38	Carbamoyl-Phosphate Synthase [Ammonia], Mitochondrial	0
RIFPA_jg23594.t1	PTHR13703:SF41	Mothers Against Decapentaplegic Homolog 9	9.9e-250
RIFPA_jg22299.t2	PTHR22957:SF300	Tbc1 Domain Family Member 15	1.4e-206
RIFPA_jg1990.t1	PTHR11530	D-Amino Acid Oxidase	1.3e-106
RIFPA_jg7441.t1	PTHR21420:SF3	Gdp-Fucose Protein O-Fucosyltransferase 1	3.6e-150
RIFPA_jg16905.t3	PTHR22749:SF7	Riboflavin Kinase	3.2e-39
RIFPA_jg25244.t1	PTHR46989	Family Not Named	4.4e-28
RIFPA_jg31234.t1	PTHR24082:SF283	Nuclear Hormone Receptor Hr96	1.8e-125
RIFPA_jg16145.t12	PTHR24012:SF755	Rna-Binding Motif, Single Stranded-Interacting Protein 2a-Related	1.9e-88
RIFPA_jg9479.t3	PTHR23033:SF13	Glycoprotein-N-Acetylgalactosamine 3-Beta-Galactosyltransferase 1	7e-98
RIFPA_jg12000.t1	PTHR46458:SF5		8.6e-38
RIFPA_jg20902.t3	PTHR11132:SF255	Gdp-Fucose Transporter 1	4.3e-132
RIFPA_jg19056.t1	PTHR12000:SF1	Gpi-Anchor Transamidase	5.1e-143
RIFPA_jg18665.t1	PTHR10720	Heme Oxygenase	1.4e-59
RIFPA_jg31207.t1	PTHR23049	Myosin Regulatory Light Chain 2	2.6e-54
RIFPA_jg30602.t4	PTHR10974:SF68		2.4e-131
RIFPA_jg21435.t6	PTHR11003:SF98	Twik Family Of Potassium Channels	0.001
RIFPA_jg21716.t3	PTHR13869:SF24		1.7e-06
RIFPA_jg20948.t2	PTHR11119:SF91		7.8e-168
RIFPA_jg12284.t1	PTHR42535	Family Not Named	1.3e-08
RIFPA_jg26330.t4	PTHR12461:SF35		5.1e-25
RIFPA_jg14069.t1	PTHR11927	Galactoside 2-L-Fucosyltransferase	8.6e-31
RIFPA_jg10100.t2	PTHR24033	Family Not Named	8.9e-16
RIFPA_jg18184.t1	PTHR11412:SF136	Cd109 Antigen	6.7e-260
RIFPA_jg11364.t1	PTHR12883:SF0	Coiled-Coil Domain-Containing Protein 47	3.8e-130
RIFPA_jg22477.t1	PTHR19353:SF60		5.3e-162
RIFPA_jg3276.t2	PTHR45788:SF4	Tricarboxylate Transport Protein, Mitochondrial	6.6e-142
RIFPA_jg19408.t1	PTHR22957:SF439	Rab Gtpase-Activating Protein 1	6.3e-265
RIFPA_jg19449.t1	PTHR13864:SF10	Nescient Helix Loop Helix 2	5.1e-56
RIFPA_jg1271.t1	PTHR12269	Eukaryotic Translation Initiation Factor 4e Transporter	2.4e-98
RIFPA_jg12258.t1	PTHR13802:SF52	Lp19846p-Related	4.9e-130
RIFPA_jg13411.t1	PTHR24020:SF34		2.3e-79
RIFPA_jg5835.t3	PTHR23304:SF165		7.5e-68
RIFPA_jg10481.t5	PTHR15653:SF3	Striatin-3	7.4e-265
RIFPA_jg26189.t6	PTHR19269:SF45	Tropomyosin-1, Isoforms 33/34	8.2e-81
RIFPA_jg16775.t2	PTHR35936:SF17	Glutamine-Binding Periplasmic Protein	8.6e-14
RIFPA_jg15903.t1	PTHR21268	Uncharacterized	3.9e-27
RIFPA_jg6978.t3	PTHR24251:SF16	Ovochymase-2	0
RIFPA_jg15698.t1	PTHR24044:SF412	Neurogenic Locus Notch Homolog Protein 4	8.8e-102
RIFPA_jg15918.t1	PTHR19265	Meiosis-Specific Nuclear Structural Protein 1	1.7e-129
RIFPA_jg5110.t1	PTHR22730	Prominin Prom Protein	4.5e-139
RIFPA_jg6540.t2	PTHR16172:SF22	Major Facilitator Superfamily Domain-Containing Protein 6-Like	2.4e-90
RIFPA_jg10839.t3	PTHR11675:SF63	Polypeptide N-Acetylgalactosaminyltransferase	3.3e-167
RIFPA_jg24041.t1	PTHR12474	P53 Regulated Pa26 Nuclear Protein Sestrin	1.5e-164
RIFPA_jg5291.t4	PTHR11153:SF14	Sideroflexin-2	2.5e-135
RIFPA_jg3241.t2	PTHR16356	Transmembrane And Coiled-Coil Domain-Containing Protein 6 Tmco6	4e-95
RIFPA_jg10029.t2	PTHR22744	Helix Loop Helix Protein 21-Related	1.6e-45
RIFPA_jg29463.t5	PTHR11915:SF425	Alpha-Actinin-4	0
RIFPA_jg27560.t8	PTHR12577:SF6	Dachshund, Isoform B	2.2e-73
RIFPA_jg25039.t2	PTHR15414:SF0	Protein Os-9	7.1e-50
RIFPA_jg23292.t2	PTHR34490	Family Not Named	2.1e-12
RIFPA_jg14361.t2	PTHR35684	Family Not Named	1.2e-29
RIFPA_jg2595.t1	PTHR20961:SF92		6.8e-52
RIFPA_jg4945.t3	PTHR13802:SF43	Sushi Domain-Containing Protein 2	1e-141
RIFPA_jg16177.t2	PTHR18841:SF0		7e-05
RIFPA_jg2322.t2	PTHR13802:SF52	Lp19846p-Related	4.3e-77
RIFPA_jg27789.t2	PTHR12131:SF7	Exosome Rna Helicase Mtr4	0
RIFPA_jg13379.t1	PTHR23024:SF352	Arylacetamide Deacetylase-Like 4	5.4e-67
RIFPA_jg18100.t2	PTHR31389:SF4	Ld39211p	7.6e-13
RIFPA_jg18148.t1	PTHR11474:SF68	Tyrosinase	1.2e-58
RIFPA_jg1376.t2	PTHR42861:SF18	Sarcoplasmic/Endoplasmic Reticulum Calcium Atpase 2	0
RIFPA_jg21030.t1	PTHR30389:SF0	Fumarate Hydratase Class I, Anaerobic	5.2e-305
RIFPA_jg15290.t3	PTHR35889:SF2		2.5e-12
RIFPA_jg11322.t3	PTHR24020	Family Not Named	7.9e-170
RIFPA_jg4261.t5	PTHR11909:SF151	Casein Kinase I Isoform Gamma-3	4.2e-121
RIFPA_jg6675.t1	PTHR42757:SF32	Protein Amalgam	6.9e-18
RIFPA_jg19201.t2	PTHR14202:SF0	60 Kda Ss-A/Ro Ribonucleoprotein	1.4e-162
RIFPA_jg10455.t1	PTHR13334	Mitochondrial 28s Ribosomal Protein S10	1.5e-66
RIFPA_jg27972.t1	PTHR16451	Mitochondrial Dynamics Proteins 49/51 Family Member	7.2e-36
RIFPA_jg18491.t1	PTHR19969:SF14	Dreadlocks, Isoform B	8.3e-105
RIFPA_jg6978.t2	PTHR24255	Family Not Named	3e-78
RIFPA_jg5613.t5	PTHR24155:SF11	Caskin, Isoform B	2.1e-88
RIFPA_jg30785.t4	PTHR22115	C3orf6 Protein-Related	2.1e-08
RIFPA_jg3127.t2	PTHR24064:SF457	Transporter Svopl-Related	1.3e-169
RIFPA_jg29034.t2	PTHR24031:SF344	Atp-Dependent Rna Helicase Ddx19a	1.4e-188
RIFPA_jg12916.t1	PTHR11829:SF209	Forkhead Box Protein B1	1.3e-86
RIFPA_jg2274.t1	PTHR45832:SF1		5.6e-233
RIFPA_jg13002.t2	PTHR22802:SF195	Cd209 Molecule-Related	3.1e-20
RIFPA_jg6647.t1	PTHR11339:SF373		3.3e-29
RIFPA_jg26542.t4	PTHR44200:SF1	Dnaj Homolog Subfamily C Member 7	4.9e-115
RIFPA_jg24405.t1	PTHR24073:SF587	Ras-Related Protein Rab-27b	7e-87
RIFPA_jg26887.t2	PTHR13504:SF34	Adenosine Monophosphate-Protein Transferase Ficd	3.8e-161
RIFPA_jg5507.t2	PTHR10855:SF2	Cop9 Signalosome Complex Subunit 4	7.3e-160
RIFPA_jg2322.t3	PTHR13802:SF52	Lp19846p-Related	7.1e-78
RIFPA_jg2261.t1	PTHR13018:SF97		0.00015
RIFPA_jg14250.t3	PTHR24020	Family Not Named	3.8e-36
RIFPA_jg31936.t1	PTHR24253	Family Not Named	1e-63
RIFPA_jg11763.t2	PTHR10127:SF801	Zinc Metalloproteinase Nas-30	4.3e-80
RIFPA_jg10712.t5	PTHR13793:SF106	Alhambra, Isoform P	2e-175
RIFPA_jg12862.t1	PTHR22589:SF67	Peroxisomal Carnitine O-Octanoyltransferase	2.1e-212
RIFPA_jg8554.t5	PTHR24361:SF689	Serine/Threonine-Protein Kinase 25	2.8e-174
RIFPA_jg8361.t1	PTHR13530	Tbc1 Domain Family Member 7	6.7e-48
RIFPA_jg11058.t3	PTHR10127:SF801	Zinc Metalloproteinase Nas-30	1.2e-78
RIFPA_jg4593.t1	PTHR11452:SF58		2.4e-134
RIFPA_jg12187.t1	PTHR12349:SF2		1.2e-143
RIFPA_jg23613.t4	PTHR33562	Family Not Named	9.4e-06
RIFPA_jg27311.t1	PTHR12746:SF2	60s Ribosomal Export Protein Nmd3	4.3e-175
RIFPA_jg17803.t1	PTHR11675:SF23	N-Acetylgalactosaminyltransferase 4-Related	9.2e-239
RIFPA_jg15956.t2	PTHR11741:SF0	Elongation Factor Ts, Mitochondrial	4.2e-16
RIFPA_jg25076.t1	PTHR11485:SF29	Ld22449p	2.8e-218
RIFPA_jg19278.t3	PTHR34524:SF1	Upf0686 Protein C11orf1	1.7e-40
RIFPA_jg32025.t1	PTHR11929:SF192		2.6e-39
RIFPA_jg17128.t1	PTHR31750:SF12		6.3e-05
RIFPA_jg16082.t1	PTHR13723:SF259		5.1e-13
RIFPA_jg6651.t1	PTHR11339:SF373		4.6e-41
RIFPA_jg29132.t1	PTHR13802:SF52	Lp19846p-Related	1e-22
RIFPA_jg24743.t3	PTHR45831:SF3	Small Glutamine-Rich Tetratricopeptide Repeat-Containing Protein Alpha	1.1e-88
RIFPA_jg2532.t2	PTHR18934:SF95	Pre-Mrna-Splicing Factor Atp-Dependent Rna Helicase Dhx15	0
RIFPA_jg24259.t3	PTHR12812:SF3	Heparan-Sulfate 6-O-Sulfotransferase 3	7.5e-84
RIFPA_jg18378.t3	PTHR11339	Extracellular Matrix Glycoprotein Related	1.4e-148
RIFPA_jg20314.t1	PTHR24115:SF744	Kinesin-Like Protein Kif3b	6.1e-184
RIFPA_jg22385.t1	PTHR21625:SF0	Dynein Regulatory Complex Subunit 2	1.3e-177
RIFPA_jg28141.t3	PTHR23326:SF1	Ccr4-Not Transcription Complex Subunit 3	4.6e-215
RIFPA_jg28795.t2	PTHR10986	39s Ribosomal Protein L20	6.4e-27
RIFPA_jg18840.t2	PTHR20886	Family Not Named	3.7e-234
RIFPA_jg31247.t1	PTHR13261	Brca2 And Cdkn1a Interacting Protein	1.2e-74
RIFPA_jg12964.t2	PTHR11036:SF131	Mip07328p	7.2e-177
RIFPA_jg5034.t1	PTHR21142	Sarcoglycans	1.1e-90
RIFPA_jg29857.t4	PTHR24392:SF44		1.5e-147
RIFPA_jg26824.t1	PTHR46180:SF1	Vinculin	0
RIFPA_jg19807.t1	PTHR12958:SF3	Zinc Finger Protein Ush	2.2e-101
RIFPA_jg10390.t1	PTHR13046	Protease U48 Caax Prenyl Protease Rce1	5.2e-79
RIFPA_jg23118.t2	PTHR43763	Family Not Named	0
RIFPA_jg1272.t2	PTHR43127:SF1	Developmentally-Regulated Gtp-Binding Protein 1	3.9e-182
RIFPA_jg23288.t1	PTHR34490	Family Not Named	5.1e-10
RIFPA_jg16631.t2	PTHR11547	Arginine Or Creatine Kinase	1.2e-158
RIFPA_jg11040.t1	PTHR12231:SF250	Re42927p-Related	2.9e-45
RIFPA_jg31444.t1	PTHR13814	Fetuin	2.1e-06
RIFPA_jg8908.t2	PTHR23281:SF23	Merlin	7.7e-243
RIFPA_jg23278.t3	PTHR12124:SF47	Exosome Component 10	7.1e-201
RIFPA_jg18083.t1	PTHR23349:SF42	Helix Loop Helix	5.8e-28
RIFPA_jg22577.t3	PTHR16083:SF5	E3 Ubiquitin-Protein Ligase Lrsam1	3.7e-68
RIFPA_jg14671.t1	PTHR12634:SF15	Serine/Threonine-Protein Phosphatase 6 Regulatory Subunit 2	8.1e-233
RIFPA_jg13175.t3	PTHR13132:SF29	Alpha-(1,6)-Fucosyltransferase	1e-154
RIFPA_jg22261.t1	PTHR11461:SF211	Accessory Gland Protein Acp76a-Related	6.2e-57
RIFPA_jg2947.t5	PTHR22801:SF57	Si:Dkeyp-75b4.10	1.3e-18
RIFPA_jg18245.t2	PTHR14463:SF5	Lipase Maturation Factor 2	4.2e-114
RIFPA_jg15026.t1	PTHR10410:SF3	Eukaryotic Translation Initiation Factor 3 Subunit H	2.5e-112
RIFPA_jg19007.t1	PTHR22847:SF516	Wd Repeat-Containing Protein 5b	5.6e-181
RIFPA_jg31142.t2	PTHR12429:SF6	Protein Neuralized	1.8e-144
RIFPA_jg12420.t4	PTHR10083	Kunitz-Type Protease Inhibitor-Related	9.5e-237
RIFPA_jg18075.t1	PTHR23202:SF32	Was/Wasl-Interacting Protein Family Member 1	3.1e-08
RIFPA_jg29309.t1	PTHR45901	Family Not Named	1.9e-61
RIFPA_jg18822.t2	PTHR12283	Glutaminyl-Peptide Cyclotransferase	6.3e-109
RIFPA_jg19769.t2	PTHR11686:SF9	Glutathione Hydrolase Proenzyme	2.8e-175
RIFPA_jg21535.t1	PTHR43814:SF1	Argininosuccinate Lyase	1.9e-209
RIFPA_jg16588.t5	PTHR46513:SF13	Low-Density Lipoprotein Receptor-Related Protein	1.4e-37
RIFPA_jg3849.t3	PTHR10159	Dual Specificity Protein Phosphatase	2.7e-25
RIFPA_jg2110.t2	PTHR19211:SF45	Atp-Binding Cassette Sub-Family F Member 3	3.8e-285
RIFPA_jg28903.t1	PTHR45645	Family Not Named	1.3e-26
RIFPA_jg8162.t2	PTHR11532:SF73	Carboxypeptidase D	0
RIFPA_jg11802.t2	PTHR46129	Family Not Named	1e-184
RIFPA_jg8659.t4	PTHR11629:SF68	V-Type Proton Atpase 116 Kda Subunit A Isoform 1	0
RIFPA_jg29408.t4	PTHR11474:SF16	Ligand-Gated Ion Channel-Related	7.3e-16
RIFPA_jg5445.t2	PTHR31395	Family Not Named	4.7e-17
RIFPA_jg19602.t2	PTHR11177:SF217	Oviduct-Specific Glycoprotein	5.6e-129
RIFPA_jg27615.t1	PTHR10342	Arylsulfatase	4.1e-144
RIFPA_jg9901.t1	PTHR23198:SF6	Nuclear Pore Complex Protein Nup98-Nup96	4.3e-135
RIFPA_jg13281.t2	PTHR23024:SF352	Arylacetamide Deacetylase-Like 4	6e-58
RIFPA_jg10513.t3	PTHR13802	Mucin 4-Related	2.2e-16
RIFPA_jg16353.t3	PTHR23338:SF32	Small Nuclear Ribonucleoprotein Smd1a	2.1e-38
RIFPA_jg23464.t1	PTHR24039	Family Not Named	5.4e-72
RIFPA_jg16674.t2	PTHR35259	Family Not Named	4.3e-31
RIFPA_jg441.t1	PTHR43829:SF23	Aquaporin 9b	1.4e-84
RIFPA_jg17553.t4	PTHR16897:SF12		0
RIFPA_jg3928.t2	PTHR34755:SF3	Serine/Arginine Repetitive Matrix Protein 2	3.8e-96
RIFPA_jg28072.t4	PTHR10913:SF14		6.8e-232
RIFPA_jg11340.t2	PTHR15260	Family Not Named	2e-53
RIFPA_jg23291.t2	PTHR34490	Family Not Named	7.6e-13
RIFPA_jg2274.t3	PTHR45832:SF1		9.9e-103
RIFPA_jg6048.t1	PTHR10533:SF2	Pancreatic Prohormone	4.2e-09
RIFPA_jg14606.t1	PTHR12308:SF50	Anoctamin	5.5e-303
RIFPA_jg29293.t2	PTHR12027:SF72	Protein Wnt-6	5.8e-24
RIFPA_jg4606.t1	PTHR13802:SF43	Sushi Domain-Containing Protein 2	3.5e-41
RIFPA_jg14781.t1	PTHR11552:SF198		5.4e-123
RIFPA_jg14436.t1	PTHR23301	Chitin Binding Peritrophin-A	5.2e-12
RIFPA_jg28305.t1	PTHR45636:SF9	Protein Gooseberry-Related	1.2e-124
RIFPA_jg2568.t2	PTHR13154:SF6	Geo05078p1	1e-12
RIFPA_jg22276.t2	PTHR14647	Galactose-3-O-Sulfotransferase	4.2e-99
RIFPA_jg9393.t4	PTHR22984:SF22	Serine/Threonine-Protein Kinase Prk-2	5.9e-130
RIFPA_jg18843.t3	PTHR24416:SF515		2.7e-248
RIFPA_jg4028.t1	PTHR24243	G-Protein Coupled Receptor	3.3e-94
RIFPA_jg20877.t2	PTHR43497:SF2	Histone Deacetylase 11	1.4e-40
RIFPA_jg27771.t1	PTHR35889:SF2		5e-09
RIFPA_jg11367.t2	PTHR24559:SF256		1.9e-20
RIFPA_jg17047.t3	PTHR24044:SF380	Delta-Like Protein 1	3e-22
RIFPA_jg13837.t1	PTHR45919	Family Not Named	2.3e-204
RIFPA_jg11366.t2	PTHR21191	Aquaporin	5.8e-37
RIFPA_jg7606.t1	PTHR11533:SF261	Puromycin-Sensitive Aminopeptidase-Related	0
RIFPA_jg21110.t1	PTHR42980:SF1	2-Oxoisovalerate Dehydrogenase Subunit Beta, Mitochondrial	1e-185
RIFPA_jg29133.t2	PTHR13802:SF55	Protein Mesh	2.3e-06
RIFPA_jg11166.t1	PTHR21113:SF6		1.5e-72
RIFPA_jg30383.t3	PTHR24020:SF32		3.1e-15
RIFPA_jg25749.t1	PTHR11339:SF374	Zonadhesin	1.4e-64
RIFPA_jg20718.t1	PTHR13768:SF26	N-Ethylmaleimide-Sensitive Factor Attachment Protein, Gamma B	2.8e-79
RIFPA_jg6978.t1	PTHR24255	Family Not Named	2.3e-263
RIFPA_jg30200.t1	PTHR46780	Family Not Named	3.2e-43
RIFPA_jg20463.t4	PTHR45640	Family Not Named	2.9e-36
RIFPA_jg2256.t1	PTHR11177:SF332	Chitinase, Acidic.1	4.6e-07
RIFPA_jg15659.t1	PTHR20961:SF111	Beta-(1,2)-Xylosyltransferase	2e-37
RIFPA_jg30198.t1	PTHR46780:SF9	Si:Ch211-12h2.6-Related	6.1e-09
RIFPA_jg30313.t3	PTHR12826:SF13	Rna-Binding Protein Pno1	5.7e-102
RIFPA_jg19761.t4	PTHR34399	Family Not Named	1e-87
RIFPA_jg26152.t1	PTHR42904:SF1	Nucleoside Diphosphate-Linked Moiety X Motif 17	6.3e-72
RIFPA_jg15134.t2	PTHR22829:SF29		1.3e-96
RIFPA_jg11691.t1	PTHR23033:SF13	Glycoprotein-N-Acetylgalactosamine 3-Beta-Galactosyltransferase 1	1.3e-75
RIFPA_jg2299.t2	PTHR11309:SF81	Frizzled-1	2e-250
RIFPA_jg21848.t1	PTHR46515	Family Not Named	9e-193
RIFPA_jg11072.t3	PTHR18966:SF354		6.4e-50
RIFPA_jg8279.t3	PTHR45734:SF3	Tensin-1	1.6e-174
RIFPA_jg4945.t1	PTHR13802:SF52	Lp19846p-Related	1.2e-163
RIFPA_jg15290.t2	PTHR35889:SF2		2.4e-12
RIFPA_jg21937.t3	PTHR12722:SF2	Protein Fam50a	1.6e-149
RIFPA_jg3905.t1	PTHR43557:SF7	Apoptosis-Inducing Factor, Mitochondrion-Associated, 4	6.7e-199
RIFPA_jg19199.t1	PTHR11566:SF32	Dynamin-1	0
RIFPA_jg21262.t3	PTHR11849	Ets	4.5e-28
RIFPA_jg8810.t2	PTHR11311:SF16	Spondin-1	9.1e-160
RIFPA_jg27243.t2	PTHR45646:SF6	Dual Specificity Protein Kinase Clk2	1e-160
RIFPA_jg3262.t2	PTHR19848:SF0	Notchless Protein Homolog 1	3.4e-230
RIFPA_jg29019.t2	PTHR11566:SF67	Dynamin-Like 120 Kda Protein, Mitochondrial	0
RIFPA_jg15022.t2	PTHR12934:SF12	39s Ribosomal Protein L15, Mitochondrial	9.8e-37
RIFPA_jg838.t1	PTHR24247:SF134	Octopamine Receptor Oamb	9.2e-121
RIFPA_jg18742.t2	PTHR11589	Nerve Growth Factor Ngf -Related	1.5e-24
RIFPA_jg21301.t1	PTHR11195	Destabilase-Related	2.1e-31
RIFPA_jg4632.t1	PTHR12630:SF1	Glucosidase 2 Subunit Beta	3.3e-68
RIFPA_jg16691.t2	PTHR45789	Family Not Named	1.6e-75
RIFPA_jg19689.t3	PTHR11315	Protease Family C26 Gamma-Glutamyl Hydrolase	2.2e-101
RIFPA_jg17153.t6	PTHR10127:SF801	Zinc Metalloproteinase Nas-30	9e-79
RIFPA_jg6608.t2	PTHR11124:SF12	Vacuolar Protein Sorting-Associated Protein 29	1.3e-96
RIFPA_jg9746.t2	PTHR24418:SF413	Tyrosine-Protein Kinase	9.9e-224
RIFPA_jg27049.t3	PTHR12587:SF16	Liprin-Beta-1	8.1e-82
RIFPA_jg3215.t1	PTHR11195	Destabilase-Related	9.5e-20
RIFPA_jg11171.t1	PTHR12874:SF9	F-Box Only Protein 9	1.7e-95
RIFPA_jg29408.t1	PTHR11474:SF68	Tyrosinase	2.2e-57
RIFPA_jg15515.t1	PTHR31698:SF7		7.3e-12
RIFPA_jg22846.t4	PTHR23147:SF103	Tar Dna-Binding Protein 43	2.7e-119
RIFPA_jg3050.t1	PTHR35577	Family Not Named	3.7e-20
RIFPA_jg5277.t5	PTHR15592:SF23	Matrin 3-Like 1.1-Related	2.5e-33
RIFPA_jg14829.t3	PTHR11177:SF332	Chitinase, Acidic.1	1.1e-06
RIFPA_jg18388.t2	PTHR12356:SF19	Nudc Domain Containing 3	5.4e-111
RIFPA_jg14051.t1	PTHR12570:SF7	Magnesium Transporter Nipa4	2.1e-130
RIFPA_jg28903.t7	PTHR45645	Family Not Named	8.5e-29
RIFPA_jg22491.t2	PTHR14948	Ng5	8.8e-14
RIFPA_jg12284.t3	PTHR42535	Family Not Named	1.3e-08
RIFPA_jg24716.t1	PTHR22780:SF26	Ap-1 Complex Subunit Gamma-1	0
RIFPA_jg6911.t4	PTHR10127	Discoidin, Cub, Egf, Laminin , And Zinc Metalloprotease Domain Containing	4e-65
RIFPA_jg4854.t1	PTHR11195	Destabilase-Related	2.6e-26
RIFPA_jg13450.t2	PTHR15031:SF5		1.7e-92
RIFPA_jg14721.t2	PTHR12832:SF15	T-Complex Protein 11-Like Protein 1	1.2e-144
RIFPA_jg20707.t1	PTHR12429:SF14	Neuralized-Like Protein 4	5.3e-65
RIFPA_jg24176.t4	PTHR31410	Family Not Named	7e-73
RIFPA_jg6254.t11	PTHR34491:SF5		0
RIFPA_jg18227.t4	PTHR11309:SF46	Secreted Frizzled-Related Protein 5	2.4e-14
RIFPA_jg355.t2	PTHR10704	Carbohydrate Sulfotransferase	2.1e-60
RIFPA_jg29309.t2	PTHR45901:SF5		2.9e-47
RIFPA_jg5550.t1	PTHR11802:SF304		8.4e-98
RIFPA_jg12333.t3	PTHR24338:SF0	Muscle Segmentation Homeobox	3.2e-41
RIFPA_jg9301.t2	PTHR10513:SF15	Nadh Dehydrogenase [Ubiquinone] 1 Alpha Subcomplex Subunit 10, Mitochondrial	2.2e-75
RIFPA_jg3477.t2	PTHR46830	Family Not Named	2.3e-63
RIFPA_jg27809.t2	PTHR11533:SF246	Aminopeptidase	0
RIFPA_jg8234.t1	PTHR12916	Cytochrome C Oxidase Polypeptide Vic-2	6.2e-14
RIFPA_jg5472.t1	PTHR43757:SF2	Aminomethyltransferase-Related	1e-148
RIFPA_jg24023.t3	PTHR22588:SF3		1.3e-21
RIFPA_jg21011.t1	PTHR12381:SF67	Twenty One U-Rna (21u-Rna) Biogenesis Fouled Up	2.4e-84
RIFPA_jg10525.t2	PTHR11616:SF249	Transporter	9.9e-178
RIFPA_jg32027.t6	PTHR24251:SF22		5.9e-92
RIFPA_jg31716.t2	PTHR11540	Malate And Lactate Dehydrogenase	6.5e-159
RIFPA_jg28903.t2	PTHR45645	Family Not Named	4.7e-27
RIFPA_jg27633.t1	PTHR42693:SF8	N-Acetylgalactosamine-6-Sulfatase	1.8e-239
RIFPA_jg31522.t1	PTHR22802:SF195	Cd209 Molecule-Related	1e-11
RIFPA_jg22739.t1	PTHR20961:SF38	Egf Domain-Specific O-Linked N-Acetylglucosamine Transferase	5e-56
RIFPA_jg24212.t3	PTHR23320	Membrane-Spanning 4-Domains Subfamily A Ms4a -Related	3.8e-10
RIFPA_jg13311.t1	PTHR39069	Family Not Named	4.4e-10
RIFPA_jg20138.t2	PTHR10030:SF42	Alpha-L-Fucosidase-Related	2.4e-191
RIFPA_jg8496.t1	PTHR23086:SF21	Phosphatidylinositol 5-Phosphate 4-Kinase Type-2 Alpha	6.2e-127
RIFPA_jg30201.t1	PTHR46780:SF8	Si:Ch1073-75o15.4-Related	1.6e-42
RIFPA_jg3091.t1	PTHR10554:SF1	Fi16515p1	2.5e-162
RIFPA_jg31704.t3	PTHR16897:SF12		7e-212
RIFPA_jg5737.t1	PTHR10766:SF41	Transmembrane 9 Superfamily Member 3	2.7e-260
RIFPA_jg28470.t2	PTHR24381:SF254	Zinc Finger Protein 384	1.1e-105
RIFPA_jg21435.t1	PTHR10127:SF790	Zinc Metalloproteinase Nas-37	7e-68
RIFPA_jg11320.t3	PTHR24020:SF32		8.2e-152
RIFPA_jg12258.t5	PTHR13802:SF52	Lp19846p-Related	2.4e-162
RIFPA_jg24922.t1	PTHR24115:SF380	Kinesin Heavy Chain Isoform 5c	0
RIFPA_jg23464.t2	PTHR24039	Family Not Named	1.3e-71
RIFPA_jg5026.t8	PTHR11073:SF11	Calnexin	1.2e-223
RIFPA_jg17678.t3	PTHR21561	Family Not Named	8.1e-07
RIFPA_jg4606.t7	PTHR13802:SF43	Sushi Domain-Containing Protein 2	7.4e-39
RIFPA_jg14631.t1	PTHR11586:SF1	Tyrosine--Trna Ligase, Cytoplasmic	3.5e-198
RIFPA_jg6659.t2	PTHR11686	Gamma Glutamyl Transpeptidase	1.2e-77
RIFPA_jg15443.t4	PTHR23257:SF822	Integrin-Linked Kinase	6.9e-227
RIFPA_jg6439.t1	PTHR43605	Family Not Named	4.4e-170
RIFPA_jg10445.t3	PTHR10257:SF65	Serine/Threonine Protein Phosphatase 2a Regulatory Subunit	4.4e-301
RIFPA_jg28671.t5	PTHR11640:SF79	Heparan Sulfate Proteoglycan 2	0
RIFPA_jg3387.t2	PTHR13398:SF0	Gdp-Fucose Protein O-Fucosyltransferase 2	1e-97
RIFPA_jg11055.t1	PTHR21051	Family Not Named	1.2e-43
RIFPA_jg18835.t1	PTHR11849:SF195	Ga-Binding Protein Alpha Chain	8.4e-84
RIFPA_jg29994.t7	PTHR21567:SF28	Clip-Associating Protein 1	7.9e-09
RIFPA_jg12258.t3	PTHR13802:SF52	Lp19846p-Related	3.5e-129
RIFPA_jg17075.t1	PTHR13634:SF0	Ribosome Biogenesis Protein Brx1 Homolog	3.5e-103
RIFPA_jg4158.t3	PTHR15208	Receptor-Binding Cancer Antigen Expressed On Siso Cells Cancer Associated Surface Antigen Rcas1 Estrogen Receptor-Binding Fragment- Associated Gene 9 Protein	2.3e-35
RIFPA_jg22526.t2	PTHR22572:SF104	Mannose-1-Phosphate Guanyltransferase Alpha	3.5e-155
RIFPA_jg8203.t1	PTHR10906:SF19	Protein Transport Protein Sec61 Subunit Alpha Isoform 1	3.3e-276
RIFPA_jg17760.t1	PTHR43675:SF3		0.00041
RIFPA_jg10002.t2	PTHR13225	Misexpression Suppressor Of Ras 6	1.7e-20
RIFPA_jg25962.t1	PTHR23316:SF11	Importin Subunit Alpha-8	6.5e-214
RIFPA_jg3184.t1	PTHR43404	Family Not Named	2.1e-32
RIFPA_jg20142.t1	PTHR46037	Family Not Named	1e-72
RIFPA_jg29133.t1	PTHR13802:SF55	Protein Mesh	1e-06
RIFPA_jg1463.t2	PTHR23301	Chitin Binding Peritrophin-A	0.00025
RIFPA_jg24449.t4	PTHR15592:SF19	Polypyrimidine Tract-Binding Protein 1	9e-101
RIFPA_jg11366.t1	PTHR21191	Aquaporin	2.8e-53
RIFPA_jg20360.t2	PTHR23276	Uncharacterized	9.8e-119
RIFPA_jg25838.t1	PTHR18945:SF757	Neuronal Acetylcholine Receptor Subunit Alpha-2	2.4e-83
RIFPA_jg27256.t1	PTHR18966:SF370		9.8e-72
RIFPA_jg13047.t1	PTHR20961:SF92		4.4e-24
RIFPA_jg24742.t3	PTHR32343:SF7	Splicing Regulatory Glutamine/Lysine-Rich Protein 1	6.9e-102
RIFPA_jg15106.t1	PTHR11157:SF109	Elongation Of Very Long Chain Fatty Acids Protein	2.2e-96
RIFPA_jg14255.t4	PTHR19980	Rna Cleavage Stimulation Factor	1.7e-254
RIFPA_jg1376.t7	PTHR42861:SF18	Sarcoplasmic/Endoplasmic Reticulum Calcium Atpase 2	0
RIFPA_jg15131.t2	PTHR11384:SF34	Atp-Binding Cassette Sub-Family D Member 3	0
RIFPA_jg27647.t1	PTHR10060:SF15	Deoxyribonuclease Tatdn1-Related	3.3e-132
RIFPA_jg11390.t1	PTHR13129	Vprbp Protein-Related	0
RIFPA_jg17612.t1	PTHR22792:SF50	La-Related Protein 1b	3.5e-231
RIFPA_jg23662.t2	PTHR46780	Family Not Named	0.00057
RIFPA_jg22856.t2	PTHR45828:SF3	Ferric-Chelate Reductase 1	4e-86
RIFPA_jg24265.t2	PTHR20003:SF7		0.0001
RIFPA_jg5768.t6	PTHR43160:SF3	Aconitate Hydratase, Mitochondrial	3.6e-83
RIFPA_jg4679.t1	PTHR11195	Destabilase-Related	3.3e-22
RIFPA_jg18080.t3	PTHR23349:SF64	Twist-Related Protein 1	7.3e-66
RIFPA_jg1163.t2	PTHR21432:SF20	Acetyl-Coa Regulator	9.8e-221
RIFPA_jg6512.t2	PTHR24223:SF176	Canalicular Multispecific Organic Anion Transporter 1	6e-217
RIFPA_jg14662.t1	PTHR11685:SF214	E3 Ubiquitin-Protein Ligase Parkin	2.5e-156
RIFPA_jg16484.t1	PTHR23255:SF71	Receptor Protein Serine/Threonine Kinase	2.2e-210
RIFPA_jg13193.t2	PTHR22069:SF0	Radial Spoke Head Protein 9 Homolog	5.9e-102
RIFPA_jg28822.t5	PTHR24049:SF25		5.2e-26
RIFPA_jg8554.t2	PTHR24361:SF689	Serine/Threonine-Protein Kinase 25	1.7e-144
RIFPA_jg22568.t2	PTHR45640:SF8	Re23625p	2.1e-50
RIFPA_jg19438.t1	PTHR24023:SF892	Scavenger Receptor Class A Member 3	6.7e-29
RIFPA_jg30198.t2	PTHR46780:SF8	Si:Ch1073-75o15.4-Related	5.7e-35
RIFPA_jg2931.t3	PTHR14879:SF7		1.5e-121
RIFPA_jg6919.t1	PTHR43721:SF22	Elongation Factor Tu, Mitochondrial	2.2e-197
RIFPA_jg1998.t2	PTHR10654:SF18	Ip17195p	2.2e-175
RIFPA_jg5682.t2	PTHR11177:SF217	Oviduct-Specific Glycoprotein	2.6e-156
RIFPA_jg4916.t1	PTHR31158:SF1	Dual Oxidase 2	6.6e-67
RIFPA_jg15432.t7	PTHR15672:SF12	R3h Domain-Containing Protein 1	1.6e-80
RIFPA_jg24177.t2	PTHR15034	Family Not Named	7.8e-12
RIFPA_jg24105.t2	PTHR43763:SF6	Xaa-Pro Aminopeptidase 1	4.5e-244
RIFPA_jg18148.t3	PTHR42985	Family Not Named	1.3e-165
RIFPA_jg19886.t1	PTHR43296:SF2	Peroxisomal 2,4-Dienoyl-Coa Reductase	6e-96
RIFPA_jg7139.t4	PTHR11849:SF209	Protein C-Ets-1	7.5e-115
RIFPA_jg16019.t6	PTHR37999	Family Not Named	2.8e-34

## Sheet: A4-Female_skin
external_gene_name	tau	frac	qn	score	PANTHER family	PANTHER annotation	PANTHER evalue		Biological process
RIFPA_jg15556.t2	1	1	11.994	1.732	PTHR46130:SF1	pappalysin-2	4.5e-07		GO.ID	Term	Annotated	Significant	Expected	pvalues
RIFPA_jg20273.t1	1	1	11.282	1.689	PTHR10795:SF574	no description	7.1e-06		GO:0006030	chitin metabolic process	369	34	2.91	2.5e-27
RIFPA_jg14300.t3	0.98	0.98	11.198	1.664	PTHR35889:SF2	no description	2.1e-12		GO:0005975	carbohydrate metabolic process	550	15	4.34	3.1e-05
RIFPA_jg16154.t2	0.94	0.94	11.612	1.649	PTHR23301:SF0	no description	1.3e-13		GO:0006508	proteolysis	974	20	7.69	6.8e-05
RIFPA_jg15555.t1	0.96	0.96	11.134	1.64	PTHR46130:SF1	pappalysin-2	3e-07		GO:0051103	DNA ligation involved in DNA repair	11	2	0.09	0.0032
RIFPA_jg14300.t2	0.94	0.94	11.429	1.638	PTHR22588	uncharacterized	5.9e-11		GO:0071897	DNA biosynthetic process	14	2	0.11	0.0053
RIFPA_jg12717.t1	1	1	10.104	1.617	PTHR24039:SF39	si:ch73-105b23.6	7.6e-79		GO:0006486	protein glycosylation	152	5	1.2	0.0071
RIFPA_jg14637.t1	0.96	0.96	10.656	1.611	PTHR24020	family not named	1.3e-39		GO:0032367	intracellular cholesterol transport	3	1	0.02	0.0235
RIFPA_jg14300.t1	0.86	0.86	12.214	1.606	PTHR35889:SF2	no description	7.7e-14		GO:0007160	cell-matrix adhesion	165	4	1.3	0.0417
RIFPA_jg6226.t2	0.96	0.96	10.362	1.593	PTHR24020	family not named	7.7e-23		GO:0006310	DNA recombination	60	2	0.47	0.0814
RIFPA_jg27762.t1	1	1	9.622	1.587	PTHR12411:SF631	no description	5.2e-97		GO:0000902	cell morphogenesis	11	1	0.09	0.0836
RIFPA_jg25749.t2	1	1	9.599	1.586	PTHR11339	extracellular matrix glycoprotein related	6.1e-71		GO:0046373	L-arabinose metabolic process	20	1	0.16	0.1467
RIFPA_jg26066.t3	1	1	9.497	1.58	PTHR24020:SF32	no description	3.7e-16		GO:0006813	potassium ion transport	174	3	1.37	0.1587
RIFPA_jg30990.t2	0.86	0.86	11.774	1.579	PTHR35420	family not named	3.8e-06		GO:0006096	glycolytic process	29	1	0.23	0.2056
RIFPA_jg30994.t1	0.96	0.96	10.073	1.575	PTHR35420	family not named	5.6e-05		GO:0051260	protein homooligomerization	46	1	0.36	0.306
RIFPA_jg1061.t1	1	1	9.334	1.57	PTHR34545:SF9	clavata3/esr (cle)-related protein 17-related	0.00024		GO:0016567	protein ubiquitination	50	1	0.39	0.3278
RIFPA_jg2206.t3	0.98	0.98	9.549	1.563	PTHR23301	chitin binding peritrophin-a	1.1e-09		GO:0007169	transmembrane receptor protein tyrosine kinase signaling pathway	54	1	0.43	0.3488
RIFPA_jg9916.t2	0.9	0.9	10.814	1.56	PTHR45645	family not named	4.1e-25		GO:0007186	G protein-coupled receptor signaling pathway	782	7	6.18	0.4228
RIFPA_jg9916.t1	0.86	0.86	11.418	1.557	PTHR45645	family not named	4.4e-10		GO:0007275	multicellular organism development	100	1	0.79	0.5488
RIFPA_jg18286.t1	0.92	0.92	10.398	1.555	PTHR35889:SF2	no description	2.7e-06		GO:0042981	regulation of apoptotic process	127	1	1	0.6364
RIFPA_jg16330.t1	1	1	9.069	1.554	PTHR35889:SF2	no description	5.2e-17		GO:0006629	lipid metabolic process	450	3	3.55	0.6947
RIFPA_jg12717.t2	1	1	8.986	1.549	PTHR24039:SF28	fbn-1a.1	0		Molecular function
RIFPA_jg2206.t5	1	1	8.991	1.549	PTHR15034	family not named	5.9e-19		GO:0008061	chitin binding	428	39	2.93	1e-30
RIFPA_jg2738.t2	1	1	8.883	1.542	PTHR24089:SF243	mcg4550	0.00016		GO:0004867	serine-type endopeptidase inhibitor activity	68	9	0.47	9.3e-10
RIFPA_jg27773.t1	1	1	8.866	1.541	PTHR35889:SF2	no description	3.7e-11		GO:0008417	fucosyltransferase activity	62	5	0.42	0.00017
RIFPA_jg11519.t1	1	1	8.753	1.534	PTHR35889:SF2	no description	1.9e-05		GO:0004252	serine-type endopeptidase activity	175	7	1.2	0.00021
RIFPA_jg25743.t1	0.96	0.96	9.381	1.533	PTHR45742	family not named	2.8e-18		GO:0008410	CoA-transferase activity	22	3	0.15	0.00044
RIFPA_jg6228.t1	0.96	0.96	9.375	1.532	PTHR23301:SF69	uterine lumin expressed/locailized	4.4e-06		GO:0030414	peptidase inhibitor activity	139	13	0.95	0.00048
RIFPA_jg6226.t1	1	1	8.659	1.529	PTHR24020	family not named	1.9e-58		GO:0004181	metallocarboxypeptidase activity	62	4	0.42	0.00087
RIFPA_jg30992.t1	1	1	8.646	1.528	PTHR26450:SF373	no description	0.0003		GO:0004553	hydrolase activity, hydrolyzing O-glycosyl compounds	281	9	1.93	0.00112
RIFPA_jg27773.t2	0.94	0.94	9.608	1.527	PTHR35889:SF2	no description	2.4e-11		GO:0003910	DNA ligase (ATP) activity	14	2	0.1	0.00402
RIFPA_jg27773.t3	1	1	8.592	1.525	PTHR35889:SF2	no description	5e-12		GO:0008146	sulfotransferase activity	111	4	0.76	0.00722
RIFPA_jg12717.t7	0.96	0.96	9.204	1.522	PTHR24039:SF28	fbn-1a.1	1.7e-283		GO:0052689	carboxylic ester hydrolase activity	80	5	0.55	0.01107
RIFPA_jg17648.t1	0.92	0.92	9.822	1.52	PTHR12247:SF78	lethal(3)malignant brain tumor-like protein 4	4.2e-05		GO:0005509	calcium ion binding	1633	19	11.19	0.01651
RIFPA_jg21524.t1	1	1	8.503	1.519	PTHR23301	chitin binding peritrophin-a	1e-27		GO:0004222	metalloendopeptidase activity	227	5	1.56	0.02029
RIFPA_jg1658.t1	1	1	8.457	1.516	PTHR15057:SF0	statherin	6.1e-05		GO:0008970	phospholipase A1 activity	4	1	0.03	0.02714
RIFPA_jg10095.t1	1	1	8.412	1.514	-	-	-		GO:0030955	potassium ion binding	5	1	0.03	0.0338
RIFPA_jg16330.t3	0.98	0.98	8.674	1.51	PTHR35889:SF2	no description	3.5e-16		GO:0004743	pyruvate kinase activity	5	1	0.03	0.0338
RIFPA_jg8505.t1	1	1	8.291	1.506	PTHR11036:SF39	semaphorin-5b	0.00013		GO:0016757	transferase activity, transferring glycosyl groups	559	12	3.83	0.05045
RIFPA_jg13818.t1	1	1	8.261	1.504	PTHR34490	family not named	7.6e-52		GO:0004064	arylesterase activity	8	1	0.05	0.05354
RIFPA_jg18373.t1	1	1	8.205	1.501	PTHR45616:SF45	no description	0.00014		GO:0016715	oxidoreductase activity, acting on paired donors, with incorporation or reduction of molecular oxygen, reduced ascorbate as one donor, and incorporation of one atom of oxygen	8	1	0.05	0.05354
RIFPA_jg7350.t1	0.92	0.92	9.463	1.498	PTHR30287:SF1	no description	0.00066		GO:0005000	vasopressin receptor activity	11	1	0.08	0.07287
RIFPA_jg25742.t1	1	1	8.135	1.497	PTHR11339:SF380	zonadhesin,-like	3e-57		Cellular function
RIFPA_jg28581.t1	1	1	8.1	1.495	PTHR22906:SF11	properdin	9.7e-18		GO:0005576	extracellular region	630	37	5.76	9.1e-23
RIFPA_jg6803.t3	1	1	8.111	1.495	-	-	-		GO:0005892	acetylcholine-gated channel complex	25	2	0.23	0.022
RIFPA_jg2735.t1	1	1	8.061	1.492	PTHR37821	family not named	0.00025		GO:0008076	voltage-gated potassium channel complex	43	2	0.39	0.058
RIFPA_jg18288.t4	1	1	8.04	1.491	PTHR35889	family not named	4.3e-07		GO:0005615	extracellular space	50	1	0.46	0.369
RIFPA_jg9916.t3	0.9	0.9	9.591	1.486	PTHR45645	family not named	3.8e-33		GO:0005887	integral component of plasma membrane	121	5	1.11	0.372
RIFPA_jg10093.t1	1	1	7.887	1.482	PTHR46112:SF2	no description	4.7e-05		GO:0005886	plasma membrane	421	6	3.85	0.775
RIFPA_jg2206.t1	1	1	7.871	1.481	PTHR23301	chitin binding peritrophin-a	3.8e-09		GO:0042025	host cell nucleus	245	1	2.24	0.898
TOP50 – Tissue-specific genes									GO:0016020	membrane	5029	35	45.96	0.91
									GO:0005634	nucleus	822	2	7.51	0.997
Tissue specific genes with Panther annotation									GO:0016021	integral component of membrane	2772	17	25.33	0.999
external_gene_name	PANTHER family	PANTHER annotation	PANTHER evalue						GO:0044421	extracellular region part	63	1	0.58	1
RIFPA_jg15549.t5	PTHR19441:SF82	Wap Four-Disulfide Core Domain 2	9.2e-65						GO:1990351	transporter complex	145	4	1.33	1
RIFPA_jg2370.t2	PTHR45996	Family Not Named	9.3e-79						GO:0005622	intracellular	2649	2	24.21	1
RIFPA_jg27560.t3	PTHR12577	Dachshund	5.5e-50						GO:0033643	host cell part	245	1	2.24	1
RIFPA_jg12825.t3	PTHR24329:SF405	Retinal Homeobox Protein Rx	6.7e-12						GO:0005623	cell	3080	8	28.15	1
RIFPA_jg15549.t2	PTHR19441:SF82	Wap Four-Disulfide Core Domain 2	6.5e-73						GO:0044424	intracellular part	2649	2	24.21	1
RIFPA_jg31572.t1	PTHR22743:SF160	Btb And Math Domain Containing	9.4e-31						GO:0044215	other organism	245	1	2.24	1
RIFPA_jg17675.t1	PTHR24024:SF33	Pulmonary Surfactant-Associated Protein A2	0.00016						GO:0044425	membrane part	2982	17	27.25	1
RIFPA_jg15101.t3	PTHR12129	Heparan Sulfate 2-O-Sulfotransferase	1.3e-46						GO:0033646	host intracellular part	245	1	2.24	1
RIFPA_jg24909.t1	PTHR11339:SF380	Zonadhesin,-Like	1.5e-89						GO:0044216	other organism cell	245	1	2.24	1
RIFPA_jg31709.t7	PTHR16897:SF12		1.9e-246
RIFPA_jg24909.t2	PTHR11339:SF380	Zonadhesin,-Like	1.7e-88
RIFPA_jg26593.t2	PTHR24085:SF4	Nuclear Hormone Receptor Hr38-Related	1.7e-196
RIFPA_jg25747.t1	PTHR11339:SF380	Zonadhesin,-Like	1.7e-69
RIFPA_jg22314.t3	PTHR19300:SF52	Beta4galnacta	7.7e-68
RIFPA_jg3699.t4	PTHR15481:SF4		1.1e-50
RIFPA_jg7541.t1	PTHR31750:SF16		2.5e-05
RIFPA_jg28330.t3	PTHR34490	Family Not Named	1.1e-07
RIFPA_jg22314.t6	PTHR19300:SF52	Beta4galnacta	7.7e-281
RIFPA_jg9407.t1	PTHR22789	Fuculose Phosphate Aldolase	0.00068
RIFPA_jg27286.t1	PTHR23050:SF382		5e-09
RIFPA_jg21455.t3	PTHR10680:SF32		3e-178
RIFPA_jg9497.t2	PTHR23301:SF69	Uterine Lumin Expressed/Locailized	1.1e-07
RIFPA_jg21543.t4	PTHR16897:SF12		1e-20
RIFPA_jg8696.t2	PTHR11537:SF257	Potassium Voltage-Gated Channel Protein Shaw	4.1e-106
RIFPA_jg4585.t6	PTHR46513:SF13	Low-Density Lipoprotein Receptor-Related Protein	1.1e-25
RIFPA_jg31942.t1	PTHR24253	Family Not Named	3.6e-79
RIFPA_jg15069.t3	PTHR43779:SF4		8.8e-86
RIFPA_jg11621.t2	PTHR46273	Family Not Named	1.2e-112
RIFPA_jg24086.t1	PTHR10027:SF33	Potassium Large Conductance Calcium-Activated Channel, Subfamily M, Alpha Member 1a	6.6e-146
RIFPA_jg549.t3	PTHR10190:SF11	Eyes Absent Homolog 1	2e-185
RIFPA_jg24867.t1	PTHR19277:SF157	B6	1.2e-10
RIFPA_jg26947.t1	PTHR41146	Family Not Named	2.1e-06
RIFPA_jg13772.t1	PTHR34490	Family Not Named	5.6e-29
RIFPA_jg31632.t1	PTHR16897:SF2		4.6e-06
RIFPA_jg10482.t1	PTHR35270	Family Not Named	1.9e-69
RIFPA_jg346.t2	PTHR35889:SF2		7.1e-09
RIFPA_jg11857.t2	PTHR12352:SF13	Sparc-Related Modular Calcium-Binding Protein 1	1.3e-26
RIFPA_jg20512.t2	PTHR31362:SF0	Glycosyltransferase Stello1-Related	1.4e-145
RIFPA_jg13776.t4	PTHR10083	Kunitz-Type Protease Inhibitor-Related	6.4e-46
RIFPA_jg3698.t4	PTHR45674:SF4	Dna Ligase 1	0
RIFPA_jg22391.t2	PTHR10334:SF344	At27079p-Related	4.7e-32
RIFPA_jg5815.t2	PTHR30558:SF3		0.00011
RIFPA_jg4278.t4	PTHR43574:SF3		2.6e-78
RIFPA_jg27184.t1	PTHR10127:SF801	Zinc Metalloproteinase Nas-30	1.1e-84
RIFPA_jg12266.t2	PTHR45460	Family Not Named	4.4e-16
RIFPA_jg26176.t1	PTHR24416:SF136	Bdnf/Nt-3 Growth Factors Receptor	3.2e-197
RIFPA_jg12717.t2	PTHR24039:SF28	Fbn-1a.1	0
RIFPA_jg16024.t2	PTHR28145:SF1	12 Kda Heat Shock Protein	3.9e-11
RIFPA_jg31934.t5	PTHR24253	Family Not Named	1.7e-146
RIFPA_jg29463.t7	PTHR11915:SF434	Alpha-Actinin-1	0
RIFPA_jg8505.t1	PTHR11036:SF39	Semaphorin-5b	0.00094
RIFPA_jg1649.t1	PTHR11841	Reelin	1.7e-08
RIFPA_jg244.t4	PTHR16059	Anthrox Toxin Receptor Protein Antxr	1.1e-20
RIFPA_jg244.t3	PTHR16059	Anthrox Toxin Receptor Protein Antxr	2.1e-20
RIFPA_jg10291.t1	PTHR23282	Apical Endosomal Glycoprotein Precursor.	1.9e-07
RIFPA_jg31934.t1	PTHR24253	Family Not Named	6.1e-78
RIFPA_jg6666.t3	PTHR11929:SF192		1.9e-83
RIFPA_jg27184.t2	PTHR10127:SF801	Zinc Metalloproteinase Nas-30	7.6e-85
RIFPA_jg6803.t2	PTHR23301:SF61	Geo02292p1-Related	2.7e-09
RIFPA_jg12717.t1	PTHR24039:SF39	Si:Ch73-105b23.6	5.5e-78
RIFPA_jg9496.t5	PTHR22933:SF19		5.2e-06
RIFPA_jg30027.t8	PTHR14030:SF4	Bub1 Kinase, Isoform A-Related	1.3e-10
RIFPA_jg2940.t1	PTHR15046	Family Not Named	1.8e-36
RIFPA_jg18679.t3	PTHR11461:SF186	Serpin B4	2.9e-60
RIFPA_jg2727.t1	PTHR11705	Protease Family M14 Carboxypeptidase A,B	1.3e-95
RIFPA_jg24867.t2	PTHR19277:SF157	B6	1.4e-10
RIFPA_jg2206.t4	PTHR16052:SF0	Tbcc Domain-Containing Protein 1	2.4e-94
RIFPA_jg16426.t1	PTHR31389	Family Not Named	1.2e-63
RIFPA_jg14395.t3	PTHR33748	Family Not Named	7.5e-77
RIFPA_jg27887.t3	PTHR45598:SF2		1.2e-17
RIFPA_jg17291.t1	PTHR35889:SF2		2.2e-12
RIFPA_jg14328.t8	PTHR46528	Family Not Named	3.2e-136
RIFPA_jg30080.t3	PTHR10127:SF809	Zinc Metalloproteinase Nas-34	2.1e-53
RIFPA_jg8769.t1	PTHR21461:SF46	Beta-1,4-Galactosyltransferase Galt-1	7.8e-44
RIFPA_jg27135.t2	PTHR24278:SF27		3e-05
RIFPA_jg25742.t2	PTHR11339:SF244	Iggfc-Binding Protein	5.9e-57
RIFPA_jg10857.t1	PTHR31656:SF21		0.00093
RIFPA_jg21524.t3	PTHR23301	Chitin Binding Peritrophin-A	7.7e-28
RIFPA_jg245.t4	PTHR16059	Anthrox Toxin Receptor Protein Antxr	8.8e-21
RIFPA_jg24961.t1	PTHR13802:SF52	Lp19846p-Related	1.1e-66
RIFPA_jg13819.t1	PTHR34490	Family Not Named	5.8e-214
RIFPA_jg16028.t2	PTHR37389	Family Not Named	4.5e-08
RIFPA_jg18806.t2	PTHR23301:SF74	Eg:56g7.1 Protein-Related	8.5e-10
RIFPA_jg2247.t2	PTHR11177:SF332	Chitinase, Acidic.1	1.4e-06
RIFPA_jg28256.t1	PTHR45964:SF5	Wscd Family Member Cg9164	4e-33
RIFPA_jg2207.t1	PTHR23301	Chitin Binding Peritrophin-A	9.4e-09
RIFPA_jg18284.t1	PTHR24020:SF32		3.2e-67
RIFPA_jg13774.t1	PTHR10083	Kunitz-Type Protease Inhibitor-Related	5.6e-44
RIFPA_jg13771.t2	PTHR45938:SF3	Kunitz-Type Protease Inhibitor 3	2e-24
RIFPA_jg28203.t1	PTHR22801:SF57	Si:Dkeyp-75b4.10	1.7e-19
RIFPA_jg31276.t3	PTHR11705	Protease Family M14 Carboxypeptidase A,B	1.6e-117
RIFPA_jg15557.t3	PTHR35889:SF2		1.2e-05
RIFPA_jg24961.t2	PTHR13802:SF52	Lp19846p-Related	4.2e-19
RIFPA_jg18150.t3	PTHR42985	Family Not Named	1.6e-79
RIFPA_jg13819.t2	PTHR34490	Family Not Named	7.6e-241
RIFPA_jg15770.t3	PTHR22906:SF21		1.3e-18
RIFPA_jg14395.t4	PTHR33748:SF5		1.8e-38
RIFPA_jg4215.t2	PTHR19300:SF52	Beta4galnacta	4.3e-107
RIFPA_jg28256.t2	PTHR45964:SF5	Wscd Family Member Cg9164	3.9e-33
RIFPA_jg24841.t2	PTHR12454:SF11	Trimeric Intracellular Cation Channel Type 1b.1	2.6e-36
RIFPA_jg27773.t3	PTHR35889:SF2		3.6e-11
RIFPA_jg246.t1	PTHR24020	Family Not Named	1.6e-22
RIFPA_jg31938.t1	PTHR24253	Family Not Named	1.1e-80
RIFPA_jg2247.t3	PTHR11177:SF332	Chitinase, Acidic.1	1.6e-06
RIFPA_jg14414.t1	PTHR31718	Family Not Named	1.5e-05
RIFPA_jg13774.t2	PTHR10083	Kunitz-Type Protease Inhibitor-Related	5.5e-38
RIFPA_jg13771.t1	PTHR45938:SF3	Kunitz-Type Protease Inhibitor 3	3.7e-24
RIFPA_jg2728.t1	PTHR11705:SF86		2.3e-95
RIFPA_jg245.t3	PTHR24020:SF32		3.1e-21
RIFPA_jg6226.t3	PTHR24020	Family Not Named	1.9e-88
RIFPA_jg31274.t1	PTHR11705:SF91		6.4e-12
RIFPA_jg245.t6	PTHR16059	Anthrox Toxin Receptor Protein Antxr	1e-20
RIFPA_jg12138.t2	PTHR24023:SF856		1.2e-12
RIFPA_jg26552.t1	PTHR12129	Heparan Sulfate 2-O-Sulfotransferase	4.2e-73
RIFPA_jg2206.t1	PTHR23301	Chitin Binding Peritrophin-A	2.8e-08
RIFPA_jg25742.t1	PTHR11339:SF380	Zonadhesin,-Like	2.2e-56
RIFPA_jg18873.t1	PTHR24251:SF16	Ovochymase-2	3e-76
RIFPA_jg18868.t1	PTHR24253:SF71	Enteropeptidase	5.7e-77
RIFPA_jg30146.t1	PTHR11306:SF32	Npc Intracellular Cholesterol Transporter 2 Homolog A	1.9e-37
RIFPA_jg8471.t1	PTHR22906	Properdin	4.3e-80
RIFPA_jg25697.t2	PTHR11610	Lipase	2.6e-79
RIFPA_jg15556.t2	PTHR46130:SF1	Pappalysin-2	3.3e-06
RIFPA_jg18809.t1	PTHR23301:SF58	Ld43683p-Related	1.1e-09
RIFPA_jg12304.t2	PTHR43829	Family Not Named	7.1e-102
RIFPA_jg13775.t1	PTHR34490	Family Not Named	4.7e-24
RIFPA_jg11520.t1	PTHR35889:SF2		2.3e-06
RIFPA_jg20505.t1	PTHR31362:SF5		3.4e-64
RIFPA_jg2280.t1	PTHR21181:SF14	Membrane Magnesium Transporter 2	0.00029
RIFPA_jg25751.t2	PTHR24049	Family Not Named	4.2e-26
RIFPA_jg11519.t1	PTHR35889:SF2		0.00014
RIFPA_jg24431.t1	PTHR12411:SF525	Cathepsin S	3.9e-98
RIFPA_jg19504.t1	PTHR37492	Family Not Named	8.1e-06
RIFPA_jg26010.t2	PTHR24023:SF983	Dumpy: Shorter Than Wild-Type	3.2e-18
RIFPA_jg14331.t3	PTHR30575:SF0	Peptidase M20 Domain-Containing Protein 2	1e-80
RIFPA_jg25573.t1	PTHR47032:SF1	Udp-D-Xylose:L-Fucose Alpha-1,3-D-Xylosyltransferase Mgp4	2.2e-35
RIFPA_jg14175.t2	PTHR35365:SF10		9.7e-24
RIFPA_jg16557.t3	PTHR11675:SF43	Polypeptide N-Acetylgalactosaminyltransferase 1	3.5e-10
RIFPA_jg26010.t5	PTHR24023:SF983	Dumpy: Shorter Than Wild-Type	2.7e-18
RIFPA_jg19671.t4	PTHR11177	Chitinase	5.1e-234
RIFPA_jg3699.t1	PTHR11339:SF373		9.8e-42
RIFPA_jg25718.t3	PTHR45897	Family Not Named	6.5e-208
RIFPA_jg31706.t1	PTHR16897:SF12		9e-61
RIFPA_jg30982.t1	PTHR10352:SF23	Fi04408p	2.2e-154
RIFPA_jg20505.t5	PTHR31362:SF0	Glycosyltransferase Stello1-Related	1.7e-141
RIFPA_jg10409.t2	PTHR33136:SF42		3.9e-10
RIFPA_jg25697.t1	PTHR11610	Lipase	3.6e-79
RIFPA_jg22537.t1	PTHR11214:SF227		5.1e-79
RIFPA_jg18809.t2	PTHR23301:SF58	Ld43683p-Related	9.5e-10
RIFPA_jg18373.t1	PTHR45616:SF45		0.001
RIFPA_jg1658.t1	PTHR15057:SF0	Statherin	0.00044
RIFPA_jg2738.t1	PTHR24089:SF243	Mcg4550	0.00039
RIFPA_jg15171.t1	PTHR11817:SF83	Pyruvate Kinase Pkm	1e-246
RIFPA_jg11519.t2	PTHR31087:SF91		0.00069
RIFPA_jg12614.t2	PTHR11360	Monocarboxylate Transporter	2.3e-85
RIFPA_jg16420.t2	PTHR15031:SF5		5.7e-91
RIFPA_jg19672.t5	PTHR11177:SF248	Chitotriosidase-1	0
RIFPA_jg15564.t1	PTHR35889:SF2		3.8e-09
RIFPA_jg27941.t1	PTHR35889:SF2		3.6e-09
RIFPA_jg19672.t2	PTHR11177:SF248	Chitotriosidase-1	0
RIFPA_jg21470.t1	PTHR24261	Family Not Named	1.3e-13
RIFPA_jg2249.t4	PTHR47494	Nkg2-D Type Ii Integral Membrane Protein	4.8e-07
RIFPA_jg18807.t1	PTHR34008	Family Not Named	2e-05
RIFPA_jg26067.t1	PTHR13723:SF276		2.2e-11
RIFPA_jg20273.t1	PTHR10795:SF574		5.1e-05
RIFPA_jg8471.t3	PTHR22906	Properdin	2.1e-73
RIFPA_jg28314.t4	PTHR10554:SF12	Ip02644p	5.4e-202
RIFPA_jg31711.t1	PTHR16897:SF12		3.6e-119
RIFPA_jg5498.t1	PTHR45985	Family Not Named	3.1e-83
RIFPA_jg25751.t3	PTHR24044:SF451		1.7e-34
RIFPA_jg12584.t1	PTHR45645	Family Not Named	5.1e-43
RIFPA_jg2206.t5	PTHR15034	Family Not Named	4.3e-18
RIFPA_jg28947.t1	PTHR45701:SF5	Vesicle-Associated Membrane Protein 2	1.1e-43
RIFPA_jg27491.t1	PTHR24173:SF16	Ankyrin Repeat Domain-Containing Protein 24	2.3e-53
RIFPA_jg20505.t6	PTHR31362:SF0	Glycosyltransferase Stello1-Related	4.6e-143
RIFPA_jg12809.t1	PTHR24224:SF6	Cardioacceleratory Peptide Receptor-Related	5.9e-100
RIFPA_jg11520.t3	PTHR35889:SF2		2.1e-11
RIFPA_jg28716.t1	PTHR20383:SF11	Rna Polymerase Ii Subunit A C-Terminal Domain Phosphatase Ssu72	8.2e-51
RIFPA_jg103.t2	PTHR16897:SF12		5.3e-122
RIFPA_jg12584.t2	PTHR45645	Family Not Named	1.2e-24
RIFPA_jg21543.t5	PTHR16897:SF12		4.6e-09
RIFPA_jg28664.t1	PTHR22807:SF4	28s Rrna (Cytosine-C(5))-Methyltransferase-Related	8.8e-139
RIFPA_jg8698.t1	PTHR11537:SF257	Potassium Voltage-Gated Channel Protein Shaw	6e-150
RIFPA_jg7901.t1	PTHR11461:SF186	Serpin B4	9e-70
RIFPA_jg25145.t2	PTHR19143:SF356	Si:Ch211-203k16.3	5.8e-31
RIFPA_jg25573.t3	PTHR47032:SF1	Udp-D-Xylose:L-Fucose Alpha-1,3-D-Xylosyltransferase Mgp4	5.4e-19
RIFPA_jg15635.t1	PTHR23164:SF17	Early Endosome Antigen 1	1.8e-06
RIFPA_jg9496.t4	PTHR22933:SF19		8.9e-06
RIFPA_jg27941.t2	PTHR24020	Family Not Named	2.3e-16
RIFPA_jg14331.t1	PTHR30575:SF0	Peptidase M20 Domain-Containing Protein 2	1.1e-49
RIFPA_jg19668.t2	PTHR11177	Chitinase	2.3e-107
RIFPA_jg25718.t2	PTHR45897	Family Not Named	5.4e-92
RIFPA_jg21438.t2	PTHR33227:SF18	Stigma-Specific Stig1-Like Protein 4	0.0002
RIFPA_jg16557.t1	PTHR11675:SF43	Polypeptide N-Acetylgalactosaminyltransferase 1	9.5e-97
RIFPA_jg19780.t2	PTHR24025:SF23	Neural-Cadherin	8.4e-236
RIFPA_jg3698.t3	PTHR45674:SF4	Dna Ligase 1	0
RIFPA_jg17296.t1	PTHR24416:SF359	Hypoxia Inhibited Receptor Tyrosine Kinase	5.7e-116
RIFPA_jg21827.t1	PTHR24020	Family Not Named	2.7e-22
RIFPA_jg26066.t3	PTHR24020:SF32		2.6e-15
RIFPA_jg15821.t2	PTHR11177	Chitinase	7.5e-144
RIFPA_jg245.t5	PTHR24020:SF32		4.9e-21
RIFPA_jg26686.t1	PTHR11799	Paraoxonase	8.6e-97
RIFPA_jg23430.t1	PTHR43404	Family Not Named	4.3e-25
RIFPA_jg27773.t1	PTHR35889:SF2		2.7e-10
RIFPA_jg348.t1	PTHR19277:SF157	B6	2.9e-10
RIFPA_jg27140.t3	PTHR24033:SF187		2.9e-12
RIFPA_jg30080.t2	PTHR10127:SF809	Zinc Metalloproteinase Nas-34	6e-67
RIFPA_jg23458.t2	PTHR36372:SF2		0.00032
RIFPA_jg27135.t3	PTHR16134:SF6		1.1e-29
RIFPA_jg5251.t2	PTHR31718	Family Not Named	1.7e-09
RIFPA_jg26552.t3	PTHR24121:SF2	No Mechanoreceptor Potential C, Isoform H	6.3e-79
RIFPA_jg15548.t2	PTHR45938:SF4		2.3e-130
RIFPA_jg21524.t2	PTHR23301	Chitin Binding Peritrophin-A	6e-25
RIFPA_jg27762.t1	PTHR12411:SF631		3.8e-96
RIFPA_jg17074.t1	PTHR13471	Tetratricopeptide-Like Helical	3e-06
RIFPA_jg5686.t1	PTHR10697:SF10		1.9e-38
RIFPA_jg2320.t1	PTHR13802:SF52	Lp19846p-Related	7.8e-81
RIFPA_jg8858.t7	PTHR23169:SF23	Short Stop, Isoform H	5.2e-06
RIFPA_jg27752.t1	PTHR19143	Fibrinogen/Tenascin/Angiopoeitin	6.7e-79
RIFPA_jg7475.t1	PTHR32256:SF3		0.00089
RIFPA_jg30027.t2	PTHR35193	Family Not Named	3.7e-08
RIFPA_jg27463.t1	PTHR19282:SF250		1.6e-48
RIFPA_jg6286.t1	PTHR46149:SF3		2.4e-101
RIFPA_jg6226.t1	PTHR24020	Family Not Named	1.3e-57
RIFPA_jg12138.t3	PTHR24023:SF856		1.2e-12
RIFPA_jg21524.t1	PTHR23301	Chitin Binding Peritrophin-A	7.2e-27
RIFPA_jg27184.t4	PTHR10127:SF809	Zinc Metalloproteinase Nas-34	3.6e-22
RIFPA_jg31444.t3	PTHR31145	Family Not Named	0.0003
RIFPA_jg13776.t1	PTHR10083	Kunitz-Type Protease Inhibitor-Related	1.3e-42
RIFPA_jg18288.t4	PTHR35889	Family Not Named	3.1e-06
RIFPA_jg14637.t2	PTHR24020:SF32		2e-38
RIFPA_jg15557.t2	PTHR35889:SF2		9.3e-06
RIFPA_jg21497.t2	PTHR43903	Family Not Named	2.3e-145
RIFPA_jg8694.t1	PTHR35363:SF22		1.1e-12
RIFPA_jg17178.t2	PTHR20003	Family Not Named	0.00012
RIFPA_jg2942.t1	PTHR15046	Family Not Named	7.3e-38
RIFPA_jg15100.t1	PTHR12129:SF15	Uronyl 2-Sulfotransferase	5e-72
RIFPA_jg2207.t2	PTHR23301	Chitin Binding Peritrophin-A	6.9e-09
RIFPA_jg16154.t3	PTHR23301:SF69	Uterine Lumin Expressed/Locailized	5e-12
RIFPA_jg23462.t1	PTHR10036	Cd59 Glycoprotein	4.3e-07
RIFPA_jg4584.t2	PTHR46513:SF13	Low-Density Lipoprotein Receptor-Related Protein	3.1e-83
RIFPA_jg31934.t3	PTHR24253:SF26		1.2e-75
RIFPA_jg15727.t2	PTHR11929:SF192		4.5e-83
RIFPA_jg21558.t1	PTHR11610	Lipase	1e-83
RIFPA_jg28884.t1	PTHR10218:SF314	G Protein Alpha S Subunit	2.5e-08
RIFPA_jg6803.t1	PTHR23301:SF61	Geo02292p1-Related	9.2e-10
RIFPA_jg28230.t1	PTHR19143:SF45	Fibrinogen C Domain-Containing Protein 1	8.6e-82
RIFPA_jg26749.t1	PTHR10334:SF344	At27079p-Related	7.2e-43
RIFPA_jg17072.t1	PTHR12161:SF13	Regulator Of Vps4 Activity In The Mvb Pathway Protein	1.3e-13
RIFPA_jg15069.t2	PTHR43779:SF4		5.2e-82
RIFPA_jg28845.t1	PTHR10334:SF344	At27079p-Related	1.1e-38
RIFPA_jg18370.t4	PTHR34572:SF5		0.00044
RIFPA_jg2940.t2	PTHR15046	Family Not Named	2e-36
RIFPA_jg17988.t4	PTHR11772:SF23	Asparagine Synthetase [Glutamine-Hydrolyzing]	1.1e-37
RIFPA_jg29617.t1	PTHR24230:SF126	Allatostatin A Receptor 2, Isoform A	5.6e-88
RIFPA_jg20723.t2	PTHR32463	Family Not Named	4.9e-121
RIFPA_jg18679.t1	PTHR11461:SF204	Serpin B6	4e-69
RIFPA_jg2727.t2	PTHR11705	Protease Family M14 Carboxypeptidase A,B	1.3e-95
RIFPA_jg26066.t4	PTHR23143:SF23		1.5e-20
RIFPA_jg18284.t4	PTHR24020:SF32		5.7e-53
RIFPA_jg24068.t2	PTHR16523:SF6	Pest Proteolytic Signal-Containing Nuclear Protein	1.7e-35
RIFPA_jg15069.t1	PTHR43779	Family Not Named	3.8e-10
RIFPA_jg8431.t5	PTHR23033:SF9	Glycoprotein-N-Acetylgalactosamine 3-Beta-Galactosyltransferase 1-A	2.9e-66
RIFPA_jg28845.t2	PTHR10334:SF344	At27079p-Related	3.4e-34
RIFPA_jg31305.t1	PTHR24238:SF29	G-Protein Coupled Receptor 83-Related	9e-78
RIFPA_jg29617.t2	PTHR24230:SF126	Allatostatin A Receptor 2, Isoform A	1.9e-87
RIFPA_jg18679.t2	PTHR11461:SF186	Serpin B4	2.9e-23
RIFPA_jg3367.t1	PTHR33156:SF42	Caspase-6 Protein	0.00011
RIFPA_jg18288.t3	PTHR35889:SF2		1.9e-11
RIFPA_jg22546.t1	PTHR46089	Family Not Named	1.3e-95
RIFPA_jg5815.t1	PTHR30558:SF3		8.7e-05
RIFPA_jg16437.t1	PTHR15031:SF5		3.1e-107
RIFPA_jg21558.t2	PTHR11610:SF102	Gh15759p-Related	2.6e-69
RIFPA_jg9634.t1	PTHR10574:SF202	Pikachurin	2.4e-172
RIFPA_jg11995.t3	PTHR11177:SF248	Chitotriosidase-1	1.3e-206
RIFPA_jg16330.t1	PTHR35889:SF2		3.7e-16
RIFPA_jg15731.t1	PTHR11929:SF192		5.2e-85
RIFPA_jg26749.t2	PTHR10334:SF344	At27079p-Related	1.7e-44
RIFPA_jg23294.t2	PTHR34490	Family Not Named	1.5e-35
RIFPA_jg14616.t1	PTHR13647	Family Not Named	5.4e-15
RIFPA_jg25749.t2	PTHR11339	Extracellular Matrix Glycoprotein Related	4.4e-70
RIFPA_jg14992.t2	PTHR24243:SF211	Neuropeptide Receptor Family	6.6e-106
RIFPA_jg22314.t1	PTHR19300:SF52	Beta4galnacta	1.1e-103
RIFPA_jg245.t2	PTHR16059	Anthrox Toxin Receptor Protein Antxr	5.4e-21
RIFPA_jg14434.t2	PTHR35889:SF2		5.4e-11
RIFPA_jg22456.t1	PTHR46241	Family Not Named	0
RIFPA_jg19337.t1	PTHR43574	Family Not Named	9.6e-07
RIFPA_jg21263.t1	PTHR33198	Family Not Named	1.8e-06
RIFPA_jg1423.t2	PTHR45964	Family Not Named	8.1e-56
RIFPA_jg30078.t1	PTHR10127	Discoidin, Cub, Egf, Laminin , And Zinc Metalloprotease Domain Containing	1.9e-67
RIFPA_jg4585.t2	PTHR46513	Family Not Named	0
RIFPA_jg28678.t1	PTHR23301:SF74	Eg:56g7.1 Protein-Related	6.5e-12
RIFPA_jg22776.t2	PTHR15499:SF3	Hmg Box-Containing Protein 1	1.3e-100
RIFPA_jg24432.t3	PTHR12411:SF631		1.1e-94
RIFPA_jg23273.t1	PTHR11929:SF192		1.5e-87
RIFPA_jg28581.t1	PTHR22906:SF11	Properdin	7e-17
RIFPA_jg15549.t3	PTHR19441:SF82	Wap Four-Disulfide Core Domain 2	1.2e-78
RIFPA_jg19671.t1	PTHR11177	Chitinase	2.3e-286
RIFPA_jg30027.t7	PTHR12266:SF0	Mitochondrial Sodium/Calcium Exchanger Protein	0.00092
RIFPA_jg10589.t1	PTHR46641	Family Not Named	5.2e-45
RIFPA_jg29013.t3	PTHR11412:SF136	Cd109 Antigen	3.5e-191
RIFPA_jg28678.t2	PTHR23301:SF74	Eg:56g7.1 Protein-Related	2.9e-12
RIFPA_jg4698.t2	PTHR11195	Destabilase-Related	1.4e-24
RIFPA_jg13033.t1	PTHR11927	Galactoside 2-L-Fucosyltransferase	7.6e-68
RIFPA_jg16687.t1	PTHR47483	Family Not Named	9.1e-06
RIFPA_jg10093.t1	PTHR46112:SF2		0.00034
RIFPA_jg27196.t2	PTHR24134:SF3	Ankyrin Repeat Family Protein	1.4e-42
RIFPA_jg27560.t1	PTHR12577	Dachshund	3.2e-137
RIFPA_jg25573.t4	PTHR47032:SF1	Udp-D-Xylose:L-Fucose Alpha-1,3-D-Xylosyltransferase Mgp4	1.4e-36
RIFPA_jg14436.t3	PTHR35889:SF2		1e-10
RIFPA_jg26485.t3	PTHR46105	Family Not Named	1.3e-23
RIFPA_jg21638.t1	PTHR33562	Family Not Named	3.7e-12
RIFPA_jg15563.t1	PTHR35889:SF2		8.4e-09
RIFPA_jg7474.t1	PTHR31294:SF14	Keratin-Associated Protein 21-1-Related	1.7e-06
RIFPA_jg31064.t2	PTHR19297	Glycosyltransferase 14 Family Member	2.8e-127
RIFPA_jg14253.t1	PTHR19877:SF5	Serine-Threonine Kinase Receptor-Associated Protein	3.8e-119
RIFPA_jg5496.t1	PTHR33244:SF4		5e-07
RIFPA_jg347.t1	PTHR35889:SF2		5.7e-14
RIFPA_jg8697.t1	PTHR39948	Family Not Named	8.5e-22
RIFPA_jg20505.t4	PTHR31362:SF5		2.6e-64
RIFPA_jg14434.t1	PTHR35889:SF2		1.1e-11
RIFPA_jg17579.t1	PTHR16897:SF12		3.1e-202
RIFPA_jg15545.t1	PTHR12352	Secreted Modular Calcium-Binding Protein	3.9e-63

## Sheet: A5-Female_trophosome
external_gene_name	tau	frac	qn	score	PANTHER family	PANTHER annotation	PANTHER evalue		Biological process
RIFPA_jg11029.t2	1	1	10.371	1.633	PTHR10666:SF281	ubiquitin a-52 residue ribosomal protein fusion product 1	2.7e-76		GO.ID	Term	Annotated	Significant	Expected	pvalues
RIFPA_jg2413.t1	1	1	9.108	1.556	PTHR10114:SF0	60s ribosomal protein l36	6.6e-59		GO:0006412	translation	392	21	5.74	1.7e-08
RIFPA_jg27565.t2	1	1	8.993	1.549	PTHR46458	family not named	3.4e-14		GO:0055114	oxidation-reduction process	896	29	13.12	0.0001
RIFPA_jg12503.t1	1	1	8.837	1.54	PTHR34490	family not named	1.1e-14		GO:0015671	oxygen transport	44	5	0.64	0.00044
RIFPA_jg26621.t1	1	1	7.92	1.484	PTHR11721:SF13	60s ribosomal protein l27a	1.6e-36		GO:0006778	porphyrin-containing compound metabolic process	35	5	0.51	0.00123
RIFPA_jg20356.t1	1	1	7.843	1.479	PTHR11593:SF24	no description	1.6e-104		GO:0006154	adenosine catabolic process	7	2	0.1	0.00427
RIFPA_jg2053.t1	1	1	7.767	1.474	PTHR11722	60s ribosomal protein l13	1.4e-96		GO:0033014	tetrapyrrole biosynthetic process	33	5	0.48	0.01247
RIFPA_jg19415.t2	1	1	7.531	1.46	PTHR23410:SF12	60s ribosomal protein l5	5.4e-131		GO:0034314	Arp2/3 complex-mediated actin nucleation	17	3	0.25	0.01268
RIFPA_jg12128.t1	1	1	7.251	1.443	PTHR12352	secreted modular calcium-binding protein	1.1e-28		GO:0006779	porphyrin-containing compound biosynthetic process	21	3	0.31	0.01716
RIFPA_jg5988.t2	1	1	6.928	1.423	PTHR23420:SF14	adenosylhomocysteinase	7.5e-259		GO:0006955	immune response	21	3	0.31	0.02491
RIFPA_jg31158.t2	1	1	6.893	1.421	PTHR11143:SF10	60s ribosomal protein l26-like 1	8.4e-58		GO:0008654	phospholipid biosynthetic process	70	3	1.03	0.02794
RIFPA_jg30736.t2	1	1	6.743	1.412	PTHR10715:SF0	60s ribosomal protein l6	3.9e-82		GO:0034316	negative regulation of Arp2/3 complex-me...	2	1	0.03	0.02908
RIFPA_jg3956.t1	1	1	6.557	1.4	PTHR21141:SF5	60s acidic ribosomal protein p2	5.4e-44		GO:0010756	positive regulation of plasminogen activation	2	1	0.03	0.02908
RIFPA_jg25569.t1	0.9	0.9	8.158	1.398	PTHR11654:SF336	no description	0.00037		GO:0000266	mitochondrial fission	2	1	0.03	0.02908
RIFPA_jg16395.t2	1	1	6.419	1.392	PTHR43591:SF29	methyltransferase-like protein 27	3e-19		GO:0009450	gamma-aminobutyric acid catabolic process	2	1	0.03	0.02908
RIFPA_jg19409.t2	1	1	6.296	1.384	PTHR11588:SF337	tubulin alpha chain	7.9e-189		GO:0051603	proteolysis involved in cellular protein catabolic process	188	5	2.75	0.03085
RIFPA_jg23684.t1	1	1	6.019	1.368	PTHR46458	family not named	1.2e-16		GO:0006206	pyrimidine nucleobase metabolic process	21	2	0.31	0.03735
RIFPA_jg26885.t3	1	1	5.965	1.364	PTHR33178:SF5	no description	0.00019		GO:0032367	intracellular cholesterol transport	3	1	0.04	0.0433
RIFPA_jg11617.t3	0.94	0.94	6.81	1.356	PTHR34490	family not named	4.5e-07		GO:0009254	peptidoglycan turnover	3	1	0.04	0.0433
RIFPA_jg32101.t1	1	1	5.713	1.349	PTHR10978:SF5	succinate dehydrogenase cytochrome b560 subunit, mitochondrial	1.1e-43		GO:0006120	mitochondrial electron transport, NADH to ubiquinone	3	1	0.04	0.0433
RIFPA_jg20889.t1	1	1	5.701	1.348	PTHR13693:SF58	5-aminolevulinate synthase, erythroid-specific, mitochondrial	4.8e-223		GO:0006621	protein retention in ER lumen	3	1	0.04	0.0433
RIFPA_jg961.t2	0.98	0.98	5.975	1.345	PTHR11363:SF7	60s ribosomal protein l3-like	6.1e-188		Molecular function
RIFPA_jg24433.t1	1	1	5.515	1.337	PTHR12411:SF631	no description	3.5e-128		GO:0003735	structural constituent of ribosome	217	19	2.68	3.1e-11
RIFPA_jg8324.t1	1	1	5.47	1.334	PTHR11847:SF23	no description	5.9e-120		GO:0005452	inorganic anion exchanger activity	16	3	0.2	0.00093
RIFPA_jg10721.t2	1	1	5.431	1.332	PTHR11595:SF26	elongation factor 1-delta	1.5e-88		GO:0020037	heme binding	258	10	3.19	0.00146
RIFPA_jg13700.t3	1	1	5.374	1.328	PTHR46989	family not named	1.9e-33		GO:0003870	5-aminolevulinate synthase activity	5	2	0.06	0.00148
RIFPA_jg31544.t1	1	1	5.345	1.326	PTHR20900	nadh:ubiquinone oxidoreductase b18-like subunit	3.3e-28		GO:0016620	oxidoreductase activity, acting on the aldehyde or oxo group of donors, NAD or NADP as acceptor	44	5	0.54	0.00174
RIFPA_jg26461.t1	1	1	5.3	1.324	PTHR28627:SF1	cytochrome c oxidase assembly factor 5	7.5e-31		GO:0005506	iron ion binding	194	8	2.39	0.00292
RIFPA_jg23183.t3	1	1	5.179	1.316	PTHR21520	uncharacterized	5.3e-08		GO:0019825	oxygen binding	90	5	1.11	0.00518
RIFPA_jg31537.t2	1	1	5.115	1.312	PTHR13822:SF7	atp synthase subunit delta, mitochondrial	2.6e-51		GO:0051536	iron-sulfur cluster binding	90	5	1.11	0.00763
RIFPA_jg26146.t1	1	1	5.001	1.305	PTHR11451:SF38	threonine--trna ligase 2, cytoplasmic-related	1.1e-27		GO:0008241	peptidyl-dipeptidase activity	11	2	0.14	0.00776
RIFPA_jg26722.t2	1	1	4.94	1.302	PTHR31733:SF1	ribonuclease kappa	2.4e-13		GO:0004298	threonine-type endopeptidase activity	38	3	0.47	0.01142
RIFPA_jg14463.t1	0.94	0.94	5.911	1.301	PTHR34490	family not named	2.3e-12		GO:0016491	oxidoreductase activity	1029	32	12.7	0.01266
RIFPA_jg7861.t2	1	1	4.881	1.298	PTHR12378	uncharacterized	9e-07		GO:0009013	succinate-semialdehyde dehydrogenase [NAD(P)+] activity	2	1	0.02	0.02454
RIFPA_jg15173.t1	1	1	4.837	1.295	PTHR43247:SF5	phosphoserine aminotransferase	7.4e-126		GO:0071933	Arp2/3 complex binding	2	1	0.02	0.02454
RIFPA_jg10732.t2	0.978	0.978	5.155	1.293	PTHR11588:SF64	tubulin alpha-1c chain	3.7e-190		GO:0033971	hydroxyisourate hydrolase activity	2	1	0.02	0.02454
RIFPA_jg8203.t4	1	1	4.727	1.289	PTHR10906:SF10	protein transport protein sec61 subunit alpha isoform 2	7e-287		GO:0008097	5S rRNA binding	2	1	0.02	0.02454
RIFPA_jg14351.t6	1	1	4.716	1.288	PTHR10755:SF0	oxygen-dependent coproporphyrinogen-iii oxidase, mitochondrial	6.8e-138		GO:0008176	tRNA (guanine-N7-)-methyltransferase activity	2	1	0.02	0.02454
RIFPA_jg2894.t1	1	1	4.678	1.286	PTHR21181:SF7	membrane magnesium transporter 1	1.4e-42		GO:0005094	Rho GDP-dissociation inhibitor activity	2	1	0.02	0.02454
RIFPA_jg23973.t1	1	1	4.53	1.277	PTHR46100:SF4	no description	9.4e-37		GO:0004148	dihydrolipoyl dehydrogenase activity	2	1	0.02	0.02454
RIFPA_jg23709.t2	1	1	4.401	1.269	PTHR11071:SF293	peptidyl-prolyl cis-trans isomerase 6	1.7e-81		GO:0004482	mRNA (guanine-N7-)-methyltransferase activity	2	1	0.02	0.02454
RIFPA_jg15384.t2	0.86	0.86	6.652	1.266	PTHR12022:SF0	cytochrome b-c1 complex subunit 7	1.4e-28		GO:0004423	iduronate-2-sulfatase activity	2	1	0.02	0.02454
RIFPA_jg7835.t4	1	1	4.296	1.262	PTHR42683:SF7	death resistor adh domain containing target, isoform c	1.3e-41		Molecular function
RIFPA_jg5317.t2	1	1	4.174	1.255	PTHR11034:SF40	bcdna.gh02439	1.3e-128		GO:0005840	ribosome	217	18	3.35	4.3e-08
RIFPA_jg24879.t3	1	1	4.147	1.253	PTHR36902	family not named	1.1e-43		GO:0005833	hemoglobin complex	42	5	0.65	0.00044
RIFPA_jg29297.t2	0.9	0.9	5.745	1.251	PTHR43595:SF2	37s ribosomal protein s26, mitochondrial	5.9e-71		GO:0030688	preribosome, small subunit precursor	5	2	0.08	0.00229
RIFPA_jg30146.t3	1	1	4.068	1.248	PTHR11306:SF32	npc intracellular cholesterol transporter 2 homolog a	4.8e-39		GO:0005759	mitochondrial matrix	22	3	0.34	0.00783
RIFPA_jg30914.t1	1	1	4.043	1.247	PTHR45828:SF9	si:dkey-251i10.2	9.4e-38		GO:0005885	Arp2/3 protein complex	12	2	0.19	0.0141
RIFPA_jg20744.t2	1	1	4.02	1.245	PTHR10371:SF3	nadh dehydrogenase [ubiquinone] flavoprotein 2, mitochondrial	4.2e-103		GO:0005739	mitochondrion	136	7	2.1	0.02076
RIFPA_jg25619.t3	1	1	3.995	1.244	PTHR10279	ornithine decarboxylase antizyme	5.1e-44		GO:0045281	succinate dehydrogenase complex	2	1	0.03	0.03064
TOP50 – Tissue-specific genes									GO:0005673	transcription factor TFIIE complex	2	1	0.03	0.03064
									GO:0015934	large ribosomal subunit	19	2	0.29	0.03406
Tissue specific genes with Panther annotation									GO:0033179	proton-transporting V-type ATPase, V0 domain	19	2	0.29	0.03406
external_gene_name	PANTHER family	PANTHER annotation	PANTHER evalue						GO:0005615	extracellular space	50	3	0.77	0.04161
RIFPA_jg6693.t3	PTHR24023	Family Not Named	7e-57						GO:0009317	acetyl-CoA carboxylase complex	3	1	0.05	0.0456
RIFPA_jg25980.t2	PTHR27002:SF510		0.00041						GO:0031965	nuclear membrane	3	1	0.05	0.0456
RIFPA_jg29637.t1	PTHR20986	Fmrfamide-Related Peptides	2e-10						GO:0071439	clathrin complex	3	1	0.05	0.0456
RIFPA_jg8616.t3	PTHR15151:SF24	Protein Eiger	5.7e-33						GO:0019774	proteasome core complex, beta-subunit complex	3	1	0.05	0.0456
RIFPA_jg24912.t1	PTHR10502:SF140	Annexin A7	6.8e-140						GO:0005737	cytoplasm	1160	40	17.91	0.0573
RIFPA_jg11856.t4	PTHR12289:SF35	Failed Axon Connections	6.4e-38						GO:0016593	Cdc73/Paf1 complex	4	1	0.06	0.06034
RIFPA_jg2894.t1	PTHR21181:SF7	Membrane Magnesium Transporter 1	1.4e-41						GO:0005853	eukaryotic translation elongation factor 1 complex	4	1	0.06	0.06034
RIFPA_jg5797.t3	PTHR24031:SF237	Nucleolar Rna Helicase 2	2.5e-174						GO:0008290	F-actin capping protein complex	4	1	0.06	0.06034
RIFPA_jg19704.t2	PTHR10663:SF340	Cytohesin-1	1.3e-189						GO:0005581	collagen trimer	5	1	0.08	0.07485
RIFPA_jg20638.t2	PTHR22801:SF57	Si:Dkeyp-75b4.10	4.8e-22
RIFPA_jg19119.t3	PTHR14949:SF35	Egf-Like-Domain, Multiple 7	1.9e-28
RIFPA_jg5340.t1	PTHR10332:SF36	Equilibrative Nucleoside Transporter	3.5e-104
RIFPA_jg30146.t3	PTHR11306:SF32	Npc Intracellular Cholesterol Transporter 2 Homolog A	4.9e-38
RIFPA_jg9178.t1	PTHR13359:SF2	39s Ribosomal Protein L40, Mitochondrial	2e-35
RIFPA_jg23183.t3	PTHR21520	Uncharacterized	5.3e-07
RIFPA_jg1328.t2	PTHR11640:SF31	Nephrosis 1, Congenital, Finnish Type (Nephrin)-Related	7.4e-20
RIFPA_jg26206.t2	PTHR21357:SF6	Protein Fam172a	1.6e-76
RIFPA_jg14745.t2	PTHR18919:SF81	Acetyl-Coa Acetyltransferase, Mitochondrial	2.5e-184
RIFPA_jg30974.t1	PTHR22811:SF38	Transmembrane Emp24 Domain-Containing Protein 4	5.9e-97
RIFPA_jg26293.t2	PTHR11699:SF274		1.5e-214
RIFPA_jg15862.t4	PTHR10865:SF24	Mesoderm Induction Early Response Protein 1	1.5e-107
RIFPA_jg28545.t1	PTHR32035	Family Not Named	3.8e-11
RIFPA_jg9577.t3	PTHR24300	Family Not Named	4.6e-127
RIFPA_jg25990.t2	PTHR12864:SF3	Glucose-Induced Degradation Protein 8 Homolog	8.1e-77
RIFPA_jg1615.t2	PTHR13124	39s Ribosomal Protein L46, Mitochondrial Precursor-Related	2e-68
RIFPA_jg14144.t3	PTHR10166:SF40	Vwfa And Cache Domain-Containing Protein 1	2e-20
RIFPA_jg24753.t2	PTHR11670:SF32	Cytoplasmic Aconitate Hydratase	0
RIFPA_jg11346.t2	PTHR21559	Dystroglycan-Related	1.3e-69
RIFPA_jg3391.t7	PTHR11453:SF36	Sodium Bicarbonate Cotransporter 3	0
RIFPA_jg9516.t1	PTHR12904:SF22	Zyg-11 Family Member B, Cell Cycle Regulator	0.00051
RIFPA_jg24850.t2	PTHR10263:SF18	V-Type Proton Atpase 21 Kda Proteolipid Subunit	5.3e-84
RIFPA_jg1023.t3	PTHR11599:SF110	Proteasome Subunit Alpha Type	1.2e-117
RIFPA_jg8475.t1	PTHR23309:SF9	Peroxisomal Bifunctional Enzyme	3.7e-256
RIFPA_jg27563.t1	PTHR46458:SF1	Neuroglobin	5.3e-10
RIFPA_jg26637.t3	PTHR19288:SF69	Glycerol-3-Phosphate Phosphatase	3.3e-86
RIFPA_jg3045.t2	PTHR23151:SF9	Dihydrolipoyllysine-Residue Acetyltransferase Component Of Pyruvate Dehydrogenase Complex, Mitochondrial	6.7e-180
RIFPA_jg9528.t2	PTHR12563:SF17	Dihydroxyacetone Phosphate Acyltransferase	1.9e-230
RIFPA_jg30736.t2	PTHR10715:SF0	60s Ribosomal Protein L6	3.9e-81
RIFPA_jg5753.t1	PTHR16470	Ubiquitin Domain-Containing Protein Ubfd1	2.5e-98
RIFPA_jg31451.t2	PTHR13812:SF19	Ketimine Reductase Mu-Crystallin	7.6e-76
RIFPA_jg8493.t1	PTHR11802:SF98	Serine Carboxypeptidase Cpvl-Related	6.8e-100
RIFPA_jg24385.t2	PTHR42808:SF3	Hydroxysteroid Dehydrogenase-Like Protein 2	1.8e-195
RIFPA_jg16736.t1	PTHR31009:SF5	Gibberellic Acid Methyltransferase 2	3.1e-54
RIFPA_jg7073.t3	PTHR11852:SF2	Platelet-Activating Factor Acetylhydrolase Ib Subunit Gamma	5.3e-79
RIFPA_jg26759.t4	PTHR11409:SF39	Adenosine Deaminase 2	2.1e-158
RIFPA_jg2747.t1	PTHR10969	Microtubule-Associated Proteins 1a/1b Light Chain 3-Related	2.8e-49
RIFPA_jg5051.t1	PTHR11177	Chitinase	3.5e-84
RIFPA_jg19761.t3	PTHR22801:SF57	Si:Dkeyp-75b4.10	4.8e-22
RIFPA_jg11585.t2	PTHR10067:SF6	Phosphatidylserine Decarboxylase Proenzyme, Mitochondrial	1.4e-131
RIFPA_jg24879.t3	PTHR36902	Family Not Named	1.1e-42
RIFPA_jg11617.t1	PTHR34490	Family Not Named	1.5e-13
RIFPA_jg8741.t5	PTHR15335	Family Not Named	6.3e-82
RIFPA_jg12378.t2	PTHR16038	Nop Seven Associated Protein 1	1.5e-114
RIFPA_jg2123.t3	PTHR24096:SF348	Gh16244p-Related	1e-123
RIFPA_jg29656.t1	PTHR16263:SF4	Tetratricopeptide Repeat Protein 38	1e-110
RIFPA_jg17111.t2	PTHR31698	Family Not Named	1.9e-17
RIFPA_jg31956.t2	PTHR23024:SF108	Neutral Cholesterol Ester Hydrolase 1	1.9e-72
RIFPA_jg3844.t2	PTHR13891	Uncharacterized	1.1e-45
RIFPA_jg31248.t2	PTHR15909	39s Ribosomal Protein L35, Mitochondrial	1.2e-40
RIFPA_jg29411.t1	PTHR34490	Family Not Named	8.1e-16
RIFPA_jg9064.t2	PTHR12398	Protein Phosphatase Inhibitor	2.9e-32
RIFPA_jg1990.t4	PTHR11530	D-Amino Acid Oxidase	1.4e-105
RIFPA_jg28968.t2	PTHR10701:SF3	Small Nuclear Ribonucleoprotein-Associated Proteins B And B'	6.1e-79
RIFPA_jg15633.t4	PTHR10256:SF1	Selenide, Water Dikinase 2	0
RIFPA_jg13718.t3	PTHR11528:SF87	Heat Shock Protein Hsp 90-Alpha-Related	6.4e-88
RIFPA_jg16412.t1	PTHR22776	Marvel-Containing Potential Lipid Raft-Associated Protein	0.00016
RIFPA_jg30604.t1	PTHR11815:SF14	Succinate--Coa Ligase [Adp-Forming] Subunit Beta, Mitochondrial	2.3e-126
RIFPA_jg14422.t1	PTHR15907:SF93	Placenta-Specific 8, Tandem Duplicate 1-Related	8e-28
RIFPA_jg18074.t1	PTHR13651	Uncharacterized	4.1e-40
RIFPA_jg11008.t3	PTHR35469:SF4	Transmembrane Protein	0.00093
RIFPA_jg24380.t3	PTHR19849:SF2	Phospholipase A-2-Activating Protein	2.1e-257
RIFPA_jg23973.t1	PTHR46100:SF4		9.5e-36
RIFPA_jg27176.t2	PTHR12544	Glutaminase	8.6e-225
RIFPA_jg7773.t2	PTHR11453:SF36	Sodium Bicarbonate Cotransporter 3	0
RIFPA_jg17237.t4	PTHR24361:SF324	Mitogen-Activated Protein Kinase Kinase Kinase Kinase 5	7.2e-72
RIFPA_jg22762.t2	PTHR34359:SF9		6.3e-05
RIFPA_jg10354.t3	PTHR23244:SF437		1.7e-66
RIFPA_jg20259.t1	PTHR46458	Family Not Named	4.9e-11
RIFPA_jg6557.t1	PTHR18945:SF592	Acetylcholine Receptor Subunit Alpha-Like 1	3.6e-92
RIFPA_jg3978.t1	PTHR12391:SF1	Actin-Related Protein 2/3 Complex Subunit 3	3.1e-82
RIFPA_jg7835.t4	PTHR42683:SF7	Death Resistor Adh Domain Containing Target, Isoform C	1.4e-40
RIFPA_jg15481.t2	PTHR11353:SF186	T-Complex Protein 1 Subunit Epsilon	1.4e-292
RIFPA_jg18041.t2	PTHR24134	Family Not Named	1.9e-39
RIFPA_jg11375.t3	PTHR11214:SF229	Hexosyltransferase	2e-67
RIFPA_jg7497.t2	PTHR33087	Family Not Named	7.2e-05
RIFPA_jg31874.t4	PTHR16861	Glycoprotein 38	1.1e-09
RIFPA_jg21259.t1	PTHR24240:SF134		6e-08
RIFPA_jg26621.t1	PTHR11721:SF13	60s Ribosomal Protein L27a	1.6e-35
RIFPA_jg5856.t1	PTHR21377:SF0	Protein Fam210b, Mitochondrial	2.9e-44
RIFPA_jg23650.t2	PTHR12412	Cap Binding Protein	1.5e-275
RIFPA_jg13182.t2	PTHR31872:SF4	Transmembrane Protein 179	3.9e-32
RIFPA_jg22425.t1	PTHR23147:SF18	Serine/Arginine-Rich Splicing Factor 7	1.1e-52
RIFPA_jg11688.t3	PTHR19143	Fibrinogen/Tenascin/Angiopoeitin	1.4e-64
RIFPA_jg1439.t1	PTHR42757:SF32	Protein Amalgam	1.8e-15
RIFPA_jg15909.t2	PTHR10900	Periostin-Related	4.4e-112
RIFPA_jg26492.t2	PTHR13528:SF2	39s Ribosomal Protein L28, Mitochondrial	3.7e-37
RIFPA_jg14103.t1	PTHR19923	Wd40 Repeat Proteinprl1/Prl2-Related	6.9e-196
RIFPA_jg9605.t4	PTHR14995	Amnionless	8.9e-56
RIFPA_jg23697.t1	PTHR15749	Family Not Named	1.3e-183
RIFPA_jg4161.t2	PTHR45672:SF3	Thioredoxin Domain-Containing Protein 5	3e-120
RIFPA_jg7665.t2	PTHR10164:SF3	Islet Cell Autoantigen 1	4.4e-17
RIFPA_jg26509.t3	PTHR11406:SF10	Phosphoglycerate Kinase 2	2.7e-213
RIFPA_jg32077.t2	PTHR12483	Solute Carrier Family 31 Copper Transporters	1.7e-22
RIFPA_jg17562.t2	PTHR10658:SF58	Vibrator, Isoform B	2.1e-136
RIFPA_jg5988.t2	PTHR23420:SF14	Adenosylhomocysteinase	7.5e-258
RIFPA_jg31969.t1	PTHR46712	Phosphatidylglycerophosphatase And Protein-Tyrosine Phosphatase 1	1.2e-100
RIFPA_jg393.t5	PTHR11412	Macroglobulin/Complement	7.2e-110
RIFPA_jg2470.t1	PTHR23050:SF382		3.4e-10
RIFPA_jg28913.t2	PTHR22847:SF669		1.3e-94
RIFPA_jg8495.t1	PTHR11599:SF62	Proteasome Subunit Beta Type-3	6e-107
RIFPA_jg5708.t3	PTHR12245:SF16	Si:Dkey-23n7.10	3.6e-98
RIFPA_jg20744.t2	PTHR10371:SF3	Nadh Dehydrogenase [Ubiquinone] Flavoprotein 2, Mitochondrial	4.2e-102
RIFPA_jg5634.t1	PTHR13014	Mitochondrial 28s Ribosomal Protein S30/P52 Pro-Apototic Protein	5.8e-59
RIFPA_jg20889.t2	PTHR13693:SF58	5-Aminolevulinate Synthase, Erythroid-Specific, Mitochondrial	1.2e-221
RIFPA_jg1420.t2	PTHR31790:SF227		4.5e-05
RIFPA_jg2437.t3	PTHR12861:SF3	Translocon-Associated Protein Subunit Beta	1.8e-44
RIFPA_jg18728.t2	PTHR22748:SF6	Dna-(Apurinic Or Apyrimidinic Site) Lyase	2.1e-128
RIFPA_jg5790.t3	PTHR24012	Rna Binding Protein	5.2e-19
RIFPA_jg24307.t5	PTHR24343:SF303	5'-Amp-Activated Protein Kinase Catalytic Subunit Alpha-2	2.7e-192
RIFPA_jg27812.t2	PTHR13049:SF2	Coiled-Coil Domain-Containing Protein 25	3.9e-93
RIFPA_jg4386.t2	PTHR24064:SF411		2.4e-119
RIFPA_jg4877.t2	PTHR46568	Family Not Named	3.6e-259
RIFPA_jg24818.t3	PTHR10104:SF1	Stathmin, Isoform D	1.1e-46
RIFPA_jg21943.t2	PTHR45951	Family Not Named	2.1e-282
RIFPA_jg26987.t2	PTHR10169:SF61	Dna Topoisomerase 2-Alpha	0
RIFPA_jg24475.t3	PTHR44090:SF1	Wd Repeat-Containing Protein 61	4.6e-103
RIFPA_jg19188.t1	PTHR47357:SF4	Myosin Heavy Chain-Like Protein	9.4e-08
RIFPA_jg28961.t2	PTHR24365:SF531		1.1e-28
RIFPA_jg3994.t1	PTHR13452	Thump Domain Containing Protein 1-Related	5.3e-73
RIFPA_jg15128.t5	PTHR24089:SF621	Mitochondrial Coenzyme A Transporter Slc25a42	4.3e-71
RIFPA_jg14904.t1	PTHR46447	Family Not Named	2.1e-173
RIFPA_jg26803.t2	PTHR10656:SF42		2.4e-30
RIFPA_jg7296.t3	PTHR42757:SF12	Iglon Family Member 5	0.0002
RIFPA_jg24433.t1	PTHR12411:SF631		3.5e-127
RIFPA_jg29584.t3	PTHR24174:SF1		7.5e-126
RIFPA_jg2593.t3	PTHR11616:SF231	Sodium-Dependent Proline Transporter	3.7e-205
RIFPA_jg5987.t2	PTHR11028:SF3	V-Type Proton Atpase Subunit D 1	7.9e-198
RIFPA_jg13862.t2	PTHR24039:SF0	Fibrillin-3	0
RIFPA_jg28687.t3	PTHR24056:SF403		3.3e-157
RIFPA_jg11029.t2	PTHR10666:SF281	Ubiquitin A-52 Residue Ribosomal Protein Fusion Product 1	2.7e-75
RIFPA_jg19983.t2	PTHR10980:SF8	Rho Gdp-Dissociation Inhibitor 3	2.3e-76
RIFPA_jg5043.t1	PTHR23507:SF1	Zgc:174356	3.1e-15
RIFPA_jg19794.t2	PTHR11601:SF59	Selenocysteine Lyase	5.3e-174
RIFPA_jg1396.t1	PTHR42799:SF19	Mitochondrial Peptide Methionine Sulfoxide Reductase	5.4e-99
RIFPA_jg11121.t1	PTHR19375:SF310		0
RIFPA_jg16512.t1	PTHR11011:SF41	Fatty Acyl-Coa Reductase 2	2.6e-176
RIFPA_jg28528.t4	PTHR33569	Family Not Named	4.4e-210
RIFPA_jg14200.t1	PTHR45704	Family Not Named	5.7e-37
RIFPA_jg15589.t1	PTHR13527	Uncharacterized	1.6e-35
RIFPA_jg23188.t2	PTHR10224:SF16	Zgc:112056	6.9e-62
RIFPA_jg20356.t1	PTHR11593:SF24		1.6e-103
RIFPA_jg22298.t2	PTHR24070:SF385	Gtpase Hras	3.7e-52
RIFPA_jg7362.t2	PTHR34365	Family Not Named	1e-42
RIFPA_jg8331.t2	PTHR22599:SF21	Mob Kinase Activator 2	2.1e-96
RIFPA_jg28604.t1	PTHR11829:SF206	Forkhead Box Protein Q1	2.2e-84
RIFPA_jg9734.t2	PTHR13411:SF6	Plasminogen Receptor (Kt)	4.3e-37
RIFPA_jg16088.t1	PTHR16797	Factor Viii-Associated Gene 1	7.3e-111
RIFPA_jg3790.t1	PTHR12555:SF20	Ubiquitin Recognition Factor In Er-Associated Degradation Protein 1	2.3e-127
RIFPA_jg25568.t6	PTHR45655:SF17	Guanylate Cyclase Soluble Subunit Beta-2	3.7e-181
RIFPA_jg17317.t1	PTHR43157:SF37	Retinol Dehydrogenase 13	6.6e-114
RIFPA_jg275.t3	PTHR13264:SF5	Pre-Mrna-Splicing Factor Syf2	1.4e-73
RIFPA_jg27565.t2	PTHR46458	Family Not Named	3.4e-13
RIFPA_jg27620.t2	PTHR45871:SF1	N-Acetylglucosaminyl-Phosphatidylinositol Biosynthetic Protein	9.1e-210
RIFPA_jg16885.t3	PTHR43323	Family Not Named	9.6e-133
RIFPA_jg29196.t2	PTHR19957:SF212	T-Snare Domain-Containing Protein 1	4.1e-47
RIFPA_jg31164.t1	PTHR15959:SF1	Syntaxin-18	5.7e-107
RIFPA_jg11587.t4	PTHR12411:SF354	Dipeptidyl Peptidase 1	7.2e-56
RIFPA_jg28718.t3	PTHR11733	Zinc Metalloprotease Family M13 Neprilysin-Related	1.9e-113
RIFPA_jg11711.t2	PTHR24039:SF32	Fibulin-2	2.3e-85
RIFPA_jg25746.t2	PTHR14239	Dudulin-Related	7.9e-118
RIFPA_jg1420.t1	PTHR31790:SF227		1.4e-05
RIFPA_jg16538.t5	PTHR43677:SF3	Prostaglandin Reductase 3	1.1e-78
RIFPA_jg25962.t4	PTHR23316:SF11	Importin Subunit Alpha-8	3.3e-212
RIFPA_jg29022.t1	PTHR21183	Ribosomal Protein L47, Mitochondrial-Related	7.2e-50
RIFPA_jg21273.t2	PTHR11995:SF19	Nadh Dehydrogenase [Ubiquinone] Iron-Sulfur Protein 7, Mitochondrial	3.9e-104
RIFPA_jg25857.t1	PTHR11022:SF65		1.4e-79
RIFPA_jg29174.t2	PTHR22603:SF66	Ethanolamine Kinase	1.7e-97
RIFPA_jg27699.t2	PTHR10072	Iron-Sulfur Cluster Assembly Protein	2.2e-48
RIFPA_jg5580.t2	PTHR22306	Uncharacterized	1.2e-37
RIFPA_jg13700.t3	PTHR46989	Family Not Named	1.9e-32
RIFPA_jg12606.t1	PTHR10202:SF18	Presenilin-1	1.1e-177
RIFPA_jg26940.t2	PTHR12681:SF0	Zinc Finger Ccch Domain-Containing Protein 15	8e-122
RIFPA_jg13982.t2	PTHR13343:SF17	Cellular Repressor Of E1a-Stimulated Genes, Isoform A	7.8e-40
RIFPA_jg22706.t1	PTHR43353:SF5	Succinate-Semialdehyde Dehydrogenase, Mitochondrial	1.2e-249
RIFPA_jg24392.t2	PTHR11135:SF0	Elongator Complex Protein 3	2.7e-301
RIFPA_jg2124.t4	PTHR24096:SF348	Gh16244p-Related	3.5e-124
RIFPA_jg9753.t2	PTHR12111:SF2	Coiled-Coil Domain-Containing Protein 130	1.1e-119
RIFPA_jg3883.t3	PTHR11954	Macrophage Migration Inhibitory Factor Related	9.5e-22
RIFPA_jg25109.t2	PTHR11937:SF370	Alpha-Centractin	1.7e-201
RIFPA_jg30926.t1	PTHR46614	Family Not Named	4.8e-53
RIFPA_jg24618.t3	PTHR23146:SF0	Rna Polymerase-Associated Protein Leo1	3e-127
RIFPA_jg5578.t3	PTHR23115:SF125	Eukaryotic Peptide Chain Release Factor Gtp-Binding Subunit Erf3a	1.4e-237
RIFPA_jg3666.t5	PTHR24241:SF126		9.9e-75
RIFPA_jg26061.t3	PTHR10288:SF262	Heterogeneous Nuclear Ribonucleoprotein K	2.8e-69
RIFPA_jg5636.t3	PTHR43272:SF28	Long-Chain-Fatty-Acid--Coa Ligase 1	6.2e-177
RIFPA_jg8143.t3	PTHR11024:SF2	Protein Sec13 Homolog	3.7e-98
RIFPA_jg11634.t1	PTHR11214:SF148	Hexosyltransferase	2.6e-61
RIFPA_jg8485.t5	PTHR11864:SF20	Pre-Mrna-Processing Factor 40 Homolog A	3.7e-251
RIFPA_jg17719.t1	PTHR16231:SF5	Comm Domain-Containing Protein 6	9.3e-58
RIFPA_jg32101.t1	PTHR10978:SF5	Succinate Dehydrogenase Cytochrome B560 Subunit, Mitochondrial	1.1e-42
RIFPA_jg20103.t2	PTHR24201	Family Not Named	6.5e-07
RIFPA_jg30123.t1	PTHR13382:SF10	Atp Synthase Subunit S, Mitochondrial	1.1e-57
RIFPA_jg5737.t3	PTHR10766:SF41	Transmembrane 9 Superfamily Member 3	5e-251
RIFPA_jg7628.t4	PTHR12084	Nuclear Pore Glycoprotein P62-Related	6.4e-34
RIFPA_jg8734.t1	PTHR24302:SF15		1.9e-64
RIFPA_jg18394.t3	PTHR43330:SF7	Methionine Aminopeptidase 1	8.3e-153
RIFPA_jg25613.t1	PTHR12716:SF8	Transcription Initiation Factor Iie Subunit Beta	1.2e-56
RIFPA_jg15188.t1	PTHR24241:SF144	Zmp:0000001069	1.7e-85
RIFPA_jg16583.t1	PTHR23147:SF131		6.5e-28
RIFPA_jg23708.t2	PTHR14700	Family Not Named	1.2e-86
RIFPA_jg11387.t2	PTHR22912:SF151	Dihydrolipoyl Dehydrogenase, Mitochondrial	4.5e-234
RIFPA_jg25619.t3	PTHR10279	Ornithine Decarboxylase Antizyme	5.2e-43
RIFPA_jg17976.t2	PTHR12558:SF29	Si:Dkey-12j5.1	2e-50
RIFPA_jg3017.t2	PTHR12931:SF19	Ubiquitin Thioesterase Otub1	4.5e-107
RIFPA_jg16844.t2	PTHR21091:SF169	Uroporphyrinogen Decarboxylase	1.3e-169
RIFPA_jg18300.t1	PTHR21600:SF41	Rna Pseudouridylate Synthase Domain-Containing Protein 1	9.1e-55
RIFPA_jg23652.t1	PTHR10285:SF146	Nicotinamide Riboside Kinase 1	2e-31
RIFPA_jg31210.t2	PTHR22939	Serine Protease Family S1c Htra-Related	1.5e-139
RIFPA_jg16159.t4	PTHR12097	Splicing Factor 3b, Subunit 1-Related	0
RIFPA_jg23871.t2	PTHR14094	Signal Recognition Particle 72	3.1e-149
RIFPA_jg23684.t1	PTHR46458	Family Not Named	1.2e-15
RIFPA_jg18860.t1	PTHR12869	Small Seven Transmembrane Domain-Containing Protein	2e-61
RIFPA_jg17065.t5	PTHR15316:SF1	Splicing Factor 3a Subunit 1	7.6e-199
RIFPA_jg21209.t2	PTHR10443	Microsomal Dipeptidase	1.2e-103
RIFPA_jg16244.t2	PTHR11183:SF125		5.5e-08
RIFPA_jg14627.t5	PTHR10209:SF365		3.7e-62
RIFPA_jg17121.t1	PTHR10619:SF1		8.8e-165
RIFPA_jg26692.t1	PTHR11717	Low Molecular Weight Protein Tyrosine Phosphatase	1.8e-45
RIFPA_jg14234.t2	PTHR11699:SF98	Aldehyde Dehydrogenase Family 16 Member A1	2.7e-215
RIFPA_jg28504.t2	PTHR16320:SF9	Mcg22096	1.3e-84
RIFPA_jg27023.t2	PTHR11711:SF314		1.4e-85
RIFPA_jg13890.t1	PTHR15913	Acid Cluster Protein 33	9.7e-133
RIFPA_jg16519.t2	PTHR43570:SF16	Aldehyde Dehydrogenase Type Iii, Isoform Q	2.1e-211
RIFPA_jg12990.t5	PTHR21340:SF0	Bis(5'-Nucleosyl)-Tetraphosphatase [Asymmetrical]	4.6e-31
RIFPA_jg482.t1	PTHR45128	Family Not Named	1.8e-117
RIFPA_jg18220.t1	PTHR45820:SF2	Zinc Transporter 63c, Isoform F	6.5e-164
RIFPA_jg14683.t2	PTHR44216:SF3	Transmembrane And Tpr Repeat-Containing Protein 2	1.8e-205
RIFPA_jg10686.t1	PTHR24134	Family Not Named	4e-42
RIFPA_jg31166.t2	PTHR15104	Dihydropteridine Reductase	7.8e-110
RIFPA_jg28062.t3	PTHR43539:SF23	Fad-Dependent Oxidoreductase Domain-Containing Protein 2	2.7e-223
RIFPA_jg3905.t2	PTHR43557:SF7	Apoptosis-Inducing Factor, Mitochondrion-Associated, 4	6.1e-199
RIFPA_jg14230.t3	PTHR10515:SF3	Thymidine Phosphorylase	8.1e-141
RIFPA_jg2152.t4	PTHR18884:SF71	Septin-4	3.6e-192
RIFPA_jg30425.t2	PTHR13026	Nnp-1 Protein Novel Nuclear Protein 1 Nop52	5.2e-89
RIFPA_jg14025.t4	PTHR14938	Family Not Named	5.4e-27
RIFPA_jg12128.t1	PTHR12352	Secreted Modular Calcium-Binding Protein	1.1e-27
RIFPA_jg6614.t2	PTHR12767:SF9	Bcl7-Like	1.9e-05
RIFPA_jg12795.t1	PTHR26452:SF692	Olfactory Receptor	0.00033
RIFPA_jg27562.t1	PTHR46458:SF1	Neuroglobin	6.6e-11
RIFPA_jg6700.t2	PTHR45953	Family Not Named	3.9e-152
RIFPA_jg22431.t1	PTHR19282:SF435	Tetraspanin	6e-29
RIFPA_jg9649.t2	PTHR31761	Family Not Named	8.6e-24
RIFPA_jg28373.t2	PTHR10627:SF34	Vigilin	0
RIFPA_jg3733.t3	PTHR11351:SF67	Stearoyl-Coa Desaturase 5	1.6e-139
RIFPA_jg16207.t1	PTHR32510	Family Not Named	2e-81
RIFPA_jg20283.t1	PTHR16172	Uncharacterized	4.6e-115
RIFPA_jg11985.t2	PTHR21032:SF0	G Patch Domain-Containing Protein 11	3.9e-62
RIFPA_jg12370.t2	PTHR13477	Mitochondrial 39s Ribosomal Protein L49	2.4e-48
RIFPA_jg2674.t2	PTHR13273:SF17	Anamorsin	3.3e-57
RIFPA_jg8496.t3	PTHR23086:SF21	Phosphatidylinositol 5-Phosphate 4-Kinase Type-2 Alpha	5.6e-147
RIFPA_jg14233.t4	PTHR10515:SF3	Thymidine Phosphorylase	3.2e-184
RIFPA_jg9050.t2	PTHR10943:SF11	26s Proteasome Non-Atpase Regulatory Subunit 2	5e-210
RIFPA_jg26944.t1	PTHR12538:SF7	40s Ribosomal Protein S26-Related	2.1e-05
RIFPA_jg7739.t1	PTHR11227:SF44	Wd Repeat Domain Phosphoinositide-Interacting Protein 4	2.8e-153
RIFPA_jg26803.t4	PTHR10656:SF66		1.6e-27
RIFPA_jg3276.t3	PTHR45788:SF4	Tricarboxylate Transport Protein, Mitochondrial	6.3e-139
RIFPA_jg30509.t1	PTHR44490	Family Not Named	1.8e-53
RIFPA_jg11091.t2	PTHR11259:SF6	Ras-Related Gtp-Binding Protein C	4e-199
RIFPA_jg395.t2	PTHR10177:SF184	G2/Mitotic-Specific Cyclin-B2	1.1e-147
RIFPA_jg7774.t1	PTHR11560:SF8	39s Ribosomal Protein L10, Mitochondrial	2.2e-47
RIFPA_jg9948.t3	PTHR22765:SF40	E3 Ubiquitin-Protein Ligase Rnf130	2.8e-60
RIFPA_jg15848.t2	PTHR18919:SF153	Trifunctional Enzyme Subunit Beta, Mitochondrial	2.6e-165
RIFPA_jg20889.t1	PTHR13693:SF58	5-Aminolevulinate Synthase, Erythroid-Specific, Mitochondrial	4.9e-222
RIFPA_jg23709.t2	PTHR11071:SF293	Peptidyl-Prolyl Cis-Trans Isomerase 6	1.7e-80
RIFPA_jg10721.t2	PTHR11595:SF26	Elongation Factor 1-Delta	1.5e-87
RIFPA_jg9603.t8	PTHR34226:SF4		1.4e-09
RIFPA_jg14230.t1	PTHR10515	Thymidine Phosphorylase	7.7e-27
RIFPA_jg9681.t2	PTHR21106	Uncharacterized	2.1e-37
RIFPA_jg4446.t1	PTHR34490	Family Not Named	2.6e-07
RIFPA_jg2865.t2	PTHR13143	Tetratricopeptide Repeat Protein 19	6.6e-49
RIFPA_jg14908.t1	PTHR11545:SF2	39s Ribosomal Protein L13, Mitochondrial	4.4e-44
RIFPA_jg16752.t4	PTHR12234:SF0	Formimidoyltransferase-Cyclodeaminase	3.5e-195
RIFPA_jg27701.t2	PTHR11006:SF51	Histone-Arginine Methyltransferase Carm1	5.9e-196
RIFPA_jg2016.t5	PTHR10857:SF102		2.7e-107
RIFPA_jg8661.t2	PTHR38636:SF1		1.9e-31
RIFPA_jg31543.t3	PTHR11157:SF119	Elongation Of Very Long Chain Fatty Acids Protein	2.8e-86
RIFPA_jg31537.t2	PTHR13822:SF7	Atp Synthase Subunit Delta, Mitochondrial	2.7e-50
RIFPA_jg26431.t2	PTHR11206:SF268	Multidrug And Toxin Extrusion Protein-Related	6.9e-89
RIFPA_jg12367.t2	PTHR23147:SF100	Zgc:77262	2.3e-29
RIFPA_jg13987.t2	PTHR44252	Family Not Named	1.3e-82
RIFPA_jg7768.t2	PTHR45682	Family Not Named	8.5e-74
RIFPA_jg8511.t1	PTHR23024:SF352	Arylacetamide Deacetylase-Like 4	4.3e-70
RIFPA_jg21972.t2	PTHR13194:SF18	Complex I Intermediate-Associated Protein 30, Mitochondrial	4.6e-74
RIFPA_jg28714.t1	PTHR31389:SF4	Ld39211p	2.9e-56
RIFPA_jg8320.t2	PTHR23417:SF16	Trna (Guanine-N(7)-)-Methyltransferase	2.5e-102
RIFPA_jg25998.t2	PTHR11849:SF190		7.1e-53
RIFPA_jg3113.t2	PTHR47187	Family Not Named	4e-40
RIFPA_jg9841.t1	PTHR21357	Uncharacterized	1.9e-102
RIFPA_jg10846.t3	PTHR13780:SF122	5'-Amp-Activated Protein Kinase Subunit Gamma-2	1.6e-44
RIFPA_jg18455.t1	PTHR13088:SF2	Fas Apoptotic Inhibitory Molecule-Like	0.00014
RIFPA_jg18256.t1	PTHR12581	Hiv-1 Rev Binding Protein 2, 3	7.7e-25
RIFPA_jg3816.t3	PTHR11412:SF146	Ld23292p	3.6e-137
RIFPA_jg26904.t1	PTHR30605:SF0	Anhydro-N-Acetylmuramic Acid Kinase	1.3e-86
RIFPA_jg30894.t2	PTHR23500:SF157	Solute Carrier Family 2, Facilitated Glucose Transporter Member 8	1.2e-114
RIFPA_jg29231.t1	PTHR21397:SF4	Er Membrane Protein Complex Subunit 10	1.1e-55
RIFPA_jg12503.t1	PTHR34490	Family Not Named	1.1e-13
RIFPA_jg26722.t2	PTHR31733:SF1	Ribonuclease Kappa	2.4e-12
RIFPA_jg11859.t2	PTHR44825	Family Not Named	2.1e-28
RIFPA_jg21773.t3	PTHR10928	Suppressor Of Fused Homolog	3.4e-105
RIFPA_jg10922.t2	PTHR11660	Family Not Named	2.5e-54
RIFPA_jg5364.t2	PTHR19856	Wd-Repeatcontaining Protein Wdr1	4.7e-226
RIFPA_jg2413.t1	PTHR10114:SF0	60s Ribosomal Protein L36	6.7e-58
RIFPA_jg3478.t2	PTHR11567:SF180	Lysosomal Acid Phosphatase	3.1e-79
RIFPA_jg16892.t2	PTHR23345	Vitellogenin-Related	2.5e-208
RIFPA_jg15465.t1	PTHR13501:SF8	39s Ribosomal Protein L22, Mitochondrial	8.4e-52
RIFPA_jg7786.t3	PTHR31109	Family Not Named	5.2e-28
RIFPA_jg31622.t3	PTHR10044	Inhibitor Of Apoptosis	2.2e-156
RIFPA_jg25826.t3	PTHR11108:SF1	Ferrochelatase, Mitochondrial	2.6e-153
RIFPA_jg14865.t5	PTHR11552	Glucose-Methanol-Choline Gmc Oxidoreductase	2.2e-130
RIFPA_jg21407.t2	PTHR18952:SF95	Carbonic Anhydrase 4	1.6e-139
RIFPA_jg18404.t1	PTHR10585:SF37	Er Lumen Protein-Retaining Receptor 2	7.4e-103
RIFPA_jg17013.t2	PTHR23131:SF0	Endoribonuclease Lactb2	1.7e-77
RIFPA_jg2349.t2	PTHR43327:SF10	Stomatin-Like Protein 2, Mitochondrial	4.9e-147
RIFPA_jg8387.t2	PTHR13683:SF230	Cathepsin D	1.6e-204
RIFPA_jg18223.t2	PTHR23293:SF9	Fad Synthase	7.3e-90
RIFPA_jg28121.t1	PTHR12962:SF3	Calcium-Regulated Heat-Stable Protein 1	4.5e-49
RIFPA_jg25166.t3	PTHR45817:SF4	Lysyl Oxidase-Like-Related	1.2e-57
RIFPA_jg28631.t2	PTHR43655:SF7	Afg3-Like Protein 1	0
RIFPA_jg7452.t2	PTHR24096:SF312	Bcdna.Gh02901	1.1e-133
RIFPA_jg30985.t3	PTHR15486:SF0	Ancient Ubiquitous Protein 1	2.2e-60
RIFPA_jg19867.t3	PTHR11259:SF4	Ras-Related Gtp-Binding Protein B	1.8e-164
RIFPA_jg1263.t1	PTHR12882:SF1	Transcription Elongation Factor Spt4	1.4e-26
RIFPA_jg19045.t2	PTHR11239:SF14	Dna-Directed Rna Polymerase I Subunit Rpa12	2.5e-31
RIFPA_jg22418.t5	PTHR19237	Nucleobindin	3.1e-135
RIFPA_jg22032.t2	PTHR11875:SF105	Protein Setsip	7.6e-91
RIFPA_jg14869.t2	PTHR22890:SF2	Mediator Of Rna Polymerase Ii Transcription Subunit 11	7.1e-17
RIFPA_jg2053.t1	PTHR11722	60s Ribosomal Protein L13	1.5e-95
RIFPA_jg2123.t4	PTHR43107	Long-Chain Fatty Acid Transport Protein	2e-12
RIFPA_jg31222.t5	PTHR46283:SF4	E3 Ubiquitin-Protein Ligase March5	1.5e-145
RIFPA_jg30888.t5	PTHR19890:SF14	Fgf Receptor-Like Protein 1a	5.9e-73
RIFPA_jg30658.t2	PTHR35632:SF1		2e-05
RIFPA_jg4835.t3	PTHR10514:SF41	Angiotensin-Converting Enzyme-Like Protein Ace3	0
RIFPA_jg7477.t4	PTHR13872:SF43	Dolichyl-Diphosphooligosaccharide--Protein Glycosyltransferase Subunit Stt3a	0
RIFPA_jg27127.t1	PTHR21522	Otopetrin	8.7e-136
RIFPA_jg5552.t3	PTHR23215	Zinc Finger Protein 207	1.3e-45
RIFPA_jg2408.t6	PTHR16308	Ubiquitin Associated Protein 2-Like/Lingerer	2.7e-126
RIFPA_jg28984.t2	PTHR18879:SF21		3e-54
RIFPA_jg19590.t2	PTHR43108:SF6	N-Sulphoglucosamine Sulphohydrolase	2.4e-157
RIFPA_jg27352.t1	PTHR11232:SF31	Ptb Domain-Containing Engulfment Adapter Protein 1	3e-82
RIFPA_jg26846.t3	PTHR12758:SF23	Apoptosis Inhibitor 5	2.9e-192
RIFPA_jg3954.t2	PTHR10927:SF1	Ribosome Maturation Protein Sbds	4.5e-107
RIFPA_jg19397.t5	PTHR12370:SF3	Phospholipase B-Like 2-Related	3e-186
RIFPA_jg19873.t4	PTHR37187:SF6		1.2e-07
RIFPA_jg21178.t2	PTHR12289:SF59	Failed Axon Connections Homolog	2.6e-77
RIFPA_jg28668.t3	PTHR10743:SF0	Protein Rer1	2.6e-107
RIFPA_jg22538.t1	PTHR23051:SF0	Solute Carrier Family 35 Member F5	3.8e-110
RIFPA_jg8882.t1	PTHR19338:SF0	Mitochondrial Import Inner Membrane Translocase Subunit Tim13	3.3e-40
RIFPA_jg26046.t1	PTHR12919:SF27	28s Ribosomal Protein S16, Mitochondrial	4e-55
RIFPA_jg6917.t2	PTHR11207:SF5	39s Ribosomal Protein L44, Mitochondrial	1.9e-105
RIFPA_jg26146.t1	PTHR11451:SF38	Threonine--Trna Ligase 2, Cytoplasmic-Related	1.1e-26
RIFPA_jg25166.t1	PTHR45817	Family Not Named	4.7e-126
RIFPA_jg3399.t1	PTHR11662	Sodium-Dependent Phosphate Transporters	2.6e-158
RIFPA_jg26848.t2	PTHR11265	S-Adenosyl-Methyltransferase Mraw	3.5e-118
RIFPA_jg21796.t1	PTHR14275	Family Not Named	1.8e-14
RIFPA_jg22955.t2	PTHR11246:SF3	Crooked Neck-Like Protein 1	1.7e-288
RIFPA_jg10562.t3	PTHR19248:SF16	Atp-Binding Cassette Sub-Family E Member 1	7.1e-212
RIFPA_jg18315.t2	PTHR24253:SF71	Enteropeptidase	3.9e-79
RIFPA_jg10524.t2	PTHR11616	Sodium/Chloride Dependent Transporter	9.8e-199
RIFPA_jg29234.t2	PTHR15350:SF2	Eukaryotic Translation Initiation Factor 3 Subunit M	1.9e-96
RIFPA_jg31544.t1	PTHR20900	Nadh:Ubiquinone Oxidoreductase B18-Like Subunit	3.3e-27
RIFPA_jg6242.t3	PTHR15092:SF22	Poly(A)-Specific Ribonuclease Parn	7.3e-109
RIFPA_jg8705.t5	PTHR34490	Family Not Named	1.4e-19
RIFPA_jg25847.t1	PTHR11571:SF141	Glutathione S-Transferase P	3.1e-37
RIFPA_jg28318.t2	PTHR10361:SF28	Rh04535p	3.5e-82
RIFPA_jg27134.t2	PTHR43520:SF9	Copper-Transporting Atpase 2	0
RIFPA_jg1153.t1	PTHR23503	Family Not Named	3.1e-124
RIFPA_jg27135.t4	PTHR14949:SF38	Schwann Cell-Specific Egf-Like Repeat Autocrine Factor	1.1e-07
RIFPA_jg3559.t5	PTHR11699:SF190	10-Formyltetrahydrofolate Dehydrogenase	8.8e-303
RIFPA_jg26696.t1	PTHR23333:SF24	Nsfl1 Cofactor P47	1.2e-108
RIFPA_jg3391.t6	PTHR11453:SF36	Sodium Bicarbonate Cotransporter 3	0
RIFPA_jg23998.t1	PTHR22761:SF5	Charged Multivesicular Body Protein 6	1.9e-54
RIFPA_jg8905.t2	PTHR24034:SF114	Cysteine-Rich With Egf-Like Domain Protein 1	0.00087
RIFPA_jg21712.t3	PTHR22597:SF0	Polycomb Protein Suz12	1.2e-107
RIFPA_jg12063.t2	PTHR10430:SF16	Peroxiredoxin-5, Mitochondrial	4e-69
RIFPA_jg15414.t4	PTHR45723:SF1	Serine/Threonine-Protein Kinase Rio3	6.9e-199
RIFPA_jg22692.t1	PTHR23304:SF134		0.00072
RIFPA_jg13121.t3	PTHR10578:SF84	Hydroxyacid Oxidase 1	4.2e-113
RIFPA_jg17038.t3	PTHR24064:SF500		3.8e-139
RIFPA_jg19326.t4	PTHR11348:SF17	Ccn	6.8e-105
RIFPA_jg25989.t1	PTHR21527:SF6	Nucleoporin Nup35	3.6e-67
RIFPA_jg13799.t2	PTHR11249	Glial Factor Naturation Factor	1.9e-65
RIFPA_jg24765.t5	PTHR10625:SF188	Histone Deacetylase 1	8.5e-267
RIFPA_jg25418.t2	PTHR24271:SF66	Kallikrein-10	5.1e-05
RIFPA_jg20960.t3	PTHR43340:SF6	Hypoxanthine-Guanine Phosphoribosyltransferase	7.4e-99
RIFPA_jg16395.t2	PTHR43591:SF29	Methyltransferase-Like Protein 27	3e-18
RIFPA_jg2153.t3	PTHR12789:SF0	Density-Regulated Protein	2.4e-38
RIFPA_jg22633.t3	PTHR23091:SF268	N-Alpha-Acetyltransferase 10	7.1e-46
RIFPA_jg21752.t1	PTHR43172	Family Not Named	7.5e-121
RIFPA_jg9432.t5	PTHR10590	Sodium/Nucleoside Cotransporter	1.6e-47
RIFPA_jg29385.t2	PTHR45624:SF11		7.6e-96
RIFPA_jg26461.t1	PTHR28627:SF1	Cytochrome C Oxidase Assembly Factor 5	7.6e-30
RIFPA_jg24105.t3	PTHR43763	Family Not Named	1.6e-146
RIFPA_jg2282.t4	PTHR43899:SF9	Re06583p-Related	6.1e-47
RIFPA_jg8170.t4	PTHR43918	Family Not Named	4.1e-175
RIFPA_jg14351.t6	PTHR10755:SF0	Oxygen-Dependent Coproporphyrinogen-Iii Oxidase, Mitochondrial	6.9e-137
RIFPA_jg26760.t1	PTHR11409:SF39	Adenosine Deaminase 2	4.2e-146
RIFPA_jg4835.t1	PTHR10514:SF41	Angiotensin-Converting Enzyme-Like Protein Ace3	0
RIFPA_jg9896.t2	PTHR15892	Mitochondrial Ribosomal Protein L30	1.4e-34
RIFPA_jg16396.t3	PTHR43591:SF29	Methyltransferase-Like Protein 27	2e-25
RIFPA_jg18451.t3	PTHR11932:SF126	Cullin-3	0
RIFPA_jg1982.t2	PTHR42943:SF2	Glutathione S-Transferase Kappa 1	7.2e-26
RIFPA_jg13887.t2	PTHR46242	Family Not Named	2.1e-65
RIFPA_jg13757.t4	PTHR23043:SF17	Protein Similar	3.8e-131
RIFPA_jg24434.t2	PTHR34005:SF2		0.001
RIFPA_jg13362.t3	PTHR13247:SF0	Mitochondrial Fission 1 Protein	1.3e-40
RIFPA_jg2811.t2	PTHR43516:SF5	Medium-Chain Specific Acyl-Coa Dehydrogenase, Mitochondrial	7.8e-208
RIFPA_jg26682.t2	PTHR11893:SF36	Innexin-5	1.9e-74
RIFPA_jg8161.t1	PTHR15362:SF13	Si:Ch1073-145m9.1	8.8e-55
RIFPA_jg31842.t1	PTHR18884:SF67	Septin-2	3.1e-128
RIFPA_jg5267.t1	PTHR23504:SF31	Major Facilitator Superfamily Domain-Containing Protein 10	1.7e-114
RIFPA_jg3666.t6	PTHR24241:SF157		1.8e-45
RIFPA_jg18134.t3	PTHR19212:SF0	Fli1-Associated Protein Homolog	1.9e-106
RIFPA_jg22110.t3	PTHR24055:SF102	Srsf Protein Kinase 2	6e-204
RIFPA_jg1426.t6	PTHR43591:SF41	Ubiquinone/Menaquinone Biosynthesis C-Methyltransferase Ubie	4.9e-19
RIFPA_jg31157.t3	PTHR12106	Sortilin Related	6.2e-118
RIFPA_jg18352.t2	PTHR24023:SF980	Collagen Alpha-1(Xxiii) Chain-Related	1.4e-152
RIFPA_jg4600.t7	PTHR11071:SF292	Peptidyl-Prolyl Cis-Trans Isomerase G	3.6e-11
RIFPA_jg16897.t3	PTHR11040:SF137	Zinc Transporter Zip3	1.5e-47
RIFPA_jg1941.t1	PTHR11702:SF41	Mitochondrial Ribosome-Associated Gtpase 2	2.3e-169
RIFPA_jg30914.t1	PTHR45828:SF9	Si:Dkey-251i10.2	9.5e-37
RIFPA_jg15258.t1	PTHR13200:SF0	Eef1a Lysine Methyltransferase 1	4.8e-81
RIFPA_jg24237.t4	PTHR45624:SF32	Solute Carrier Family 25 (Carnitine/Acylcarnitine Translocase), Member 20	1.1e-140
RIFPA_jg30768.t3	PTHR24067:SF294	Protein Crossbronx-Related	1.1e-70
RIFPA_jg2680.t2	PTHR16505	Family Not Named	1e-77
RIFPA_jg3956.t1	PTHR21141:SF5	60s Acidic Ribosomal Protein P2	5.4e-43
RIFPA_jg21436.t1	PTHR10395	Uricase And Transthyretin-Related	4.3e-50
RIFPA_jg19409.t2	PTHR11588:SF337	Tubulin Alpha Chain	7.9e-188
RIFPA_jg2006.t3	PTHR38636:SF1		2.5e-39
RIFPA_jg3553.t4	PTHR10985:SF132	Transcription Factor Cwo	2.7e-51
RIFPA_jg11508.t1	PTHR13416:SF2	Transmembrane Protein 43	8.6e-132
RIFPA_jg26970.t1	PTHR13321	Mediator Of Rna Polymerase Ii Transcription, Subunit 18	1e-53
RIFPA_jg14482.t2	PTHR13633:SF3	Chromosome 6 Open Reading Frame 203	1.9e-42
RIFPA_jg12515.t4	PTHR43382:SF2	Bifunctional Glutamate/Proline--Trna Ligase	0
RIFPA_jg26198.t2	PTHR31535:SF1	Nuclear Receptor 2c2-Associated Protein	1.9e-34
RIFPA_jg4858.t3	PTHR10075:SF43		5.7e-69
RIFPA_jg24348.t3	PTHR10623:SF10	Microtubule-Associated Protein Rp/Eb Family Member 3	1.3e-61
RIFPA_jg10887.t1	PTHR24064:SF500		1.5e-116
RIFPA_jg4325.t2	PTHR10900	Periostin-Related	5e-136
RIFPA_jg11924.t4	PTHR23189:SF79	Heterogeneous Nuclear Ribonucleoprotein L2	1e-168
RIFPA_jg2077.t1	PTHR31493	Family Not Named	1.5e-40
RIFPA_jg8324.t1	PTHR11847:SF23		5.9e-119
RIFPA_jg8735.t2	PTHR24302	Family Not Named	2.2e-26
RIFPA_jg27646.t3	PTHR13448:SF0	Transmembrane Protein 214	3.1e-83
RIFPA_jg30286.t2	PTHR24073:SF990	Ras-Related Protein Rab-2a	2.9e-120
RIFPA_jg5317.t2	PTHR11034:SF40	Bcdna.Gh02439	1.3e-127
RIFPA_jg12818.t2	PTHR43842	Family Not Named	1.8e-106
RIFPA_jg19415.t2	PTHR23410:SF12	60s Ribosomal Protein L5	5.5e-130
RIFPA_jg1900.t2	PTHR12189:SF2	Mrna Cap Guanine-N7 Methyltransferase	9e-125
RIFPA_jg8033.t3	PTHR12611	Pur-Transcriptional Activator	2.3e-119
RIFPA_jg30608.t1	PTHR45690	Family Not Named	0.00015
RIFPA_jg15623.t5	PTHR45797:SF2	Helicase Arip4	6e-11
RIFPA_jg12552.t3	PTHR11360	Monocarboxylate Transporter	6.3e-93
RIFPA_jg8203.t4	PTHR10906:SF10	Protein Transport Protein Sec61 Subunit Alpha Isoform 2	7.1e-286
RIFPA_jg9103.t5	PTHR45639:SF3	Hypoxia Up-Regulated Protein 1	2.9e-102
RIFPA_jg24367.t2	PTHR23202	Wasp Interacting Protein-Related	1.5e-06
RIFPA_jg10547.t7	PTHR11753:SF45	Ap-1 Complex Subunit Sigma-2	2.7e-53
RIFPA_jg30858.t2	PTHR19372:SF7	Sulfite Oxidase, Mitochondrial	1.7e-55
RIFPA_jg25123.t1	PTHR14098:SF14		6.4e-36
RIFPA_jg1962.t1	PTHR11599:SF4	Proteasome Subunit Beta Type	7.4e-91
RIFPA_jg21408.t4	PTHR18952:SF95	Carbonic Anhydrase 4	1e-40
RIFPA_jg6904.t1	PTHR10383:SF22	Serine Incorporator 2	1.3e-149
RIFPA_jg7861.t2	PTHR12378	Uncharacterized	9e-06
RIFPA_jg24452.t3	PTHR13794:SF58	Mitochondrial Enolase Superfamily Member 1	1e-153
RIFPA_jg11732.t1	PTHR13450	Mitochondrial 39s Ribosomal Protein L42	4.6e-20
RIFPA_jg1395.t3	PTHR23261:SF22	Ground-Like (Grd Related)	0.00027
RIFPA_jg2920.t2	PTHR11091:SF0		7.5e-127
RIFPA_jg24184.t2	PTHR20855:SF33	Adiponectin Receptor Protein 2	2.5e-137
RIFPA_jg14595.t2	PTHR46009	Family Not Named	1.3e-67
RIFPA_jg28371.t4	PTHR14139	Calsyntenin	2.1e-189
RIFPA_jg536.t3	PTHR15887	Family Not Named	4.6e-44
RIFPA_jg6009.t2	PTHR24068:SF169	Hcg2044781-Related	1.2e-54
RIFPA_jg6632.t1	PTHR10828	M-Phase Inducer Phosphatase Dual Specificity Phosphatase Cdc25	3.8e-10
RIFPA_jg28509.t1	PTHR12419:SF21	Otu Domain-Containing Protein 6b	3.1e-26
RIFPA_jg1534.t3	PTHR10292:SF7	Clathrin Heavy Chain	0
RIFPA_jg27062.t2	PTHR46290:SF1	Di-N-Acetylchitobiase	5.4e-146
RIFPA_jg1768.t2	PTHR12059:SF5	39s Ribosomal Protein L23, Mitochondrial	1.5e-22
RIFPA_jg15173.t1	PTHR43247:SF5	Phosphoserine Aminotransferase	7.4e-125
RIFPA_jg31158.t2	PTHR11143:SF10	60s Ribosomal Protein L26-Like 1	8.5e-57

## Sheet: A6-Female_gonad
external_gene_name	tau	frac	qn	score	PANTHER family	PANTHER annotation	PANTHER evalue		Biological process
RIFPA_jg16544.t1	1	1	11.547	1.705	PTHR46458	family not named	4.6e-17		GO.ID	Term	Annotated	Significant	Expected	pvalues
RIFPA_jg22344.t1	0.92	0.92	8.249	1.424	PTHR31395:SF0	protein shisa-2 homolog	6.4e-05		GO:0019441	tryptophan catabolic process to kynurenine	8	4	0.31	0.00013
RIFPA_jg27076.t3	1	1	6.098	1.372	PTHR13817:SF10	titin	0		GO:0006493	protein O-linked glycosylation	4	3	0.15	0.00022
RIFPA_jg3849.t2	0.9	0.9	7.624	1.366	PTHR10159	dual specificity protein phosphatase	2.9e-26		GO:0000723	telomere maintenance	17	4	0.65	0.00341
RIFPA_jg30049.t1	0.9	0.9	7.008	1.328	PTHR35270	family not named	7.7e-63		GO:0055114	oxidation-reduction process	896	51	34.35	0.00404
RIFPA_jg2824.t3	1	1	5.206	1.318	-	-	-		GO:0006281	DNA repair	242	28	9.28	0.0071
RIFPA_jg25967.t1	0.96	0.96	5.778	1.313	PTHR31001:SF50	no description	2.4e-05		GO:0006306	DNA methylation	4	2	0.15	0.00836
RIFPA_jg6729.t1	0.86	0.86	7.422	1.313	PTHR23050	calcium binding protein	4.3e-33		GO:0000737	DNA catabolic process, endonucleolytic	4	2	0.15	0.00836
RIFPA_jg3849.t1	0.86	0.86	7.366	1.31	PTHR46381:SF2	mkpa protein	2.1e-10		GO:0000077	DNA damage checkpoint	12	3	0.46	0.00952
RIFPA_jg25078.t3	0.94	0.94	5.793	1.294	PTHR20933:SF4	no description	3.5e-197		GO:0006303	double-strand break repair via nonhomologous end joining	12	3	0.46	0.00952
RIFPA_jg4975.t1	1	1	4.787	1.292	PTHR45842	family not named	2.1e-61		GO:0070588	calcium ion transmembrane transport	99	9	3.8	0.01364
RIFPA_jg4975.t3	0.956	0.956	5.107	1.268	PTHR45842	family not named	6.6e-68		GO:0006298	mismatch repair	27	4	1.04	0.01861
RIFPA_jg2782.t1	0.86	0.86	6.653	1.266	-	-	-		GO:0006289	nucleotide-excision repair	29	4	1.11	0.02373
RIFPA_jg21233.t1	1	1	4.321	1.264	PTHR31879:SF6	det1- and ddb1-associated protein 1	8.8e-31		GO:0006096	glycolytic process	29	4	1.11	0.02373
RIFPA_jg25473.t2	1	1	4.091	1.25	PTHR12505	phd finger transcription factor	1.1e-06		GO:0006471	protein ADP-ribosylation	17	3	0.65	0.02553
RIFPA_jg15475.t1	0.9	0.9	5.709	1.249	PTHR11102:SF150	no description	2.2e-27		GO:0042246	tissue regeneration	17	3	0.65	0.02553
RIFPA_jg25078.t1	0.933	0.933	5.156	1.248	PTHR20933:SF4	no description	3.7e-197		GO:0006355	regulation of transcription, DNA-templated	968	49	37.11	0.02649
RIFPA_jg20822.t6	1	1	3.917	1.239	PTHR23085:SF26	junctophilin-2	5.7e-79		GO:0000724	double-strand break repair via homologous recombination	10	3	0.38	0.03513
RIFPA_jg4429.t2	1	1	3.888	1.237	PTHR12640:SF0	dolichyl-diphosphooligosaccharide--protein glycosyltransferase subunit 2	3.1e-230		GO:0071479	cellular response to ionizing radiation	1	1	0.04	0.03834
RIFPA_jg11447.t3	1	1	3.845	1.235	PTHR13362	mitochondrial ribosomal protein s33	1.4e-34		GO:0006807	nitrogen compound metabolic process	6424	258	246.3	0.04316
RIFPA_jg2565.t1	0.956	0.956	4.53	1.233	PTHR31698:SF7	no description	1.2e-12		GO:0061400	positive regulation of transcription from RNA polymerase II promoter in response to calcium ion	9	2	0.35	0.04417
RIFPA_jg26964.t1	1	1	3.751	1.229	PTHR26451:SF84	no description	0.00017		Molecular function
RIFPA_jg7635.t6	1	1	3.687	1.225	PTHR15751	huntingtin associated protein 1/lateral sclerosis-related	3.7e-151		GO:0003676	nucleic acid binding	3543	199	143.58	8.7e-05
RIFPA_jg3736.t1	1	1	3.592	1.219	PTHR33912:SF7	no description	0.00015		GO:0003684	damaged DNA binding	33	7	1.34	0.0003
RIFPA_jg4186.t3	0.978	0.978	3.948	1.219	PTHR31352:SF38	no description	1.4e-06		GO:0016887	ATPase activity	334	23	13.54	0.00076
RIFPA_jg10547.t3	0.956	0.956	4.315	1.219	PTHR11753:SF45	ap-1 complex subunit sigma-2	7.6e-92		GO:0004800	thyroxine 5'-deiodinase activity	6	3	0.24	0.00121
RIFPA_jg14164.t1	1	1	3.572	1.218	PTHR13180:SF1	transmembrane protein 50a	4.1e-74		GO:0071949	FAD binding	31	6	1.26	0.00135
RIFPA_jg26414.t1	0.978	0.978	3.919	1.217	PTHR11071:SF419	no description	1.2e-84		GO:0016151	nickel cation binding	13	4	0.53	0.00143
RIFPA_jg11595.t1	1	1	3.509	1.214	PTHR43591:SF29	methyltransferase-like protein 27	7.6e-12		GO:0003677	DNA binding	1320	85	53.49	0.00193
RIFPA_jg18935.t1	1	1	3.485	1.213	PTHR31609	family not named	0.00014		GO:0005245	voltage-gated calcium channel activity	36	6	1.46	0.003
RIFPA_jg779.t1	1	1	3.487	1.213	PTHR18945:SF213	glycine receptor subunit alpha-1	3.9e-117		GO:0009378	four-way junction helicase activity	3	2	0.12	0.00479
RIFPA_jg17300.t1	1	1	3.383	1.207	PTHR12896	pax6 neighbor protein paxneb	0.00017		GO:0004677	DNA-dependent protein kinase activity	3	2	0.12	0.00479
RIFPA_jg391.t1	1	1	3.384	1.207	PTHR30151:SF37	no description	0.00034		GO:0004114	3',5'-cyclic-nucleotide phosphodiesterase activity	42	6	1.7	0.00657
RIFPA_jg2808.t1	1	1	3.331	1.203	PTHR44858:SF4	no description	2.9e-202		GO:0043546	molybdopterin cofactor binding	4	2	0.16	0.00932
RIFPA_jg25967.t2	0.86	0.86	5.594	1.202	PTHR31501	family not named	0.00012		GO:0016624	oxidoreductase activity, acting on the a...	12	3	0.49	0.01109
RIFPA_jg4189.t1	1	1	3.297	1.201	PTHR34268:SF10	no description	0.00027		GO:0018024	histone-lysine N-methyltransferase activity	37	5	1.5	0.01608
RIFPA_jg24778.t1	1	1	3.281	1.2	PTHR23426:SF25	ferredoxin-2, mitochondrial	5.7e-55		GO:0016409	palmitoyltransferase activity	51	6	2.07	0.01662
RIFPA_jg28822.t2	1	1	3.247	1.198	PTHR10334:SF414	no description	7.4e-48		GO:0030983	mismatched DNA binding	25	4	1.01	0.01719
RIFPA_jg27699.t1	1	1	3.227	1.197	PTHR10072	iron-sulfur cluster assembly protein	3.5e-48		GO:0016628	oxidoreductase activity, acting on the CH-CH group of donors, NAD or NADP as acceptor	14	3	0.57	0.01728
RIFPA_jg4874.t2	0.933	0.933	4.323	1.197	PTHR42850:SF4	metallophosphoesterase ynl217w-related	4.2e-62		GO:0030976	thiamine pyrophosphate binding	14	3	0.57	0.01728
RIFPA_jg13184.t2	1	1	3.216	1.196	PTHR46399:SF3	no description	0		GO:0016817	hydrolase activity, acting on acid anhydrides	1175	60	47.62	0.02035
RIFPA_jg29056.t1	1	1	3.207	1.196	PTHR11802:SF208	carboxypeptidase	1.7e-43		GO:0043015	gamma-tubulin binding	17	3	0.69	0.02951
RIFPA_jg13186.t1	1	1	3.195	1.195	PTHR23304:SF134	no description	2.2e-93		Cellular component
RIFPA_jg3848.t1	1	1	3.138	1.192	PTHR46165	family not named	3.4e-136		GO:0036128	CatSper complex	14	5	0.47	6.1e-05
RIFPA_jg27407.t3	1	1	3.127	1.191	PTHR47633:SF4	no description	9.3e-22		GO:0005891	voltage-gated calcium channel complex	50	11	1.66	0.00098
RIFPA_jg16027.t5	0.975	0.975	3.513	1.189	PTHR24214	family not named	1.1e-11		GO:0008305	integrin complex	8	3	0.27	0.00179
RIFPA_jg21703.t1	1	1	3.085	1.188	-	-	-		GO:0005834	heterotrimeric G-protein complex	5	2	0.17	0.01029
RIFPA_jg27926.t2	1	1	3.075	1.188	PTHR28661	family not named	1.6e-43		GO:0005890	sodium:potassium-exchanging ATPase complex	8	2	0.27	0.02697
RIFPA_jg757.t2	1	1	3.086	1.188	-	-	-		GO:0005634	nucleus	822	37	27.31	0.02917
RIFPA_jg22535.t10	1	1	3.052	1.186	PTHR13817:SF10	titin	0		GO:0000439	transcription factor TFIIH core complex	10	2	0.33	0.04149
TOP50 – Tissue-specific genes									GO:0005730	nucleolus	26	3	0.86	0.05367
									GO:0031011	Ino80 complex	2	1	0.07	0.06534
Tissue specific genes with Panther annotation									GO:0000811	GINS complex	2	1	0.07	0.06534
external_gene_name	PANTHER family	PANTHER annotation	PANTHER evalue						GO:0070652	HAUS complex	14	2	0.47	0.07694
RIFPA_jg20351.t1	PTHR10142	Dna repair protein complementing xp-a cells	1.9e-92						GO:0000796	condensin complex	3	1	0.1	0.09639
RIFPA_jg14321.t2	PTHR11516:SF40	Pyruvate dehydrogenase e1 component subunit alpha	1.6e-114						GO:0097228	sperm principal piece	3	1	0.1	0.09639
RIFPA_jg8141.t1	PTHR46641	Family not named	5.9e-80						GO:0005856	cytoskeleton	477	14	15.85	0.13833
RIFPA_jg15817.t2	PTHR21257:SF38	7-dehydrocholesterol reductase	4.5e-104						GO:0030870	Mre11 complex	5	1	0.17	0.15545
RIFPA_jg28630.t4	PTHR13102	Protein c14orf21	1.2e-119						GO:0030121	AP-1 adaptor complex	5	1	0.17	0.15545
RIFPA_jg25592.t4	PTHR16121:SF0	Cap-specific mrna (nucleoside-2'-o-)-methyltransferase 1	7.9e-14						GO:0043564	Ku70:Ku80 complex	5	1	0.17	0.15545
RIFPA_jg26655.t3	PTHR23424:SF4	Protein saal1	9.7e-32						GO:0031251	PAN complex	6	1	0.2	0.18352
RIFPA_jg23610.t3	PTHR19143:SF219		1.4e-23						GO:0005869	dynactin complex	6	1	0.2	0.18352
RIFPA_jg11296.t1	PTHR13055	Tumor endothelial marker 7 related	3e-119						GO:0000784	nuclear chromosome, telomeric region	6	1	0.2	0.18352
RIFPA_jg22485.t2	PTHR11937:SF175	Actin-related protein 3	7.8e-221
RIFPA_jg438.t3	PTHR35079	Family not named	2.7e-21
RIFPA_jg14660.t3	PTHR10151:SF103	Ectonucleotide pyrophosphatase/phosphodiesterase family member 5	1.7e-60
RIFPA_jg3003.t3	PTHR45629:SF6	Dna repair and recombination protein rad54-like	8.8e-160
RIFPA_jg29148.t2	PTHR34403:SF6		5.3e-59
RIFPA_jg12343.t1	PTHR44427:SF1	Pregnancy-specific beta-1-glycoprotein 7-related	4.2e-06
RIFPA_jg6290.t4	PTHR45713:SF6	Si:cabz01040626.2-related	3e-192
RIFPA_jg19696.t5	PTHR23185	Uncharacterized	2e-233
RIFPA_jg25564.t2	PTHR46957:SF3		1.4e-50
RIFPA_jg22074.t1	PTHR12778:SF10	Major facilitator superfamily domain-containing protein 3	8.8e-49
RIFPA_jg15995.t1	PTHR12231	Ctx-related type i transmembrane protein	7.8e-20
RIFPA_jg11786.t2	PTHR14911:SF1	Thump domain-containing protein 2	4.4e-82
RIFPA_jg25731.t1	PTHR35253	Family not named	8.3e-47
RIFPA_jg10115.t4	PTHR12771:SF51	Ld01482p	4.7e-47
RIFPA_jg27040.t2	PTHR11081:SF54	Flap endonuclease gen homolog 1	2.5e-118
RIFPA_jg28659.t2	PTHR15434	Family not named	1.3e-97
RIFPA_jg22859.t2	PTHR13270:SF4	Limpet, isoform k	5e-11
RIFPA_jg29478.t1	PTHR16434	Ewing's tumor-associated antigen 1 etaa1	1.1e-06
RIFPA_jg9416.t1	PTHR45702:SF6	Disintegrin and metalloproteinase domain-containing protein 17	1.9e-85
RIFPA_jg24280.t8	PTHR12166	Calcium-dependent activator protein for secretion	0
RIFPA_jg9603.t7	PTHR15635:SF12	Coiled-coil domain-containing 9	1.5e-31
RIFPA_jg18838.t2	PTHR14944	Family not named	1e-140
RIFPA_jg28638.t2	PTHR46170	Family not named	1.9e-193
RIFPA_jg24333.t1	PTHR11920:SF470	Guanylate cyclase	0
RIFPA_jg5752.t1	PTHR46012	Family not named	4.3e-85
RIFPA_jg4490.t8	PTHR44129	Family not named	3.8e-44
RIFPA_jg18613.t1	PTHR34491	Family not named	2.7e-21
RIFPA_jg11416.t3	PTHR12135	Dna repair protein xp-c / rad4	1.6e-209
RIFPA_jg17382.t4	PTHR10183:SF381	Calpain-6	6.9e-140
RIFPA_jg16809.t5	PTHR31169:SF2	Cell division cycle-associated protein 7	2.7e-44
RIFPA_jg3104.t1	PTHR36916:SF3	Si:ch211-263m18.4-related	4.3e-67
RIFPA_jg28733.t4	PTHR10026:SF64	Cyclin-l1	2.8e-140
RIFPA_jg12813.t1	PTHR11388	Organic anion transporter	1.4e-121
RIFPA_jg30527.t4	PTHR22444	Uncharacterized	7.3e-19
RIFPA_jg2142.t1	PTHR24376	Family not named	1.7e-125
RIFPA_jg10853.t1	PTHR24134	Family not named	2.3e-27
RIFPA_jg9602.t1	PTHR37000:SF3		2.5e-11
RIFPA_jg2748.t3	PTHR31809	Family not named	1.5e-65
RIFPA_jg25219.t1	PTHR24249:SF389		6.8e-37
RIFPA_jg14490.t2	PTHR12800:SF3	Hsp90 co-chaperone cdc37	5.8e-118
RIFPA_jg17581.t2	PTHR34203:SF3	Expressed protein	2e-35
RIFPA_jg5442.t3	PTHR19229	Atp-binding cassette transporter subfamily a abca	1.7e-115
RIFPA_jg1033.t3	PTHR47117	Family not named	3.4e-06
RIFPA_jg2180.t2	PTHR13799:SF13	Nif3-like protein 1	1.6e-79
RIFPA_jg7449.t2	PTHR24096	Family not named	9.8e-108
RIFPA_jg20692.t1	PTHR13174	D-glucuronyl c5-epimerase	3.5e-222
RIFPA_jg29418.t1	PTHR10131:SF83	Tnf receptor-associated factor 5	2.7e-41
RIFPA_jg8270.t3	PTHR12587:SF20	Liprin-alpha, isoform e	0
RIFPA_jg22222.t1	PTHR21580:SF23	Outer dense fiber protein 3	1.3e-56
RIFPA_jg19382.t2	PTHR45848:SF2	Dual specificity protein phosphatase 12	4.7e-59
RIFPA_jg8309.t2	PTHR24241:SF117	Dihydrocaffeic acid receptor	7.6e-101
RIFPA_jg16812.t1	PTHR23077:SF121	Spermatogenesis-associated protein 5-like protein 1	1.1e-206
RIFPA_jg4484.t1	PTHR22760:SF2	Alpha-1,2-mannosyltransferase alg9-related	3.7e-208
RIFPA_jg11097.t4	PTHR24178:SF9	Ankyrin repeat and socs box protein 3	1.9e-37
RIFPA_jg16322.t1	PTHR24044:SF440	Protein lin-12	3.4e-20
RIFPA_jg28458.t5	PTHR37739:SF7		1.5e-163
RIFPA_jg32082.t2	PTHR13077:SF6	Selenoprotein f	8.5e-15
RIFPA_jg15971.t3	PTHR10827:SF46	Calcium-binding protein	1.6e-23
RIFPA_jg22134.t2	PTHR18919:SF101	Acetyl-coa acetyltransferase, cytosolic	3.3e-197
RIFPA_jg988.t4	PTHR12442:SF7	Dynein intermediate chain 2, axonemal	3.5e-249
RIFPA_jg14797.t4	PTHR23333:SF4	Ubx domain-containing protein 11	4.5e-81
RIFPA_jg251.t2	PTHR45645:SF28	Sol-2 protein	8.8e-72
RIFPA_jg10180.t1	PTHR24365:SF534	Toll-like receptor 13	8.9e-91
RIFPA_jg19405.t2	PTHR23024:SF238	Kynurenine formamidase	2e-51
RIFPA_jg14474.t1	PTHR34839	Family not named	4.5e-18
RIFPA_jg25840.t2	PTHR27004:SF302		2.5e-05
RIFPA_jg31042.t3	PTHR11486:SF63	Fibroblast growth factor	7e-09
RIFPA_jg28976.t2	PTHR12461:SF38	Jmjc domain-containing protein 5	1e-32
RIFPA_jg16684.t1	PTHR11157:SF109	Elongation of very long chain fatty acids protein	6.1e-114
RIFPA_jg22992.t4	PTHR39414	Family not named	2.7e-36
RIFPA_jg8878.t2	PTHR14167:SF23	Cd2-associated protein	8.6e-29
RIFPA_jg23525.t3	PTHR14146	Exocyst complex component 4	1.6e-50
RIFPA_jg19543.t5	PTHR13402:SF13	Protein transport protein sec16a	5.1e-88
RIFPA_jg15456.t2	PTHR10877:SF134	Polycystic kidney disease protein 1-like 2	3.1e-189
RIFPA_jg4347.t2	PTHR43791:SF39		0.00064
RIFPA_jg18105.t1	PTHR12473:SF13	Ubiquitin carboxyl-terminal hydrolase mindy-4-related	5.3e-166
RIFPA_jg20129.t1	PTHR31750:SF16		9e-20
RIFPA_jg24945.t1	PTHR23220:SF83	Integrin alpha-ps2	4.3e-81
RIFPA_jg27009.t2	PTHR36910:SF3		1.2e-15
RIFPA_jg22264.t1	PTHR35683:SF4		1.5e-16
RIFPA_jg20031.t3	PTHR15635:SF12	Coiled-coil domain-containing 9	1.2e-07
RIFPA_jg5442.t2	PTHR15075:SF2	Alpha-1,6-mannosylglycoprotein 6-beta-n-acetylglucosaminyltransferase	2.2e-94
RIFPA_jg4599.t2	PTHR21716:SF4	Transmembrane protein 245	5.6e-181
RIFPA_jg22961.t1	PTHR14917	Family not named	1.5e-45
RIFPA_jg25170.t1	PTHR23304:SF166		3.8e-08
RIFPA_jg15488.t3	PTHR24251:SF23		0
RIFPA_jg9852.t4	PTHR42902:SF2	Zmp:0000000758	1.7e-158
RIFPA_jg13480.t4	PTHR12489:SF16	Lhfpl tetraspan subfamily member 6 protein	3e-44
RIFPA_jg13346.t1	PTHR43313	Family not named	2.8e-94
RIFPA_jg12451.t3	PTHR42884:SF13	Neuroendocrine convertase 2	3.1e-102
RIFPA_jg15456.t6	PTHR10877:SF134	Polycystic kidney disease protein 1-like 2	3.2e-181
RIFPA_jg16512.t3	PTHR11011:SF41	Fatty acyl-coa reductase 2	6.5e-145
RIFPA_jg29171.t2	PTHR21590:SF6		4.2e-42
RIFPA_jg23075.t2	PTHR22883:SF36	Palmitoyltransferase	1.1e-47
RIFPA_jg955.t2	PTHR24133	Family not named	2.2e-157
RIFPA_jg30231.t7	PTHR14164	Pericentriolar material 1-related	9.3e-66
RIFPA_jg31620.t2	PTHR10044	Inhibitor of apoptosis	1.9e-25
RIFPA_jg17805.t4	PTHR13869	Myelin p0 related	7.7e-06
RIFPA_jg23520.t1	PTHR11995:SF19	Nadh dehydrogenase [ubiquinone] iron-sulfur protein 7, mitochondrial	9.8e-98
RIFPA_jg25172.t3	PTHR10681:SF142		3.4e-94
RIFPA_jg19834.t1	PTHR21377:SF1	Protein fam210a	2.8e-60
RIFPA_jg4387.t2	PTHR46641:SF12	Cnmamide receptor	2e-50
RIFPA_jg6112.t1	PTHR14136:SF17	Btb/poz domain-containing protein	7e-22
RIFPA_jg8148.t3	PTHR14134:SF2	E3 ubiquitin-protein ligase rad18	4.7e-43
RIFPA_jg28798.t1	PTHR16220	Wd repeat protein 8-related	2.3e-153
RIFPA_jg11588.t2	PTHR13288	Splicing factor 45 spf45	5.6e-85
RIFPA_jg4901.t1	PTHR24044	Family not named	4.1e-196
RIFPA_jg11870.t1	PTHR47113	Family not named	3.4e-177
RIFPA_jg23426.t1	PTHR24328:SF1	Homeobox protein mox-2	3e-36
RIFPA_jg4360.t1	PTHR24388:SF50	Zinc finger protein 281-related	9e-17
RIFPA_jg3295.t1	PTHR42685:SF4	Conditioned medium factor receptor 1	8.8e-134
RIFPA_jg14773.t4	PTHR45704	Family not named	9.8e-38
RIFPA_jg9556.t3	PTHR10026:SF110	Cyclin-k	3.6e-113
RIFPA_jg32138.t2	PTHR35367	Family not named	5.2e-17
RIFPA_jg22560.t2	PTHR43464:SF23	Juvenile hormone acid o-methyltransferase	6.2e-07
RIFPA_jg22305.t2	PTHR33887:SF1	Gene 867-related	1.1e-12
RIFPA_jg10062.t3	PTHR24349:SF338	Calcium/calmodulin-dependent protein kinase type iv	3.8e-27
RIFPA_jg14323.t2	PTHR10534:SF2	Pyridoxal kinase	3e-104
RIFPA_jg22716.t3	PTHR24408	Family not named	3.1e-15
RIFPA_jg17826.t3	PTHR18945:SF836		5.1e-18
RIFPA_jg17546.t1	PTHR24373:SF97	Leucine-rich repeat neuronal protein 1	6.3e-94
RIFPA_jg6466.t2	PTHR10887:SF341	Nfx1-type zinc finger-containing protein 1	1.3e-261
RIFPA_jg27313.t1	PTHR12746	Nonsense-mediated mrna decay protein 3	4.1e-129
RIFPA_jg6569.t1	PTHR22752:SF9		2.2e-84
RIFPA_jg28440.t1	PTHR11705:SF86		2.1e-95
RIFPA_jg1261.t1	PTHR35258	Family not named	2.2e-52
RIFPA_jg692.t3	PTHR23042:SF76	Aryl hydrocarbon receptor nuclear translocator homolog	1.7e-205
RIFPA_jg29417.t1	PTHR10131:SF127		9.2e-96
RIFPA_jg18430.t2	PTHR12226:SF2	Mannose-p-dolichol utilization defect 1 protein	2.1e-11
RIFPA_jg7228.t3	PTHR12155:SF41		2.9e-21
RIFPA_jg20736.t4	PTHR12975	Transport protein trapp	0
RIFPA_jg5369.t1	PTHR22419	Coiled-coil domain-containing protein 172	2.3e-45
RIFPA_jg5439.t5	PTHR19229	Atp-binding cassette transporter subfamily a abca	9.9e-178
RIFPA_jg6901.t1	PTHR47196	Family not named	1.1e-56
RIFPA_jg6754.t2	PTHR15294	Retinovin-related	4.8e-91
RIFPA_jg4718.t3	PTHR34754	Family not named	2.7e-124
RIFPA_jg17382.t2	PTHR10183:SF381	Calpain-6	6.6e-81
RIFPA_jg22743.t1	PTHR37402	Family not named	6.5e-21
RIFPA_jg26592.t3	PTHR11188:SF143	Arrestin domain-containing protein 17	7.7e-33
RIFPA_jg13719.t4	PTHR47081:SF3		1.3e-09
RIFPA_jg6907.t1	PTHR19384:SF84	Methionine synthase reductase	3.4e-193
RIFPA_jg24640.t2	PTHR22589:SF31	Carnitine palmitoyltransferase i	1.8e-235
RIFPA_jg30635.t1	PTHR34403	Family not named	7.6e-37
RIFPA_jg11246.t1	PTHR21567:SF28	Clip-associating protein 1	3.9e-52
RIFPA_jg29995.t6	PTHR11988:SF42	Protein giant	1.3e-39
RIFPA_jg11690.t1	PTHR23033	Beta1,3-galactosyltransferase	5.2e-54
RIFPA_jg21778.t7	PTHR34491	Family not named	5.6e-59
RIFPA_jg29008.t3	PTHR12167	C-type natriuretic peptide	0.00021
RIFPA_jg12021.t4	PTHR10177:SF392		9.8e-05
RIFPA_jg25235.t1	PTHR14453	Parp/zinc finger ccch type domain containing protein	1.4e-121
RIFPA_jg5353.t2	PTHR46849	Family not named	8.5e-68
RIFPA_jg7391.t6	PTHR11937:SF16	Actin-related protein 5	4.5e-33
RIFPA_jg3482.t1	PTHR11567:SF180	Lysosomal acid phosphatase	1.9e-65
RIFPA_jg9768.t1	PTHR33155:SF27	Fantastic four-like protein (duf3049)	2.3e-05
RIFPA_jg32093.t1	PTHR45921:SF4	Ip01054p	6.2e-44
RIFPA_jg8304.t2	PTHR46641:SF12	Cnmamide receptor	1.8e-41
RIFPA_jg21124.t1	PTHR12622:SF36		3.4e-103
RIFPA_jg24698.t6	PTHR17550:SF4	E3 ubiquitin-protein ligase ttc3	5.1e-124
RIFPA_jg14086.t4	PTHR24278	Family not named	9.6e-61
RIFPA_jg18444.t4	PTHR46189	Family not named	1.1e-90
RIFPA_jg16654.t2	PTHR21245:SF8	Apobec1 complementation factor	1.4e-202
RIFPA_jg19820.t1	PTHR45636:SF7	Paired box pox-neuro protein-related	5.6e-79
RIFPA_jg27614.t2	PTHR23055:SF91	Neurocalcin homolog	2.1e-53
RIFPA_jg24430.t1	PTHR19134	Protein-tyrosine phosphatase	8.4e-114
RIFPA_jg5038.t3	PTHR10528:SF17	Af4/fmr2 family member 4	1.2e-77
RIFPA_jg867.t1	PTHR18914:SF30	Gene 14025-related	5.5e-35
RIFPA_jg8459.t3	PTHR46780:SF9	Si:ch211-12h2.6-related	9.4e-30
RIFPA_jg4541.t1	PTHR35541	Family not named	2.7e-17
RIFPA_jg22721.t1	PTHR24379:SF87	Zinc finger y-chromosomal protein 2-related	7.3e-150
RIFPA_jg16084.t4	PTHR10656	Cell fate determining protein mab21-related	4e-29
RIFPA_jg20718.t3	PTHR13768:SF2	Gamma-soluble nsf attachment protein	1.5e-67
RIFPA_jg10921.t2	PTHR31171	Family not named	1.1e-10
RIFPA_jg5727.t1	PTHR24006:SF761	Ubiquitin carboxyl-terminal hydrolase 7	8.1e-279
RIFPA_jg10660.t4	PTHR11675:SF23	N-acetylgalactosaminyltransferase 4-related	5.8e-103
RIFPA_jg31196.t3	PTHR21818	Bc025462 protein	4.1e-11
RIFPA_jg29295.t1	PTHR12027:SF84	Protein wnt-9b	3.5e-122
RIFPA_jg26700.t4	PTHR47824	Family not named	1.9e-27
RIFPA_jg5311.t4	PTHR46641:SF12	Cnmamide receptor	3.8e-29
RIFPA_jg1320.t2	PTHR13271:SF34	N-lysine methyltransferase setd6	9.1e-88
RIFPA_jg8052.t1	PTHR46473	Family not named	2.8e-132
RIFPA_jg1176.t2	PTHR11360:SF168	Gh22266p	6.5e-16
RIFPA_jg8942.t1	PTHR14002:SF20		2.5e-54
RIFPA_jg27459.t2	PTHR10264:SF19	Stomatin-like protein 1	7.2e-50
RIFPA_jg10101.t1	PTHR10369:SF29		8.9e-06
RIFPA_jg2316.t1	PTHR13802:SF52	Lp19846p-related	6.4e-15
RIFPA_jg21123.t2	PTHR24049	Family not named	2.4e-23
RIFPA_jg25873.t2	PTHR10459:SF60	Poly [adp-ribose] polymerase 2	4.1e-33
RIFPA_jg30581.t3	PTHR46848	Family not named	1e-51
RIFPA_jg4707.t1	PTHR23040	Uncharacterized	1.6e-88
RIFPA_jg19831.t4	PTHR11347:SF141	High affinity cgmp-specific 3',5'-cyclic phosphodiesterase 9a	1.4e-148
RIFPA_jg14773.t2	PTHR45704	Family not named	1.4e-43
RIFPA_jg16419.t2	PTHR11817:SF3	At14039p-related	2.9e-155
RIFPA_jg13770.t3	PTHR46583	Family not named	2.8e-69
RIFPA_jg6074.t2	PTHR23120:SF0	Maestro heat-like repeat family member 1	4.4e-126
RIFPA_jg25903.t6	PTHR23280:SF26		8.5e-147
RIFPA_jg31614.t1	PTHR24416:SF132	Tyrosine-protein kinase transmembrane receptor ror2	1.9e-213
RIFPA_jg10316.t1	PTHR31129	Family not named	6.6e-27
RIFPA_jg4062.t6	PTHR47330	Family not named	2.2e-233
RIFPA_jg8417.t1	PTHR45633:SF17	60 kda heat shock protein, mitochondrial	2.1e-293
RIFPA_jg14137.t2	PTHR11219	Teneurin and n-acetylglucosamine-1-phosphodiester alpha-n-acetylglucosaminidase	0
RIFPA_jg27174.t1	PTHR42909	Family not named	4.9e-157
RIFPA_jg16122.t4	PTHR15633:SF2	Nucleolar protein 11	2e-24
RIFPA_jg29951.t2	PTHR36692:SF2	Geo12064p1	0.00036
RIFPA_jg2799.t3	PTHR19134:SF477	Receptor-type tyrosine-protein phosphatase	8.4e-32
RIFPA_jg24295.t2	PTHR11506	Lysosome-associated membrane glycoprotein	4.4e-05
RIFPA_jg6022.t4	PTHR46810	Family not named	5.2e-45
RIFPA_jg16049.t1	PTHR11177:SF248	Chitotriosidase-1	1.2e-270
RIFPA_jg20900.t3	PTHR19302:SF55	Gamma-tubulin complex component 6	4.8e-188
RIFPA_jg22384.t3	PTHR10870	Cell cycle checkpoint protein rad1	1.1e-92
RIFPA_jg3810.t2	PTHR42733:SF3		1.3e-53
RIFPA_jg24609.t2	PTHR22255	Uncharacterized	1e-70
RIFPA_jg18469.t1	PTHR44227:SF3	Transmembrane and tpr repeat-containing protein 4	6.1e-272
RIFPA_jg24403.t3	PTHR23138:SF88	Ran-binding protein 3-like	6.8e-57
RIFPA_jg2170.t2	PTHR23312	Armc5 armadillo repeat-containing -related	6.6e-168
RIFPA_jg20646.t1	PTHR22808:SF1	Trna (cytosine(34)-c(5))-methyltransferase	2.4e-234
RIFPA_jg17186.t1	PTHR11654:SF96	Peptide transporter family 1	1.7e-193
RIFPA_jg12394.t2	PTHR45873:SF1	Dna polymerase eta	5.3e-154
RIFPA_jg30451.t4	PTHR23179	T-cell activation rho gtpase activating protein-related	1.7e-107
RIFPA_jg3906.t3	PTHR43290:SF2	Mevalonate kinase	2.6e-104
RIFPA_jg2149.t1	PTHR22979:SF3	Zinc finger protein 512b	3.3e-06
RIFPA_jg10863.t2	PTHR46830	Family not named	4.1e-58
RIFPA_jg10655.t3	PTHR11051:SF8	Protein-glucosylgalactosylhydroxylysine glucosidase	9.3e-194
RIFPA_jg24700.t5	PTHR45775	Family not named	1.2e-22
RIFPA_jg4955.t4	PTHR45745:SF3	Phosphoglucomutase-2	7.7e-101
RIFPA_jg26510.t7	PTHR13302	Conserved oligomeric golgi complex component 3	4.6e-107
RIFPA_jg15033.t2	PTHR22906:SF21		1.5e-16
RIFPA_jg23660.t2	PTHR11533:SF106	Aminopeptidase	8.4e-05
RIFPA_jg19121.t4	PTHR46962	Family not named	1.8e-56
RIFPA_jg18738.t2	PTHR11537:SF259	Kcnq potassium channel, isoform f	4.8e-193
RIFPA_jg30422.t2	PTHR33420:SF11	Type 1 fimbrin d-mannose specific adhesin	3.9e-14
RIFPA_jg9274.t2	PTHR11207:SF0	Ribonuclease 3	1.8e-166
RIFPA_jg31628.t2	PTHR13748	Cobw-related	2.3e-64
RIFPA_jg26139.t2	PTHR22600:SF21		9.3e-161
RIFPA_jg225.t1	PTHR45736:SF1	Without children, isoform b	9.1e-303
RIFPA_jg6437.t1	PTHR33433:SF4		0.00021
RIFPA_jg18292.t1	PTHR12035:SF107	Sialic acid-binding ig-like lectin 9	1.5e-16
RIFPA_jg12561.t2	PTHR13800	Transient receptor potential cation channel, subfamily m, member 6	3.7e-17
RIFPA_jg16149.t1	PTHR46804	Family not named	4.7e-08
RIFPA_jg29721.t1	PTHR47877	Family not named	4.2e-05
RIFPA_jg567.t2	PTHR24012:SF716	Cugbp elav-like family member 6	5.1e-117
RIFPA_jg26660.t2	PTHR12280:SF20	Pantothenate kinase 4	2.5e-48
RIFPA_jg16558.t3	PTHR43066:SF1	Rhomboid-related protein 4	1.6e-32
RIFPA_jg2232.t1	PTHR12622	Deltex-related	1.5e-95
RIFPA_jg1475.t6	PTHR12489	Lipoma hmgic fusion partner-like protein	1.4e-41
RIFPA_jg15415.t6	PTHR46453	Family not named	2.3e-109
RIFPA_jg1694.t2	PTHR13935:SF66	Achaete-scute homolog 1	4.7e-40
RIFPA_jg6847.t3	PTHR14255:SF12	Protein cereblon	3.3e-22
RIFPA_jg31399.t1	PTHR10697:SF5	Ependymin-related	2.8e-06
RIFPA_jg28571.t1	PTHR12406	Calcium-independent phospholipase a2 ipla2 -related	3.5e-77
RIFPA_jg30039.t3	PTHR19346	Uncharacterized	2e-68
RIFPA_jg17809.t3	PTHR42790:SF3	Kynurenine/alpha-aminoadipate aminotransferase, mitochondrial	8.6e-133
RIFPA_jg23191.t2	PTHR12131:SF10		5.3e-210
RIFPA_jg2922.t1	PTHR22840	Family not named	0
RIFPA_jg5093.t1	PTHR11472:SF41	Atp-dependent dna helicase ddx11-related	1.7e-297
RIFPA_jg8330.t2	PTHR23023:SF209	Flavin-containing monooxygenase	5.9e-64
RIFPA_jg13723.t1	PTHR15721	Kiaa0586 protein	5.7e-56
RIFPA_jg16560.t4	PTHR11453:SF47	Anion exchange protein	0
RIFPA_jg22695.t1	PTHR23164:SF17	Early endosome antigen 1	6.5e-11
RIFPA_jg8735.t1	PTHR24302	Family not named	4.9e-19
RIFPA_jg31715.t4	PTHR31781	Family not named	5.1e-197
RIFPA_jg31555.t2	PTHR19959	Kinesin light chain	9.9e-12
RIFPA_jg19076.t4	PTHR46644	Family not named	1.1e-61
RIFPA_jg20246.t1	PTHR24381:SF144	Zinc finger protein 101	2.8e-34
RIFPA_jg7622.t1	PTHR36916:SF2		2.9e-13
RIFPA_jg31835.t1	PTHR14453:SF89	Poly [adp-ribose] polymerase 14	8.9e-117
RIFPA_jg22151.t2	PTHR46957	Family not named	6e-155
RIFPA_jg7338.t7	PTHR43757:SF4		3e-28
RIFPA_jg16013.t4	PTHR15549:SF6	Protein skg6	6.9e-07
RIFPA_jg27741.t3	PTHR11533:SF246	Aminopeptidase	1.6e-227
RIFPA_jg2323.t2	PTHR34403	Family not named	1.7e-62
RIFPA_jg16852.t1	PTHR12323	Sr-related ctd associated factor 6	2.9e-214
RIFPA_jg4069.t4	PTHR47678	Family not named	6e-78
RIFPA_jg25332.t1	PTHR23202:SF27	Verprolin 1, isoform g	1.5e-20
RIFPA_jg24865.t3	PTHR43489:SF6	Hydroxypyruvate isomerase-related	1.9e-36
RIFPA_jg10066.t1	PTHR24347:SF391		3.3e-116
RIFPA_jg17987.t3	PTHR14134:SF3		1.1e-35
RIFPA_jg14665.t3	PTHR23043:SF3	Protein single-minded	3.9e-37
RIFPA_jg1145.t1	PTHR35578:SF1	Proline-rich transmembrane protein 4	7.3e-65
RIFPA_jg15342.t2	PTHR14196	Odd-skipped - related	4e-64
RIFPA_jg32018.t3	PTHR24031:SF566	Atp-dependent rna helicase dbp7	6.2e-128
RIFPA_jg6408.t1	PTHR10037:SF192	Voltage-dependent t-type calcium channel subunit alpha-1h	0
RIFPA_jg15762.t3	PTHR11082:SF31	Trna-dihydrouridine(20a/20b) synthase [nad(p)+]-like	5.8e-79
RIFPA_jg27913.t2	PTHR35697:SF1		2.4e-07
RIFPA_jg121.t4	PTHR21027	Trna-splicing endonuclease subunit sen54	8.4e-54
RIFPA_jg8364.t1	PTHR10547:SF8		0.00015
RIFPA_jg15260.t5	PTHR31518	Family not named	3.4e-94
RIFPA_jg737.t1	PTHR10015:SF317		1.5e-22
RIFPA_jg29478.t3	PTHR16434	Ewing's tumor-associated antigen 1 etaa1	1.1e-06
RIFPA_jg14975.t3	PTHR11091:SF0		1.9e-36
RIFPA_jg1444.t2	PTHR36754	Family not named	3.6e-235
RIFPA_jg12660.t2	PTHR12510:SF4	Gamma-glutamylaminecyclotransferase	3.4e-41
RIFPA_jg5141.t1	PTHR14469	Sarcoma antigen ny-sar-23	3.5e-91
RIFPA_jg2692.t5	PTHR46432	Family not named	5.5e-50
RIFPA_jg5435.t2	PTHR22799:SF3	Tetranectin	1.1e-13
RIFPA_jg22227.t1	PTHR11785:SF389	Ld25378p	3.8e-195
RIFPA_jg14278.t4	PTHR28004:SF3		2.2e-110
RIFPA_jg31816.t2	PTHR10910:SF107	Double-stranded rna-specific adenosine deaminase	3.4e-194
RIFPA_jg17753.t1	PTHR35256	Family not named	8.7e-24
RIFPA_jg30529.t1	PTHR43645	Family not named	4.7e-83
RIFPA_jg1479.t2	PTHR15347	Family not named	6.3e-14
RIFPA_jg1576.t1	PTHR23011:SF31		1.6e-60
RIFPA_jg2785.t1	PTHR24377	Family not named	1.8e-167
RIFPA_jg3529.t1	PTHR45627:SF16	Adenylate cyclase	2.6e-83
RIFPA_jg7848.t3	PTHR24206:SF78	Lim domain and actin-binding 1a	1.3e-40
RIFPA_jg16357.t5	PTHR10270:SF161	Sox domain-containing protein dichaete-related	1.9e-07
RIFPA_jg22735.t2	PTHR15949	Family not named	5.5e-44
RIFPA_jg31913.t1	PTHR24033:SF178		2.4e-38
RIFPA_jg17336.t6	PTHR24261:SF7		2.5e-72
RIFPA_jg24886.t3	PTHR23149:SF8	G patch domain-containing protein 4	4.6e-05
RIFPA_jg1301.t7	PTHR14429	Fibrosin family member	1.4e-20
RIFPA_jg16882.t4	PTHR23082	Transcription initiation factor iiic tfiiic , polypeptide 3-related	2.2e-212
RIFPA_jg13830.t6	PTHR15245:SF20	Symplekin	1.1e-111
RIFPA_jg20759.t4	PTHR14382	Mdm2-binding protein	2.9e-39
RIFPA_jg15488.t1	PTHR46908:SF2		0
RIFPA_jg22523.t1	PTHR23301:SF61	Geo02292p1-related	1.8e-08
RIFPA_jg5768.t2	PTHR43160:SF3	Aconitate hydratase, mitochondrial	4.3e-211
RIFPA_jg16844.t4	PTHR21091:SF169	Uroporphyrinogen decarboxylase	3.4e-127
RIFPA_jg2195.t3	PTHR43939:SF6		8.6e-05
RIFPA_jg24585.t1	PTHR11731:SF110	Acta1 protein-related	4.7e-219
RIFPA_jg5638.t4	PTHR43272:SF28	Long-chain-fatty-acid--coa ligase 1	1.2e-52
RIFPA_jg19917.t2	PTHR11920:SF462	Guanylate cyclase	2.9e-296
RIFPA_jg20579.t2	PTHR38506	Family not named	8.9e-15
RIFPA_jg17484.t1	PTHR12350:SF18		1.6e-14
RIFPA_jg20926.t2	PTHR32083:SF34	Coiled-coil domain-containing protein 146	2.2e-214
RIFPA_jg23352.t1	PTHR10912	Adp-ribosyl cyclase	2.8e-77
RIFPA_jg971.t2	PTHR24377:SF807		9.7e-29
RIFPA_jg14319.t1	PTHR14233:SF4	Anthocyanin-related membrane protein 2-related	8.3e-119
RIFPA_jg25430.t5	PTHR14491	Uncharacterized	3.7e-23
RIFPA_jg20131.t1	PTHR23074:SF75	Fidgetin-like protein 1	5.3e-163
RIFPA_jg18226.t3	PTHR15460	Family not named	1.4e-74
RIFPA_jg24696.t2	PTHR24056:SF200	Cyclin-dependent kinase 10	2.4e-130
RIFPA_jg21985.t1	PTHR12914	Partner of sld5	8.1e-57
RIFPA_jg12761.t2	PTHR12316:SF24	Ninjurin-2	2.3e-11
RIFPA_jg7050.t2	PTHR10050	Dolichyl-phosphate-mannose--protein mannosyltransferase	6.7e-231
RIFPA_jg22932.t5	PTHR10662	Nuclear rna export factor	1.3e-114
RIFPA_jg28761.t2	PTHR18460	Uncharacterized	4.7e-218
RIFPA_jg26366.t4	PTHR14568	Transmembrane superfamily 6 member 1/2	3e-105
RIFPA_jg6203.t2	PTHR21664	Chronic myelogenous leukemia tumor antigen 66	7.2e-149
RIFPA_jg29166.t5	PTHR21286	Nuclear pore complex protein nup160	1.1e-287
RIFPA_jg1394.t3	PTHR13213	Myb-binding protein 1a family member	9.2e-159
RIFPA_jg28380.t6	PTHR10644:SF1	Splicing factor 3b subunit 3	2.7e-293
RIFPA_jg22439.t1	PTHR45532:SF2		6.2e-12
RIFPA_jg1578.t1	PTHR23304:SF158	Si:dkey-75b17.1	1.2e-156
RIFPA_jg5504.t1	PTHR12369:SF45	Hexosyltransferase	2.3e-191
RIFPA_jg10062.t1	PTHR24347:SF371		9.4e-128
RIFPA_jg15642.t2	PTHR46428	Family not named	1.1e-111
RIFPA_jg4797.t1	PTHR35711:SF7		5.4e-07
RIFPA_jg5439.t7	PTHR19229	Atp-binding cassette transporter subfamily a abca	1.1e-212
RIFPA_jg14268.t3	PTHR11604:SF2	Profilin-4	9.1e-57
RIFPA_jg1571.t2	PTHR45892	Family not named	1.3e-31
RIFPA_jg22663.t4	PTHR21559	Dystroglycan-related	7.6e-64
RIFPA_jg10592.t1	PTHR24038	Family not named	2.6e-99
RIFPA_jg31200.t3	PTHR22883:SF147	Palmitoyltransferase	7.9e-18
RIFPA_jg27642.t1	PTHR22957:SF506	Tbc1 domain family member 2b	7.1e-43
RIFPA_jg3610.t3	PTHR10658:SF54	Cytoplasmic phosphatidylinositol transfer protein 1	1.6e-65
RIFPA_jg17336.t2	PTHR24261	Family not named	1.2e-68
RIFPA_jg9581.t1	PTHR24300:SF281	Cytochrome p450 2u1	1.1e-79
RIFPA_jg23520.t3	PTHR11995:SF24		1.8e-67
RIFPA_jg27801.t2	PTHR13809:SF48	Guanine nucleotide-binding protein subunit gamma-related	2.6e-32
RIFPA_jg23694.t2	PTHR32114	Family not named	1.9e-05
RIFPA_jg2452.t4	PTHR45943	Family not named	1.1e-66
RIFPA_jg13830.t2	PTHR15245:SF20	Symplekin	1.3e-211
RIFPA_jg29699.t2	PTHR21419:SF30		1.9e-05
RIFPA_jg25201.t3	PTHR10133:SF32	Dna polymerase nu	7.4e-44
RIFPA_jg26592.t1	PTHR11188:SF143	Arrestin domain-containing protein 17	3.1e-63
RIFPA_jg12103.t1	PTHR43671:SF57	Serine/threonine-protein kinase nek2	1.5e-139
RIFPA_jg2159.t1	PTHR28388	Family not named	6.3e-66
RIFPA_jg21952.t2	PTHR22997:SF3	Protein kintoun	8.7e-125
RIFPA_jg17483.t4	PTHR12350:SF18		3.7e-06
RIFPA_jg277.t1	PTHR13715:SF99	Inositol 1,4,5-trisphosphate receptor-like protein a	3.3e-57
RIFPA_jg31149.t6	PTHR16795:SF14	Limbin	5.9e-18
RIFPA_jg27042.t4	PTHR45915	Family not named	3.2e-34
RIFPA_jg11227.t1	PTHR24044	Family not named	5.3e-89
RIFPA_jg26968.t1	PTHR33887:SF2		5.1e-38
RIFPA_jg5439.t4	PTHR19229:SF117	Atp-binding cassette sub-family a member 17	1.4e-26
RIFPA_jg11703.t2	PTHR14948:SF37	Riken cdna 2200002j24 gene	8.2e-06
RIFPA_jg6929.t7	PTHR13393	Sam-dependent methyltransferase	3.1e-24
RIFPA_jg16458.t3	PTHR10974:SF68		7e-193
RIFPA_jg22206.t2	PTHR18934:SF135	Dna helicase b	4.5e-122
RIFPA_jg22626.t1	PTHR24366:SF74		8.4e-05
RIFPA_jg7319.t2	PTHR36975:SF2		2.9e-12
RIFPA_jg30189.t1	PTHR20959	Uncharacterized	4.4e-174
RIFPA_jg11521.t1	PTHR23320	Membrane-spanning 4-domains subfamily a ms4a -related	5.5e-30
RIFPA_jg537.t1	PTHR46957:SF1	Phosphatidylinositol phosphatase ptprq	3.4e-29
RIFPA_jg30733.t1	PTHR43053:SF4	Myogenesis-regulating glycosidase	2.5e-212
RIFPA_jg2919.t2	PTHR11091:SF0		3e-68
RIFPA_jg16866.t2	PTHR16134:SF3	F-box/lrr-repeat protein 12	4.4e-31
RIFPA_jg7502.t1	PTHR15627:SF15	Dtw domain-containing protein 1	2.1e-43
RIFPA_jg9352.t4	PTHR34491	Family not named	2e-154
RIFPA_jg9072.t2	PTHR10010:SF46		2.9e-215
RIFPA_jg673.t3	PTHR46901	Family not named	5.3e-166
RIFPA_jg12601.t2	PTHR28664	Family not named	1e-60
RIFPA_jg30709.t4	PTHR20935:SF0	Serine/threonine-protein phosphatase pgam5, mitochondrial	3.7e-66
RIFPA_jg17334.t5	PTHR18976:SF11	Apolipoprotein a-i	4.9e-10
RIFPA_jg30055.t1	PTHR35001:SF1		8.3e-05
RIFPA_jg17764.t1	PTHR42985	Family not named	7.8e-113
RIFPA_jg2034.t1	PTHR32546	G-protein coupled receptor 158-related	2.3e-49
RIFPA_jg6899.t1	PTHR12224:SF0	Beta-1,4-mannosyl-glycoprotein 4-beta-n-acetylglucosaminyltransferase	5.3e-63
RIFPA_jg6239.t6	PTHR22770:SF13	E3 ubiquitin-protein ligase rnf216	5.6e-90
RIFPA_jg15134.t3	PTHR22829:SF29		1.4e-89
RIFPA_jg9911.t1	PTHR12308:SF76	Anoctamin	7.3e-35
RIFPA_jg12372.t1	PTHR23163	Ring finger protein-related	0.0001
RIFPA_jg15565.t1	PTHR31553:SF1	Nf-kappa-b essential modulator	1.3e-05
RIFPA_jg13821.t1	PTHR37156	Family not named	1.3e-36
RIFPA_jg15499.t7	PTHR23030:SF22	Programmed cell death 6-interacting protein	1.2e-279
RIFPA_jg2530.t9	PTHR24418	Tyrosine-protein kinase	5.5e-29
RIFPA_jg15458.t2	PTHR12604:SF2	X-ray repair cross-complementing protein 6	3.6e-208
RIFPA_jg2714.t2	PTHR12695	General transcription factor iih subunit 2	1.6e-154
RIFPA_jg6764.t5	PTHR11255:SF34	Diacylglycerol kinase theta	0
RIFPA_jg31196.t1	PTHR21818	Bc025462 protein	0
RIFPA_jg18125.t2	PTHR13954	Ire1-related	2.5e-80
RIFPA_jg4054.t2	PTHR44791	Family not named	0
RIFPA_jg24416.t2	PTHR22106	Family not named	9.2e-147
RIFPA_jg2389.t1	PTHR47507	Family not named	1.2e-23
RIFPA_jg2101.t2	PTHR11365:SF2	5-oxoprolinase	0
RIFPA_jg16129.t3	PTHR21831	Uncharacterized	6.9e-11
RIFPA_jg5178.t3	PTHR23282:SF116		6e-60
RIFPA_jg4888.t1	PTHR23074:SF65	Katanin p60 atpase-containing subunit a-like 1	0.00018
[truncated: 1,446 more rows]
