# Supplementary material for: Novel Insights on Obligate Symbiont Lifestyle and Adaptation to Chemosynthetic Environment as Revealed by the Giant Tubeworm Genome
Source: Mol Biol Evol. 2021 Dec 6;39(1):msab347. doi: 10.1093/molbev/msab347 (PMC8789280; doi:10.1093/molbev/msab347)
Supplement: msab347_Supplementary_Data [file msab347_supplementary_data.zip › Supplementary_Table10_revised.xlsx]

## Sheet: A-Distribution
				Annelids
Amino acid metabolism	KEGG orthology	Gene name	EC description	R. pachyptila	L. luymesi	C. teleta	H. robusta	Cand. Endoriftia persephone	Key genes (based on Li et al., 2019 and Tokuda et al., 2013)
Serine biosynthesis (M00020)	K00058	serA, PHGDH	D-3-phosphoglycerate dehydrogenase / 2-oxoglutarate reductase [EC:1.1.1.95 1.1.1.399]	1	1	1	0	2	*
	K00831	serC, PSAT1	phosphoserine aminotransferase [EC:2.6.1.52]	1	1	1	0	1	*
	K01079	serB, PSPH	phosphoserine phosphatase [EC:3.1.3.3]	1	1	1	1	1	*
	K02203	thrH	phosphoserine / homoserine phosphotransferase [EC:3.1.3.3 2.7.1.39]	0	0	0	0	0
	K22305	psp	phosphoserine phosphatase [EC:3.1.3.3]	0	0	0	0	0
Threonine biosynthesis (M00018)	K00928	lysC	aspartate kinase [EC:2.7.2.4]	0	0	0	0	1
	K12524	thrA	bifunctional aspartokinase / homoserine dehydrogenase 1 [EC:2.7.2.4 1.1.1.3]	0	0	0	0	0
	K12525	metL	bifunctional aspartokinase / homoserine dehydrogenase 2 [EC:2.7.2.4 1.1.1.3]	0	0	0	0	0
	K12526	lysAC	bifunctional diaminopimelate decarboxylase / aspartate kinase [EC:4.1.1.20 2.7.2.4]	0	0	0	0	0
	K00133	asd	aspartate-semialdehyde dehydrogenase [EC:1.2.1.11]	0	0	0	0	2
	K00003	hom	homoserine dehydrogenase [EC:1.1.1.3]	0	0	1	0	1
	K12524	thrA	bifunctional aspartokinase / homoserine dehydrogenase 1 [EC:2.7.2.4 1.1.1.3]	0	0	0	0	0
	K12525	metL	bifunctional aspartokinase / homoserine dehydrogenase 2 [EC:2.7.2.4 1.1.1.3]	0	0	0	0	0
	K00872	thrB	homoserine kinase [EC:2.7.1.39]	0	0	0	0	0	*
	K02204	thrB2	homoserine kinase type II [EC:2.7.1.39]	0	0	0	0	0
	K02203	thrH	phosphoserine / homoserine phosphotransferase [EC:3.1.3.3 2.7.1.39]	0	0	0	0	0
	K01733	thrC	threonine synthase [EC:4.2.3.1]	0	0	0	0	1	*
Cysteine biosynthesis (M00021)	K00640	cysE	serine O-acetyltransferase [EC:2.3.1.30]	0	0	0	0	1	*
	K23304	cysE	serine O-acetyltransferase [EC:2.3.1.30]	0	0	0	0	0	*
	K01738	cysK	cysteine synthase [EC:2.5.1.47]	1	1	1	0	0	*
	K13034	ATCYSC1	L-3-cyanoalanine synthase/ cysteine synthase [EC:2.5.1.47 4.4.1.9]	0	0	0	0	0
	K17069	MET17	O-acetylhomoserine/O-acetylserine sulfhydrylase [EC:2.5.1.49 2.5.1.47]	0	0	1	0	0
Cysteine biosynthesis (M00338)	K01697	CBS	cystathionine beta-synthase [EC:4.2.1.22]	1	2	1	2	0
	K10150	cysO	cysteine synthase / O-phosphoserine sulfhydrylase / cystathionine beta-synthase [EC:2.5.1.47 2.5.1.65 4.2.1.22]	0	0	0	0	0
	K01758	CTH	cystathionine gamma-lyase [EC:4.4.1.1]	1	1	1	3	0
Cysteine biosynthesis (M00609)	K00789	metK	S-adenosylmethionine synthetase [EC:2.5.1.6]	2	1	2	1	2
	K17462	yrrT	putative AdoMet-dependent methyltransferase [EC:2.1.1.-]	0	0	0	0	0
	K01243	mtnN, mtn, pfs	adenosylhomocysteine nucleosidase [EC:3.2.2.9]	0	0	0	0	0
	K07173	luxS	S-ribosylhomocysteine lyase [EC:4.4.1.21]	0	0	0	0	0
	K17216	mccA	cystathionine beta-synthase (O-acetyl-L-serine) [EC:2.5.1.134]	0	0	0	0	0
	K17217	mccB	cystathionine gamma-lyase / homocysteine desulfhydrase [EC:4.4.1.1 4.4.1.2]	0	0	0	0	0
Cysteine metabolism	K12339	cysM	S-sulfo-L-cysteine synthase (O-acetyl-L-serine-dependent) [EC:2.5.1.144]	0	0	1	0	1	*
Methionine biosynthesis (M00017)	K00928	lysC	aspartate kinase [EC:2.7.2.4]	0	0	0	0	1
	K12524	thrA	bifunctional aspartokinase / homoserine dehydrogenase 1 [EC:2.7.2.4 1.1.1.3]	0	0	0	0	0
	K12525	metL	bifunctional aspartokinase / homoserine dehydrogenase 2 [EC:2.7.2.4 1.1.1.3]	0	0	0	0	0
	K00133	asd	aspartate-semialdehyde dehydrogenase [EC:1.2.1.11]	0	0	0	0	2
	K00003	hom	homoserine dehydrogenase [EC:1.1.1.3]	0	0	1	0	1
	K12524	thrA	bifunctional aspartokinase / homoserine dehydrogenase 1 [EC:2.7.2.4 1.1.1.3]	0	0	0	0	0
	K12525	metL	bifunctional aspartokinase / homoserine dehydrogenase 2 [EC:2.7.2.4 1.1.1.3]	0	0	0	0	0
	K00651	metA	homoserine O-succinyltransferase/O-acetyltransferase [EC:2.3.1.46 2.3.1.31]	0	0	0	0	1	*
	K00641	metX	homoserine O-acetyltransferase/O-succinyltransferase [EC:2.3.1.31 2.3.1.46]	0	0	1	0	0
	K01739	metB	cystathionine gamma-synthase [EC:2.5.1.48]	0	0	0	0	0
	K01760	metC	cysteine-S-conjugate beta-lyase [EC:4.4.1.13]	0	0	0	0	0
	K14155	patB, malY	cysteine-S-conjugate beta-lyase [EC:4.4.1.13]	0	0	1	0	0
	K00548	metH, MTR	5-methyltetrahydrofolate--homocysteine methyltransferase [EC:2.1.1.13]	1	1	1	1	1	*
	K24042	yitJ	methionine synthase / methylenetetrahydrofolate reductase(NADPH) [EC:2.1.1.13 1.5.1.20]	0	0	3	0	0
	K00549	metE	5-methyltetrahydropteroyltriglutamate--homocysteine methyltransferase [EC:2.1.1.14]	0	0	1	0	0	*
Methionine metabolism	K00789	metK	S-adenosylmethionine synthetase [EC:2.5.1.6]	2	1	2	1	2	*
Valine/isoleucine biosynthesis (M00019)	K01652	E2.2.1.6L, ilvB, ilvG, ilvI	acetolactate synthase I/II/III large subunit [EC:2.2.1.6]	0	0	1	0	3	*
	K01653	E2.2.1.6S, ilvH, ilvN	acetolactate synthase I/III small subunit [EC:2.2.1.6]	0	0	0	0	1	*
	K11258	ilvM	acetolactate synthase II small subunit [EC:2.2.1.6]	0	0	0	0	0
	K00053	ilvC	ketol-acid reductoisomerase [EC:1.1.1.86]	0	0	0	0	1	*
	K01687	ilvD	dihydroxy-acid dehydratase [EC:4.2.1.9]	0	0	0	0	1	*
	K00826	E2.6.1.42, ilvE	branched-chain amino acid aminotransferase [EC:2.6.1.42]	1	1	1	2	1
Isoleucine biosynthesis (M00535)	K09011	cimA	(R)-citramalate synthase [EC:2.3.1.182]	0	0	0	0	0
	K01703	leuC, IPMI-L	3-isopropylmalate/(R)-2-methylmalate dehydratase large subunit [EC:4.2.1.33 4.2.1.35]	1	0	1	0	1	*
	K01704	leuD, IPMI-S	3-isopropylmalate/(R)-2-methylmalate dehydratase small subunit [EC:4.2.1.33 4.2.1.35]	0	0	0	0	1	*
	K00052	leuB, IMDH	3-isopropylmalate dehydrogenase [EC:1.1.1.85]	0	0	0	0	1	*
Isoleucine biosynthesis (M00570)	K17989	SDS, SDH, CHA1	L-serine/L-threonine ammonia-lyase [EC:4.3.1.17 4.3.1.19]	1	1	1	1	0
	K01754	E4.3.1.19, ilvA, tdcB	threonine dehydratase [EC:4.3.1.19]	1	1	1	2	1	*
	K01652	E2.2.1.6L, ilvB, ilvG, ilvI	acetolactate synthase I/II/III large subunit [EC:2.2.1.6]	0	0	1	0	3	*
	K01653	E2.2.1.6S, ilvH, ilvN	acetolactate synthase I/III small subunit [EC:2.2.1.6]	0	0	0	0	1	*
	K11258	ilvM	acetolactate synthase II small subunit [EC:2.2.1.6]	0	0	0	0	0
	K00053	ilvC	ketol-acid reductoisomerase [EC:1.1.1.86]	0	0	0	0	1	*
	K01687	ilvD	dihydroxy-acid dehydratase [EC:4.2.1.9]	0	0	0	0	1	*
	K00826	E2.6.1.42, ilvE	branched-chain amino acid aminotransferase [EC:2.6.1.42]	1	1	1	2	1
Leucine biosynthesis (M00432)	K01649	leuA, IMS	2-isopropylmalate synthase [EC:2.3.3.13]	0	0	0	0	1	*
	K01702	LEU1	3-isopropylmalate dehydratase [EC:4.2.1.33]	0	0	0	0	0
	K01703	leuC, IPMI-L	3-isopropylmalate/(R)-2-methylmalate dehydratase large subunit [EC:4.2.1.33 4.2.1.35]	1	0	1	0	1	*
	K01704	leuD, IPMI-S	3-isopropylmalate/(R)-2-methylmalate dehydratase small subunit [EC:4.2.1.33 4.2.1.35]	0	0	0	0	1	*
	K00052	leuB, IMDH	3-isopropylmalate dehydrogenase [EC:1.1.1.85]	0	0	0	0	1	*
Lysine biosynthesis, succinyl-DAP pathway (M00016)	K00928	lysC	aspartate kinase [EC:2.7.2.4]	0	0	0	0	1
	K12524	thrA	bifunctional aspartokinase / homoserine dehydrogenase 1 [EC:2.7.2.4 1.1.1.3]	0	0	0	0	0
	K12525	metL	bifunctional aspartokinase / homoserine dehydrogenase 2 [EC:2.7.2.4 1.1.1.3]	0	0	0	0	0
	K12526	lysAC	bifunctional diaminopimelate decarboxylase / aspartate kinase [EC:4.1.1.20 2.7.2.4]	0	0	0	0	0
	K00133	asd	aspartate-semialdehyde dehydrogenase [EC:1.2.1.11]	0	0	0	0	2
	K01714	dapA	4-hydroxy-tetrahydrodipicolinate synthase [EC:4.3.3.7]	1	0	1	0	1	*
	K00215	dapB	4-hydroxy-tetrahydrodipicolinate reductase [EC:1.17.1.8]	0	0	2	0	1	*
	K00674	dapD	2,3,4,5-tetrahydropyridine-2,6-dicarboxylate N-succinyltransferase [EC:2.3.1.117]	0	0	1	0	1	*
	K00821	argD	acetylornithine/N-succinyldiaminopimelate aminotransferase [EC:2.6.1.11 2.6.1.17]	0	0	0	0	1
	K14267	dapC	N-succinyldiaminopimelate aminotransferase [EC:2.6.1.17]	0	0	0	0	1
	K01439	dapE	succinyl-diaminopimelate desuccinylase [EC:3.5.1.18]	0	0	0	0	1
	K01778	dapF	diaminopimelate epimerase [EC:5.1.1.7]	0	0	2	0	1	*
	K01586	lysA	diaminopimelate decarboxylase [EC:4.1.1.20]	1	1	1	0	1	*
	K12526	lysAC	bifunctional diaminopimelate decarboxylase / aspartate kinase [EC:4.1.1.20 2.7.2.4]	0	0	0	0	0
Lysine biosynthesis, acetyl-DAP pathway (M00525)	K00928	lysC	aspartate kinase [EC:2.7.2.4]	0	0	0	0	1
	K00133	asd	aspartate-semialdehyde dehydrogenase [EC:1.2.1.11]	0	0	0	0	2
	K01714	dapA	4-hydroxy-tetrahydrodipicolinate synthase [EC:4.3.3.7]	1	0	1	0	1	*
	K00215	dapB	4-hydroxy-tetrahydrodipicolinate reductase [EC:1.17.1.8]	0	0	2	0	1	*
	K05822	dapH, dapD	tetrahydrodipicolinate N-acetyltransferase [EC:2.3.1.89]	0	0	0	0	0
	K00841	patA	aminotransferase [EC:2.6.1.-]	1	1	0	0	0
	K05823	dapL	N-acetyldiaminopimelate deacetylase [EC:3.5.1.47]	0	0	0	0	0
	K01778	dapF	diaminopimelate epimerase [EC:5.1.1.7]	0	0	2	0	1	*
	K01586	lysA	diaminopimelate decarboxylase [EC:4.1.1.20]	1	1	1	0	1	*
Lysine biosynthesis, DAP dehydrogenase pathway (M00526)	K00928	lysC	aspartate kinase [EC:2.7.2.4]	0	0	0	0	1
	K12524	thrA	bifunctional aspartokinase / homoserine dehydrogenase 1 [EC:2.7.2.4 1.1.1.3]	0	0	0	0	0
	K12525	metL	bifunctional aspartokinase / homoserine dehydrogenase 2 [EC:2.7.2.4 1.1.1.3]	0	0	0	0	0
	K12526	lysAC	bifunctional diaminopimelate decarboxylase / aspartate kinase [EC:4.1.1.20 2.7.2.4]	0	0	0	0	0
	K00133	asd	aspartate-semialdehyde dehydrogenase [EC:1.2.1.11]	0	0	0	0	2
	K01714	dapA	4-hydroxy-tetrahydrodipicolinate synthase [EC:4.3.3.7]	1	0	1	0	1	*
	K00215	dapB	4-hydroxy-tetrahydrodipicolinate reductase [EC:1.17.1.8]	0	0	2	0	1	*
	K03340	dapdh	diaminopimelate dehydrogenase [EC:1.4.1.16]	0	0	0	0	0
	K01586	lysA	diaminopimelate decarboxylase [EC:4.1.1.20]	1	1	1	0	1	*
	K12526	lysAC	bifunctional diaminopimelate decarboxylase / aspartate kinase [EC:4.1.1.20 2.7.2.4]	0	0	0	0	0
Lysine biosynthesis, DAP aminotransferase pathway (M00527)	K00928	lysC	aspartate kinase [EC:2.7.2.4]	0	0	0	0	1
	K12524	thrA	bifunctional aspartokinase / homoserine dehydrogenase 1 [EC:2.7.2.4 1.1.1.3]	0	0	0	0	0
	K12525	metL	bifunctional aspartokinase / homoserine dehydrogenase 2 [EC:2.7.2.4 1.1.1.3]	0	0	0	0	0
	K12526	lysAC	bifunctional diaminopimelate decarboxylase / aspartate kinase [EC:4.1.1.20 2.7.2.4]	0	0	0	0	0
	K00133	asd	aspartate-semialdehyde dehydrogenase [EC:1.2.1.11]	0	0	0	0	2
	K01714	dapA	4-hydroxy-tetrahydrodipicolinate synthase [EC:4.3.3.7]	1	0	1	0	1	*
	K00215	dapB	4-hydroxy-tetrahydrodipicolinate reductase [EC:1.17.1.8]	0	0	2	0	1	*
	K10206	E2.6.1.83	LL-diaminopimelate aminotransferase [EC:2.6.1.83]	0	0	0	0	0
	K01778	dapF	diaminopimelate epimerase [EC:5.1.1.7]	0	0	2	0	1	*
	K01586	lysA	diaminopimelate decarboxylase [EC:4.1.1.20]	1	1	1	0	1	*
	K12526	lysAC	bifunctional diaminopimelate decarboxylase / aspartate kinase [EC:4.1.1.20 2.7.2.4]	0	0	0	0	0
Lysine biosynthesis, AAA pathway (M00030)	K01655	LYS21, LYS20	homocitrate synthase [EC:2.3.3.14]	0	0	0	0	0
	K17450	ACO2	homoaconitase [EC:4.2.1.-]	0	0	0	0	0
	K01705	LYS4	homoaconitate hydratase [EC:4.2.1.36]	0	0	0	0	0
	K05824	LYS12	homoisocitrate dehydrogenase [EC:1.1.1.87]	0	0	0	0	0
	K00838	ARO8	aromatic amino acid aminotransferase I / 2-aminoadipate transaminase [EC:2.6.1.57 2.6.1.39 2.6.1.27 2.6.1.5]	1	0	0	0	0
	K00143	LYS2	L-2-aminoadipate reductase [EC:1.2.1.95]	1	0	3	0	0
	K00293	LYS9	saccharopine dehydrogenase (NADP+, L-glutamate forming) [EC:1.5.1.10]	0	0	0	0	0
	K24034	SPE3-LYS9	spermidine synthase / saccharopine dehydrogenase (NADP+, L-glutamate-forming) [EC:2.5.1.16 1.5.1.10]	0	0	0	0	0
	K00290	LYS1	saccharopine dehydrogenase (NAD+, L-lysine forming) [EC:1.5.1.7]	0	0	0	0	0
Lysine biosynthesis (M00433)	K01655	LYS21, LYS20	homocitrate synthase [EC:2.3.3.14]	0	0	0	0	0
	K17450	ACO2	homoaconitase [EC:4.2.1.-]	0	0	0	0	0
	K16792	aksD	methanogen homoaconitase large subunit [EC:4.2.1.114]	1	0	0	0	0
	K16793	aksE	methanogen homoaconitase small subunit [EC:4.2.1.114]	0	0	0	0	0
	K01705	LYS4	homoaconitate hydratase [EC:4.2.1.36]	0	0	0	0	0
	K05824	LYS12	homoisocitrate dehydrogenase [EC:1.1.1.87]	0	0	0	0	0
Lysine biosynthesis, mediated by LysW (M00031)	K05826	lysW	alpha-aminoadipate/glutamate carrier protein LysW	0	0	0	0	0
	K05827	lysX	[lysine-biosynthesis-protein LysW]---L-2-aminoadipate ligase [EC:6.3.2.43]	0	0	0	0	0
	K05828	lysZ, argB	[amino group carrier protein]-L-2-aminoadipate 6-kinase [EC:2.7.2.17]	0	0	0	0	0
	K05829	lysY, argC	LysW-gamma-L-alpha-aminoadipyl-6-phosphate/LysW-L-glutamyl-5-phosphate reductase [EC:1.2.1.103 1.2.1.-]	0	0	0	0	0
	K05830	lysJ, argD	LysW-gamma-L-lysine/LysW-L-ornithine aminotransferase [EC:2.6.1.118 2.6.1.-]	0	0	0	0	0
	K05831	lysK, argE	[amino group carrier protein]-lysine/ornithine hydrolase [EC:3.5.1.130 3.5.1.132]	0	0	0	0	0
Arginine biosynthesis (M00844)	K00611	OTC, argF, argI	ornithine carbamoyltransferase [EC:2.1.3.3]	1	1	1	0	1
	K01940	argG, ASS1	argininosuccinate synthase [EC:6.3.4.5]	1	1	1	1	1	*
	K01755	argH, ASL	argininosuccinate lyase [EC:4.3.2.1]	1	1	1	1	1	*
	K14681	argHA	argininosuccinate lyase / amino-acid N-acetyltransferase [EC:4.3.2.1 2.3.1.1]	0	0	0	0	0
Arginine biosynthesis (M00845)	K22478	K22478	bifunctional N-acetylglutamate synthase/kinase [EC:2.3.1.1 2.7.2.8]	0	0	0	0	0
	K00145	argC	N-acetyl-gamma-glutamyl-phosphate reductase [EC:1.2.1.38]	0	0	1	0	1	*
	K00821	argD	acetylornithine/N-succinyldiaminopimelate aminotransferase [EC:2.6.1.11 2.6.1.17]	0	0	0	0	1	*
	K09065	argF	N-acetylornithine carbamoyltransferase [EC:2.1.3.9]	0	0	0	0	0
	K01438	argE	acetylornithine deacetylase [EC:3.5.1.16]	0	0	0	0	1	*
	K01940	argG, ASS1	argininosuccinate synthase [EC:6.3.4.5]	1	1	1	1	1	*
	K01755	argH, ASL	argininosuccinate lyase [EC:4.3.2.1]	1	1	1	1	1
	K00619	argA	amino-acid N-acetyltransferase [EC:2.3.1.1]	0	0	0	0	0
	K00930	argB	acetylglutamate kinase [EC:2.7.2.8]	0	0	0	0	1	*
	K00620	argJ	glutamate N-acetyltransferase / amino-acid N-acetyltransferase [EC:2.3.1.35 2.3.1.1]	0	0	0	0	1	*
	K14682	argAB	amino-acid N-acetyltransferase [EC:2.3.1.1]	0	0	0	0	1	*
Proline biosynthesis (M00015)	K00931	proB	glutamate 5-kinase [EC:2.7.2.11]	0	0	0	0	1	*
	K12657	ALDH18A1, P5CS	delta-1-pyrroline-5-carboxylate synthetase [EC:2.7.2.11 1.2.1.41]	1	1	1	0	0
	K00147	proA	glutamate-5-semialdehyde dehydrogenase [EC:1.2.1.41]	0	0	0	0	1	*
	K00286	proC	pyrroline-5-carboxylate reductase [EC:1.5.1.2]	2	1	2	1	1	*
Histidine biosynthesis (M00026)	K00765	hisG	ATP phosphoribosyltransferase [EC:2.4.2.17]	0	0	1	0	1	*
	K02502	hisZ	ATP phosphoribosyltransferase regulatory subunit	0	0	0	0	1
	K01523	hisE	phosphoribosyl-ATP pyrophosphohydrolase [EC:3.6.1.31]	0	0	0	0	1
	K01496	hisI	phosphoribosyl-AMP cyclohydrolase [EC:3.5.4.19]	0	0	0	0	1
	K11755	hisIE	phosphoribosyl-AMP cyclohydrolase / phosphoribosyl-ATP pyrophosphohydrolase [EC:3.5.4.19 3.6.1.31]	0	0	0	0	0
	K14152	HIS4	phosphoribosyl-ATP pyrophosphohydrolase / phosphoribosyl-AMP cyclohydrolase / histidinol dehydrogenase [EC:3.6.1.31 3.5.4.19 1.1.1.23]	0	0	0	0	0
	K24017	priA	phosphoribosyl isomerase A [EC:5.3.1.16 5.3.1.24]	0	0	0	0	0
	K01814	hisA	phosphoribosylformimino-5-aminoimidazole carboxamide ribotide isomerase [EC:5.3.1.16]	0	0	0	0	1	*
	K02501	hisH	imidazole glycerol-phosphate synthase subunit HisH [EC:4.3.2.10]	0	0	1	0	1
	K02500	hisF	imidazole glycerol-phosphate synthase subunit HisF [EC:4.3.2.10]	0	0	0	0	1
	K01663	HIS7	imidazole glycerol-phosphate synthase [EC:4.3.2.10]	0	0	0	0	0
	K01693	hisB	imidazoleglycerol-phosphate dehydratase [EC:4.2.1.19]	0	0	1	0	1	*
	K01089	hisB	imidazoleglycerol-phosphate dehydratase / histidinol-phosphatase [EC:4.2.1.19 3.1.3.15]	0	0	0	0	0	*
	K00817	hisC	histidinol-phosphate aminotransferase [EC:2.6.1.9]	0	0	0	0	2
	K14152	HIS4	phosphoribosyl-ATP pyrophosphohydrolase / phosphoribosyl-AMP cyclohydrolase / histidinol dehydrogenase [EC:3.6.1.31 3.5.4.19 1.1.1.23]	0	0	0	0	0
	K00013	hisD	histidinol dehydrogenase [EC:1.1.1.23]	0	0	0	0	1	*
	K04486	E3.1.3.15B	histidinol-phosphatase (PHP family) [EC:3.1.3.15]	0	0	0	0	0
	K05602	hisN	histidinol-phosphatase [EC:3.1.3.15]	0	0	0	0	0
	K18649	IMPL2	inositol-phosphate phosphatase / L-galactose 1-phosphate phosphatase / histidinol-phosphatase [EC:3.1.3.25 3.1.3.93 3.1.3.15]	0	0	1	0	0
	K02501	hisH	imidazole glycerol-phosphate synthase subunit HisH [EC:4.3.2.10]	0	0	1	0	1	*
Tryptophan biosynthesis (M00023)	K01657	trpE	anthranilate synthase component I [EC:4.1.3.27]	0	0	0	0	1	*
	K01658	trpG	anthranilate synthase component II [EC:4.1.3.27]	0	0	0	0	1	*
	K13503	trpEG	anthranilate synthase [EC:4.1.3.27]	0	0	0	0	0
	K13501	TRP1	anthranilate synthase / indole-3-glycerol phosphate synthase / phosphoribosylanthranilate isomerase [EC:4.1.3.27 4.1.1.48 5.3.1.24]	0	0	0	0	0
	K01656	TRP3	anthranilate synthase / indole-3-glycerol phosphate synthase [EC:4.1.3.27 4.1.1.48]	0	0	0	0	0
	K13497	trpGD	anthranilate synthase/phosphoribosyltransferase [EC:4.1.3.27 2.4.2.18]	0	0	0	0	0
	K00766	trpD	anthranilate phosphoribosyltransferase [EC:2.4.2.18]	0	0	0	0	2	*
	K01817	trpF	phosphoribosylanthranilate isomerase [EC:5.3.1.24]	0	0	0	0	1	*
	K01656	TRP3	anthranilate synthase / indole-3-glycerol phosphate synthase [EC:4.1.3.27 4.1.1.48]	0	0	0	0	0
	K24017	priA	phosphoribosyl isomerase A [EC:5.3.1.16 5.3.1.24]	0	0	0	0	0
	K01609	trpC	indole-3-glycerol phosphate synthase [EC:4.1.1.48]	0	0	1	0	1	*
	K13498	trpCF	indole-3-glycerol phosphate synthase / phosphoribosylanthranilate isomerase [EC:4.1.1.48 5.3.1.24]	0	0	0	0	0
	K13501	TRP1	anthranilate synthase / indole-3-glycerol phosphate synthase / phosphoribosylanthranilate isomerase [EC:4.1.3.27 4.1.1.48 5.3.1.24]	0	0	0	0	0
	K01694	TRP	tryptophan synthase [EC:4.2.1.20]	0	0	0	0	0	*
	K06001	trpB	tryptophan synthase beta chain [EC:4.2.1.20]	0	0	0	0	1	*
	K01696	trpB	tryptophan synthase beta chain [EC:4.2.1.20]	0	0	1	0	1	*
	K01695	trpA	tryptophan synthase alpha chain [EC:4.2.1.20]	0	0	0	0	1	*
Phenyalanine biosynthesis (M00024)	K01850	E5.4.99.5	chorismate mutase [EC:5.4.99.5]	0	0	0	0	0
	K01713	pheC	cyclohexadienyl dehydratase [EC:4.2.1.51 4.2.1.91]	0	0	0	0	0
	K04092	tyrA1	chorismate mutase [EC:5.4.99.5]	0	0	0	0	0
	K14187	tyrA	chorismate mutase / prephenate dehydrogenase [EC:5.4.99.5 1.3.1.12]	0	0	0	0	0
	K04093	pheA1	chorismate mutase [EC:5.4.99.5]	0	0	0	0	0
	K04516	AROA1, aroA	chorismate mutase [EC:5.4.99.5]	0	0	0	0	0
	K06208	aroH	chorismate mutase [EC:5.4.99.5]	0	0	0	0	0
	K06209	pheB	chorismate mutase [EC:5.4.99.5]	0	0	0	0	0
	K14170	pheA	chorismate mutase / prephenate dehydratase [EC:5.4.99.5 4.2.1.51]	0	0	0	0	1
	K05359	ADT, PDT	arogenate/prephenate dehydratase [EC:4.2.1.91 4.2.1.51]	0	0	0	0	0
	K04518	pheA2	prephenate dehydratase [EC:4.2.1.51]	0	0	0	0	0
	K00832	tyrB	aromatic-amino-acid transaminase [EC:2.6.1.57]	0	0	0	0	0
	K00838	ARO8	aromatic amino acid aminotransferase I / 2-aminoadipate transaminase [EC:2.6.1.57 2.6.1.39 2.6.1.27 2.6.1.5]	1	0	0	0	0
Phenyalanine biosynthesis (M00910)	K01850	E5.4.99.5	chorismate mutase [EC:5.4.99.5]	0	0	0	0	0
	K15849	PAT, AAT	bifunctional aspartate aminotransferase and glutamate/aspartate-prephenate aminotransferase [EC:2.6.1.1 2.6.1.78 2.6.1.79]	0	0	0	0	0
	K05359	ADT, PDT	arogenate/prephenate dehydratase [EC:4.2.1.91 4.2.1.51]	0	0	0	0	0
Shikimate pathway (M00022)	K00800	aroA	3-phosphoshikimate 1-carboxyvinyltransferase [EC:2.5.1.19]	0	0	0	0	1	*
	K01735	aroB	3-dehydroquinate synthase [EC:4.2.3.4]	0	0	1	0	1	*
	K01736	aroC	chorismate synthase [EC:4.2.3.5]	0	0	1	0	1	*
	K00014	aroE	shikimate dehydrogenase [EC:1.1.1.25]	0	0	0	0	1	*
	K03786	aroQ, qutE	3-dehydroquinate dehydratase II [EC:4.2.1.10]	0	0	0	0	1	*
Tyrosine biosynthesis (M00025)	K01850	E5.4.99.5	chorismate mutase [EC:5.4.99.5]	0	0	0	0	0
	K04092	tyrA1	chorismate mutase [EC:5.4.99.5]	0	0	0	0	0
	K14170	pheA	chorismate mutase / prephenate dehydratase [EC:5.4.99.5 4.2.1.51]	0	0	0	0	1
	K04093	pheA1	chorismate mutase [EC:5.4.99.5]	0	0	0	0	0
	K04516	AROA1, aroA	chorismate mutase [EC:5.4.99.5]	0	0	0	0	0
	K06208	aroH	chorismate mutase [EC:5.4.99.5]	0	0	0	0	0
	K06209	pheB	chorismate mutase [EC:5.4.99.5]	0	0	0	0	0
	K14187	tyrA	chorismate mutase / prephenate dehydrogenase [EC:5.4.99.5 1.3.1.12]	0	0	0	0	0
	K00211	TYR1	prephenate dehydrogenase (NADP+) [EC:1.3.1.13]	0	0	0	0	0
	K00838	ARO8	aromatic amino acid aminotransferase I / 2-aminoadipate transaminase [EC:2.6.1.57 2.6.1.39 2.6.1.27 2.6.1.5]	1	0	0	0	0
	K00832	tyrB	aromatic-amino-acid transaminase [EC:2.6.1.57]	0	0	0	0	0
	K04517	tyrA2	prephenate dehydrogenase [EC:1.3.1.12]	0	0	0	0	1	*
Tyrosine biosynthesis (M00040)	K01850	E5.4.99.5	chorismate mutase [EC:5.4.99.5]	0	0	0	0	0
	K04092	tyrA1	chorismate mutase [EC:5.4.99.5]	0	0	0	0	0
	K14170	pheA	chorismate mutase / prephenate dehydratase [EC:5.4.99.5 4.2.1.51]	0	0	0	0	1
	K00832	tyrB	aromatic-amino-acid transaminase [EC:2.6.1.57]	0	0	0	0	0
	K15849	PAT, AAT	bifunctional aspartate aminotransferase and glutamate/aspartate-prephenate aminotransferase [EC:2.6.1.1 2.6.1.78 2.6.1.79]	0	0	0	0	0
	K00220	tyrC	cyclohexadieny/prephenate dehydrogenase [EC:1.3.1.43 1.3.1.12]	0	0	0	0	0
	K24018	K24018	cyclohexadieny/prephenate dehydrogenase / 3-phosphoshikimate 1-carboxyvinyltransferase [EC:1.3.1.43 1.3.1.12 2.5.1.19]	0	0	0	0	0
	K15227	TYRAAT	arogenate dehydrogenase (NADP+), plant [EC:1.3.1.78]	0	0	0	0	0
Glycine metabolism	K00600	glyA, SHMT	glycine hydroxymethyltransferase [EC:2.1.2.1]	2	2	2	1	1	*
Alanine metabolism	K01775	alr	alanine racemase [EC:5.1.1.1]	1	2	2	0	1	*
	K00824	dat	D-alanine transaminase [EC:2.6.1.21]	0	0	0	0	0	*
	K03367	dltA	D-alanine--poly(phosphoribitol) ligase subunit 1 [EC:6.1.1.13]	0	0	0	0	0
	K01921	ddl	D-alanine-D-alanine ligase [EC:6.3.2.4]	0	0	1	0	1
Aspartic acid	K00813	aspC	aspartate aminotransferase [EC:2.6.1.1]	0	0	0	0	0	*
	K00812	aspB	aspartate aminotransferase [EC:2.6.1.1]	1	0	1	1	1	*
Glutamate	K00260	gudB, rocG	glutamate dehydrogenase [EC:1.4.1.2]	0	0	0	0	0
	K00261	GLUD1_2, gdhA	glutamate dehydrogenase (NAD(P)+) [EC:1.4.1.3]	2	1	2	1	1
	K00262	E1.4.1.4, gdhA	glutamate dehydrogenase (NADP+) [EC:1.4.1.4]	0	0	0	0	0
	K00265	gltB	glutamate synthase (NADPH) large chain [EC:1.4.1.13]	0	0	0	0	1	*
	K00264	GLT1	glutamate synthase (NADH) [EC:1.4.1.14]	1	1	1	1	0
	K00266	gltD	glutamate synthase (NADPH) small chain [EC:1.4.1.13]	0	0	2	0	4	*
Glutamine	K01915	glnA, GLUL	glutamine synthetase [EC:6.3.1.2]	3	5	3	5	1	*
Asparagine	K01953	asnB	asparagine synthase (glutamine-hydrolysing) [EC:6.3.5.4]	2	2	3	0	4	*
				with isoforms

## Sheet: B-Gene_ids
KEGG ORTHOLOGY	KEGG abbreviation	Annelid gene ID
K00765	hisG	CAPTE_CapteP61502						C A P I T E L L A T E L E T A
K01735	aroB	CAPTE_CapteP50237
K00548	metH, MTR	CAPTE_CapteP173307
K01755	argH, ASL	CAPTE_CapteP159436
K00789	metK	CAPTE_CapteP183346	CAPTE_CapteP100199
K00215	dapB	CAPTE_CapteP199902	CAPTE_CapteP115186
K01775	alr	CAPTE_CapteP221260	CAPTE_CapteP101122
K01915	glnA, GLUL	CAPTE_CapteP219713	CAPTE_CapteP158978	CAPTE_CapteP130346
K00549	metE	CAPTE_CapteP45925
K12339	cysM	CAPTE_CapteP185341
K01586	lysA	CAPTE_CapteP172537
K00600	glyA, SHMT	CAPTE_CapteP180856	CAPTE_CapteP151243
K01703	leuC, IPMI-L	CAPTE_CapteP91181
K01940	argG, ASS1	CAPTE_CapteP165111
K01609	trpC	CAPTE_CapteP93663
K01652	E2.2.1.6L, ilvB, ilvG, ilvI	CAPTE_CapteP60302
K01714	dapA	CAPTE_CapteP126918
K01079	serB, PSPH	CAPTE_CapteP159753
K00145	argC	CAPTE_CapteP99177
K02501	hisH	CAPTE_CapteP61332
K00674	dapD	CAPTE_CapteP143150
K00812	aspB	CAPTE_CapteP214481
K00058	serA, PHGDH	CAPTE_CapteP154830
K01693	hisB	CAPTE_CapteP139666
K00286	proC	CAPTE_CapteP166551	CAPTE_CapteP225475
K01754	E4.3.1.19, ilvA, tdcB	CAPTE_CapteP176201
K01696	trpB	CAPTE_CapteP60710
K00831	serC, PSAT1	CAPTE_CapteP173627
K01736	aroC	CAPTE_CapteP141106
K01738	cysK	CAPTE_CapteP221485
K01778	dapF	CAPTE_CapteP200521	CAPTE_CapteP136603
K01953	asnB	CAPTE_CapteP170790	CAPTE_CapteP150193	CAPTE_CapteP218038
K00266	gltD	CAPTE_CapteP130933	CAPTE_CapteP139967
K00548	metH, MTR	HELRO_jgi_Helro1_63136						H. R O B U S T A
K01079	serB, PSPH	HELRO_jgi_Helro1_83507
K00286	proC	HELRO_jgi_Helro1_186252
K00812	aspB	HELRO_jgi_Helro1_188198
K00789	metK	HELRO_jgi_Helro1_185764
K01940	argG, ASS1	HELRO_jgi_Helro1_113689
K01754	E4.3.1.19, ilvA, tdcB	HELRO_jgi_Helro1_185307	HELRO_jgi_Helro1_73017
K01915	glnA, GLUL	HELRO_jgi_Helro1_158445	HELRO_jgi_Helro1_190105	HELRO_jgi_Helro1_186030	HELRO_jgi_Helro1_116562	HELRO_jgi_Helro1_186218
K01755	argH, ASL	HELRO_jgi_Helro1_103632
K00600	glyA, SHMT	HELRO_jgi_Helro1_95979
K00600	glyA, SHMT	LAMLU_FUN_008018-T1	LAMLU_FUN_010073-T1					L. L U Y M E S I
K01755	argH, ASL	LAMLU_FUN_001182-T1
K00548	metH, MTR	LAMLU_FUN_023291-T1
K01775	alr	LAMLU_FUN_011113-T1	LAMLU_FUN_032223-T1
K01915	glnA, GLUL	LAMLU_FUN_000548-T1	LAMLU_FUN_035567-T1	LAMLU_FUN_039252-T1	LAMLU_FUN_040458-T1	LAMLU_FUN_040461-T1
K01079	serB, PSPH	LAMLU_FUN_030712-T1
K00058	serA, PHGDH	LAMLU_FUN_028019-T1
K01649	leuA, IMS	LAMLU_FUN_040569-T1	FALSE POSITIVE (reconfirmed by blastp against NCBI - hydroxymethylglutaryl-CoA lyase)
K01953	asnB	LAMLU_FUN_017325-T1	LAMLU_FUN_017326-T1
K01754	E4.3.1.19, ilvA, tdcB	LAMLU_FUN_027023-T1
K01940	argG, ASS1	LAMLU_FUN_025504-T1
K00286	proC	LAMLU_FUN_022425-T1
K01586	lysA	LAMLU_FUN_034588-T1
K01738	cysK	LAMLU_FUN_013628-T1
K00789	metK	LAMLU_FUN_003055-T1
K00831	serC, PSAT1	LAMLU_FUN_016908-T1
K00831	serC, PSAT1	RIFPA_jg15173.t1	RIFPA_jg15173.t2	RIFPA_jg15173.t3				R. P A C H Y P T I L A
K01649	leuA, IMS	RIFPA_jg4744.t2	FALSE POSITIVE (reconfirmed by blastp against NCBI - hydroxymethylglutaryl-CoA lyase)
K00812	aspB	RIFPA_jg6066.t1
K01586	lysA	RIFPA_jg13789.t1	RIFPA_jg13789.t2
K01738	cysK	RIFPA_jg22977.t1
K01755	argH, ASL	RIFPA_jg21535.t1	RIFPA_jg21535.t2	RIFPA_jg21535.t3
K01703	leuC, IPMI-L	RIFPA_jg24753.t4
K01714	dapA	RIFPA_jg30907.t1
K01754	E4.3.1.19, ilvA, tdcB	RIFPA_jg24584.t5
K01775	alr	RIFPA_jg26083.t1	RIFPA_jg26083.t3	RIFPA_jg26083.t5	RIFPA_jg26083.t6	RIFPA_jg26083.t7
K01079	serB, PSPH	RIFPA_jg26674.t2	RIFPA_jg26674.t3	RIFPA_jg26674.t4
K00058	serA, PHGDH	RIFPA_jg17909.t1
K00548	metH, MTR	RIFPA_jg11972.t2	RIFPA_jg11972.t3
K01953	asnB	RIFPA_jg17988.t1	RIFPA_jg17988.t2
K00600	glyA, SHMT	RIFPA_jg3317.t1	RIFPA_jg3317.t2	RIFPA_jg3320.t1	RIFPA_jg3320.t2
K00286	proC	RIFPA_jg27282.t1	RIFPA_jg27322.t1	RIFPA_jg27322.t2
K01915	glnA, GLUL	RIFPA_jg15446.t1	RIFPA_jg18944.t1	RIFPA_jg18944.t2	RIFPA_jg30873.t1	RIFPA_jg30873.t2
K01940	argG, ASS1	RIFPA_jg32054.t1	RIFPA_jg32054.t3	RIFPA_jg32054.t4
K00789	metK	RIFPA_jg31449.t1	RIFPA_jg31450.t1
