# Supplementary material for: Novel Insights on Obligate Symbiont Lifestyle and Adaptation to Chemosynthetic Environment as Revealed by the Giant Tubeworm Genome
Source: Mol Biol Evol. 2021 Dec 6;39(1):msab347. doi: 10.1093/molbev/msab347 (PMC8789280; doi:10.1093/molbev/msab347)
Supplement: msab347_Supplementary_Data [file msab347_supplementary_data.zip › Supplementary_Table11.xlsx]

## Sheet: Mitochondrial_carriers
gene	Panther family	Panther family description	E-value	Diamond annotation
RIFPA_jg12951.t1	PTHR21252	tb1 protein-related	1.4e-154	solute carrier family 25 member 46
RIFPA_jg12951.t4	PTHR21252	tb1 protein-related	2.6e-134	solute carrier family 25 member 46
RIFPA_jg13605.t1	PTHR45624:SF22	mitochondrial ornithine transporter 1	3.7e-78	mitochondrial ornithine transporter
RIFPA_jg13749.t1	PTHR46356	family not named	1.3e-127	mitochondrial 2-oxodicarboxylate carrier
RIFPA_jg13749.t2	PTHR46356	family not named	6.1e-37	mitochondrial 2-oxodicarboxylate carrier
RIFPA_jg13749.t3	PTHR46356	family not named	2.8e-46	mitochondrial 2-oxodicarboxylate carrier
RIFPA_jg13749.t4	PTHR46356	family not named	1.1e-49	mitochondrial 2-oxodicarboxylate carrier
RIFPA_jg13749.t5	PTHR46356	family not named	8.7e-62	mitochondrial 2-oxodicarboxylate carrier
RIFPA_jg13749.t6	PTHR46356	family not named	3.4e-129	mitochondrial 2-oxodicarboxylate carrier
RIFPA_jg15128.t1	PTHR24089:SF621	mitochondrial coenzyme a transporter slc25a42	1.4e-130	mitochondrial coenzyme a transporter slc25a42
RIFPA_jg15128.t2	PTHR24089:SF621	mitochondrial coenzyme a transporter slc25a42	1.2e-130	mitochondrial coenzyme a transporter slc25a42
RIFPA_jg15128.t3	PTHR24089:SF621	mitochondrial coenzyme a transporter slc25a42	1.4e-130	mitochondrial coenzyme a transporter slc25a42
RIFPA_jg15128.t4	PTHR24089:SF621	mitochondrial coenzyme a transporter slc25a42	1.2e-130	mitochondrial coenzyme a transporter slc25a42
RIFPA_jg15128.t5	PTHR24089:SF621	mitochondrial coenzyme a transporter slc25a42	1e-71	mitochondrial coenzyme a transporter slc25a42
RIFPA_jg1673.t1	PTHR45618:SF11	kidney mitochondrial carrier protein 1	3e-140	kidney mitochondrial carrier
RIFPA_jg1673.t2	PTHR45618:SF20	brain mitochondrial carrier protein 1	3.3e-111	kidney mitochondrial carrier
RIFPA_jg1684.t1	PTHR10780	mitochondrial carrier homolog	1.7e-83	mitochondrial carrier homolog 2
RIFPA_jg1754.t1	PTHR45678:SF5	at03939p-related	2.4e-143	mitochondrial glutamate carrier 1
RIFPA_jg1754.t2	PTHR45678:SF5	at03939p-related	6.7e-120	mitochondrial glutamate carrier 1
RIFPA_jg1754.t3	PTHR45678:SF5	at03939p-related	1.7e-68	mitochondrial glutamate carrier 1
RIFPA_jg17609.t1	PTHR45624:SF11	no description	1.2e-111	mitochondrial ornithine transporter 1
RIFPA_jg17609.t2	PTHR45624:SF11	no description	1.1e-98	mitochondrial ornithine transporter 1
RIFPA_jg18303.t1	PTHR45939:SF5	peroxisomal membrane protein pmp34	2.9e-113	peroxisomal membrane protein pmp34
RIFPA_jg18303.t4	PTHR42985	family not named	3e-146	sodium-coupled monocarboxylate transporter
RIFPA_jg18303.t5	PTHR45939:SF5	peroxisomal membrane protein pmp34	1.7e-87	peroxisomal membrane protein pmp34
RIFPA_jg19218.t1	PTHR45624:SF24	mitochondrial substrate carrier family protein g	3.1e-71	mitochondrial substrate carrier family protein g
RIFPA_jg20140.t1	PTHR45618:SF8	mitochondrial uncoupling protein 4	2.3e-87	mitochondrial uncoupling protein 4
RIFPA_jg20140.t2	PTHR45618:SF8	mitochondrial uncoupling protein 4	6.4e-56	mitochondrial uncoupling protein 4
RIFPA_jg21826.t1	PTHR24089:SF59	mitochondrial thiamine pyrophosphate carrier	2.7e-115	mitochondrial thiamine pyrophosphate carrier
RIFPA_jg21826.t2	PTHR24089:SF59	mitochondrial thiamine pyrophosphate carrier	1e-98	mitochondrial thiamine pyrophosphate carrier
RIFPA_jg22289.t1	PTHR45618:SF2	mitochondrial uncoupling protein 3	2.5e-110	mitochondrial uncoupling protein 2/3
RIFPA_jg22289.t2	PTHR45618:SF19	mitochondrial brown fat uncoupling protein 1	1.8e-130	mitochondrial uncoupling protein 2/3
RIFPA_jg22656.t3	PTHR45671:SF2	no description	9.5e-174	phosphate carrier protein
RIFPA_jg22656.t5	PTHR45671:SF2	no description	4.7e-173	phosphate carrier protein
RIFPA_jg22656.t6	PTHR43256:SF2	thioredoxin reductase 1, cytoplasmic	1.4e-228	thioredoxin reductase
RIFPA_jg22818.t1	PTHR24089:SF196	calcium-binding mitochondrial carrier protein scamc-3	6.4e-168	calcium-binding mitochondrial carrier protein scamc-1
RIFPA_jg22818.t2	PTHR24089:SF196	calcium-binding mitochondrial carrier protein scamc-3	1.6e-166	calcium-binding mitochondrial carrier protein scamc-1
RIFPA_jg22818.t7	PTHR24089:SF196	calcium-binding mitochondrial carrier protein scamc-3	2e-145	calcium-binding mitochondrial carrier protein scamc-1
RIFPA_jg22929.t1	PTHR45624:SF25	mitochondrial basic amino acids transporter	2.9e-126	mitochondrial basic amino acids transporter
RIFPA_jg22929.t2	PTHR45624:SF25	mitochondrial basic amino acids transporter	5.2e-126	mitochondrial basic amino acids transporter
RIFPA_jg22929.t3	PTHR45624:SF25	mitochondrial basic amino acids transporter	6.2e-121	mitochondrial basic amino acids transporter
RIFPA_jg22931.t1	PTHR45624:SF10	mitochondrial arginine transporter bac2	2e-80	solute carrier family 25 member 45
RIFPA_jg22931.t2	PTHR45624	family not named	9e-84	solute carrier family 25 member 45
RIFPA_jg22931.t3	PTHR45624:SF10	mitochondrial arginine transporter bac2	3.6e-45	solute carrier family 25 member 45
RIFPA_jg23429.t1	PTHR45760:SF5	solute carrier family 25 member 40	6e-122	solute carrier family 25 member 40
RIFPA_jg23429.t2	PTHR45760:SF5	solute carrier family 25 member 40	3.7e-122	solute carrier family 25 member 40
RIFPA_jg23429.t3	PTHR45760:SF1	solute carrier family 25 member 39	4e-66	solute carrier family 25 member 40
RIFPA_jg23960.t1	PTHR45618:SF13	mitochondrial dicarboxylate carrier-related	1e-117	mitochondrial dicarboxylate carrier
RIFPA_jg24237.t1	PTHR45624:SF32	solute carrier family 25 (carnitine/acylcarnitine translocase), member 20	6.8e-142	mitochondrial carnitine/acylcarnitine carrier
RIFPA_jg24237.t4	PTHR45624:SF32	solute carrier family 25 (carnitine/acylcarnitine translocase), member 20	2.6e-141	mitochondrial carnitine/acylcarnitine carrier
RIFPA_jg24752.t1	PTHR46314	family not named	3.5e-124	solute carrier family 25 member 44
RIFPA_jg24752.t2	PTHR46314	family not named	1.5e-105	solute carrier family 25 member 44
RIFPA_jg25112.t1	PTHR45758:SF1	mitoferrin-2	3.2e-139	mitoferrin carrier
RIFPA_jg25112.t2	PTHR45758:SF7	mitoferrin-1	4.2e-119	mitoferrin carrier
RIFPA_jg2632.t1	PTHR45760:SF1	solute carrier family 25 member 39	3.5e-91	solute carrier family 25 member 39
RIFPA_jg2632.t2	PTHR45760:SF1	solute carrier family 25 member 39	1.5e-105	solute carrier family 25 member 39
RIFPA_jg2633.t1	PTHR45760:SF5	solute carrier family 25 member 40	9.3e-133	solute carrier family 25 member 40
RIFPA_jg2633.t2	PTHR45760:SF5	solute carrier family 25 member 40	7.7e-110	solute carrier family 25 member 40
RIFPA_jg27483.t1	PTHR45618:SF21	mitochondrial substrate carrier family protein ucpb	2.3e-116	mitochondrial substrate carrier family protein ucpb
RIFPA_jg27483.t2	PTHR45618:SF21	mitochondrial substrate carrier family protein ucpb	5.2e-113	mitochondrial substrate carrier family protein ucpb
RIFPA_jg28301.t1	PTHR45618:SF9	mitochondrial 2-oxoglutarate/malate carrier protein	1.7e-131	mitochondrial 2-oxoglutarate/malate carrier
RIFPA_jg28301.t2	PTHR45618:SF9	mitochondrial 2-oxoglutarate/malate carrier protein	1.5e-126	mitochondrial 2-oxoglutarate/malate carrier
RIFPA_jg28301.t3	PTHR45618:SF9	mitochondrial 2-oxoglutarate/malate carrier protein	2.4e-131	mitochondrial 2-oxoglutarate/malate carrier
RIFPA_jg28301.t4	PTHR45618:SF9	mitochondrial 2-oxoglutarate/malate carrier protein	4.1e-121	mitochondrial 2-oxoglutarate/malate carrier
RIFPA_jg28302.t1	PTHR45618:SF9	mitochondrial 2-oxoglutarate/malate carrier protein	5.3e-91	mitochondrial 2-oxoglutarate/malate carrier
RIFPA_jg28302.t2	PTHR45618:SF9	mitochondrial 2-oxoglutarate/malate carrier protein	8.9e-53	mitochondrial 2-oxoglutarate/malate carrier
RIFPA_jg28302.t4	PTHR45618:SF9	mitochondrial 2-oxoglutarate/malate carrier protein	1.1e-87	mitochondrial 2-oxoglutarate/malate carrier
RIFPA_jg28304.t1	PTHR45618:SF9	mitochondrial 2-oxoglutarate/malate carrier protein	3.5e-125	mitochondrial 2-oxoglutarate/malate carrier
RIFPA_jg28481.t1	PTHR45667:SF9	s-adenosylmethionine mitochondrial carrier protein	2.6e-95	s-adenosylmethionine mitochondrial carrier protein
RIFPA_jg28506.t1	PTHR45667:SF9	s-adenosylmethionine mitochondrial carrier protein	4.4e-101	s-adenosylmethionine mitochondrial carrier protein
RIFPA_jg28507.t1	PTHR42918:SF3	lysine--trna ligase	0	lysine--trna ligase
RIFPA_jg28507.t11	PTHR45667:SF9	s-adenosylmethionine mitochondrial carrier protein	1.6e-27	s-adenosylmethionine mitochondrial carrier protein
RIFPA_jg28507.t12	PTHR45667:SF9	s-adenosylmethionine mitochondrial carrier protein	1.6e-27	s-adenosylmethionine mitochondrial carrier protein
RIFPA_jg28507.t13	PTHR45667:SF9	s-adenosylmethionine mitochondrial carrier protein	2.9e-28	s-adenosylmethionine mitochondrial carrier protein
RIFPA_jg28507.t2	PTHR42918:SF3	lysine--trna ligase	0	lysine--trna ligase
RIFPA_jg28507.t6	PTHR42918:SF3	lysine--trna ligase	3.3e-300	lysine--trna ligase
RIFPA_jg28507.t8	PTHR42918:SF3	lysine--trna ligase	2.4e-271	lysine--trna ligase
RIFPA_jg28683.t1	PTHR45829	family not named	4.7e-34	mitochondrial carrier protein rim2
RIFPA_jg28683.t2	PTHR45829	family not named	4.7e-34	mitochondrial carrier protein rim2
RIFPA_jg28683.t3	PTHR45829	family not named	9.8e-85	mitochondrial carrier protein rim2
RIFPA_jg28683.t4	PTHR45829	family not named	4e-72	mitochondrial carrier protein rim2
RIFPA_jg28683.t5	PTHR45829	family not named	4.8e-115	mitochondrial carrier protein rim2
RIFPA_jg28683.t6	PTHR45829	family not named	1.5e-111	mitochondrial carrier protein rim2
RIFPA_jg29385.t1	PTHR45624:SF11	no description	3.7e-110	mitochondrial ornithine transporter
RIFPA_jg29385.t2	PTHR45624:SF11	no description	1.8e-96	mitochondrial ornithine transporter
RIFPA_jg30127.t1	PTHR45624	family not named	4.2e-90	solute carrier family 25 member 45
RIFPA_jg30127.t2	PTHR45624:SF25	mitochondrial basic amino acids transporter	1e-71	solute carrier family 25 member 45
RIFPA_jg30127.t3	PTHR45624	family not named	6.6e-40	solute carrier family 25 member 45
RIFPA_jg30128.t1	PTHR45624	family not named	6.7e-81	solute carrier family 25 member 48
RIFPA_jg30128.t2	PTHR45624:SF15	mitochondrial substrate carrier family protein s-related	2.5e-37	solute carrier family 25 member 48
RIFPA_jg30128.t3	PTHR45624	family not named	5.2e-75	solute carrier family 25 member 48
RIFPA_jg30296.t1	PTHR45624:SF25	mitochondrial basic amino acids transporter	1e-90	mitochondrial basic amino acids
RIFPA_jg30296.t2	PTHR45624:SF25	mitochondrial basic amino acids transporter	8.1e-97	mitochondrial basic amino acids
RIFPA_jg30307.t1	PTHR45624:SF25	mitochondrial basic amino acids transporter	8e-76	mitochondrial basic amino acids
RIFPA_jg30307.t2	PTHR45624:SF25	mitochondrial basic amino acids transporter	1.3e-78	mitochondrial basic amino acids
RIFPA_jg3276.t1	PTHR45788:SF4	tricarboxylate transport protein, mitochondrial	1.6e-142	tricarboxylate transport protein
RIFPA_jg3276.t2	PTHR45788:SF4	tricarboxylate transport protein, mitochondrial	1.4e-142	tricarboxylate transport protein
RIFPA_jg3276.t3	PTHR45788:SF4	tricarboxylate transport protein, mitochondrial	1.5e-139	tricarboxylate transport protein
RIFPA_jg5677.t1	PTHR24089:SF0	graves disease carrier protein	2.1e-110	graves disease carrier protein homolog
RIFPA_jg5677.t2	PTHR24089:SF0	graves disease carrier protein	1.1e-101	graves disease carrier protein homolog
RIFPA_jg5677.t3	PTHR24089:SF0	graves disease carrier protein	4.1e-142	graves disease carrier protein homolog
RIFPA_jg6165.t1	PTHR45928	family not named	8.5e-129	solute carrier family 25 member 35
RIFPA_jg6165.t2	PTHR45928	family not named	6.8e-55	solute carrier family 25 member 35
RIFPA_jg6165.t3	PTHR45928	family not named	5.6e-76	solute carrier family 25 member 35
RIFPA_jg6165.t4	PTHR45928	family not named	4.5e-67	solute carrier family 25 member 35
RIFPA_jg6294.t1	PTHR46181	family not named	2.4e-73	mitochondrial glycine transporter
RIFPA_jg6294.t2	PTHR46181	family not named	4.1e-96	mitochondrial glycine transporter
RIFPA_jg6294.t3	PTHR46181	family not named	2.9e-87	mitochondrial glycine transporter
RIFPA_jg6522.t1	PTHR45939:SF5	peroxisomal membrane protein pmp34	5.8e-122	peroxisomal membrane protein pmp34
RIFPA_jg6522.t3	PTHR45939:SF5	peroxisomal membrane protein pmp34	8.6e-121	peroxisomal membrane protein pmp34
RIFPA_jg6522.t4	PTHR45939:SF5	peroxisomal membrane protein pmp34	2e-97	peroxisomal membrane protein pmp34
RIFPA_jg6703.t1	PTHR45678:SF7	calcium-binding mitochondrial carrier protein aralar1	6.5e-281	calcium-binding mitochondrial carrier protein
RIFPA_jg6703.t3	PTHR45678:SF7	calcium-binding mitochondrial carrier protein aralar1	5.1e-260	calcium-binding mitochondrial carrier protein
RIFPA_jg6703.t4	PTHR45678:SF7	calcium-binding mitochondrial carrier protein aralar1	1.3e-237	calcium-binding mitochondrial carrier protein
RIFPA_jg6736.t1	PTHR45683:SF3	mitochondrial folate transporter/carrier	3.9e-115	mitochondrial folate transporter/carrier
RIFPA_jg6736.t2	PTHR45683:SF3	mitochondrial folate transporter/carrier	2.4e-118	mitochondrial folate transporter/carrier
RIFPA_jg7105.t1	PTHR24089:SF222	calcium-binding mitochondrial carrier protein scamc-2	6.8e-162	calcium-binding mitochondrial carrier protein scamc-2
RIFPA_jg7501.t1	PTHR46131:SF1	no description	7.9e-119	solute carrier family 25 member 51
RIFPA_jg7501.t2	PTHR46131:SF1	no description	1.2e-118	solute carrier family 25 member 51
RIFPA_jg9754.t1	PTHR45635:SF15	no description	2.9e-145	adp,atp carrier protein 1
RIFPA_jg9754.t2	PTHR45635:SF15	no description	1.5e-146	adp,atp carrier protein 1
