# Supplementary material for: Novel Insights on Obligate Symbiont Lifestyle and Adaptation to Chemosynthetic Environment as Revealed by the Giant Tubeworm Genome
Source: Mol Biol Evol. 2021 Dec 6;39(1):msab347. doi: 10.1093/molbev/msab347 (PMC8789280; doi:10.1093/molbev/msab347)
Supplement: msab347_Supplementary_Data [file msab347_supplementary_data.zip › Supplementary_Table12.xlsx]

## Sheet: Mitochondrial_carriers
accession	study	object_status	bioproject_accession	biosample_accession	sample_name	library_ID	title	library_strategy	library_source	library_selection	library_layout	platform	instrument_model	design_description	filetype	filename	filename2	filename3	filename4	filename5
SRR15458647	SRP332530	new	PRJNA754493	SAMN20777492	RIFPA Whole Genome sequencing data	RIFPA_WGS	Whole genome sequencing of Riftia pachyptila	WGS	GENOMIC	RANDOM	single	PACBIO_SMRT	PacBio Sequel	Riftia genome DNA was obtained from a piece of vestimentum tissue belonging to single worm collected at the hydrothermal vent site Tica, East Pacific Rise (Alvin dive 4839, 9 50.398 N, 104 17.506 W, 2514 m depth, 2016). PacBio libraries were generated with Sequel technology using the purified Riftia DNA.	fastq	m54098_190809_213402.subreads.fastq	m54098_190810_074749.subreads.fastq	m54098_190812_223241.subreads.fastq	m54098_190814_221233.subreads.fastq	m54098_190815_082550.subreads.fastq
SRR15458646	SRP332530	new	PRJNA754493	SAMN20777493	RIFPA Transcriptome data plume - female	RIFPA_RNAseq_female_plume	RNAseq of Riftia pachyptila: female plume	RNA-Seq	TRANSCRIPTOMIC	PolyA	paired	ILLUMINA	Illumina NovaSeq 6000	Tissue-specific transcriptomes were obtained from two specimens collected at Guaymas Basin, one female from the vent site Rebeccas Roost (SuBastian dive 231, 27 0.645 N, 111 24.418 W, 2012 m depth, 2019) and one male from a vent site close to Big Pagoda (SuBastian dive 233, 27 0.823 N, 111 24.663 W, 2015 m depth, 2019. The eight stranded paired-end tissue-specific transcriptomes (2x150 pb) were s…	fastq	HGHLNDRXX_combined_101407_AATGATAGGACCACCT_1.fastq	HGHLNDRXX_combined_101407_AATGATAGGACCACCT_2.fastq
SRR15458645	SRP332530	new	PRJNA754493	SAMN20777494	RIFPA Transcriptome data vestimentum - female	RIFPA_RNAseq_female_vesti	RNAseq of Riftia pachyptila: female vestimentum	RNA-Seq	TRANSCRIPTOMIC	PolyA	paired	ILLUMINA	Illumina NovaSeq 6000	Tissue-specific transcriptomes were obtained from two specimens collected at Guaymas Basin, one female from the vent site Rebeccas Roost (SuBastian dive 231, 27 0.645 N, 111 24.418 W, 2012 m depth, 2019) and one male from a vent site close to Big Pagoda (SuBastian dive 233, 27 0.823 N, 111 24.663 W, 2015 m depth, 2019. The eight stranded paired-end tissue-specific transcriptomes (2x150 pb) were s…	fastq	HGHLNDRXX_combined_101408_TTGGCGCGTGGCTAGG_1.fastq	HGHLNDRXX_combined_101408_TTGGCGCGTGGCTAGG_2.fastq
SRR15458644	SRP332530	new	PRJNA754493	SAMN20777495	RIFPA Transcriptome data skin - female	RIFPA_RNAseq_female_skin	RNAseq of Riftia pachyptila: female skin	RNA-Seq	TRANSCRIPTOMIC	PolyA	paired	ILLUMINA	Illumina NovaSeq 6000	Tissue-specific transcriptomes were obtained from two specimens collected at Guaymas Basin, one female from the vent site Rebeccas Roost (SuBastian dive 231, 27 0.645 N, 111 24.418 W, 2012 m depth, 2019) and one male from a vent site close to Big Pagoda (SuBastian dive 233, 27 0.823 N, 111 24.663 W, 2015 m depth, 2019. The eight stranded paired-end tissue-specific transcriptomes (2x150 pb) were s…	fastq	HGHLNDRXX_combined_101409_TCCGTTCGCCTACCGG_1.fastq	HGHLNDRXX_combined_101409_TCCGTTCGCCTACCGG_2.fastq
SRR15458643	SRP332530	new	PRJNA754493	SAMN20777496	RIFPA Transcriptome data trophosome - female	RIFPA_RNAseq_female_troph	RNAseq of Riftia pachyptila: female trophosome	RNA-Seq	TRANSCRIPTOMIC	PolyA	paired	ILLUMINA	Illumina NovaSeq 6000	Tissue-specific transcriptomes were obtained from two specimens collected at Guaymas Basin, one female from the vent site Rebeccas Roost (SuBastian dive 231, 27 0.645 N, 111 24.418 W, 2012 m depth, 2019) and one male from a vent site close to Big Pagoda (SuBastian dive 233, 27 0.823 N, 111 24.663 W, 2015 m depth, 2019. The eight stranded paired-end tissue-specific transcriptomes (2x150 pb) were s…	fastq	HGHLNDRXX_combined_101410_GTCAGTAGGGAGGATG_1.fastq	HGHLNDRXX_combined_101410_GTCAGTAGGGAGGATG_2.fastq
SRR15458642	SRP332530	new	PRJNA754493	SAMN20777497	RIFPA Transcriptome data blood - male	RIFPA_RNAseq_male_blood	RNAseq of Riftia pachyptila: male blood	RNA-Seq	TRANSCRIPTOMIC	PolyA	paired	ILLUMINA	Illumina NovaSeq 6000	Tissue-specific transcriptomes were obtained from two specimens collected at Guaymas Basin, one female from the vent site Rebeccas Roost (SuBastian dive 231, 27 0.645 N, 111 24.418 W, 2012 m depth, 2019) and one male from a vent site close to Big Pagoda (SuBastian dive 233, 27 0.823 N, 111 24.663 W, 2015 m depth, 2019. The eight stranded paired-end tissue-specific transcriptomes (2x150 pb) were s…	fastq	HGHLNDRXX_combined_101414_CATAATAATTAGCGCA_1.fastq	HGHLNDRXX_combined_101414_CATAATAATTAGCGCA_2.fastq
SRR15458641	SRP332530	new	PRJNA754493	SAMN20777498	RIFPA Transcriptome data blood - female	RIFPA_RNAseq_female_blood	RNAseq of Riftia pachyptila: female blood	RNA-Seq	TRANSCRIPTOMIC	PolyA	paired	ILLUMINA	Illumina NovaSeq 6000	Tissue-specific transcriptomes were obtained from two specimens collected at Guaymas Basin, one female from the vent site Rebeccas Roost (SuBastian dive 231, 27 0.645 N, 111 24.418 W, 2012 m depth, 2019) and one male from a vent site close to Big Pagoda (SuBastian dive 233, 27 0.823 N, 111 24.663 W, 2015 m depth, 2019. The eight stranded paired-end tissue-specific transcriptomes (2x150 pb) were s…	fastq	HGHLNDRXX_combined_101412_GACTCTAATGTGACGA_1.fastq	HGHLNDRXX_combined_101412_GACTCTAATGTGACGA_2.fastq
SRR15458640	SRP332530	new	PRJNA754493	SAMN20777499	RIFPA Transcriptome data sperm - male	RIFPA_RNAseq_male_sperm	RNAseq of Riftia pachyptila: male sperm	RNA-Seq	TRANSCRIPTOMIC	PolyA	paired	ILLUMINA	Illumina NovaSeq 6000	Tissue-specific transcriptomes were obtained from two specimens collected at Guaymas Basin, one female from the vent site Rebeccas Roost (SuBastian dive 231, 27 0.645 N, 111 24.418 W, 2012 m depth, 2019) and one male from a vent site close to Big Pagoda (SuBastian dive 233, 27 0.823 N, 111 24.663 W, 2015 m depth, 2019. The eight stranded paired-end tissue-specific transcriptomes (2x150 pb) were s…	fastq	HGHLNDRXX_combined_101413_TTCGTCTTAATAGATT_1.fastq	HGHLNDRXX_combined_101413_TTCGTCTTAATAGATT_2.fastq
SRR15458639	SRP332530	new	PRJNA754493	SAMN20777500	RIFPA Transcriptome data gonad - female	RIFPA_RNAseq_female_gonad	RNAseq of Riftia pachyptila: female gonad	RNA-Seq	TRANSCRIPTOMIC	PolyA	paired	ILLUMINA	Illumina NovaSeq 6000	Tissue-specific transcriptomes were obtained from two specimens collected at Guaymas Basin, one female from the vent site Rebeccas Roost (SuBastian dive 231, 27 0.645 N, 111 24.418 W, 2012 m depth, 2019) and one male from a vent site close to Big Pagoda (SuBastian dive 233, 27 0.823 N, 111 24.663 W, 2015 m depth, 2019. The eight stranded paired-end tissue-specific transcriptomes (2x150 pb) were s…	fastq	HGHLNDRXX_combined_101411_ACTTAAGACGCTGAAT_1.fastq	HGHLNDRXX_combined_101411_ACTTAAGACGCTGAAT_2.fastq
